# Supplementary material for: Transcriptional responses to temperature and low oxygen stress in Atlantic salmon studied with next-generation sequencing technology
Source: BMC Genomics. 2013 Nov 22;14(1):817. doi: 10.1186/1471-2164-14-817 (PMC4046827; doi:10.1186/1471-2164-14-817)
Supplement: Supplementary file 1 — Additional file 1: Gene transcripts up- (worksheet A) and down-regulated (worksheet B) by temperature treatment in liver of Atlantic salmon. Based on data obtained from two SSH cDNA libraries and sorted by the number of reads. Only contigs consisting of 50 or more reads were included in IPA pathway analysis. (XLSX 139 KB) [file 12864_2013_5535_MOESM1_ESM.xlsx]

## Sheet: A) 19°C up-regulated
Seq Name	Number Reads	Seq Description	Gene Name	Seq Length	Min eValue	Mean Similarity (%)
contig02523	2787	complement c4-like	C4	435	9.5893e-60	73.8
contig04413	2740	---NA---		174
contig01642	2693	vertebrate mid1 interacting-like protein	MID1IP1	531	1.97533e-42	63.2
contig04278	2557	complement c4-like	C4	189	8.81972e-33	75.8
contig03717	2358	---NA---		272
contig01505	1895	beta-2-glycoprotein 1 precursor	APOH	553	3.24373e-47	63.1
contig02068	1836	PREDICTED: hypothetical protein LOC100691907 [Oreochromis niloticus]		485	3.57638e-07	57
contig01870	1778	---NA---		503
contig01644	1707	---NA---		533
contig02286	1669	haptoglobin fragment 1	HPR	456	4.70216e-40	79.2
contig00193	1482	serine (or cysteine) proteinase clade a (alpha-1 antitrypsin) member 1	SERPINA1	840	4.3769e-160	72.3
contig03385	1439	---NA---		322
contig00941	1437	atp synthase f0 subunit 6	ATP6	633	2.67468e-69	95.7
contig03558	1437	ambp protein precursor	AMBP	297	8.76758e-63	76.5
contig04696	1417	---NA---		142
contig00099	1407	serum albumin 1 precursor	ALB	946	2.23877e-92	69.9
contig00120	1397	warm temperature acclimation-related 65 kda protein	HPX	916	1.16882e-122	87.4
contig04389	1383	serine (or cysteine) proteinase clade a (alpha-1 antitrypsin) member 1	SERPINA1	177	8.36619e-29	94.2
contig03724	1342	secreted phosphoprotein 24 precursor	SPP2	270	3.7924e-34	84.3
contig00374	1339	si:ch73- protein	AHSG	771	4.06669e-39	58.8
contig00061	1327	---NA---		1045
contig03701	1299	secreted phosphoprotein 24 precursor	SPP2	275	1.36492e-50	8.2
contig00261	1197	cytochrome c oxidase subunit ii	COX2	794	3.37477e-127	97.2
contig01146	1175	fetuin b		602	2.67632e-41	63.7
contig04600	1127	ambp protein precursor	AMBP	152	2.2979e-30	81.4
contig02866	1120	---NA---		396
contig00088	1093	inter-alpha-trypsin inhibitor heavy chain h3-like	ITIH3	980	1.25734e-125	8.7
contig04067	1072	---NA---		217
contig00017	1014	---NA---		1232
contig04492	1011	---NA---		164
contig02150	973	complement factor h precursor	CFH	478	1.00815e-94	55.3
contig03286	953	---NA---		335
contig04832	943	fatty acid binding protein liver basic	API5	126	2.56825e-17	98.5
contig02486	914	---NA---		440
contig03750	873	hemoglobin subunit beta-1	HBB	266	9.28364e-55	99.4
contig00924	855	plasminogen precursor	PLG	636	8.6022e-150	87
contig01548	842	si:ch1073- precursor		549	2.84401e-39	59.9
contig02042	834	liver-type fatty acid-binding protein	FABP1	480	3.30247e-47	94
contig01301	823	40s ribosomal protein s12	RPS12	575	5.48883e-33	98.8
contig04814	817	hemoglobin subunit beta-1	HBB	128	8.57264e-22	98.6
contig03511	811	complement c3	C3	302	1.07595e-34	73
contig00041	796	cathepsin m precursor	CATM	1098	1.69284e-129	68.2
contig03216	773	complement c3-s	C3	345	6.26886e-64	81.8
contig00227	770	warm-temperature-acclimation-related 65-kda protein	HPX	821	2.10967e-88	81.1
contig03959	750	---NA---		234
contig04119	730	haptoglobin [Oncorhynchus mykiss]		209	6.16841e-41	93.5
contig00482	725	apolipoprotein b-100-like	APOB	720	5.31538e-58	61.9
contig00761	659	c type lectin receptor b	CD209	663	5.30708e-78	85.8
contig00019	658	inter-alpha-trypsin inhibitor heavy chain h3-like	ITIH3	1228	1.07232e-41	61.56
contig00620	657	cytochrome c oxidase subunit i		689	6.27938e-100	95.9
contig00335	653	tributyltin binding protein type 2-like protein		775	2.43132e-10	51
contig01379	645	---NA---		570
contig02919	633	complement component c3	C3	388	9.73495e-63	83.5
contig04058	632	---NA---		218
contig03259	630	c-reactive protein precursor	CRP	338	2.8872e-63	78.9
contig02120	618	cytochrome c oxidase subunit 3	COX3	480	8.38178e-53	94.4
contig00081	617	ahsg protein	AHSG	986	3.5004e-49	6.2
contig00443	616	inter-alpha-trypsin inhibitor heavy chain h3-like	ITIH3	739	2.3786e-126	8.3
contig01396	615	apolipoprotein cii precursor		566	1.19977e-11	94
contig01613	602	---NA---		540
contig00122	592	fibrinogen beta chain precursor	FGB	913	5.577e-83	81.8
contig04204	588	hemoglobin subunit beta		196	6.65722e-37	97.5
contig00236	578	serpin a3-5-like	SERPINA7	815	5.15345e-76	71.2
contig03443	568	pentraxin	CRP	313	5.53918e-24	83.8
contig00466	567	40s ribosomal protein s24	RPS24	730	2.29559e-29	95.4
contig03989	552	hypothetical protein [Epinephelus bruneus]		229	7.41023e-13	77
contig03379	551	middle subunit		321	5.62817e-61	1
contig04575	540	---NA---		155
contig00771	533	40s ribosomal protein s2	RPS2	663	1.39963e-99	99.6
contig01979	532	ambp protein precursor	AMBP	495	6.90954e-76	86.5
contig03972	531	hemoglobin subunit beta		232	3.62643e-40	98.2
contig02793	496	40s ribosomal protein s20	RPS20	407	1.26525e-77	99.4
contig02578	486	protein		431	5.26763e-41	63.1
contig01471	479	complement c4	C4	556	9.94955e-40	79.8
contig02615	479	upf0762 protein c6orf58 homolog precursor		427	2.14505e-37	73.3
contig01973	467	complement factor h1 protein	CFHL4	496	5.18432e-62	63.7
contig00056	464	cathepsin l1 precursor	CTSL1	1051	2.3647e-103	97.5
contig00444	464	cd59 glyco		737	7.9616e-32	62.8
contig03907	464	---NA---		241
contig03814	461	coagulation factor ii precursor	F2	256	2.5599e-55	74.5
contig04980	456	coagulation factor ii precursor		110	2.12837e-15	95.5
contig03977	453	complement c3-s		232	4.31442e-35	75.2
contig04792	453	---NA---		129
contig04687	450	catechol-o-methyltransferase domain-containing protein 1	COMTD1	142	2.0379e-23	93.7
contig03236	448	upf0762 protein c6orf58 homolog precursor		342	8.77614e-48	66.4
contig00022	447	warm temperature acclimation-related 65 kda protein	HPX	1192	3.34607e-121	9.8
contig02165	447	rna 3 -terminal phosphate cyclase-like protein	RCL1	475	3.68984e-13	76.9
contig00002	444	coagulation factor x-like	F10	1585	7.98588e-62	8.7
contig03808	439	complement c3-s	C3	258	5.36495e-43	84
contig00029	437	transferrin	TF	1135	4.68589e-43	97.3
contig00054	434	cytochrome b-c1 complex subunit mitochondrial precursor	CBLN1	1055	2.75836e-96	79.7
contig03488	431	novel protein (zgc:56119)	ITIH2	306	1.15983e-45	83.9
contig00624	427	pancreatic alpha-amylase		691	7.03991e-104	88.2
contig04193	422	apolipoprotein cii precursor		197	2.29746e-19	87
contig05025	422	coagulation factor ii precursor	F2	106	2.2032e-13	89
contig04356	420	---NA---		181
contig04547	413	---NA---		159
contig04632	411	---NA---		149
contig04863	411	complement component c9 precursor	C9	123	1.74124e-21	96.7
contig02268	400	cytochrome c oxidase subunit iii	COX3	468	4.85404e-70	94.5
contig04718	397	complement c1q-like protein 4 precursor	C1QL4	138	1.37305e-10	7
contig03745	395	rnase 2	RNASE2	268	3.91027e-18	66.1
contig00809	393	homogentisate -dioxygenase	HGD	655	2.74047e-66	94.1
contig02283	393	hemoglobin subunit alpha-4	HBA1	465	9.13611e-96	95.3
contig01834	388	plasma retinol-binding protein 1	RBP1	511	2.3473e-109	97.2
contig00024	385	---NA---		1154
contig00939	378	---NA---		633
contig05029	377	complement factor h precursor	CFH	105	1.13526e-07	82
contig04398	374	middle subunit		176	5.40525e-35	99.8
contig00928	368	---NA---		634
contig00191	359	endonuclease reverse partial		845	4.84781e-08	46.7
contig00062	358	choriogenin l	1-SF	1039	2.64588e-132	79.3
contig04871	354	---NA---		122
contig02967	345	---NA---		383
contig04007	336	hemoglobin subunit beta		227	6.96311e-40	1
contig00298	332	complement factor i	CFI	788	3.13875e-151	62.7
contig00916	331	s-adenosylhomocysteine hydrolase	AHCY	638	2.09218e-26	96.6
contig00006	330	complement factor b precursor	CFB	1378	0	71.1
contig00320	329	heat shock 90kda protein 1 beta isoform a	HSP90B1	780	4.4163e-115	97
contig01356	329	glyceraldehyde-3-phosphate dehydrogenase	GAPDH	573	2.73255e-95	96.5
contig01709	326	unnamed protein product [Tetraodon nigroviridis]		524	1.47813e-07	8
contig04292	325	---NA---		187
contig00084	319	zgc:153863 protein	ACOT8	989	0	82.4
contig01654	319	superoxide dismutase	SOD1	534	1.77784e-109	93.4
contig03214	317	beta-2-glycoprotein 1-like	APOH	343	5.22963e-80	67.1
contig03993	316	signal transducer and activator of transcription 3	STAT3	228	9.87433e-22	1
contig02294	314	plasma retinol-binding protein 1	RBP1	464	4.49616e-110	99
contig04989	311	---NA---		109
contig03219	310	complement c4	C4	345	1.28689e-49	77.3
contig04273	309	hemoglobin subunit beta		190	1.37808e-35	97.1
contig04516	307	---NA---		162
contig02473	305	loc559122 protein	CFHL4	443	1.47902e-86	67.9
contig00518	304	complement c1q-like protein 4 precursor	C1QL4	718	5.20869e-36	68.2
contig01035	304	hemoglobin subunit alpha-4	HBA1	619	1.54377e-51	99.2
contig01934	303	---NA---		499
contig02652	302	heavy subunit	FTH1	423	3.86048e-99	98.2
contig00132	300	heparin cofactor ii	SERPIND1	902	7.37328e-126	91.6
contig00283	298	---NA---		792
contig03006	297	apolipoprotein c-i precursor	APOC1	376	5.98639e-25	84
contig04903	294	---NA---		117
contig00453	293	heat shock cognate 70 kda protein	HSPA8	736	2.53186e-130	99.2
contig01155	293	c1r c1s subunit of ca2+-dependent complex precursor	C1RL	601	3.91342e-120	66.2
contig02842	291	beta-microseminoprotein precursor		400	1.47049e-17	6.7
contig04877	291	beta-microseminoprotein precursor		122	5.66945e-08	77.5
contig01349	289	complement c1q-like protein 4 precursor	C1QL2	575	3.18706e-41	62.7
contig04626	287	---NA---		151
contig02389	283	hemagglutinin amebocyte aggregation factor precursor	HAAF	446	1.49294e-90	79.9
contig04537	280	complement c3	C3	160	6.63507e-21	78.3
contig01910	278	---NA---		502
contig02160	278	cytochrome b		477	5.4123e-75	86.8
contig01263	276	c1 inhibitor	SERPING1	586	6.4972e-39	78.8
contig01905	275	---NA---		502
contig00984	274	elongation factor 1- oocyte form	EEF1A1	626	2.45616e-59	97.2
contig00218	273	---NA---		825
contig03691	273	---NA---		277
contig00385	270	upf0762 protein c6orf58 homolog		755	1.35884e-101	71.5
contig02396	267	---NA---		452
contig02365	266	apolipoprotein b		456	3.67475e-45	6.5
contig04138	263	---NA---		206
contig02985	260	hemoglobin subunit alpha-4		381	5.73543e-31	99.8
contig02695	258	60s ribosomal protein l35	RPL35	417	3.68303e-56	97.7
contig02104	257	protein ambp precursor	AMBP	482	5.64893e-74	83.6
contig02767	255	transferrin	TF	409	1.98295e-14	75.4
contig02858	255	60s ribosomal protein l8	RPL8	397	1.46228e-81	99.9
contig00487	249	rrna 2 -o-methyltransferase fibrillarin-like	FBL	723	5.68296e-79	99
contig00269	247	phytanoyl- peroxisomal-like	PHYH	797	2.02999e-67	89.2
contig04279	247	serum amyloid p-component precursor	CRP	189	3.34315e-34	76.3
contig00073	246	retinol dehydrogenase 3	HSD17B6	1016	0	86.3
contig00083	246	angiopoietin-related protein 3 precursor	ANGPTL3	991	5.63616e-27	66.8
contig00185	243	---NA---		852
contig00526	242	type-4 ice-structuring protein ls-12 precursor	EIF3D	713	1.34154e-67	95.3
contig03009	240	60s ribosomal protein l8	RPL8	377	1.10369e-81	99.9
contig03661	240	---NA---		282
contig03962	236	serum albumin 1 precursor	ALB	234	5.11022e-38	67.3
contig01389	235	pancreatic progenitor cell differentiation and proliferation factor b	PPDPF	567	1.38762e-33	82.9
contig04228	235	---NA---		195
contig04065	233	---NA---		217
contig00929	231	plasminogen precursor	PLG	636	1.09143e-137	86.6
contig01573	231	---NA---		543
contig00148	230	angiopoietin-related protein 3 precursor	ANGPTL3	884	3.61138e-38	68.4
contig00175	225	---NA---		862
contig00293	224	glutathione s-transferase p	GSTP1	791	2.61267e-98	93.2
contig04424	224	14 kda apolipoprotein	APOA2	173	2.06627e-28	75.1
contig00372	223	s-adenosylhomocysteine hydrolase	AHCY	759	1.00467e-172	94.7
contig00003	222	apolipoprotein b		1487	1.67525e-71	69.3
contig03120	222	loc559122 protein	CFHL4	358	9.53734e-80	58.7
contig00012	220	eukaryotic translation initiation factor 3 subunit f-like	EIF3F	1271	7.72408e-123	91.9
contig00528	220	type-4 ice-structuring protein precursor	AFP4	715	1.89949e-52	7.625
contig00204	217	nuclear protein 1	NUPR1	835	7.50653e-42	86
contig04638	214	hemagglutinin amebocyte aggregation factor precursor	HAAF	148	1.95737e-25	89.7
contig05081	214	---NA---		100
contig00103	211	viral a-type inclusion protein		943	8.2627e-18	47.2
contig02899	209	60s acidic ribosomal protein p1	RPLP1	394	3.55852e-34	96.4
contig02937	209	tc1-like transporase		386	5.11914e-10	56.7
contig04950	209	---NA---		113
contig03072	208	hyperosmotic glycine rich protein		366	7.22173e-31	1
contig00020	207	liver-type fatty acid-binding protein	FABP1	1209	3.31292e-42	92.9
contig00411	207	PREDICTED: CG1637-like [Saccoglossus kowalevskii]		748	2.76552e-10	69
contig02193	206	PREDICTED: hypothetical protein LOC100149918 [Danio rerio]		474	3.47481e-23	65
contig00308	205	peroxiredoxin	PRDX1	783	1.92152e-142	97
contig01434	205	antihemorragic factor chlp-b		563	1.12388e-23	66
contig03371	205	60s ribosomal protein l8	RPL8	323	7.46448e-61	99.6
contig04561	205	---NA---		157
contig00209	204	c1 inhibitor	SERPING1	832	8.34626e-166	73
contig03224	204	biotinidase precursor	BTD	344	5.05729e-70	8.6
contig04653	200	---NA---		146
contig00371	199	novel protein vertebrate complement component 3	C3	760	5.1138e-24	54.1
contig01003	199	warm temperature acclimation protein 65-2	HPX	624	8.98456e-77	86.3
contig01736	199	beta-2-glycoprotein 1-like	APOH	521	1.85006e-38	69.8
contig00203	196	cd209 antigen-like protein e	CD209	836	1.32673e-76	87.6
contig04315	195	---NA---		184
contig01006	194	lysozyme g	LYSG	623	2.60594e-96	98
contig02706	194	14 kda apolipoprotein	APOA2	417	1.92012e-13	81
contig01853	189	differentially regulated trout protein 1 precursor		509	1.56853e-55	7.3
contig00867	188	hypothetical loc792613		646	1.16954e-77	76.3
contig01911	188	60s ribosomal protein l9	RPL9	501	8.15983e-61	98.4
contig03543	188	plasma retinol-binding protein 1	RBP1	299	1.33993e-17	99.4
contig00617	187	4-hydroxyphenylpyruvate dioxygenase	HPD	692	2.57816e-109	94.1
contig02816	187	---NA---		403
contig03220	186	upf0762 protein c6orf58 homolog precursor		345	4.05611e-45	79.2
contig00638	184	methylmalonate-semialdehyde dehydrogenase	ALDH6A1	683	3.15185e-69	97.1
contig02474	184	serpin peptidase clade a (alpha-1 antitrypsin) member 7	SERPINA7	442	3.5169e-45	73.7
contig00008	178	xbp1 protein	XBP1	1336	1.5195e-35	61
contig03194	178	complement component c3		349	4.87779e-32	66.5
contig03195	177	glyoxylate reductase hydroxypyruvate reductase	GRHPR	348	1.56301e-30	88.8
contig00344	176	---NA---		771
contig01869	176	---NA---		507
contig03949	176	transferrin	TF	235	1.13107e-46	97.1
contig03628	175	---NA---		281
contig01374	174	40s ribosomal protein s12	ALB	571	1.18097e-80	1
contig02575	174	---NA---		428
contig02609	174	60s ribosomal protein l31	RPL31	427	9.17625e-53	99.8
contig00908	173	---NA---		640
contig03457	173	complement c3	C3	312	3.99444e-54	75.1
contig00821	172	glutathione s-transferase p	GSTP1	650	5.85299e-73	92.3
contig03711	172	complement component c9		273	2.30368e-46	86.9
contig03971	172	---NA---		230
contig00046	171	short chain dehydrogenase reductase family member 5	SDR16C5	1081	1.60411e-105	89.5
contig00065	171	nadh dehydrogenase subunit 4	ND4	1034	5.45575e-144	94.6
contig00094	171	zinc finger protein rfp-like	TRIM27	953	1.48494e-60	63.4
contig04073	169	ribosomal protein l8	RPL8	216	6.38072e-19	99.8
contig01890	168	complement c5		504	9.97181e-54	68
contig03235	167	cytochrome partial		342	4.47169e-56	97.9
contig04875	167	---NA---		121
contig00123	166	bile salt export pump	ABCB11	910	2.55798e-92	94.9
contig00124	166	glutathione s-transferase theta-1	GSTT1	911	5.41308e-94	91.8
contig00791	166	---NA---		659
contig04873	166	---NA---		122
contig00837	165	c10orf57 homolog	C10orf57	651	1.42864e-37	82.5
contig04442	165	complement component c9		170	7.44018e-29	8.3
contig00351	164	---NA---		763
contig00529	164	---NA---		713
contig03736	164	40s ribosomal protein s25	RPS25	269	1.32655e-14	99.5
contig04188	164	serine (or cysteine) proteinase clade a (alpha-1 antitrypsin) member 1	SERPINA1	199	4.35895e-33	94.6
contig01837	163	cytochrome p450 2j6-like	CYP2J2	510	5.32717e-66	82.7
contig01433	162	alpha- partial	AMY2A	561	5.63925e-121	9.6
contig02373	162	---NA---		453
contig00408	160	complement factor b	CFB	748	5.23804e-158	69.1
contig00637	160	---NA---		687
contig01108	160	40s ribosomal protein s3a	RPS3A	606	2.52422e-95	99.7
contig01145	159	transferrin	TF	594	1.10997e-11	92.2
contig00044	158	serpin peptidase clade a (alpha-1 antitrypsin) member 7	SERPINA7	1093	3.85949e-75	71.3
contig00354	158	insulin-like growth factor-binding protein complex acid labile subunit-like	IGFALS	766	1.75438e-115	77.2
contig04056	158	apolipoprotein a-i precursor	APOA1	219	1.24305e-40	85
contig02195	157	ribosomal protein l15	RPL15	474	1.65594e-94	97.9
contig00422	156	60s ribosomal protein l26	RPL26	745	1.12712e-82	98.1
contig00751	156	---NA---		665
contig01232	156	---NA---		587
contig00677	155	brain protein 44-like protein		678	3.87821e-68	98.8
contig03744	155	40s ribosomal protein s25	RPS25	267	2.79442e-19	99.1
contig00652	152	---NA---		683
contig02904	152	vitamin k-dependent protein c-like	PROC	390	3.3503e-47	74.7
contig00129	151	cytochrome p450 2k1-like		904	1.34459e-104	75.8
contig01311	151	beta-2-glycoprotein 1 precursor	APOH	574	1.84438e-57	7.2
contig03622	151	coagulation factor ii precursor	F2	288	1.41628e-54	73.6
contig03607	150	hemoglobin subunit alpha	HBA1	290	9.87261e-56	96.4
contig01429	149	60s ribosomal protein l7a	RPL7	562	1.67697e-93	99.7
contig03670	149	lipocalin precursor		281	4.97516e-45	86.3
contig04824	149	---NA---		127
contig03865	148	transferrin	TF	249	7.47466e-26	99.7
contig00358	147	c type lectin receptor b	ATP5A1	763	8.00291e-84	92.4
contig04484	146	---NA---		165
contig03429	144	complement c3-like	C3	314	5.15313e-15	62
contig04543	144	---NA---		156
contig01802	141	microsomal glutathione s-transferase 3		514	2.48891e-85	94.7
contig02323	141	choriogenin l	1-SF	459	1.14804e-68	79.6
contig01825	139	---NA---		511
contig04475	139	protein ambp precursor	AMBP	162	7.75402e-30	79.3
contig00089	138	invariant chain-like protein 14-1	CD74	977	4.82177e-138	72.2
contig00098	138	novel protein vertebrate complement factor properdin	CFP	951	0	72.1
contig00125	137	complement component c8 gamma chain precursor	C8G	908	4.53079e-56	8.5
contig00018	136	fructose-bisphosphate aldolase b	ALDOB	1229	1.19365e-67	9.6
contig00600	136	peroxiredoxin 6	PRDX6	698	3.9536e-42	93.6
contig00633	136	hypothetical loc792613		687	1.26074e-75	76.9
contig01314	136	reticulon 4	RTN4	579	6.51145e-12	98.7
contig02057	136	---NA---		486
contig01157	135	tryptophan -dioxygenase	TDO2	601	1.15771e-108	88.2
contig04301	135	---NA---		186
contig00160	134	predicted protein [Nematostella vectensis]		876	9.90585e-11	53.5
contig00183	134	ceruloplasmin	CP	856	5.78943e-156	84
contig02690	134	40s ribosomal protein s20	RPS20	419	1.48245e-77	99.4
contig03424	134	---NA---		315
contig04486	134	---NA---		165
contig00738	133	mhc class i antigen		665	2.13667e-82	96.9
contig01722	133	proc protein	F7	524	3.80328e-43	75.5
contig01960	133	guanine nucleotide-binding protein subunit beta-2-like 1	GNB2L1	497	2.2056e-95	99.5
contig02559	133	---NA---		433
contig04341	133	40s ribosomal protein s11	RPS11	182	4.51468e-34	1
contig01942	132	heavy subunit	FTH1	499	2.43745e-97	97.1
contig02524	132	ribosomal protein s13	RPS13	437	1.93112e-94	98.9
contig00011	131	tdo2 protein	TDO2	1280	1.04646e-79	91.5
contig00285	131	cytochrome oxidase subunit i	F10	793	2.05937e-46	71.6
contig02103	131	ribosomal protein l23	RPL23	482	3.78043e-86	99.1
contig03197	131	---NA---		348
contig03939	131	---NA---		236
contig01846	130	---NA---		509
contig02086	130	ribosomal protein s7	RPS7	484	2.07536e-73	97.8
contig02119	129	complement factor b c2b	CFB	481	1.89326e-88	68.7
contig02528	129	serine (or cysteine) proteinase clade c member 1	SERPINC1	436	2.32371e-96	83.6
contig00076	128	serine mitochondrial	SHMT2	1001	7.5446e-82	92.3
contig01123	127	complement component c3-4	C3	603	9.24975e-56	72.1
contig03304	127	40s ribosomal protein s6		330	5.5589e-67	99.9
contig00557	126	nattectin precursor	MBL	700	8.84328e-55	78.6
contig00035	125	kng1 protein	KNG1	1118	6.84814e-88	6
contig03915	124	---NA---		237
contig00107	123	---NA---		940
contig00177	123	zgc:171352 protein	HABP2	859	3.46744e-83	76.2
contig00239	123	calreticulin precursor	CALR	811	1.35216e-31	91.5
contig00981	123	---NA---		628
contig02353	123	60s ribosomal protein l10a		455	1.34422e-70	99.6
contig04094	123	---NA---		212
contig02558	122	40s ribosomal protein s11	RPS11	433	6.85576e-59	99
contig03061	122	---NA---		370
contig05038	122	---NA---		104
contig00071	121	fetuin-b precursor	HRG	1017	8.84273e-60	62.2
contig03365	121	40s ribosomal protein s6		323	2.34756e-44	99.8
contig04275	121	plasminogen precursor	PLG	189	1.45194e-36	92.4
contig00010	120	---NA---		1318
contig00093	120	translocon-associated protein subunit alpha precursor	SSR1	962	5.01807e-18	9.5
contig00757	120	cathepsin l1 precursor	CTSL1	664	1.46242e-140	89.6
contig01462	119	complement c5		560	5.21847e-09	73
contig01607	119	60s ribosomal protein l22		539	6.63553e-08	1
contig04048	119	complement c4	C4	220	1.67347e-42	71.9
contig00136	118	PREDICTED: hypothetical protein LOC100149918 [Danio rerio]		898	5.18129e-23	63
contig00248	117	serine--pyruvate mitochondrial precursor	AGXT	806	2.4618e-164	89.6
contig02876	117	cytochrome oxidase subunit i		394	1.80736e-37	96
contig04482	117	---NA---		165
contig04978	117	---NA---		110
contig01984	116	lipocalin precursor	PTGDS	495	3.70189e-69	9.2
contig00232	115	coagulation factor vii	F7	817	7.84422e-116	72.8
contig00820	115	coagulation factor vii	F7	652	1.55406e-51	68.7
contig01175	115	betaine--homocysteine s-methyltransferase 1	BHMT	598	7.82975e-79	88.9
contig01604	115	apolipoprotein b	APOB	538	5.66134e-51	77.3
contig00050	114	nucleobindin 2a	NUCB2	1074	1.77873e-87	85.6
contig02622	114	nucleoside diphosphate kinase a	NME1	427	2.51009e-94	94.6
contig03459	114	transferrin	TF	310	1.05031e-48	97.8
contig03612	114	formiminotransferase cyclodeaminase	FTCD	289	4.0051e-34	87
contig04080	114	---NA---		214
contig04235	114	---NA---		194
contig01147	113	c4b-binding protein alpha chain precursor	C4BPA	601	6.98975e-27	58.1
contig02480	113	cd209 antigen-like		441	6.19578e-26	59
contig02954	113	cytochrome c oxidase subunit i		381	4.28523e-44	97.7
contig03986	113	complement factor h precursor	CFH	229	6.95034e-30	85
contig00119	112	elongation factor 1- oocyte form	EF1A	918	2.71962e-133	95.8
contig00971	112	---NA---		626
contig02481	112	haptoglobin [Oncorhynchus mykiss]		441	1.01378e-40	92.7
contig02815	112	transthyretin precursor	TTR	404	9.89881e-27	75.1
contig03450	112	upf0762 protein c6orf58 homolog precursor		313	1.1161e-13	94
contig00066	111	---NA---		1034
contig00303	111	plasminogen precursor	PLG	785	1.83593e-172	83
contig00737	111	---NA---		669
contig01152	111	beta-ureidopropionase	UPB1	601	2.85399e-39	92
contig00639	110	coagulation factor x	F10	686	6.05176e-28	84.3
contig02204	109	complement component c8 gamma chain precursor	C8G	474	3.29619e-15	97
contig03104	109	c1 inhibitor	SERPING1	361	6.17613e-63	65.9
contig03937	109	---NA---		237
contig04899	109	---NA---		120
contig00536	107	---NA---		712
contig00922	106	---NA---		632
contig02161	106	---NA---		477
contig00005	105	glutathione peroxidase 1	GPX1	1412	5.44034e-66	88.1
contig00043	105	40s ribosomal protein s2	RPS2	1093	2.05295e-54	91.9
contig00546	105	---NA---		707
contig01230	105	60s ribosomal protein l12	RPL12	590	5.58427e-102	93.8
contig01508	105	atp synthase lipid-binding mitochondrial precursor	ATP5G2	551	4.30746e-71	97.4
contig03606	105	hemoglobin subunit alpha	HBA1	290	6.11595e-52	97.6
contig01616	104	60s ribosomal protein l27	APOA2	537	2.11052e-49	98.1
contig00135	103	tumor rejection antigen 1	HSP90B1	898	1.08745e-40	95.7
contig03723	103	beta-microseminoprotein precursor		271	1.60238e-16	58.75
contig04542	103	---NA---		159
contig00554	102	integral membrane protein 2b	ITM2B	707	6.19376e-45	95.1
contig02458	102	60s ribosomal protein l40	RPS27A	442	7.49641e-48	98
contig04175	102	---NA---		201
contig00901	101	electron transfer flavoprotein subunit mitochondrial precursor	ETFA	639	1.68926e-130	96
contig00976	101	loc555483 protein	AMBP	629	1.7581e-33	72.1
contig01500	100	syndecan binding protein	SDCBP	552	9.77913e-59	95.2
contig02145	100	glutathione s-transferase a	GSTA1	478	2.66139e-86	89.4
contig02824	100	---NA---		402
contig00113	99	ribosomal protein l35a		928	1.18717e-58	95.3
contig00438	99	y chain e2~ubiquitin-hect	UBD	739	1.01784e-49	97.6
contig01188	99	novel protein vertebrate complement component 3	C3	597	2.82005e-92	74.2
contig01566	99	ovary-specific c1q-like factor	C1QL4	543	2.93715e-61	66
contig01625	99	pyruvate liver and rbc	PKLR	536	3.85779e-97	93.4
contig03458	99	acyl- -binding protein	ACBP	311	1.55152e-44	95.6
contig04987	99	---NA---		110
contig00222	98	ogdh protein	TF	825	9.13481e-48	91.6
contig04242	98	---NA---		192
contig04855	98	---NA---		123
contig01312	97	apolipoprotein c-i precursor	APOC1	579	3.11302e-12	94
contig02941	97	60s ribosomal protein l32	RPL32	386	4.46082e-62	98.6
contig04577	97	isoform cra_a	CROV307	155	7.69794e-14	69.4
contig04656	97	---NA---		145
contig02041	96	fibrinogen beta partial		488	1.40503e-12	91.9
contig02891	96	beta-2-glycoprotein 1 precursor	APOH	392	5.65675e-35	63
contig04184	96	transferrin	TF	200	2.16645e-34	98.2
contig00051	95	ankyrin repeat and socs box protein 9-like	ASB9	1074	1.41774e-22	71.4
contig00875	95	---NA---		644
contig01795	95	ependymin precursor		515	4.57624e-103	94.1
contig00883	94	tc1-like transposase		643	5.16368e-10	75
contig02011	94	nadh dehydrogenase 1 alpha subcomplex subunit 4	NDUFA4	491	1.33877e-53	84.8
contig00030	93	novel protein vertebrate complement factor properdin	CFP	1131	2.2507e-167	7.1
contig00166	93	---NA---		868
contig00171	93	glucokinase	GK	866	1.12315e-11	96.1
contig02534	93	40s ribosomal protein s11	RPS11	435	7.12082e-59	99
contig03850	93	60s ribosomal protein l19	RPL19	253	8.2583e-09	1
contig04868	93	t-cell receptor beta chain ana 11	CROV307	122	5.00542e-14	7.2
contig00032	92	serine--pyruvate mitochondrial precursor	AGXT	1125	1.19429e-111	85.7
contig00078	92	---NA---		996
contig00977	92	mitochondrial atp h+ transporting f1 complex beta subunit	ATP5B	627	2.09565e-99	96.4
contig02983	92	---NA---		381
contig03285	92	---NA---		333
contig04654	92	---NA---		140
contig04872	92	beta-microseminoprotein precursor		122	7.81126e-08	75.7
contig00739	91	60s ribosomal protein l9	RPL9	660	7.45814e-57	98.5
contig01270	91	poly a binding cytoplasmic 1 b		585	3.42035e-70	94.5
contig01531	91	transmembrane 4 l6 family member 1	TM4SF1	548	4.02282e-86	85.5
contig01738	91	novel protein vertbrate ormiminotransferase cyclodeaminase (zgc:63647)	FTCD	522	1.81996e-69	83.5
contig00414	90	---NA---		743
contig00451	90	cytochrome p450 1a1	CYP1A1	738	3.46684e-131	95.9
contig01298	90	novel protein	CQ067	581	1.95704e-57	74.2
contig03142	90	---NA---		356
contig03753	90	40s ribosomal protein s25	RPS25	265	2.69794e-19	99.1
contig03922	90	---NA---		238
contig03975	90	apolipoprotein a-i precursor	APOA1	233	9.26916e-30	9.6
contig04118	90	complement factor h precursor	CFH	209	5.19034e-36	62.375
contig00063	89	elongation factor 1-gamma	EEF1G	1038	2.9801e-71	95.4
contig03233	89	---NA---		341
contig03547	89	60s ribosomal protein l10a		298	2.27433e-56	99.6
contig00042	88	---NA---		1091
contig00085	88	high mobility group protein b2	HMGB2	987	2.16545e-108	94.3
contig01455	88	beta-2-glycoprotein 1 precursor	APOH	558	7.92756e-44	68.5
contig02625	88	---NA---		426
contig02680	88	fibrinogen gamma chain precursor	FGG	420	2.21735e-61	86.2
contig02986	88	sec14-like protein 3 isoform 2	SEC14L3	381	2.86201e-51	8.3
contig00277	87	---NA---		792
contig00869	87	nucleoside diphosphate kinase a	NME1	645	7.71788e-106	93.4
contig00879	87	beta-2-glycoprotein 1 precursor	APOH	644	1.12515e-27	7.25
contig00945	87	---NA---		631
contig01041	87	cytochrome c oxidase polypeptide mitochondrial precursor	COX6A1	617	1.02277e-58	87.3
contig01131	87	ribonuclease uk114	HRSP12	603	1.60677e-87	91.5
contig01861	87	nadh dehydrogenase subunit 4	ND4	507	2.73381e-22	95
contig01909	87	60s ribosomal protein l14	RPL14	503	1.21659e-93	97.5
contig03969	87	60s ribosomal protein l22		233	1.91134e-30	1
contig00079	86	PREDICTED: hypothetical protein LOC100703072 [Oreochromis niloticus]		995	9.61261e-08	66
contig02376	86	complement c5	C5	454	1.0904e-30	63.4
contig03328	86	ribosomal protein l39		325	7.00618e-30	95.7
contig04212	86	---NA---		196
contig00034	85	solute carrier organic anion transporter family member 1c1-like	SLCO1C1	1121	7.32233e-125	71.5
contig00172	85	---NA---		864
contig01413	85	---NA---		564
contig02957	85	prothrombin precursor	F2	384	1.02655e-87	91.1
contig04433	84	complement c4	C4	172	2.16724e-26	78.75
contig00075	83	inositol monophosphatase 3	IMPAD1	1006	3.29363e-23	84
contig00157	83	---NA---		879
contig01632	83	glyceraldehyde-3-phosphate dehydrogenase	GAPDH	512	1.93854e-39	98.4
contig02056	83	neutral cholesterol ester hydrolase 1-like	NCEH1	486	2.41247e-13	71.1
contig02228	83	ribose-phosphate pyrophosphokinase 2	PRPS2	471	2.06134e-14	97.6
contig00049	82	transmembrane emp24 domain-containing protein 9 precursor	C3	1075	1.7257e-35	91
contig00055	82	complement component c8 beta chain precursor	C8B	1048	5.6968e-135	79.1
contig00365	82	leukocyte cell-derived chemotaxin 2 precursor	LECT2	762	9.70173e-30	85.7
contig01136	82	n-myc downstream regulated gene 1	NDRG1	603	7.02108e-52	86.4
contig01896	82	phosphoethanolamine methyltransferase	PEMT	503	3.94331e-115	88.5
contig02547	82	serine (or cysteine) proteinase clade c member 1	SERPINC1	434	1.57888e-87	83.4
contig02894	82	alpha-2-macroglobulin-like protein 1-like	A2ML1	392	3.55027e-60	84.1
contig00004	81	granulins precursor		1471	8.9454e-46	69.6
contig00433	81	sorbitol dehydrogenase	SORD	741	1.87409e-111	88.3
contig00508	81	cell division cycle-associated 7-like	CDCA7	719	1.44407e-29	83.2
contig02469	81	thioredoxin		442	2.15765e-64	97.8
contig00523	80	g-beta-like protein	GNB2L1	708	8.88784e-55	97.9
contig00859	80	prothymosin alpha	PTMA	647	1.38231e-22	85.9
contig02196	80	3-oxo-5-beta-steroid 4-dehydrogenase	AKR1D1	473	1.84181e-112	94.8
contig03126	80	---NA---		353
contig03483	80	complement c1q tumor necrosis factor-related protein 3-like	C1QL2	307	1.35497e-63	71.6
contig04394	80	complement c4	C4	176	2.93942e-23	81.5
contig00220	79	triosephosphate isomerase b	TPI1	827	5.08282e-143	94.6
contig01048	79	nuclear protein 1		616	6.64563e-45	89.4
contig03767	79	---NA---		259
contig00492	78	c-type lectin domain family 10 member a-like		723	1.13623e-19	58.4
contig01978	78	4-hydroxyphenylpyruvate dioxygenase	HPD	495	1.23267e-100	93.6
contig02905	78	40s ribosomal protein s17	RPS17	391	7.31735e-76	99.2
contig03551	78	cytochrome b		299	4.29732e-43	97.7
contig00273	77	PREDICTED: hypothetical protein LOC100693548 [Oreochromis niloticus]		796	2.76111e-26	63.5
contig00534	77	60s ribosomal protein l3	RPL3	713	5.69973e-106	99.1
contig00726	77	disulfide-isomerase a3 precursor	PDIA3	671	2.99804e-26	94
contig01943	77	---NA---		499
contig03866	77	40s ribosomal protein s25	RPS25	242	9.81034e-15	99.5
contig04411	77	---NA---		175
contig00070	76	atp synthase lipid-binding mitochondrial precursor	ATP5G2	1021	1.24621e-68	97.6
contig00198	76	---NA---		840
contig00628	76	cyclic amp-responsive element-binding protein 3-like protein 3-b-like	CREB3L3	691	5.17726e-16	63
contig01506	76	fumarylacetoacetate hydrolase	FAH	549	4.95283e-55	91.1
contig02092	76	serpin peptidase clade a (alpha-1 antitrypsin) member 7	SERPINA7	482	5.72568e-42	71.3
contig02823	76	inter-alpha-trypsin inhibitor heavy chain h3	ITIH3	401	8.32511e-48	74.7
contig02992	76	glyceraldehyde-3-phosphate dehydrogenase	GAPDH	380	6.9507e-81	98.7
contig03433	76	alpha-2-macroglobulin-like protein 1-like		315	1.0168e-43	81.1
contig04005	76	---NA---		227
contig04450	76	40s ribosomal protein s8	RS8	169	1.90269e-26	94.4
contig04959	76	---NA---		114
contig00570	75	selenoprotein 1	SEPP1	705	9.53485e-41	78.7
contig00727	75	fk506-binding protein 1a	FKBP1A	672	5.30677e-73	96.8
contig01751	75	fish-egg lectin	FEL	519	2.61791e-65	79
contig02943	75	40s ribosomal protein s17	RS17	385	3.69839e-73	1
contig03498	75	complement c3	C3	305	1.67459e-46	72.6
contig04383	75	---NA---		178
contig04751	75	---NA---		135
contig00212	74	alpha-aminoadipic semialdehyde dehydrogenase	AASDHPPT	829	5.37394e-106	97.8
contig01527	74	group xiib secretory phospholipase a2-like protein precursor	PLA2G12B	548	8.11532e-43	92.6
contig01904	74	60s ribosomal protein l7	RPL7	504	6.20109e-65	98.7
contig02015	74	type-4 ice-structuring protein precursor	AFP4	489	2.97145e-67	66.8
contig03005	74	40s ribosomal protein s17	RS17	378	3.41534e-73	1
contig03029	74	t-cell receptor beta chain ana 11	CROV307	365	2.06927e-10	48.3
contig04187	74	---NA---		199
contig01203	73	peroxisomal acyl-coenzyme a oxidase 3	ACOX3	593	2.70075e-55	85.8
contig01540	73	complement factor h precursor	CFH	547	6.26796e-112	63.8
contig02113	73	---NA---		481
contig02301	73	complement c1q-like protein 4 precursor	C1QL4	463	6.50587e-38	65.2
contig03074	73	---NA---		368
contig03557	73	60s ribosomal protein l7a	RPL7	297	1.44452e-22	75.1
contig04454	73	---NA---		171
contig00001	72	coagulation factor ix precursor	F9	1743	3.50313e-39	75.3
contig00139	72	alpha-2-hs-glycoprotein precursor	AHSG	893	3.47061e-22	75.2
contig00547	72	cd209 antigen-like protein e	CD209	707	1.25833e-97	85.6
contig01382	72	cytochrome c oxidase polypeptide viii- mitochondrial precursor		567	5.0255e-38	79.4
contig01680	72	---NA---		529
contig03917	72	---NA---		241
contig04141	72	---NA---		205
contig04408	72	plasma retinol-binding protein 1	RBP1	175	3.75747e-22	99.4
contig00060	71	novel protein vertebrate complement component 3	C3	1051	5.9955e-68	57.6
contig00205	71	pyroglutamyl-peptidase 1	PGPEP1	833	5.23412e-28	85.3
contig01140	71	PREDICTED: hypothetical protein LOC100699191 [Oreochromis niloticus]		602	5.83838e-26	59
contig01729	71	pyruvate kinase	PKLR	523	1.74796e-66	94.5
contig02764	71	c4b-binding protein alpha chain precursor	C4BPA	410	1.2492e-49	63.1
contig03507	71	---NA---		303
contig00189	70	---NA---		852
contig00244	70	selenium-binding protein 1	SELENBP1	809	7.29745e-41	94.4
contig00393	70	---NA---		754
contig00541	70	a disintegrin and metalloproteinase with thrombospondin motifs 13	ADAMTS13	711	3.52175e-38	5.9
contig00564	70	protein z-dependent protease inhibitor-like	SERPINA10	704	3.64816e-98	66.4
contig00918	70	phenazine biosynthesis-like domain-containing protein 2	PBLD	636	1.65095e-137	84.1
contig01210	70	guanine nucleotide-binding protein subunit beta-2-like 1	GNB2L1	592	5.86437e-97	92
contig01452	70	serine (or cysteine) proteinase clade c member 1	SERPINC1	558	2.86626e-93	85.2
contig02846	70	inter-alpha-trypsin inhibitor heavy chain h3-like	ITIH1	399	6.61763e-63	8.7
contig03334	70	---NA---		327
contig04194	70	---NA---		197
contig04578	70	---NA---		155
contig00213	69	retinol dehydrogenase 3	HSD17B6	828	1.02902e-143	9.3
contig00256	69	complement c1q tumor necrosis factor-related protein 3-like		801	1.02753e-62	64.3
contig01236	69	dehydrogenase reductase sdr family member 1	DHRS1	589	2.30139e-135	83.1
contig04672	69	---NA---		145
contig02521	68	cytochrome c oxidase polypeptide viia-liver mitochondrial precursor	COX7A2	435	6.22554e-49	89.9
contig01016	67	---NA---		618
contig01587	67	40s ribosomal protein s14	RPS14	538	4.44358e-98	99.9
contig02953	67	microsomal triglyceride transfer protein large subunit	MTP	384	6.16032e-20	87.3
contig03770	67	---NA---		263
contig04042	67	atp synthase f0 subunit 6	ATP6	220	1.00489e-21	98
contig00199	66	---NA---		841
contig00296	66	peptidyl-prolyl cis-trans isomerase b precursor	PPIB	788	2.58454e-92	93.6
contig00420	66	nadh dehydrogenase subunit 5		741	2.51679e-55	92.3
contig00811	66	fatty acid-binding heart	FABP3	654	1.00178e-87	93.8
contig01117	66	calumenin precursor	CALU	607	1.39231e-61	75.3
contig01151	66	---NA---		602
contig01557	66	nadh dehydrogenase subunit 6	ND6	544	1.62264e-37	95.7
contig02920	66	coagulation factor ii precursor	F2	390	6.16865e-92	92.7
contig02921	66	peroxiredoxin 4	PRDX4	388	7.6389e-61	97.4
contig00223	65	---NA---		825
contig00397	65	cytochrome p450	CYP2F1	752	2.36908e-99	9.2
contig00539	65	c1 inhibitor	SERPING1	703	1.42336e-65	75.6
contig01975	65	---NA---		497
contig02241	65	ribosomal protein s15a	RPS15A	470	4.7985e-88	99.3
contig03797	65	zgc:153863 protein	ACOT8	260	8.26871e-59	87.2
contig04164	65	---NA---		199
contig00074	64	retinol-binding protein cellular	RBP1	1008	1.22115e-95	89.4
contig00418	64	60s ribosomal protein l13	PLG	746	2.04742e-60	9.6
contig01261	64	dolichyl-diphosphooligosaccharide--protein glycosyltransferase subunit dad1	DAD1	586	5.4579e-41	97.2
contig01671	64	basement membrane-specific heparan sulfate proteoglycan core	HSPG2	522	1.12438e-51	76.3
contig02947	64	leucine-rich alpha-2-glyco		385	8.57643e-51	63.7
contig02990	64	dead (asp-glu-ala-asp) box polypeptide 21		379	6.27683e-14	1
contig03144	64	---NA---		356
contig03611	64	60s ribosomal protein l10a		289	2.01615e-56	99.6
contig03690	64	---NA---		272
contig03811	64	fibronectin 1b	FN1	259	2.0568e-44	85.3
contig04095	64	protein ambp precursor	AMBP	211	5.64605e-41	73.8
contig04698	64	---NA---		142
contig00053	63	fatty acid synthase	FASN	1057	1.52451e-66	88.7
contig00247	63	kininogen-1 precursor		810	6.5414e-27	72.5
contig00342	63	alpha-2-macroglobulin-like protein 1-like		771	1.53161e-42	81.1
contig00394	63	serine (or cysteine) proteinase clade d (heparin cofactor) member 1	SERPIND1	753	1.58381e-106	78.8
contig02031	63	complement factor i	CFI	483	9.57277e-62	81.6
contig03097	63	---NA---		363
contig03284	63	catechol-o-methyltransferase domain-containing protein 1	COMTD1	330	2.15443e-24	91
contig03664	63	novel protein (zgc:56119)	ITIH2	282	1.87307e-38	75.8
contig04020	63	PREDICTED: hypothetical protein [Saccoglossus kowalevskii]		225	9.72797e-13	54
contig00121	62	nadp-dependent malic enzyme	ME1	916	2.30424e-143	9.2
contig00318	62	---NA---		780
contig00733	62	catalase	CAT	668	2.08845e-165	96.1
contig00795	62	phospholemman precursor	FXYD1	659	4.20256e-56	93
contig00890	62	---NA---		641
contig01216	62	counting factor associated protein d-like		592	6.5912e-145	9
contig01689	62	---NA---		527
contig01775	62	---NA---		517
contig02715	62	nucleoside diphosphate kinase	NME4	416	2.8322e-56	88
contig02761	62	complement component c3-3	C3	409	3.89636e-61	72.6
contig03173	62	60s ribosomal protein l7	RPL7	350	2.35847e-68	98.6
contig04224	62	hemoglobin subunit alpha-4		196	5.61518e-32	99.8
contig04851	62	---NA---		124
contig05026	62	---NA---		106
contig00326	61	inositol oxygenase	MIOX	773	9.52092e-124	85.5
contig01536	61	group xiib secretory phospholipase a2-like protein precursor	PLA2G12B	548	2.82206e-43	93.5
contig01699	61	eukaryotic translation initiation factor 1b	EIF1B	526	1.27709e-53	97.4
contig01857	61	---NA---		501
contig01862	61	complement c2-like	CFB	509	8.67622e-98	74.3
contig03418	61	---NA---		316
contig03592	61	alpha-2-macroglobulin-like protein 1-like	PZP	292	6.34807e-28	82.9
contig04960	61	---NA---		107
contig00045	60	glycerol-3-phosphate acyltransferase 3-like	AGPAT9	1086	1.77127e-129	88
contig00458	60	phytanoyl- peroxisomal	PHYH	733	6.11703e-164	87.2
contig01029	60	40s ribosomal protein s3a	RPS3A	617	4.07781e-71	97.4
contig01233	60	---NA---		590
contig01741	60	26s protease regulatory subunit s10b	PSMC6	520	1.3817e-67	97.4
contig02006	60	reverse transcriptase-like protein		493	5.76976e-22	81
contig02475	60	elongation factor 2	EF2	442	1.09104e-82	96.9
contig02605	60	apolipoprotein b-100-like	APOB	428	4.24819e-38	6.8
contig02903	60	plasminogen precursor	PLG	391	3.58654e-55	81.4
contig03651	60	---NA---		281
contig04210	60	complement factor h precursor	CFH	197	4.48961e-33	89
contig04624	60	---NA---		147
contig00242	59	electron-transfer- beta polypeptide	ETFB	809	4.40393e-86	88.2
contig00381	59	keratin 18	KRT18	757	5.32683e-151	9.9
contig02149	59	thiosulfate sulfurtransferase kat	TSTD1	478	1.59066e-20	76
contig03121	59	60s ribosomal protein l31	RPL31	359	2.03488e-07	67.9
contig03413	59	40s ribosomal protein s8	RPS8	313	2.78095e-39	95
contig05010	59	---NA---		105
contig05065	59	---NA---		101
contig00052	58	succinate dehydrogenase	SDHA	1069	3.35972e-84	91.9
contig00361	58	ccaat enhancer-binding protein beta	CEBPB	766	7.0889e-135	82.5
contig01246	58	dolichyl-diphosphooligosaccharide-protein glycosyltransferase	DDOST	588	2.60046e-126	95.4
contig01823	58	membrane-spanning 4-domains subfamily a member 8a	MS4A8B	511	1.07113e-78	69.7
contig02513	58	rna recognition	TRO	437	5.56439e-20	58.8
contig03423	58	---NA---		316
contig04178	58	---NA---		200
contig04988	58	---NA---		109
contig00009	57	loc445834 protein		1340	4.92443e-46	91.6
contig00027	57	atp synthase subunit mitochondrial		1141	1.73006e-22	88.2
contig01313	57	diablo mitochondrial precursor		578	1.32399e-24	79.5
contig01672	57	protein z-dependent protease inhibitor	SERPINA10	530	3.19379e-67	72.5
contig04651	57	---NA---		146
contig04833	57	---NA---		126
contig04952	57	---NA---		112
contig00038	56	kynurenine--oxoglutarate transaminase 3-like	CCBL2	1111	9.65532e-47	89.2
contig00196	56	---NA---		842
contig00201	56	inter-alpha-trypsin inhibitor heavy chain h3-like	ITIH3	837	2.62471e-45	64.1
contig00549	56	complement factor b c2-b	CFB	708	3.10548e-96	72.2
contig00655	56	l-xylulose reductase	DCXR	682	2.08719e-141	87
contig01119	56	---NA---		605
contig01621	56	---NA---		535
contig01882	56	selenoprotein 1	SEPX1	505	7.17695e-37	84.6
contig02420	56	tetraspanin-1	TSPAN1	449	2.69971e-21	82.2
contig02511	56	protein		438	9.76032e-10	44.5
contig03869	56	---NA---		246
contig00112	55	complement c1r subcomponent-like	C1RL	928	0	75
contig00152	55	serine--pyruvate mitochondrial precursor	AGXT	874	5.80093e-111	86.7
contig00234	55	angiopoietin-like 3	ANGPTL3	817	2.6758e-85	68.5
contig00258	55	---NA---		803
contig00267	55	glycine cleavage system h mitochondrial precursor	GCSH	798	3.56723e-71	92.1
contig00391	55	---NA---		757
contig00406	55	c12orf62 homolog		748	4.8343e-32	93.6
contig02334	55	apolipoprotein b-100-like	APOB	459	6.55258e-49	62.9
contig02678	55	fbp32 precursor		420	4.12285e-52	79.1
contig03172	55	---NA---		352
contig03227	55	antithrombin iii	SERPINC1	345	3.48575e-29	91.4
contig04363	55	---NA---		181
contig04605	55	---NA---		152
contig00033	54	glutathione s-transferase p	GSTP1	1118	1.04948e-31	91.7
contig00097	54	solute carrier family 37 (glucose-6-phosphate transporter) member 4	SLC37A4	949	5.08494e-175	85.7
contig00279	54	polyunsaturated fatty acid elongase	ELOVL2	795	5.77952e-132	92.2
contig00790	54	gf20795		656	1.03572e-21	63.7
contig01991	54	ceruloplasmin	CP	494	1.38986e-69	84.3
contig02410	54	60s ribosomal protein l17	RPL17	447	2.44499e-76	98.6
contig02702	54	beta-2-microglobulin precursor		417	1.37992e-20	1
contig02925	54	pancreatic secretory trypsin inhibitor	SPINK1	387	3.55248e-18	77
contig04031	54	---NA---		223
contig00021	53	dihydropteridine reductase	QDPR	1205	3.23421e-168	9.3
contig00111	53	alanine--glyoxylate aminotransferase mitochondrial	AGXT	932	8.18276e-76	86.1
contig00134	53	transcription factor ap-1	JUN	901	8.85964e-48	98
contig00146	53	---NA---		890
contig00235	53	serine (or cysteine) proteinase clade d (heparin cofactor) member 1	SERPIND1	816	1.45229e-119	79.3
contig00431	53	---NA---		741
contig00525	53	60s ribosomal protein l36a	RPL36A	712	2.65794e-21	97.6
contig01215	53	40s ribosomal protein s4	RPS4X	589	3.7371e-96	98.9
contig01447	53	---NA---		559
contig01835	53	amine sulfotransferase	SULT1B1	511	1.96679e-42	78.6
contig02177	53	selenoprotein w	SEPW1	475	4.34686e-28	71.7
contig03133	53	---NA---		357
contig03884	53	protein ambp precursor	AMBP	245	9.23129e-51	75.6
contig04440	53	---NA---		171
contig04779	53	---NA---		126
contig04994	53	tryptophan -dioxygenase	TDO2	108	7.08205e-16	92.2
contig00080	52	---NA---		990
contig00556	52	ribosomal protein s9	RPS9	705	5.45628e-119	99.8
contig00817	52	zinc finger protein 706	ZNF706	653	4.5385e-21	96.7
contig01611	52	complement component c3	C3	536	5.62468e-29	68.1
contig01732	52	---NA---		526
contig02020	52	---NA---		485
contig02187	52	cytochrome p450 2j6-like	CYP2J2	474	6.04064e-71	95.3
contig02551	52	---NA---		434
contig02914	52	---NA---		388
contig03076	52	nuclease-sensitive element-binding protein 1		367	3.83043e-17	97
contig03302	52	---NA---		332
contig03470	52	inter-alpha-trypsin inhibitor heavy chain h3-like	ALB	310	2.24288e-37	91
contig03550	52	---NA---		298
contig03930	52	---NA---		235
contig04181	52	---NA---		201
contig04801	52	---NA---		122
contig00186	51	apolipoprotein b-100-like	APOB	851	1.55721e-62	5.8
contig00473	51	collagen type i alpha 1	COL1A1	727	8.11803e-75	96
contig00560	51	transforming growth factor-beta-induced protein ig-h3 precursor	BGH3	706	9.50444e-33	79.8
contig00563	51	serpin peptidase clade member 2b	C8B	704	1.31504e-70	82.3
contig00601	51	5-aminolevulinate mitochondrial precursor	ALAS1	697	2.99645e-115	91.4
contig00653	51	nadh dehydrogenase subunit 5	ND5	682	6.0185e-106	96.9
contig01845	51	nadh dehydrogenase subunit 2	ND2	507	1.95302e-38	95.7
contig02595	51	---NA---		428
contig03238	51	c-reactive protein precursor	CRP	341	2.71295e-76	68
contig03615	51	ubiquitin	UBA52	287	6.06249e-46	1
contig03652	51	novel protein (zgc:56119)	ITIH2	284	1.3689e-38	75.8
contig04995	51	tryptophan -dioxygenase	TDO2	108	7.08205e-16	92.2
contig00031	50	adenosine kinase a	ADK	1126	0	93.1
contig00104	50	-carotene 9 -oxygenase-like	BCO2	941	7.30761e-64	89
contig00519	50	elongation factor 1-gamma	EEF1G	717	1.65426e-137	94.8
contig00660	50	heat shock protein 90 beta	HSP90B1	682	6.49188e-91	95.4
contig01337	50	---NA---		574
contig01510	50	complement c4-1	C4A	551	5.26524e-37	77.4
contig01865	50	---NA---		506
contig03659	50	serum albumin 2 precursor	ALB	282	7.29848e-51	66.9
contig04133	50	60s ribosomal protein l10	RPL10	207	1.66768e-39	97.4

## Sheet: B) 19°C down-regulated
Seq Name	Number Reads	Seq Description	Gene Name	Seq Length	Min eValue	Mean Similarity (%)
contig03498	5593	---NA---		347
contig04702	5367	---NA---		182
contig05448	4593	serum albumin 1 precursor	ALB	117	5.8448e-18	99
contig04357	4316	---NA---		223
contig03242	3270	serum albumin precursor	ALB	379	5.40602e-81	6.33333
contig01305	3231	---NA---		546
contig03413	3193	---NA---		357
contig04369	3127	apolipoprotein a-i-1 precursor	APOA1	222	1.34881e-14	95.2
contig01175	3016	nadh dehydrogenase 1 beta subcomplex subunit mitochondrial precursor	NDUFB11	561	2.55741e-27	89
contig05209	2936	warm temperature acclimation-related 65 kda protein	HPX	136	1.15034e-20	95
contig03638	2711	warm temperature acclimation-related 65 kda protein	HPX	330	1.59475e-51	88.6667
contig04151	2665	fetuin b	FETUB	254	3.88892e-27	64.6667
contig05308	2657	protein ambp precursor	AMBP	126	1.34803e-22	78.3333
contig03156	2562	complement factor h1 protein	CFHR2	389	2.79297e-35	65.8571
contig05261	2554	complement c4-like	C4	132	1.70369e-18	79
contig02520	2433	serine (or cysteine) proteinase clade a (alpha-1 antitrypsin) member 1	SERPINA1	445	2.42411e-68	76.6
contig05612	2423	protein ambp precursor	AMBP	104	6.81884e-14	97
contig04186	2371	warm temperature acclimation-related 65 kda protein	HPX	249	8.97169e-37	74.5333
contig05566	2348	---NA---		107
contig04813	2321	complement c4-like	C4	172	1.33302e-32	71.6667
contig05375	2301	---NA---		122
contig05528	2249	---NA---		110
contig04731	2234	protein ambp-like	AMBP	180	1.67796e-37	78.2667
contig00706	2229	serum albumin 2 precursor	ALB	629	1.15316e-41	78.5
contig02780	2220	plasma retinol-binding protein 1	RBP	423	1.40268e-102	98.3333
contig05530	2213	ambp protein precursor		110	2.42395e-15	1
contig00525	2172	---NA---		661
contig05422	2020	---NA---		119
contig04519	2011	---NA---		202
contig02690	2006	toxin-1 precursor		431	1.33735e-38	82.75
contig05512	1998	serine (or cysteine) proteinase clade a (alpha-1 antitrypsin) member 1	SERPINA1	111	4.17764e-15	9.2
contig04526	1956	---NA---		202
contig05641	1918	---NA---		101
contig05325	1645	serine cysteine proteinase inhibitor	SERPINA1	125	8.29044e-21	83.8571
contig00198	1576	inter-alpha-trypsin inhibitor heavy chain h3-like	ITIH3	758	1.14063e-40	61.4444
contig04518	1539	---NA---		202
contig04870	1537	---NA---		169
contig00529	1517	ctx_sepes ame: full=se-cephalotoxin short=se-ctx flags: precursor		662	9.34143e-07	43
contig01539	1496	40s ribosomal protein s16	RPS16	524	8.50817e-23	99.6
contig04541	1468	---NA---		200
contig04595	1451	haptoglobin fragment 1	HP	190	4.33108e-14	78.3333
contig05532	1435	---NA---		109
contig00269	1415	complement factor h-related 1	CFH	733	2.3675e-124	56.1333
contig04022	1397	uncharacterized protein III [Epinephelus bruneus]		273	6.10642e-23	7.28571
contig02073	1352	cytochrome c oxidase subunit 2	COX2	475	1.09824e-50	97.8
contig01556	1349	atp synthase f0 subunit 6	ATP6	523	1.35024e-61	94.8
contig01391	1306	si:ch73- protein	FETUB	537	1.07871e-33	54.6667
contig04509	1302	cytochrome oxidase subunit ii	COX2	203	1.95729e-36	97.8667
contig04476	1297	---NA---		205
contig00551	1289	cd59 glyco		658	4.0196e-32	62.8333
contig04396	1288	---NA---		219
contig01725	1276	---NA---		506
contig04475	1271	haptoglobin [Oncorhynchus mykiss]		208	3.36324e-40	93.3333
contig00121	1259	si:ch1073- precursor		807	2.05577e-61	6.85714
contig03872	1250	---NA---		297
contig00067	1213	inter-alpha-trypsin inhibitor heavy chain h3-like	ITIH3	864	6.627e-96	74.7333
contig03199	1186	complement c3-s	C3	384	3.64596e-71	79.7333
contig00410	1160	hemagglutinin amebocyte aggregation factor precursor	HAAF	688	3.12287e-87	73.9333
contig02779	1147	inter-alpha-trypsin inhibitor heavy chain h3	ITIH3	424	2.15637e-69	72.7333
contig03888	1142	complement c3-like	C3	295	4.80647e-28	72.6
contig05331	1124	---NA---		124
contig05078	1107	---NA---		146
contig03258	1096	ambp protein precursor	AMBP	377	2.56195e-83	77.8667
contig00217	1088	pentraxin	CRP	751	1.0259e-98	75
contig03875	1034	60s ribosomal protein l5		296	4.94224e-55	99.6667
contig04741	1031	---NA---		178
contig00225	1000	warm temperature acclimation protein 65 kda-2	HPX	747	9.50223e-88	8
contig03991	1000	---NA---		278
contig05341	989	---NA---		125
contig00273	985	pancreatic alpha-amylase		729	4.5914e-103	87.8667
contig03444	973	coagulation factor ii precursor	F2	354	1.19854e-80	9.66667
contig01149	968	---NA---		564
contig04915	966	middle subunit		163	1.01884e-29	1
contig04017	962	---NA---		275
contig00076	954	cytochrome oxidase subunit i		850	5.50886e-83	97
contig04517	941	---NA---		202
contig03972	940	---NA---		282
contig02969	926	nuclear protein 1	NUPR1	406	1.47934e-38	82.8
contig04774	919	hemagglutinin amebocyte aggregation factor precursor	HAAF	176	5.08145e-32	84.375
contig00594	916	homogentisate -dioxygenase	HGD	649	2.55147e-66	92.1333
contig05300	911	---NA---		128
contig03091	908	---NA---		394
contig04885	906	---NA---		166
contig02363	904	c type lectin receptor b	CD209	450	3.72994e-32	8.66667
contig04337	904	protein c	PROC	228	1.16028e-41	71.9333
contig03424	894	serine cysteine proteinase inhibitor	SERPINA1	357	1.31339e-53	85.7333
contig00013	886	fatty acyl- hydrolase medium chain-like	ACOT8	1159	0	76.4
contig02697	885	---NA---		430
contig03893	885	coagulation factor ii precursor	F2	294	2.25081e-61	69.9333
contig00178	875	apolipoprotein partial	APOB	769	1.60639e-56	6.53333
contig04748	865	---NA---		178
contig04637	852	inter-alpha-trypsin inhibitor heavy chain h3-like	ITIH3	189	2.69803e-33	81
contig00398	848	vertebrate mid1 interacting-like protein	PLG	691	5.06456e-43	63.8667
contig04461	834	---NA---		210
contig04385	827	coagulation factor ii precursor	F2	220	2.2683e-33	72.3333
contig00756	811	alpha-2-hs-glycoprotein precursor	AHSG	618	8.0976e-51	57
contig04364	806	---NA---		221
contig04664	805	middle subunit		186	1.61135e-36	1
contig04641	781	---NA---		189
contig03959	775	---NA---		283
contig02590	769	ribosomal protein l34	RPL34	440	7.64096e-51	99.3333
contig04470	769	cytochrome c oxidase subunit 2	COX2	213	3.42226e-16	97
contig02320	767	---NA---		458
contig03955	760	hemoglobin subunit beta-1	HBB	285	1.39131e-58	94.4667
contig00059	756	type-4 ice-structuring protein precursor	AFP4	878	2.15593e-39	75.4286
contig05191	755	---NA---		137
contig05563	753	plasma retinol-binding protein 1	RBP	108	1.69722e-17	96.7857
contig04884	748	apolipoprotein c-ii	APOC2	166	1.33661e-24	8
contig03621	737	---NA---		330
contig04054	727	plasminogen precursor	PLG	268	8.98544e-49	82.4667
contig04135	710	---NA---		256
contig03914	705	plasminogen precursor	PLG	291	1.36743e-67	82.3333
contig04550	678	complement c3-s	C3	199	2.73954e-28	73.2
contig05367	674	---NA---		123
contig01450	664	60s ribosomal protein l8	RPL8	532	2.02834e-49	99.5333
contig03454	657	---NA---		352
contig05592	656	serum albumin 2 precursor	ALB	105	1.55901e-16	98.5
contig04817	649	leukocyte cell-derived chemotaxin 2 precursor	LECT2L	171	8.58985e-17	97.2
contig03479	647	cathepsin l	CTSL1	349	6.40178e-80	96.1333
contig04013	645	---NA---		275
contig03962	639	transferrin	TF	293	8.63304e-22	96
contig04352	637	complement c3-s	C3	224	3.37788e-23	85.2667
contig00163	624	heat shock protein 90 beta	HSP90B1	781	1.42795e-120	96.6667
contig00086	620	phytanoyl- peroxisomal precursor	PHYH	835	4.42166e-67	87.1333
contig05622	617	serotransferrin-1 precursor	TF	103	9.08828e-14	97.4
contig00502	613	hypothetical loc792613		668	1.72222e-76	76.3333
contig05297	606	fgg protein	FGG	128	3.44715e-21	93.8667
contig02809	604	complement component c3	C3	420	6.82563e-67	81.2667
contig02729	589	complement c5	C5	427	3.70684e-47	66.1333
contig04104	583	zgc:153863 protein	ACOT8	262	8.26871e-59	82.6
contig00001	577	60s ribosomal protein l27a	RPL27A	1697	1.08921e-13	81.6667
contig03839	575	complement c1q-like protein 4 precursor	C1QL4	303	2.11302e-33	62.2
contig00857	574	complement c1q-like protein 4 precursor	C1QL2	594	4.00352e-41	61.7333
contig04961	570	40s ribosomal protein s20	RBM6	159	1.77547e-31	1
contig03513	568	apolipoprotein a-i	APOA1	345	2.54239e-40	82.3333
contig00704	567	ubiquitin a-52 residue ribosomal protein fusion product 1	UBA52	628	5.73107e-59	99.7333
contig03131	559	tributyltin binding protein type 2		391	3.05879e-07	6
contig00079	541	alcohol dehydrogenase 1-like	ADHFE1	848	1.33104e-165	86.4
contig01036	541	---NA---		579
contig05212	538	---NA---		136
contig00686	528	cytochrome oxidase subunit i		630	1.02889e-69	95.8667
contig02264	526	c-type lectin domain family 4 member e	CD209	463	5.25149e-85	74.4667
contig00390	525	---NA---		693
contig01760	521	glyceraldehyde-3-phosphate dehydrogenase	GAPDH	503	1.81127e-94	97.3333
contig04444	521	---NA---		214
contig04172	517	beta-2-glycoprotein 1 precursor	APOH	251	7.43256e-38	63.1429
contig04798	514	40s ribosomal protein s20	RPS20	173	5.49681e-14	98
contig04244	512	---NA---		246
contig03581	502	cathepsin l-like	CATM	336	4.9837e-56	76.6667
contig00221	501	alpha-2-macroglobulin-like protein 1-like		747	1.35121e-52	77.7333
contig01460	500	heat shock cognate 71 kda protein isoform 2	HSPA8	531	9.26673e-87	99.6
contig00009	498	---NA---		1181
contig00145	498	---NA---		791
contig03367	494	40s ribosomal protein s20	RPS20	360	1.79588e-55	98.5333
contig00024	491	retinol dehydrogenase 3	HSD17B6	1006	0	84.9333
contig01180	491	cathepsin l-like	CATM	561	5.12192e-132	7.73333
contig03786	485	---NA---		308
contig01748	484	lysozyme g	LYSG	504	6.57192e-96	94.6667
contig00242	482	---NA---		738
contig01377	476	hemoglobin subunit beta		538	3.65419e-98	96.5333
contig00011	473	cytochrome p450 2j2-like	CYP2J2	1163	1.38874e-93	83.2667
contig00008	466	---NA---		1221
contig00812	462	60s ribosomal protein l31	RPL31	608	8.66343e-54	99.2667
contig04311	462	upf0762 protein c6orf58 homolog		233	1.58466e-42	74.4
contig00016	459	fibrinogen beta chain precursor	FGB	1073	3.24165e-82	79.1333
contig00661	457	complement c1q-like protein 4 precursor	C1QL4	636	2.29305e-47	58.2
contig01130	457	c1 inhibitor	SERPING1	567	1.17004e-81	68.3333
contig00180	451	cytochrome p450 2j6-like	CYP2J2	769	1.09138e-65	81.5333
contig00932	451	60s ribosomal protein l8		593	1.66449e-47	99.7333
contig02135	450	transferrin	TF	473	1.56326e-82	94.4
contig04391	449	complement component c9	C7	219	6.67545e-31	74.6
contig00795	446	elongation factor 1- oocyte form	EEF1A1	609	1.98475e-59	96.3333
contig00326	444	ribosomal protein s8	RPS8	712	1.17552e-73	86.8
contig00246	438	40s ribosomal protein s11	RPS11	724	4.73609e-103	98.6667
contig01608	437	upf0762 protein c6orf58 homolog		515	7.30736e-88	64.5333
contig05543	434	complement component c3-3		110	1.9535e-13	97
contig04640	431	---NA---		188
contig04558	430	---NA---		197
contig01161	425	peroxiredoxin 6	PRDX6	564	4.14972e-63	92.5333
contig03332	419	upf0762 protein c6orf58 homolog precursor		368	5.69004e-37	79
contig03538	419	plasma retinol-binding protein 1	RBP	342	1.82125e-80	97.3333
contig00365	417	complement c1r subcomponent-like	C1RL	701	1.35213e-120	63.5333
contig01065	417	s-adenosylhomocysteine hydrolase	AHCY	574	1.17406e-26	95.2
contig04835	414	complement component c9	C9	170	2.87493e-32	85.4
contig02145	411	---NA---		471
contig01240	409	loc559122 protein	CFHL4	556	5.44841e-87	64.1333
contig03069	409	tc1-like transporase		396	5.4844e-10	56.6667
contig03826	409	---NA---		305
contig04093	403	---NA---		263
contig05451	401	---NA---		117
contig05443	400	14 kda apolipoprotein	APOA2	117	1.9251e-16	85.5
contig04416	399	---NA---		217
contig02214	398	---NA---		465
contig04427	397	---NA---		215
contig04962	394	---NA---		154
contig04131	392	60s ribosomal protein l8	RPL8	257	6.2965e-51	99.6
contig03850	390	fish-egg lectin	FEL	302	3.72847e-18	9.16667
contig03381	387	lipocalin precursor		362	1.33872e-69	82.4667
contig00038	382	serpin peptidase clade a (alpha-1 antitrypsin) member 7	SERPINA7	930	1.15709e-77	71
contig00186	382	40s ribosomal protein s2	RPS2	764	2.31038e-97	99.7333
contig03986	381	---NA---		279
contig00742	378	beta-microseminoprotein precursor	MSMB	616	3.17709e-30	56.2
contig04001	377	beta-2-glycoprotein 1-like	APOH	277	1.09539e-62	63.2667
contig03205	369	---NA---		382
contig05383	367	60s ribosomal protein l7	RPL7	121	1.67387e-18	97.4667
contig02844	365	si:rp71- protein	CBLN1	418	3.18755e-29	66.75
contig03359	363	---NA---		363
contig00175	361	apolipoprotein b	APOB	774	8.90981e-51	77.3333
contig02639	358	---NA---		435
contig05277	355	---NA---		131
contig04086	352	c-type lectin domain family 10 member a-like	CLEC10A	264	1.58222e-31	73.4667
contig01164	351	zgc:66168 partial	RPS27A	562	1.07856e-11	89.5714
contig05214	350	---NA---		136
contig01069	346	complement component c3	C3	575	3.24933e-85	71
contig04250	346	rnase 2	RNASE2	240	5.25673e-19	64.2667
contig04452	345	fish-egg lectin	FEL	212	4.96569e-34	75.6667
contig00053	344	warm temperature acclimation-related 65 kda protein	HPX	896	1.06008e-121	89.2667
contig00424	344	heparin cofactor ii	SERPIND1	685	7.85907e-128	88.6
contig04052	344	ribosomal protein l8		269	3.95984e-47	99.6
contig04538	341	upf0762 protein c6orf58 homolog		201	1.33069e-32	75.4444
contig00005	329	complement factor b precursor	CFB	1292	0	68.6
contig00102	329	viral a-type inclusion protein	SPAP_0883	825	6.6993e-16	47.7333
contig03304	327	beta fibrinogen		372	2.59015e-13	83
contig04687	327	---NA---		184
contig03366	326	60s acidic ribosomal protein p1	RPLP1	364	2.49278e-34	95.8
contig03892	326	---NA---		294
contig02170	323	---NA---		465
contig04322	318	---NA---		232
contig04681	317	novel protein (zgc:56119)	ITIH2	184	2.25746e-21	8.8
contig01479	315	4-hydroxyphenylpyruvate dioxygenase	HPD	530	6.21867e-110	92.4
contig02274	315	lipocalin precursor	PTGDS	474	9.74116e-45	86.2667
contig05440	312	---NA---		114
contig02937	308	complement c1q-like protein 2-like	CBLN1	405	9.21843e-56	63.6667
contig04738	307	heat shock protein 70	HSPA2	179	1.47393e-32	98.5333
contig04327	305	apolipoprotein a-i	APOA1	230	9.45749e-29	84.8
contig05125	304	---NA---		144
contig05379	304	60s ribosomal protein l7a	RPL7	122	5.27838e-21	99.6
contig04138	297	hypothetical loc561161		256	9.85777e-07	72
contig05275	297	---NA---		131
contig04603	295	serum albumin 2 precursor	ALB	192	3.80177e-35	98
contig03160	294	antihemorragic factor chlp-b		389	8.79048e-18	71.8571
contig01256	292	---NA---		554
contig00290	291	insulin-like growth factor binding acid labile subunit	IGFALS	723	9.01055e-114	76.9333
contig02494	291	---NA---		446
contig00020	289	alpha- partial	AMY2A	1037	2.311e-118	9.26667
contig02108	289	40s ribosomal protein s3a	RPS3A	475	4.08551e-97	99.5333
contig03806	289	complement component c9	C9	306	7.39644e-49	8.13333
contig03610	288	hemoglobin subunit alpha-4	HBA1	331	1.24791e-60	94.9333
contig04223	288	---NA---		242
contig00032	287	angiopoietin-related protein 3 precursor	ANGPTL3	944	1.97851e-26	65.8667
contig00608	286	loc558601 protein	PIPOX	646	1.50356e-15	81.6667
contig04985	283	complement c4-like	C4	157	4.15452e-24	78.9286
contig00083	281	ceruloplasmin	CP	843	7.54317e-57	81.7333
contig00814	281	c1 inhibitor	SERPING1	609	2.16323e-125	71.6
contig02655	281	complement c1q tumor necrosis factor-related protein 3-like isoform 1	C1QTNF3	436	2.44574e-50	58.5333
contig04478	281	ubiquitin-like protein 5	UBL5	209	3.07949e-22	98.5333
contig04079	280	---NA---		265
contig05330	280	---NA---		125
contig01269	277	beta-microseminoprotein precursor	MSMB	552	1.39687e-32	56.6667
contig01174	276	beta-2-glycoprotein 1-like	APOH	558	4.66226e-76	68.8667
contig04963	276	ribonuclease uk114	HRSP12	158	1.94126e-28	93
contig05161	276	---NA---		141
contig01144	275	nuclear protein 1		566	3.79908e-45	83.6
contig01616	274	pancreatic progenitor cell differentiation and proliferation factor b	PPDPF	518	5.0162e-32	79.2
contig00871	273	fibronectin 1b	FN1	602	6.7227e-42	78.7333
contig00587	272	coagulation factor vii	F7	652	1.55406e-51	65.8667
contig03930	272	superoxide dismutase	SOD1	291	3.25095e-57	9.46667
contig04128	272	---NA---		258
contig04644	272	liver-type fatty acid-binding protein	FABP1	188	5.83017e-32	95.5333
contig04719	272	complement c4	C4	181	3.86509e-15	1
contig01774	270	---NA---		501
contig04760	269	---NA---		177
contig04701	268	---NA---		183
contig03139	265	---NA---		389
contig04415	263	heavy subunit	FTH1	217	3.37409e-23	99.2
contig00068	260	ependymin precursor		859	1.6818e-139	87.6667
contig03239	260	choriogenin l		380	1.23718e-46	63.2667
contig02522	258	coagulation factor ii precursor	F2	445	2.06287e-72	67.7333
contig02086	257	40s ribosomal protein s17	RPS17	475	1.19627e-72	99.9333
contig03927	257	beta-2-glycoprotein 1-like	APOH	289	4.40289e-53	69.8667
contig00383	256	translocon-associated protein subunit alpha precursor	SSR1	696	3.60323e-19	9.5
contig02895	256	---NA---		413
contig04683	256	heavy subunit	FTH1	184	6.19965e-37	98.2667
contig01234	254	40s ribosomal protein s25	RPS25	555	8.94863e-51	97
contig03571	250	differentially regulated trout protein 1 precursor		338	1.82386e-56	6.53846
contig00103	249	60s ribosomal protein l14	RPL14	824	6.77689e-92	96.2
contig00853	249	c4b-binding protein alpha chain precursor	C4BPA	604	3.76914e-27	55.9333
contig03733	249	---NA---		315
contig03554	248	choriogenin l	1-SF	339	3.72777e-74	81.6667
contig02861	247	---NA---		415
contig04041	245	cytochrome c oxidase subunit 1	COX1	266	1.82255e-24	94.7333
contig01290	244	---NA---		549
contig05649	243	---NA---		101
contig00033	242	transmembrane protein c10orf57 homolog	C10orf57	940	1.75776e-36	77.5333
contig04467	242	40s ribosomal protein s13	RPS13	209	1.06762e-37	99.8667
contig00464	241	c type lectin receptor b	CD209	676	1.11475e-76	84.5333
contig02251	240	60s ribosomal protein l13	RPL13	463	1.99231e-47	94.8667
contig00764	239	---NA---		617
contig01337	239	---NA---		544
contig03808	239	---NA---		306
contig04576	239	---NA---		196
contig01253	238	40s ribosomal protein s14	RPS14	545	5.52479e-97	99.8
contig02134	238	---NA---		472
contig04628	237	---NA---		189
contig04097	236	complement component c3-3		263	7.42915e-19	89.5
contig05467	233	---NA---		112
contig00378	232	glutathione transferase omega-1	GSTO1	693	1.56307e-113	95.2667
contig03884	232	integral membrane protein 2b	ITM2B	295	4.93339e-47	94.6667
contig04682	231	PREDICTED: hypothetical protein LOC100700323 [Oreochromis niloticus]		184	1.63589e-08	62
contig00334	229	---NA---		709
contig01893	229	biotinidase precursor	BTD	489	3.29719e-69	75.2
contig00023	228	apolipoprotein b-100-like	APOB	1008	9.57413e-72	58.25
contig00788	226	glyceraldehyde-3-phosphate dehydrogenase	GAPDH	612	4.94772e-128	97.6
contig04540	226	60s ribosomal protein l7a	RPL7	200	1.64029e-35	98.9333
contig00998	225	---NA---		585
contig03668	225	plasminogen precursor	PLG	326	1.06818e-43	8.6
contig01443	224	60s ribosomal protein l12	RPL12	532	2.85908e-101	95.8667
contig04479	224	---NA---		207
contig04575	222	---NA---		194
contig03714	220	fibrinogen gamma chain precursor	FGG	317	8.82645e-61	85.7333
contig00719	219	elongation factor 2	EF2	625	9.20369e-128	96.3333
contig02644	218	plasminogen precursor	PLG	436	1.92335e-52	89.4
contig00623	217	nucleoside diphosphate kinase a	NME1	643	7.42611e-106	91.6667
contig05617	216	40s ribosomal protein s13	RPS13	103	1.77073e-15	97.8
contig00299	214	complement factor b	CFB	718	3.92521e-88	63.6
contig00450	213	ependymin precursor		678	3.25264e-28	89.9167
contig03134	213	hemoglobin subunit beta		391	1.48592e-66	97.4667
contig00892	212	eukaryotic translation initiation factor subunit 5 47kda	EIF3F	598	2.21765e-125	91.6667
contig01318	212	40s ribosomal protein s25	RPS25	547	8.34461e-51	97.7333
contig03240	212	---NA---		378
contig00505	211	catechol-o-methyltransferase domain-containing protein 1	COMTD1	664	9.98496e-75	84.4667
contig01124	211	poly a binding cytoplasmic 1 b	PABPC1	567	4.07381e-72	94.2667
contig03277	211	complement c1q tumor necrosis factor-related protein 3-like		374	2.86426e-63	63.9333
contig04262	210	complement component c9		239	1.92389e-40	81.8667
contig00139	209	endonuclease reverse partial		794	3.78883e-08	46.6667
contig00367	209	kng1 protein	KNG1	699	1.95404e-101	6.86667
contig01824	209	---NA---		497
contig01981	209	---NA---		483
contig00150	208	sorbitol dehydrogenase	SORD	788	5.38852e-85	87.4667
contig00591	207	complement c3-h1	C3	651	1.33492e-78	7.33333
contig05010	205	---NA---		154
contig00762	204	---NA---		617
contig04484	204	leukocyte cell-derived chemotaxin 2 precursor	LECT2	207	2.29925e-42	95.1333
contig03052	203	---NA---		398
contig00804	202	cytochrome c oxidase polypeptide mitochondrial precursor	COX6A1	606	8.89314e-59	85.9333
contig02113	202	von willebrand factor type egf and pentraxin domain-containing protein 1	CFHL4	474	1.21172e-62	58.4
contig03182	199	hemoglobin subunit alpha-4	HBA1	386	2.72928e-77	99.6667
contig00887	198	40s ribosomal protein s7	RPS7	598	8.47946e-65	98.9333
contig05361	198	upf0762 protein c6orf58 homolog precursor		123	8.13254e-16	9.5
contig01019	197	---NA---		582
contig02929	197	complement c3	C3	409	1.07016e-53	72.6667
contig00456	195	---NA---		678
contig00969	195	upf0762 protein c6orf58 homolog precursor		589	3.37003e-31	77.6667
contig03909	195	apolipoprotein c-i precursor	APOC1	291	1.459e-53	68.625
contig03642	194	---NA---		329
contig01427	191	c12orf62 homolog		533	6.66156e-33	87.4667
contig01880	190	alpha-2-macroglobulin-like protein 1-like		493	9.32908e-69	82.3
contig01925	190	---NA---		488
contig02104	190	nadh dehydrogenase 1 alpha subcomplex subunit 4	NDUFA4	474	1.07578e-53	82.1333
contig00004	189	serpin peptidase clade a (alpha-1 antitrypsin) member 7	SERPINA1	1301	3.6676e-136	7.86667
contig01244	189	adenosylhomocysteinase isoform 1	AHCY	555	2.57946e-128	95.6667
contig00665	188	methylmalonate-semialdehyde dehydrogenase	ALDH6A1	635	2.74773e-68	95.8667
contig00012	187	y chain e2~ubiquitin-hect	UBD	1160	4.64216e-48	97.6667
contig04355	187	---NA---		223
contig04809	187	---NA---		171
contig00933	186	complement component gamma polypeptide	C8G	593	1.13535e-65	68.4667
contig01557	186	glutathione s-transferase p	GSTP1	523	1.60855e-82	9.93333
contig02820	186	secreted phosphoprotein 24 precursor	SPP2	420	2.66609e-81	71.2667
contig04095	186	---NA---		262
contig00006	185	proactivator polypeptide precursor	PSAP	1287	1.94201e-66	94.3333
contig00350	185	---NA---		704
contig01041	185	diablo mitochondrial precursor	DIABLO	578	1.32411e-24	76.8667
contig03435	184	60s ribosomal protein l40	PUB UBC	355	2.44364e-48	98.9333
contig03791	184	60s ribosomal protein l7	RPL7	308	1.82875e-17	97.4667
contig04450	184	complement factor h precursor	CFH	213	3.15824e-37	6.9
contig00921	183	vitamin k-dependent protein c-like	F7	594	3.03006e-42	73.6667
contig00777	182	---NA---		614
contig03133	182	coagulation factor x	F10	391	2.06074e-26	66.7333
contig03704	182	plasminogen precursor	PLG	319	7.54727e-63	81.6
contig03863	182	hepcidin-1 precursor	HAMP	299	3.28893e-07	1
contig00095	179	angiopoietin-like 3	ANGPTL3	828	4.49716e-39	67.3333
contig00862	179	selenoprotein w	SEPW1	602	4.94655e-24	71.6667
contig01431	179	guanine nucleotide-binding protein subunit beta-2-like 1	GNB2L1	530	3.82409e-83	99.9333
contig04180	179	---NA---		250
contig02045	178	---NA---		478
contig05259	178	---NA---		126
contig04829	177	complement component c9		170	7.44082e-29	78.8182
contig05667	177	---NA---		100
contig04253	176	60s ribosomal protein l17	RPL17	240	8.24339e-30	98.8
contig04553	176	---NA---		192
contig00592	175	40s ribosomal protein s6	RPS6	650	1.19192e-144	99.4667
contig01090	175	cyclic amp-responsive element-binding protein 3-like protein 3-b-like	CREB3L3	571	2.40475e-16	63.4
contig03219	175	40s ribosomal protein s17	RPS17	381	3.55382e-73	99.8
contig03784	175	---NA---		309
contig00263	174	---NA---		731
contig04680	174	transthyretin precursor	TTR	186	2.82148e-28	91.1333
contig00481	173	40s ribosomal protein s17	RPS17	672	2.93288e-73	99.1333
contig00564	173	---NA---		657
contig01355	173	prothymosin alpha	PTMA	542	5.95627e-23	85.875
contig01588	173	ribosomal protein l23	RPL23	515	5.80754e-86	98.8667
contig02278	173	---NA---		461
contig04268	173	---NA---		239
contig04313	173	60s ribosomal protein l7a	RPL7	233	4.47683e-20	99.4667
contig00194	172	PREDICTED: optineurin-like [Oreochromis niloticus]	OPTN	760	2.7426e-11	9.33333
contig02898	172	vitamin k-dependent protein c-like	PROC	411	8.96524e-55	73
contig04871	172	---NA---		167
contig00036	171	elongation factor 1- oocyte form	EF1A	933	3.7345e-132	94.8667
contig01514	171	hypothetical loc792613		527	1.74729e-68	77.8889
contig03659	170	60s ribosomal protein l9	RPL9	327	6.18531e-59	98
contig00144	169	novel protein vertebrate complement factor properdin	CFP	796	2.73371e-170	67.2667
contig00249	169	inter-alpha-trypsin inhibitor heavy chain h2	ITIH2	734	3.8e-141	85.8
contig00277	169	dehydrogenase reductase sdr family member 1	DHRS1	726	2.59918e-135	8.66667
contig00389	169	nattectin precursor	MBL	679	7.00842e-55	72.6667
contig01735	168	---NA---		504
contig04404	168	superoxide dismutase	SOD1	218	6.47176e-41	93.5333
contig00116	167	calreticulin precursor	CALR	809	2.73189e-32	9.26667
contig00445	167	peroxiredoxin	PRDX1	679	4.65813e-143	96.1333
contig03153	167	inter-alpha-trypsin inhibitor heavy chain h3-like	ITIH3	390	1.22024e-13	84.9333
contig00419	166	hypothetical loc792613		686	1.21614e-75	76.8889
contig01375	166	mgc53818 protein	HRG	540	6.9298e-65	59.8667
contig03735	166	hepcidin	HAMP	314	6.50508e-36	79.3333
contig02657	165	calumenin precursor	CALU	433	1.62024e-62	74
contig04684	164	---NA---		180
contig05284	164	phospholipase group xiib	PLA2G12B	130	1.94554e-21	92.6667
contig04689	163	heavy subunit		184	8.75229e-37	96.5333
contig01673	162	---NA---		511
contig05561	162	plasma retinol-binding protein 1	RBP	108	1.69722e-17	96.7857
contig00613	161	peroxiredoxin 6	PRDX6	649	1.7119e-42	88.2667
contig04286	161	---NA---		236
contig05135	161	beta-2-glycoprotein 1 precursor	APOH	143	1.73765e-19	76.8333
contig00098	160	inter-alpha-trypsin inhibitor heavy chain h3-like	ITIH3	806	7.2248e-44	64
contig04314	160	60s ribosomal protein l7	RPL7	233	9.66534e-45	97.6667
contig05652	160	---NA---		101
contig00025	159	adipocyte plasma membrane-associated protein	C20orf3	990	4.49939e-59	9
contig01586	159	serine (or cysteine) peptidase clade c member 1	SERPINC1	520	3.06063e-94	79.7333
contig03585	159	---NA---		335
contig04155	159	---NA---		254
contig05607	159	---NA---		104
contig00063	158	epidermal retinol dehydrogenase 2-like	SDR16C5	869	4.94514e-54	83.6667
contig01693	158	---NA---		509
contig04243	158	transferrin	TF	242	2.2173e-49	96
contig04297	158	glycine-rich protein	PANK2	234	2.84105e-13	57.4667
contig04803	158	---NA---		172
contig00714	157	PREDICTED: hypothetical protein LOC100693548 [Oreochromis niloticus]		625	6.70448e-27	63.5
contig00915	157	---NA---		595
contig02105	156	glutathione s-transferase	GSTA1	474	2.55866e-86	86.6667
contig02484	156	neutral cholesterol ester hydrolase 1-like	NCEH1	448	1.75203e-13	7.53333
contig05425	156	---NA---		118
contig05518	156	---NA---		111
contig00048	155	PREDICTED: hypothetical protein LOC100703072 [Oreochromis niloticus]		900	7.35466e-08	66
contig01323	155	---NA---		546
contig02682	155	serine mitochondrial	SHMT2	431	7.14704e-85	91.5333
contig04445	155	---NA---		214
contig04527	155	---NA---		201
contig00031	154	novel protein bloodthirsty	TRIM27	943	1.3097e-60	63.6667
contig01316	154	---NA---		547
contig00077	153	ceruloplasmin	CP	854	3.15545e-155	78.7333
contig02374	153	cytochrome c oxidase subunit 3	COX3	452	1.02527e-67	94.2
contig03218	153	dead (asp-glu-ala-asp) box polypeptide 21		382	4.88409e-14	1
contig03494	153	---NA---		347
contig00245	152	mhc class i antigen		735	2.54594e-109	97.8
contig00517	152	brain protein 44-like protein		664	3.36843e-68	98.6
contig01058	152	histidine ammonia-lyase	HAL	575	2.25704e-109	94.8
contig04315	152	apolipoprotein a-i	APOA1	233	3.69415e-29	85.6
contig00244	151	complement factor b	CFB	736	1.56758e-127	65.8667
contig04024	151	40s ribosomal protein s16	RPS16	272	5.87967e-24	99.6
contig04087	151	---NA---		263
contig05551	151	60s ribosomal protein l17	RPL17	108	2.12976e-19	94.6
contig00111	150	coagulation factor vii	F7	814	7.55371e-116	7
contig04084	150	solute carrier family 31 (copper transporters) member 1	COPT1	264	1.13967e-42	94.6
contig00344	149	---NA---		706
contig00612	148	PREDICTED: hypothetical protein LOC100149918 [Danio rerio]		646	1.16358e-12	6
contig01319	147	---NA---		547
contig03426	147	complement c5	C5	357	1.38588e-29	64.5333
contig00029	146	---NA---		972
contig03685	146	---NA---		322
contig00829	145	carboxypeptidase polypeptide 1	CPN1	606	3.30226e-108	81.6667
contig04443	145	cytochrome b		214	2.89597e-43	99.7333
contig05036	145	c1 inhibitor	SERPING1	152	1.79046e-20	73.6
contig00342	144	atp synthase lipid-binding mitochondrial precursor	ATP5G2	706	2.72754e-70	96.6
contig00491	144	protein z-dependent protease inhibitor-like	SERPINA10	669	1.17805e-95	65.6
contig01018	143	pre-mrna branch site protein p14	SF3B14	580	8.94678e-48	97.7333
contig01881	143	loc555483 protein	AMBP	491	2.98107e-34	67.6667
contig02304	143	membrane-spanning 4-domains subfamily a member 8a	MS4A8B	460	8.92298e-78	68
contig04014	143	---NA---		273
contig04656	143	60s ribosomal protein l24	RPL24	188	4.62074e-35	97.7333
contig04970	143	---NA---		154
contig05624	143	---NA---		103
contig00018	142	novel protein vertebrate complement component 3	C3	1049	5.9955e-68	57.6667
contig03015	142	---NA---		403
contig05269	142	60s ribosomal protein l15	RPL15	131	5.71001e-08	97.5714
contig00142	141	retinol dehydrogenase 3	HSD17B6	793	3.00293e-142	87.3333
contig04639	141	---NA---		184
contig05236	141	---NA---		135
contig00927	140	a disintegrin and metalloproteinase with thrombospondin motifs 13	ADAMTS13	593	8.88871e-38	49.4667
contig01277	140	syndecan binding protein	SDCBP	552	9.77913e-59	93.8
contig03250	140	complement c3-like	C3	376	3.78314e-14	6.6
contig03395	140	---NA---		358
contig04438	140	60s ribosomal protein l3	RPL3	214	2.68493e-44	99.6
contig00659	139	---NA---		636
contig00943	139	counting factor associated protein d-like		592	6.5912e-145	87.8
contig03827	139	serum paraoxonase arylesterase 2	PON2	304	5.65891e-27	87.9333
contig01566	138	---NA---		520
contig02252	138	---NA---		463
contig04106	138	---NA---		261
contig05638	138	---NA---		102
contig02174	137	tyrosine aminotransferase	TAT	471	2.29023e-86	87.8667
contig04148	137	---NA---		253
contig04632	137	apolipoprotein c-i precursor	APOC1	189	1.89044e-30	72.25
contig04757	137	heavy subunit	FTH1	177	3.33387e-32	99.3333
contig00431	136	l-xylulose reductase	DCXR	684	2.08719e-141	85.6
contig00884	136	---NA---		599
contig01406	136	mrna turnover protein 4 homolog	MRTO4	534	3.76402e-65	95.8667
contig00206	135	methionine sulfoxide reductase b2	MSRB2	754	1.71313e-68	85.9333
contig01221	135	cathepsin l	CTSL1	557	1.86381e-128	93.4667
contig01972	135	---NA---		484
contig03368	135	selenoprotein 1	SEPP1	363	2.76935e-17	77.6667
contig05495	135	---NA---		113
contig00085	134	transposable element tcb1 transposase		840	1.8871e-41	62.6667
contig00147	134	---NA---		790
contig00697	134	hypothetical protein BRAFLDRAFT_237339 [Branchiostoma floridae]		630	7.43446e-33	51.7333
contig00753	134	cytochrome b-c1 complex subunit 9	UQCR10	618	3.63744e-27	9.26667
contig02261	133	60s acidic ribosomal protein p2	RPLP2	463	8.45368e-35	86.6
contig03889	133	beta-2-glycoprotein 1 precursor	APOH	295	1.00379e-19	73.75
contig00028	132	zgc:171352 protein	HABP2	972	3.04277e-94	72.6667
contig00809	132	60s ribosomal protein l32	RPL32	609	6.85046e-77	98.6667
contig03068	132	pinus taeda anonymous locus cl572contig1_02 genomic sequence	ADHFE1	396	4.24002e-12	85.6924
contig03535	132	invariant chain-like protein 14-1		342	4.23566e-23	96.6667
contig03700	132	40s ribosomal protein s30	FAU	320	1.23975e-62	92.4667
contig00486	131	serum amyloid p-component precursor	CRP	669	7.41457e-125	65
contig05343	131	---NA---		126
contig03132	130	fructose-bisphosphate aldolase b	ALDOB	390	1.75541e-68	91.1333
contig04326	130	apolipoprotein a-i precursor	APOA1	228	2.76105e-25	8.7
contig05101	130	loc555483 protein	LCN15	145	9.3402e-16	82
contig00044	129	dihydropteridine reductase	QDPR	909	8.25078e-97	9.53333
contig02270	129	cytochrome b		462	3.98514e-73	95.2667
contig00553	128	---NA---		654
contig01288	128	ribosomal protein s3	RPS3A	550	1.80631e-69	1
contig03321	128	---NA---		370
contig04025	128	inter-alpha-trypsin inhibitor heavy chain h2-like	ITIH2	273	6.4172e-36	73.5333
contig04432	128	---NA---		215
contig04858	128	---NA---		168
contig00689	127	ribose-phosphate pyrophosphokinase 2	PRPS2	630	1.88099e-51	94.6667
contig01779	127	PREDICTED: hypothetical protein LOC100699191 [Oreochromis niloticus]		500	2.24184e-22	69
contig01825	127	guanine nucleotide binding protein (g protein) beta polypeptide 2-like 1	GNB2L1	497	2.20541e-95	99.5333
contig04007	127	---NA---		272
contig04156	127	---NA---		253
contig02387	126	---NA---		454
contig03906	126	60s ribosomal protein l22		292	1.20308e-31	99.7333
contig00089	125	60s ribosomal protein l24		835	2.67117e-33	93.5333
contig01400	125	solute carrier family 27 member 2	SLC27A2	535	1.03308e-78	83.7333
contig02215	125	complement c3	C3	466	2.94223e-42	71.1333
contig04552	125	---NA---		196
contig04704	125	---NA---		182
contig03602	124	apolipoprotein b-100-like	APOB	333	1.23648e-62	67.8462
contig05114	124	---NA---		145
contig05410	124	atp synthase subunit mitochondrial precursor	ATP5F1	120	1.69862e-17	92.8
contig00090	123	---NA---		834
contig00185	123	novel protein vertebrate complement component 3	C3	767	5.4254e-24	54.6667
contig00527	123	solute carrier organic anion transporter family member 1c1-like	SLCO1C1	662	5.79539e-115	73
contig01474	123	---NA---		530
contig00021	122	cd80-like protein	CD80	1024	1.46093e-36	56.3636
contig00039	122	complement c1q tumor necrosis factor-related protein 3-like	C1QL2	928	1.08989e-60	67.8667
contig00084	122	stress-associated endoplasmic reticulum protein 1	SERP1	843	4.78277e-36	95.8
contig01924	122	transthyretin precursor	TTR	488	2.58152e-25	75.1333
contig02361	122	nascent polypeptide-associated complex subunit alpha		457	4.0744e-80	98.5333
contig05285	122	phospholipase group xiib	PLA2G12B	130	1.94571e-21	92.6667
contig00708	121	leucine-rich repeat-containing protein	CJ011	627	1.88479e-80	68.2667
contig01973	121	---NA---		484
contig02912	121	c4b-binding protein alpha chain precursor	C4BPA	411	1.24931e-49	6.2
contig04929	121	complement c3	C3	162	8.80502e-27	76.2
contig00554	120	ribosomal protein l18	RPL18	658	9.34638e-97	95.8667
contig00713	120	phenazine biosynthesis-like domain-containing protein 2	PBLD	625	1.40705e-137	8.6
contig01073	120	complement c1q-like protein 4 precursor	C1QL4	572	4.22233e-61	64.2667
contig02950	120	---NA---		408
contig04120	120	glyoxylate reductase hydroxypyruvate reductase	GRHPR	259	2.58974e-30	87.1333
contig04284	120	---NA---		236
contig00069	119	nadh dehydrogenase subunit 3	ND3	860	4.09956e-16	96.6667
contig01567	119	thiosulfate sulfurtransferase kat	TSTD1	521	1.18465e-21	76.75
contig02624	119	40s ribosomal protein s2	RPS2	436	7.80795e-56	94.1333
contig02794	119	eukaryotic translation initiation factor 1b	EIF1B	422	3.66961e-54	97.1333
contig04205	119	60s ribosomal protein l3	RPL3	246	1.67654e-49	97.7333
contig04274	119	prothrombin precursor	F2	235	4.03405e-21	97.3333
contig00056	118	glucokinase	GK	888	1.24939e-11	94.5
contig00148	118	complement component c8 beta chain precursor	C8B	788	2.46544e-135	75.6667
contig04065	118	60s ribosomal protein l17	RPL17	267	1.33684e-55	96.7333
contig04168	118	fibrinogen beta partial	FGB	251	3.22976e-42	83.5333
contig04198	118	60s ribosomal protein l10a	RPL10A	247	3.60133e-43	97.2
contig04670	118	ambp protein precursor	AMBP	186	2.29829e-32	84.1333
contig05115	118	---NA---		145
contig02828	117	---NA---		420
contig03274	117	apolipoprotein a-i	APOA1	365	8.77281e-39	8.26667
contig01053	116	cytochrome c oxidase polypeptide viii- mitochondrial precursor	COX8A	576	2.60368e-32	75.8667
contig01421	116	complement component c3	C3	533	2.43631e-67	73.7333
contig01423	116	60s ribosomal protein l28	RPL28	535	2.01677e-67	97.2667
contig03087	116	60s ribosomal protein l10	RPL10	393	9.70489e-68	97.9333
contig04568	116	---NA---		197
contig05449	116	---NA---		117
contig05620	116	---NA---		103
contig01781	115	glutathione s-transferase p	GSTP1	500	2.068e-83	91.2667
contig02250	115	---NA---		462
contig05526	115	sepp1b protein	SEPP1	110	3.39993e-12	84.8571
contig01465	114	---NA---		530
contig00203	113	---NA---		755
contig00236	113	---NA---		741
contig00831	113	---NA---		606
contig01426	113	leucine-rich alpha-2-glyco		533	4.0228e-07	73
contig01484	113	formiminotransferase cyclodeaminase	FTCD	524	4.87456e-70	8.86667
contig01731	113	iclp2 protein	CD74	506	5.84904e-104	68.8667
contig01777	113	4-hydroxyphenylpyruvate dioxygenase	HPD	501	2.15512e-102	92.8667
contig03225	113	---NA---		381
contig03405	113	40s ribosomal protein s4	RPS4X	359	6.63437e-40	93
contig02263	112	triosephosphate isomerase b	TPI1	463	7.0699e-107	94
contig03596	112	---NA---		335
contig03891	112	---NA---		295
contig04667	112	---NA---		185
contig05444	112	---NA---		117
contig00170	111	cytochrome p450 2g1-like	CYP2A13	775	8.38681e-51	77.4667
contig01087	111	phosphoethanolamine n-methyltransferase 3	PEMT	571	8.43326e-116	85.6
contig02271	111	---NA---		461
contig02746	111	eukaryotic translation initiation factor 3 subunit d-like	EIF3D	427	2.54668e-28	85.2667
contig04353	111	catechol-o-methyltransferase domain-containing protein 1	COMTD1	224	1.08417e-43	88.2667
contig04638	111	---NA---		189
contig05594	111	serum paraoxonase arylesterase 2-like		104	1.54823e-12	95.5
contig00105	110	---NA---		823
contig00171	110	---NA---		774
contig01196	110	serpin peptidase clade a (alpha-1 antitrypsin) member 7	SERPINA1	558	5.021e-41	64.4667
contig01724	110	---NA---		506
contig01898	110	---NA---		489
contig02187	110	cytochrome p450 2k1-like	CYP2F1	468	2.11335e-33	81.9333
contig02664	110	myo-inositol oxygenase	MIOX	433	2.57552e-57	82.6
contig03760	110	elongation factor 1-beta	EEF1B2	313	3.80528e-49	96.6667
contig04019	110	---NA---		274
contig04758	110	---NA---		177
contig00022	109	elongation factor 1-gamma	EEF1G	1022	8.63406e-154	9.4
contig00096	109	40s ribosomal protein s5	RPS5	827	5.38728e-40	1
contig00330	109	tryptophan -dioxygenase	TDO2	710	4.8855e-137	87.8667
contig00885	109	---NA---		597
contig05076	109	---NA---		147
contig00397	108	2-hydroxyacyl- lyase 1	HACL1	691	2.67959e-90	84.2
contig00670	108	thioredoxin-dependent peroxide mitochondrial precursor	PRDX3	635	2.15648e-140	94.8667
contig00805	108	c14orf153 precursor	C14ORF153	609	1.49025e-96	79.1333
contig01964	108	serine (or cysteine) peptidase clade c member 1	SERPINC1	484	2.36054e-69	81.1333
contig03588	108	---NA---		324
contig00219	107	---NA---		749
contig01543	107	transmembrane 4 l6 family member 1	TM4SF1	523	2.95303e-86	78.9333
contig00411	106	pyroglutamyl-peptidase 1	PGPEP1	687	1.22241e-17	88.9333
contig02204	106	60s acidic ribosomal protein p2	RPLP2	468	5.32934e-32	96.6667
contig03818	106	t-cell receptor beta chain ana 11	CROV307	305	1.18312e-20	6.6
contig00621	105	cathepsin b precursor	CTSB	643	6.64852e-38	93.4667
contig02376	105	40s ribosomal protein s26	RPS26	455	1.38939e-49	98.4667
contig04768	105	---NA---		180
contig00549	104	cytochrome family subfamily polypeptide 1	CYP46A1	659	1.04045e-103	77.3333
contig00723	104	novel protein vertebrate complement component 3	C3	624	3.99627e-92	69.6667
contig00732	104	---NA---		624
contig01309	104	general transcription factor iih subunit 5	GTF2H5	547	4.16264e-24	97.2667
contig01888	104	choriogenin l	1-SF	487	5.39038e-70	74.2667
contig03190	104	beta-2-microglobulin precursor		385	9.89216e-21	1
contig03847	104	alpha amylase		300	3.34077e-67	95
contig03956	104	60s ribosomal protein l17	RPL17	284	1.45443e-29	98.8
contig04807	104	coagulation factor ii precursor	F2	172	1.27444e-31	92
contig05213	104	---NA---		136
contig02384	103	40s ribosomal protein s4	RPS4X	456	8.9771e-77	97.4667
contig03073	103	---NA---		395
contig00140	102	3-oxo-5-beta-steroid 4-dehydrogenase	AKR1D1	794	1.25825e-82	91.6667
contig00808	102	fk506-binding protein 3	FKBP3	609	1.09558e-52	95
contig01252	102	dolichyl-diphosphooligosaccharide--protein glycosyltransferase 48 kda subunit- partial	DDOST	553	2.94416e-25	96.1333
contig02273	102	complement component c8 gamma chain precursor	C8G	461	2.66465e-56	74.4
contig02819	102	glutathione s-transferase theta-1	GSTT1	421	3.0975e-91	87.9333
contig03169	102	type-4 ice-structuring protein precursor	AFP4	388	6.04564e-49	69.2727
contig03842	102	nucleoside diphosphate kinase a	NME1	303	1.78914e-67	93.6667
contig00052	101	inter-alpha-trypsin inhibitor heavy chain h3-like	ITIH3	897	4.43919e-155	78.8667
contig00099	101	cytochrome p450 2j6-like	CYP2J2	830	9.6335e-119	74.3333
contig00113	101	eukaryotic translation initiation factor 3 subunit m	EIF3M	811	4.76196e-56	94.4667
contig00138	101	serine--pyruvate mitochondrial precursor	AGXT	794	7.37308e-165	88.6667
contig00406	101	alanine-glyoxylate aminotransferase	AGXT	688	1.15422e-113	85.2
contig00496	101	---NA---		668
contig00653	101	---NA---		637
contig01535	101	---NA---		525
contig01720	101	---NA---		507
contig02927	101	---NA---		410
contig03913	101	---NA---		292
contig04273	101	---NA---		239
contig04890	101	---NA---		162
contig05228	101	---NA---		135
contig00694	100	---NA---		629
contig05111	100	---NA---		145
contig00911	99	---NA---		595
contig01970	99	transforming growth factor-beta-induced protein ig-h3 precursor	BGH3	484	9.71017e-34	79.8
contig02168	99	complement c1q-like protein 4 precursor	C1QL4	468	6.97041e-38	64.1333
contig03185	99	pyruvate kinase	PKLR	386	1.53367e-49	87.8667
contig03338	99	40s ribosomal protein s3a	RPS3A	367	1.92813e-71	97.2
contig03617	99	ribosomal protein l15	RPL15	331	2.34515e-75	97.5333
contig04332	99	---NA---		229
contig00844	98	---NA---		605
contig00924	98	peroxisomal acyl-coenzyme a oxidase 3	ACOX3	593	2.70099e-55	84.8667
contig02156	98	intelectin-1a precursor	ITLN1	471	6.81231e-53	82.2
contig02426	98	---NA---		452
contig01653	97	---NA---		511
contig02372	97	pyruvate kinase isozymes r l	PKLR	455	2.06732e-96	93.6667
contig02681	97	thioredoxin		432	1.85086e-64	95.6667
contig00479	96	---NA---		674
contig01526	95	nadh dehydrogenase subunit 6	ND6	523	6.49692e-38	95.3333
contig02172	95	---NA---		470
contig02284	95	nadh dehydrogenase 1 alpha subcomplex subunit 13	NDUFA13	461	3.03323e-89	97.2667
contig03769	95	alpha-2-macroglobulin-like protein 1-like		311	1.34601e-34	86
contig03770	95	---NA---		311
contig04196	95	plasminogen precursor	PLG	247	1.6255e-46	77.3333
contig04493	95	---NA---		206
contig02103	94	---NA---		476
contig02123	94	heme oxygenase	HMOX1	473	5.67611e-54	63.6667
contig02221	94	complement factor h precursor	CFH	465	8.18064e-18	79
contig03343	94	alpha-2-macroglobulin-like protein 1-like	SB:CB37	366	3.36096e-30	85.8667
contig04822	94	atp synthase-coupling factor mitochondrial precursor	ATP5J	171	5.81743e-19	92.8667
contig05163	94	---NA---		140
contig05323	94	---NA---		125
contig05623	94	---NA---		103
contig00189	93	15-hydroxyprostaglandin dehydrogenase	HPGD	763	2.89206e-169	74.4667
contig00193	93	rna-binding protein pno1	PNO1	762	4.10559e-130	89.8667
contig00255	93	phytanoyl- 2-hydroxylase	PHYH	732	6.11703e-164	85.1333
contig01034	93	---NA---		576
contig01660	93	60s ribosomal protein l32	RPL32	513	1.37826e-70	98.2667
contig03305	93	60s ribosomal protein l13	RPL13	368	8.81896e-45	93.7333
contig03329	93	antithrombin iii	SERPINC1	370	4.9423e-30	89.4
contig04560	93	transferrin	TF	196	2.08606e-37	96.4667
contig04730	93	apolipoprotein a-i-1 precursor	APOA1	180	3.10687e-11	95.2
contig04981	93	---NA---		156
contig00074	92	glucose-6-phosphate translocase isoform 1	SLC37A4	856	1.61148e-152	84
contig02151	92	60s ribosomal protein l3	RPL3	469	6.05998e-60	95.8667
contig02598	92	alpha-2-macroglobulin-like protein 1-like		439	1.25328e-34	77.6
contig03899	92	ubiquitin a-52 residue ribosomal protein fusion product 1	UBA52	294	1.35064e-54	98.4667
contig04320	92	---NA---		231
contig00468	91	catalase	CAT	676	3.60157e-167	95.5333
contig00761	91	venom dipeptidylpeptidase iv	DPP4	617	3.03345e-120	89.4
contig01095	91	---NA---		571
contig01107	91	fibroleukin precursor	FGL2	570	1.54669e-39	9.73333
contig01227	91	---NA---		557
contig01579	91	---NA---		519
contig05216	91	60s ribosomal protein l22		135	1.38314e-07	1
contig01626	90	---NA---		515
contig02789	90	---NA---		422
contig05502	90	---NA---		114
contig01335	89	nadh dehydrogenase subunit 1	ND1	544	1.38877e-86	96.4
contig01428	89	---NA---		534
contig01938	89	cell death activator cide-b	CIDEB	486	2.68916e-53	7.33333
contig02456	89	novel protein	CQ067	449	3.9469e-58	72.2
contig05004	89	lipocalin precursor	PTGDS	155	1.3235e-29	88.4
contig00082	88	---NA---		845
contig00097	88	---NA---		826
contig00256	88	sex hormone-binding globulin	SHBG	730	1.13382e-129	75.6667
contig00298	88	---NA---		719
contig00374	88	complement factor b precursor	CFB	698	1.74278e-136	73.9333
contig00524	88	heparin cofactor ii	SERPIND1	663	7.90542e-100	72.6667
contig00226	87	---NA---		747
contig01029	87	---NA---		579
contig01168	87	---NA---		561
contig01525	87	density-regulated protein	DENR	526	8.69354e-81	94.6667
contig01868	87	warm temperature acclimation protein 65 kda-2	HPX	493	8.06405e-66	86.5333
contig01939	87	mannan-binding lectin serine protease 1-like	MASP1	486	1.00815e-21	8.66667
contig02712	87	3-hydroxyanthranilate -dioxygenase	HAAO	428	6.79047e-104	81.5333
contig02720	87	upf0762 protein c6orf58 homolog precursor		413	2.62577e-12	94
contig04781	87	---NA---		175
contig05373	87	---NA---		123
contig00002	86	heparin cofactor ii	SERPIND1	1394	2.94443e-40	89.4
contig00054	86	extracellular matrix protein 1 precursor	ECM1	894	3.48984e-23	84.5
contig00118	86	calcium-binding and coiled-coil domain-containing protein 2	CALCOCO2	805	1.60077e-101	69
contig00133	86	lysozyme g	LYG	798	2.0042e-106	72.7333
contig00237	86	ethanolamine kinase 2	ETNK2	741	1.49254e-130	7.26667
contig00349	86	microsomal glutathione s-transferase 1	MGST1	704	1.02348e-36	85
contig01392	86	---NA---		535
contig01533	86	---NA---		525
contig01896	86	probable ribosome biogenesis protein rlp24	LOC100507598	491	4.0232e-51	91.6
contig02570	86	cytochrome c oxidase polypeptide viii- mitochondrial precursor	COX8A	441	2.40313e-38	75.8
contig03549	86	---NA---		340
contig03605	86	purine nucleoside partial	PNP	332	9.48488e-30	81.8667
contig03838	86	leucine-rich alpha-2-glyco		303	5.88254e-36	61.8667
contig04399	86	fetuin b	FETUB	218	1.92898e-28	74.2
contig05094	86	---NA---		144
contig05555	86	---NA---		107
contig00027	85	tryptophan -dioxygenase	TDO2	981	1.96166e-100	92.4
contig00035	85	nattectin precursor	MBL	939	9.76359e-47	73.6667
contig00080	85	cytochrome p450	CYP2F1	848	4.40561e-101	87.6667
contig04088	85	saxitoxin and tetrodotoxin-binding protein 2-like		263	2.05077e-07	65
contig00157	84	rna-binding protein 5	RBM5	783	1.83628e-68	89.5333
contig00229	84	apobec1 complementation factor	A1CF	745	1.28791e-27	78
contig01401	84	---NA---		535
contig01404	84	40s ribosomal protein s23	RPS23	534	6.06223e-57	1
contig03488	84	complement factor i	CFI	348	1.05733e-55	66.6
contig03648	84	proteasome subunit alpha type-4-like	PSMA4	329	3.06221e-40	1
contig03900	84	aquaporin 8	AQP8	292	5.12447e-35	75.8
contig04094	84	---NA---		263
contig04193	84	---NA---		248
contig04254	84	transferrin	TF	242	1.07298e-48	95.1333
contig05145	84	beta-2-glycoprotein 1 precursor	APOH	142	6.13027e-19	76.3333
contig00134	83	lactate dehydrogenase b	LDHB	795	4.11104e-144	95.8667
contig00438	83	cytochrome c oxidase subunit vib isoform 1	COX6B2	679	1.00588e-11	78
contig00931	83	---NA---		593
contig00972	83	cytochrome p450 2g1-like		588	2.79977e-67	73.2667
contig02042	83	---NA---		478
contig03292	83	endoplasmic reticulum-golgi intermediate compartment protein 3	ERGIC3	372	5.37397e-11	89.2
contig05461	83	---NA---		116
contig00003	82	60s acidic ribosomal protein p0	RPLP0	1310	0	94.2667
contig00093	82	heat shock cognate 70 kda protein	HSPA8	833	2.07136e-97	96.8
contig00153	82	---NA---		786
contig01136	82	enoyl- mitochondrial precursor	ECHS1	565	2.8937e-56	95.3333
contig01591	82	mhc class ii antigen beta chain		520	1.80958e-101	95.6667
contig02162	82	cytochrome p450 2j6-like	CYP2J2	469	1.71653e-69	93.2
contig03854	82	---NA---		301
contig03951	82	---NA---		287
contig04425	82	mannan-binding lectin serine peptidase 2	MASP2	216	1.42109e-42	77
contig00321	81	complement factor b c2-b	CFB	711	3.22517e-96	68.6667
contig00539	81	acyl-coenzyme a long chain	ACADL	660	9.53323e-11	95.3636
contig00715	81	---NA---		625
contig00929	81	suppression of tumorigenicity 1	NBL1	593	3.19864e-73	79.8667
contig01308	81	nadh-ubiquinone oxidoreductase 75 kda mitochondrial-like	NDUFS1	548	1.18658e-72	92.3333
contig02234	81	---NA---		464
contig02290	81	sec14-like protein 3 isoform 2	SEC14L2	461	3.38415e-52	79
contig03787	81	nucleoside diphosphate mitochondrial-like	NME4	308	2.22904e-55	86.7333
contig04234	81	insulin-like growth factor-binding protein complex acid labile subunit-like	IGFALS	243	7.71267e-33	66.7333
contig04663	81	middle subunit		186	1.49729e-34	98.1333
contig00042	80	novel protein containing multiple scavenger receptor cysteine-rich domains vertebrate deleted in malignant brain tumors 1	CD5L	916	4.33441e-77	53.2667
contig00114	80	---NA---		810
contig00228	80	cordon-bleu 1-like		745	1.37584e-08	92.5
contig01405	80	complement factor h precursor	CFH	534	1.67412e-66	56.6667
contig02737	80	cystatin precursor	CYT	426	1.36036e-33	89.1333
contig03531	80	ribosomal protein s15a	RPS15A	331	3.76804e-62	1
contig03958	80	---NA---		284
contig04406	80	atp synthase f0 subunit 6	ATP6	218	1.16518e-23	98.6667
contig00322	79	---NA---		712
contig00455	79	complement factor b-like	CFB	676	4.26138e-42	73.2
contig00461	79	alpha-2-macroglobulin	A2ML1	676	5.09334e-61	83.5333
contig00917	79	proteasome activator complex subunit 1	PSME1	595	6.05229e-73	93.6667
contig01728	79	nadh dehydrogenase subunit 2	ND2	503	1.88804e-38	95.4667
contig01986	79	transferrin	TF	482	5.44314e-46	92.3333
contig02932	79	---NA---		409
contig04371	79	---NA---		217
contig00155	78	heat shock factor 1b	HSF1	784	2.3508e-34	91.9333
contig00385	78	cell cycle control protein 50a	TMEM30A	695	5.51253e-128	71.6667
contig00581	78	heparin cofactor ii	SERPIND1	653	1.70682e-100	72.9333
contig01011	78	---NA---		582
contig01151	78	vacuolar atp synthase subunit e 1	ATP6V0E2	561	3.25238e-44	92.7333
contig01997	78	---NA---		481
contig02223	78	---NA---		465
contig02485	78	---NA---		447
contig03876	78	ank accession number ab073376 non-ltr retrotransposable element partially supported by genscan in oryzias latipes		296	4.1967e-19	74.8667
contig05585	78	---NA---		105
contig00202	77	dihydropyrimidinase	DPYS	756	1.06867e-83	85.5333
contig00448	77	basic transcription factor 3	BTF3	679	3.42868e-90	97.1333
contig00968	77	---NA---		590
contig00987	77	growth hormone inducible transmembrane partial	GHITM	586	2.94545e-12	91.7333
contig01984	77	---NA---		484
contig02311	77	---NA---		459
contig03018	77	cytochrome b		401	5.12273e-47	96.6667
contig03632	77	serine threonine-protein phosphatase 4 catalytic subunit	PPP4C	330	6.0576e-59	1
contig05215	77	t-cell receptor beta chain ana 11	CROV307	136	2.18573e-14	64
contig05412	77	---NA---		119
contig00064	76	---NA---		868
contig00176	76	isoform cra_a		777	1.24477e-37	9.2
contig00353	76	ribosomal protein s9	RPS9	701	5.24884e-119	99.4667
contig00787	76	---NA---		612
contig01956	76	---NA---		486
contig04788	76	---NA---		174
contig05028	76	---NA---		151
contig00270	75	c8orf4 homolog	C8orf4	728	9.98716e-52	82.7333
contig01365	75	complement c3-h1	C3	540	2.30638e-99	76.2667
contig02568	75	cytochrome p450 2k1-like	CYP2C19	441	2.21605e-54	76.1333
contig02781	75	type-4 ice-structuring protein precursor	AFP4	422	1.82387e-48	7.33333
contig03590	75	60s ribosomal protein l10a	RPL10A	334	1.79567e-53	97.5333
contig03758	75	60s ribosomal protein l35	RPL35	312	4.88982e-25	97.6
contig04200	75	---NA---		247
contig04755	75	---NA---		176
contig05286	75	---NA---		130
contig05415	75	plasminogen	PLG	119	1.47598e-20	93.2
contig05548	75	---NA---		108
contig00065	74	inter-alpha-trypsin inhibitor heavy chain h3-like	ITIH3	866	7.54852e-129	73.2667
contig00107	74	phenylalanyl-trna synthetase alpha chain-like	FARSA	821	4.02316e-97	97.8667
contig00489	74	mhc class ii antigen beta chain	HLA-DMB	669	1.10684e-19	99.6667
contig00903	74	hydroxyacyl-coenzyme a mitochondrial precursor	HADH	596	3.89499e-96	95.4
contig01718	74	60s ribosomal protein l19	RPL19	507	2.1378e-50	97.9333
contig02537	74	ring-box protein 1	RBX1	444	2.35918e-80	98.2
contig02936	74	ribosomal protein s9	RPS9	409	1.25262e-89	1
contig03460	74	---NA---		351
contig03506	74	60s ribosomal protein l36a	RPL36A	345	1.70281e-51	98.6667
contig03993	74	---NA---		278
contig04136	74	---NA---		256
contig04265	74	---NA---		236
contig04653	74	ribosomal protein l39	RPL39	187	1.16822e-30	97.1333
contig05065	74	---NA---		148
contig05075	74	---NA---		145
contig00306	73	cj011 protein	CJ011	717	1.17167e-23	91.5
contig00685	73	agmatinase	AGMAT	631	6.5936e-50	87.8667
contig00806	73	---NA---		609
contig01042	73	ornithine decarboxylase antizyme 1	OAZ1	578	2.87077e-72	82.6667
contig01054	73	bifunctional udp-n-acetylglucosamine 2-epimerase n-acetylmannosamine kinase	GNE	576	2.28681e-10	87.4667
contig01112	73	40s ribosomal protein s14	RPS14	569	5.32659e-97	99.4667
contig01179	73	interleukin-1 receptor type 2	IL1R2	561	2.67663e-23	49.4
contig01242	73	sorbitol dehydrogenase	SORD	557	3.11824e-118	94.8667
contig01955	73	---NA---		487
contig02216	73	upf0510 protein inm02-like	C19ORF63	465	4.2817e-61	79.4
contig02881	73	heat shock protein 90 beta	HSP90B1	414	1.348e-87	95.5333
contig03905	73	fructose-bisphosphate aldolase b	ALDOB	288	1.74319e-14	92.2667
contig04810	73	---NA---		172
contig04935	73	---NA---		161
contig00072	72	leucine-rich repeat-containing protein 58-like	LRRC58	857	7.02546e-34	85.8
contig00870	72	nuclease-sensitive element-binding protein 1		599	5.162e-17	97
contig00896	72	counting factor associated protein d-like		597	4.67895e-133	73.8
contig01057	72	15-hydroxyprostaglandin dehydrogenase	HPGD	576	4.30038e-65	85.5333
contig01368	72	novel protein	CLC4F	540	6.27544e-37	61.8
contig01701	72	PREDICTED: hypothetical protein LOC100707306 [Oreochromis niloticus]		508	1.85721e-10	66
contig02859	72	---NA---		417
contig03323	72	---NA---		369
contig03462	72	heavy subunit	FTH1	350	5.9539e-31	98.8
contig04034	72	---NA---		272
contig04160	72	atp synthase subunit mitochondrial precursor	ATP5F1	252	9.92824e-35	9
contig04521	72	---NA---		202
contig04771	72	---NA---		172
contig04778	72	---NA---		175
contig05048	72	---NA---		151
contig05409	72	---NA---		121
contig05597	72	---NA---		104
contig00062	71	l-rhamnose-binding lectin csl2-like	SAL	871	4.02532e-125	74
contig00691	71	complement c3		630	3.95829e-22	69.8
contig00741	71	---NA---		620
contig02560	71	glucosidase 2 subunit beta-like	PRKCSH	443	3.66225e-60	79.6667
contig04823	71	---NA---		171
contig05416	71	---NA---		119
contig00614	70	polyunsaturated fatty acid elongase	ELOVL2	645	1.46467e-78	85.6667
contig01215	70	plasma glutamate carboxypeptidase-like	PGCP	557	3.78923e-64	8.13333
contig01292	70	insulin-like growth factor binding acid labile subunit	IGFALS	550	1.94429e-85	73.6
contig01376	70	hydroxypyruvate isomerase	HYI	539	1.37803e-79	81.6
contig03183	70	apolipoprotein partial	APOB	386	3.51258e-36	59.2667
contig04070	70	60s ribosomal protein l7a	RPL7	266	2.59154e-36	91.4
contig04440	70	cytochrome b		214	2.89597e-43	99.7333
contig00060	69	retinol binding protein cellular	RBP1	880	2.73274e-96	84.7333
contig00091	69	complement factor b	CFB	842	3.20592e-39	7.53333
contig00266	69	retrotransposable element tf2 155 kda protein type 1-like		729	1.69082e-43	73.8667
contig00375	69	---NA---		697
contig00638	69	electron transfer flavoprotein subunit mitochondrial precursor	ETFA	640	7.09659e-130	94.1333
contig01119	69	glutathione s-transferase 3	GSTA3	568	2.39812e-43	83.2667
contig03008	69	---NA---		404
contig04655	69	---NA---		186
contig04920	69	---NA---		164
contig05541	69	---NA---		109
contig00267	68	membrane-spanning 4-domains subfamily a member 12	MS4A12	728	3.24463e-84	76.2857
contig00436	68	bkm-like partial		680	5.51941e-09	73
contig00718	68	endonuclease exonuclease phosphatase family domain-containing protein 1	EEPD1	626	1.03115e-59	74.9333
contig01201	68	---NA---		559
contig01289	68	eukaryotic translation initiation factor 2 subunit 3-like	EIF3H	550	1.56298e-90	98.4
contig01307	68	---NA---		548
contig01815	68	---NA---		491
contig02907	68	40s ribosomal protein s13	RPS13	410	2.23534e-88	98.2667
contig03597	68	atp h+ mitochondrial f1 delta subunit	ATP5D	334	2.48206e-37	93.2667
contig03825	68	t-cell receptor beta chain ana 11	CROV307	304	2.87902e-20	53.7333
contig04690	68	intelectin-1a precursor	ITLN1	184	1.13805e-23	72.6667
contig04945	68	apolipoprotein a-ii precursor	APOA2	161	6.81488e-15	95.5
contig05189	68	serum albumin 1 precursor	ALB	136	2.633e-23	96
contig00197	67	nadh dehydrogenase subunit 4	ND4	758	9.26561e-101	96
contig00619	67	xbp1 protein	XBP1	645	3.24033e-36	59.3333
contig00765	67	eukaryotic translation initiation factor 3 subunit 3	EIF3C	618	8.04348e-42	94.7333
contig00769	67	cysteine sulfinic acid decarboxylase	CSAD	616	3.12559e-103	81.7333
contig01178	67	---NA---		561
contig01683	67	selenium-binding protein 1	SELENBP1	510	3.00172e-107	85.4667
contig01772	67	alkylglycerol monooxygenase	AGMO	501	6.59179e-56	68.1333
contig02004	67	60s ribosomal protein l3	RPL3	479	1.214e-66	99.4
contig02692	67	40s ribosomal protein s18	RPS18	430	1.43711e-44	97.8667
contig02835	67	---NA---		419
contig02944	67	---NA---		406
contig05348	67	---NA---		124
contig00092	66	l-aspartate dehydrogenase	ASPDH	834	1.2187e-135	71.1333
contig00478	66	g-rich sequence factor 1	GRSF1	674	2.14238e-17	89.4
contig00484	66	n-myc downstream regulated gene 1	NDRG1	672	2.42379e-49	83.1333
contig01367	66	---NA---		541
contig04424	66	60s ribosomal protein l26	RPL26	216	1.38222e-15	94.7333
contig05143	66	---NA---		140
contig00037	65	cd209 antigen-like protein a	CLEC4M	929	3.58775e-150	7
contig00264	65	---NA---		729
contig00324	65	c-type lectin domain family 4 member e	CD209	711	1.30645e-97	79.2667
contig00573	65	---NA---		654
contig00845	65	5-aminolevulinate mitochondrial precursor	ALAS1	605	4.94899e-139	93.6667
contig01183	65	---NA---		568
contig01268	65	---NA---		553
contig01548	65	---NA---		521
contig01600	65	fumarylacetoacetate hydrolase	FAH	520	7.02059e-55	9.33333
contig02053	65	---NA---		477
contig02097	65	---NA---		474
contig02803	65	serpin peptidase clade member 2b	SERPINF2	421	1.70696e-70	77.1333
contig04598	65	---NA---		192
contig04876	65	---NA---		168
contig05621	65	40s ribosomal protein s13	RPS13	103	1.77057e-15	97.8
contig00135	64	keratin 18	KRT18	796	4.66898e-161	88.6
contig00283	64	---NA---		726
contig00654	64	---NA---		638
contig00890	64	beta-ureidopropionase	UPB1	599	2.76344e-39	89.9333
contig01291	64	---NA---		551
contig01792	64	eukaryotic translation initiation factor 3 subunit d-like	EIF3D	500	1.94921e-105	97.4667
contig02452	64	complement c4	C4	448	4.06908e-83	65.5333
contig02476	64	---NA---		448
contig02812	64	serine protease htra1-like	HTRA1	420	7.99208e-19	77.2667
contig04072	64	40s ribosomal protein s29	RPS29	265	1.03393e-19	97.2
contig05327	64	60s ribosomal protein l22		125	3.76206e-19	99.6
contig00078	63	apolipoprotein b-100-like	APOB	851	1.55707e-62	49.8
contig00160	63	---NA---		781
contig00346	63	solute carrier family 22 member 2	SLC22A2	705	8.98931e-61	83.4
contig00470	63	hydroxysteroid dehydrogenase-like protein 2	HSDL2	675	3.95656e-93	77
contig01024	63	acyl- dehydrogenase family member mitochondrial	ACAD9	578	1.32668e-46	91
contig01403	63	---NA---		536
contig02523	63	---NA---		445
contig02839	63	---NA---		418
contig02885	63	---NA---		413
contig03034	63	---NA---		400
contig03349	63	mannan-binding lectin serine protease 1-like	MASP1	365	1.52666e-84	76.7333
contig03564	63	---NA---		337
contig04004	63	---NA---		273
contig04336	63	glycine rich secreted cement	CPR92	228	5.26397e-20	6.26667
contig05064	63	atp synthase subunit mitochondrial precursor	ATP5F1	149	3.16097e-21	91.2667
contig05465	63	3-oxo-5-beta-steroid 4-dehydrogenase	AKR1D1	115	1.25652e-15	96.2
contig05573	63	---NA---		107
contig00361	62	---NA---		700
contig00409	62	---NA---		687
contig00601	62	had superfamily	LPIN1	647	2.41714e-12	46.7273
contig00657	62	---NA---		641
contig01705	62	retinoic acid receptor responder protein 3	RARRES3	508	4.21973e-73	84.2667
contig01838	62	complement factor h precursor	CFH	496	1.87438e-100	64.3333
contig02277	62	aquaporin 8	AQP8	461	4.06634e-47	76.6
contig02458	62	cholesterol 24-hydroxylase-like	CYP46A1	450	5.86642e-64	83.3333
contig02559	62	translocon-associated protein subunit alpha precursor	SSR1	442	6.61457e-80	78
contig02608	62	---NA---		439
contig02958	62	---NA---		407
contig03943	62	formiminotransferase cyclodeaminase	FTCD	287	3.85413e-34	85.1333
contig04067	62	antithrombin iii	SERPINC1	266	5.28142e-52	82.9333
contig04258	62	creg1 precursor	CREG1	239	1.42638e-49	87.2
contig00420	61	---NA---		686
contig00493	61	---NA---		670
contig00607	61	pentraxin	CRP	646	1.33124e-27	72.8
contig00656	61	tbc1 domain family member 1	TBC1D1	636	1.32663e-23	7.2
contig01338	61	---NA---		543
contig01978	61	60s ribosomal protein l27a	RPL27A	483	1.05714e-87	97.8
contig02897	61	---NA---		403
contig03037	61	dolichyl-diphosphooligosaccharide--protein glycosyltransferase subunit dad1	DAD1	400	7.34972e-41	95.7333
contig03127	61	c12orf31 homolog		391	3.57107e-11	87.1667
bgh3	61	transforming growth factor-beta-induced protein ig-h3 precursor	BGH3	359	2.83762e-62	86.6667
contig03996	61	---NA---		277
contig00707	60	---NA---		617
contig00781	60	---NA---		612
contig02246	60	---NA---		464
contig02745	60	---NA---		425
contig03622	60	ribosomal protein l15	RPL15	331	2.34515e-75	97.5333
contig03727	60	complement component c8 beta chain precursor	C8B	316	1.25848e-60	73.6
contig03957	60	---NA---		285
contig04123	60	elongation factor 1-beta	EEF1B2	258	4.07216e-26	86.8
contig04282	60	---NA---		234
contig04394	60	---NA---		218
contig04593	60	---NA---		193
contig04703	60	novel protein	CLC4F	182	4.67458e-14	74
contig05293	60	inter-alpha-trypsin inhibitor heavy chain h1	ITIH1	129	2.52288e-17	82.4
contig05353	60	guanine nucleotide exchange factor p532	HERC1	124	2.17666e-17	91.2667
contig05388	60	---NA---		121
contig00250	59	---NA---		732
contig00602	59	very long-chain acyl- synthetase-like	SLC27A5	648	1.12973e-92	78.9333
contig01248	59	---NA---		555
contig01348	59	suppressor of swi4 1 homolog	PPAN	543	5.15907e-67	84.3333
contig01387	59	es1 protein mitochondrial-like	C21orf33	538	3.60886e-47	84
contig01412	59	---NA---		534
contig02217	59	protein z-dependent protease inhibitor-like	SERPINA10	466	1.38377e-67	7.4
contig02411	59	bruton s tyrosine kinase	BTK	453	3.69811e-66	85.6667
contig02558	59	60s ribosomal protein l18a	RPL18A	441	5.39433e-53	97.6667
contig02948	59	---NA---		408
contig03081	59	transcription factor btf3 homolog 4-like	BTF3L4	394	2.04598e-18	98.9333
contig03362	59	---NA---		362
contig03528	59	---NA---		343
contig03643	59	ribosomal protein l34	RPL34	327	1.80254e-51	99.6
contig03752	59	---NA---		316
contig04149	59	flj46154 protein	DCDC5	256	3.43361e-07	52
contig04892	59	---NA---		165
contig04910	59	---NA---		162
contig04939	59	atp synthase subunit mitochondrial precursor	ATP5F1	161	2.68159e-21	92.4
contig05319	59	---NA---		126
contig00026	58	cysteine dioxygenase	CDO1	992	3.90202e-19	89.4
contig01170	58	sulfotransferase 1c1	SULT1C1	563	1.04471e-69	84.7333
contig02040	58	---NA---		478
contig04026	58	---NA---		272
contig04615	58	hypothetical protein BRAFLDRAFT_247809 [Branchiostoma floridae]		190	1.81008e-07	7
contig05082	58	t-cell receptor beta chain ana 11	CROV307	148	1.48226e-12	61.7333
contig05363	58	---NA---		124
contig00045	57	dead (asp-glu-ala-asp) box polypeptide 21	DDX21	908	0	89.2667
contig00100	57	myosin regulatory light chain smooth muscle isoform	MYL6	823	1.51031e-82	97.3333
contig00487	57	amine sulfotransferase-like	SULT1B1	670	1.09476e-41	77.6
contig00571	57	tyrosine aminotransferase	TAT	654	7.37889e-93	81.8
contig00721	57	dsc2l protein	DSC2	624	4.78229e-18	55
contig00749	57	---NA---		619
contig00935	57	---NA---		592
contig01466	57	---NA---		530
contig02350	57	---NA---		457
contig02503	57	fibronectin 1b	FN1	445	2.45704e-97	87.5333
contig02530	57	60s ribosomal protein l19	RPL19	441	3.4358e-07	1
contig03177	57	complement component c3	C3	386	2.39478e-75	82.2
contig03241	57	---NA---		379
contig03259	57	---NA---		378
contig03774	57	---NA---		309
contig04044	57	huntingtin-interacting protein k	C15ORF63	270	4.17151e-53	94.7333
contig04081	57	poly-histidine-tagged ubiquitin	UBB	265	7.18439e-45	98.1333
contig04232	57	---NA---		244
contig04335	57	ribosomal protein l6	RPL6	228	7.04589e-45	92.5333
contig04392	57	apolipoprotein b	APOB	219	9.11016e-38	8.75
contig05117	57	---NA---		142
contig00066	56	sarcosine mitochondrial-like	SARDH	866	0	85.8667
contig00088	56	elongation factor 1-gamma	EEF1G	835	8.59495e-59	93.8
contig01372	56	---NA---		540
contig01575	56	amine oxidase copper containing 3	AOC2	520	4.82422e-20	83.75
contig01631	56	complement factor i	CFI	515	2.53171e-88	63.6667
contig01983	56	---NA---		483
contig02195	56	60s acidic ribosomal protein p2	RPLP2	460	1.47061e-34	85.8
contig02911	56	disulfide-isomerase a3 precursor	PDIA3	411	2.32934e-28	92.9333
contig03206	56	---NA---		382
contig03260	56	60s ribosomal protein l7a	RPL7	379	1.45464e-20	98.2667
contig03406	56	---NA---		358
contig04020	56	intelectin-1a precursor	ITLN1	274	1.32837e-51	89.2
contig04331	56	ribosomal protein l35a	RPL35A	229	4.29171e-49	95.1333
contig05093	56	complement component partial	C3	146	1.42414e-20	82.6667
contig05197	56	---NA---		138
contig00017	55	40s ribosomal protein s4	FEL	1050	2.03235e-98	94.5333
contig00073	55	keratin 8	KRT8	858	2.56774e-77	88.6667
contig00282	55	---NA---		725
contig00649	55	---NA---		638
contig00920	55	sorting nexin-2	SNX2	594	9.50435e-131	94.4
contig00958	55	nadp-dependent malic enzyme	ME1	589	3.80426e-112	89.5333
contig01080	55	---NA---		573
contig01126	55	proteasome activator complex subunit 1		566	6.77156e-58	93.1333
contig01620	55	hemoglobin subunit beta		518	6.67935e-16	98.2
contig01809	55	60s acidic ribosomal protein p1	RPLP1	498	1.04522e-34	95.2
contig02725	55	---NA---		427
contig03051	55	---NA---		398
contig03191	55	---NA---		385
contig04462	55	t-cell receptor beta chain ana 11	CROV307	209	1.47416e-09	5.86667
contig04990	55	60s ribosomal protein l30	RPL30	155	3.17156e-25	98.1333
contig05153	55	atp h+ mitochondrial f1 delta subunit	ATP5D	141	8.43136e-24	92.5333
contig00880	54	metallothionein	MT1B	599	1.53421e-10	95.6667
contig01235	54	methylcrotonoyl- carboxylase subunit mitochondrial	MCCC1	556	1.08601e-84	85
contig01255	54	alpha-fetoprotein precursor	ALB	555	2.72e-96	55.3333
contig01262	54	dipeptidyl peptidase 1-like	CTSC	554	1.9556e-125	74.1333
contig01420	54	---NA---		533
contig01475	54	gamma-aminobutyric acid receptor-associated protein	GABARAP	530	6.23242e-15	1
contig01682	54	complement c5	C5	510	7.14103e-51	64.6667
contig01884	54	reverse transcriptase-like protein		491	6.19369e-21	81
contig02383	54	---NA---		455
contig03030	54	epoxide hydrolase 1-like	EPHX1	401	1.0037e-66	83.7333
contig03076	54	very long-chain acyl- synthetase	SLC27A5	395	3.67272e-66	84.5333
contig03601	54	secreted phosphoprotein 24 precursor	SPP2	331	1.37109e-38	87
contig03718	54	cytochrome c oxidase polypeptide viia-liver mitochondrial precursor	COX7A2	317	1.4204e-49	84.4667
contig04659	54	t-cell receptor beta chain ana 11	CROV307	187	7.26676e-15	57.9333
contig05477	54	---NA---		113
contig05584	54	---NA---		105
contig00094	53	ribosome-binding protein 1-like	RRBP1	829	9.52353e-25	62.4
contig00305	53	transposable element tcb1 transposase	POPTRDRAFT_79431	718	3.59581e-44	61.1333
contig00577	53	ubiquinol-cytochrome c reductase core protein i	UQCRC1	653	2.47351e-151	89.8
contig01135	53	solute carrier family 25 member 3	SLC25A3	567	1.05748e-131	95.6667
contig01245	53	---NA---		556
contig01464	53	glyceraldehyde-3-phosphate dehydrogenase	GAPDH	532	6.70344e-118	97.4667
contig01621	53	---NA---		516
contig01870	53	antithrombin-iii precursor	SERPINC1	493	5.45049e-69	8.53333
contig01908	53	60s ribosomal protein l32	RPL32	489	1.50847e-77	98.6667
contig02068	53	---NA---		476
contig02378	53	---NA---		455
contig02546	53	---NA---		442
contig02967	53	bile salt export pump	ABCB11	406	5.63666e-33	94.6
contig03027	53	complement c4-1	C4	401	2.67976e-48	71.5333
contig03175	53	complement component c3	C3	387	5.33237e-61	81.6667
contig03180	53	---NA---		385
contig03264	53	---NA---		376
contig03706	53	ancient ubiquitous protein 1	AUP1	320	1.42484e-57	7.13333
contig03759	53	bile salt export pump	ABCB11	312	4.65291e-50	95.4
contig04458	53	---NA---		210
contig04878	53	---NA---		166
contig00433	52	---NA---		682
contig00454	52	peroxiredoxin 4	PRDX4	677	1.73065e-165	96.4
contig00666	52	---NA---		634
contig00693	52	glycerol-3-phosphate acyltransferase 3	AGPAT9	629	2.0144e-129	89.2667
contig00837	52	neutral cholesterol ester hydrolase 1-like	NCEH1	605	5.61737e-60	67.5333
contig01177	52	---NA---		561
contig01279	52	---NA---		550
contig01562	52	gap junction protein	GJB2	522	2.45313e-109	88.8667
contig01587	52	---NA---		518
contig01702	52	---NA---		508
contig01717	52	fas-associated factor 1	FAF1	508	5.34248e-34	87.1333
contig02088	52	h2a histone member v	H2AFV	474	7.8741e-33	1
contig02107	52	-carotene 9 -oxygenase-like	BCO2	474	3.16929e-67	86.2
contig02154	52	basement membrane-specific heparan sulfate proteoglycan core protein	HSPG2	471	8.51124e-52	72
contig02730	52	---NA---		426
contig02769	52	inositol oxygenase	MIOX	421	5.57768e-73	88.6667
contig03522	52	60s ribosomal protein l5		343	6.91682e-42	96.6
contig03692	52	fructose-bisphosphate aldolase b	ALDOB	321	2.98795e-47	88.8667
contig04436	52	cd209 antigen-like protein d	C209D	215	9.25027e-14	65.3636
contig05370	52	plasminogen	PLG	122	2.51909e-18	86.4
contig00182	51	armadillo repeat-containing protein 3	ARMC3	766	3.58118e-43	75.1333
contig00382	51	---NA---		695
contig00767	51	phytanoyl- dioxygenase domain containing 1	PHYHD1	613	1.78674e-89	82.2667
contig00799	51	---NA---		610
contig00834	51	---NA---		605
contig00945	51	disabled homolog 2	DAB2	591	9.81611e-38	52.4
contig02416	51	antithrombin-iii precursor	SERPINC1	453	1.56876e-57	76.1333
contig02930	51	inter-alpha-trypsin inhibitor heavy chain h3-like	ITIH3	409	3.1341e-64	76.6
contig02933	51	---NA---		410
contig03048	51	ddrgk domain-containing protein 1-like	DDRGK1	399	1.39599e-62	88.6667
contig03208	51	coagulation factor ii	F2	383	4.5533e-86	89.4
contig03399	51	---NA---		360
contig03792	51	---NA---		307
contig04263	51	beta-2-glycoprotein 1-like	APOH	239	1.58246e-49	62.4667
contig04525	51	cytochrome b		203	8.55328e-07	77
contig04539	51	---NA---		201
contig04802	51	---NA---		173
contig05018	51	---NA---		154
contig00167	50	---NA---		779
contig00509	50	PREDICTED: hypothetical protein LOC100537056 [Danio rerio]		665	7.3437e-12	42
contig00736	50	coagulation factor ix	F10	619	6.13633e-62	8.13333
contig00776	50	vacuolar proton pump subunit g 1	ATP6V1G1	614	8.40349e-41	91.3333
contig00832	50	zinc finger protein 135-like	ZNF135	606	1.8304e-60	67.6667
contig00847	50	complement factor i	CFI	604	2.08163e-63	82.1333
contig01077	50	inter-alpha-trypsin inhibitor heavy chain h3-like	ITIH3	571	1.85132e-77	77.4
contig01185	50	---NA---		560
contig01200	50	---NA---		558
contig01481	50	phospholemman precursor	FXYD1	529	9.37964e-57	88.4
contig01488	50	---NA---		529
contig02375	50	ribosomal protein s26	RPS26	455	1.43157e-49	98.4
contig02400	50	serine protease inhibitor kazal-type 2-like	SPINK2	453	7.10381e-14	64.5333
contig02547	50	---NA---		442
contig02931	50	---NA---		409
contig03921	50	ribosomal protein s9	RPS9	289	2.91394e-18	1
contig04524	50	---NA---		200
contig04949	50	hypothetical protein crov307 [Cafeteria roenbergensis virus BV-PW1]	CROV307	155	4.97481e-11	81.6667
