# Supplementary material for: Transcriptional responses to temperature and low oxygen stress in Atlantic salmon studied with next-generation sequencing technology
Source: BMC Genomics. 2013 Nov 22;14(1):817. doi: 10.1186/1471-2164-14-817 (PMC4046827; doi:10.1186/1471-2164-14-817)
Supplement: Supplementary file 2 — Additional file 2: Most abundant gene transcripts in liver of Atlantic salmon A) kept at normal oxygen saturation level or B) exposed to low oxygen saturation stress. Based on data obtained from two normalized cDNA libraries and sorted by contig length. Only contigs consisting of 50 or more reads were included in IPA pathway analysis. (XLSX 431 KB) [file 12864_2013_5535_MOESM2_ESM.xlsx]

## Sheet: A) Low O2 >50 reads sorted
Sequence name	No reads	Sequence desc.	Sequence length	Hit desc.	Hit ACC	E-Value	Similarity	Score	Alignment length	Positives	Blast Hit Accession	Blast Hit Gene Name
contig03091	783	transmembrane protein c10orf57 homolog	1293	gi|226443412|ref|NP_001139859.1|CJ057 protein [Salmo salar] >gi|221219418|gb|ACM08370.1| C10orf57 homolog [Salmo salar]	NP_001139859	1.45902E-82	100	260.381	124	124	Q8TBM7	C10orf57
contig03684	578	natural killer cell enhancing factor	1192	gi|209732552|gb|ACI67145.1|Peroxiredoxin [Salmo salar]	ACI67145	9.42231E-141	100	410.609	199	199	Q06830	PRDX1
contig02664	530	transmembrane 4 l6 family member 1-like	1373	gi|213513302|ref|NP_001134067.1|Transmembrane 4 L6 family member 1 [Salmo salar] >gi|209730484|gb|ACI66111.1| Transmembrane 4 L6 family member 1 [Salmo salar]	NP_001134067	9.22851E-110	100	333.569	190	190	P30408	TM4SF1
contig01091	505	c-type lectin domain family 4 member e	1776	gi|209154648|gb|ACI33556.1|CD209 antigen-like protein E [Salmo salar] >gi|209730724|gb|ACI66231.1| CD209 antigen-like protein E [Salmo salar]	ACI33556	0.0	100	531.176	255	255	Q9ULY5	CLEC4E
contig00001	503	f-type lectin	4197	gi|348525602|ref|XP_003450311.1|PREDICTED: fucolectin-1-like [Oreochromis niloticus]	XP_003450311	8.49861E-113	77	368.237	272	212	P49263	ptx
contig07422	486	si:ch1073- precursor	654	gi|328677155|gb|AEB31300.1|hypothetical protein [Epinephelus bruneus]	AEB31300	6.36782E-58	73	192.971	167	123	#N/A	#N/A
contig04882	483	d-dopachrome decarboxylase	1004	gi|209735926|gb|ACI68832.1|D-dopachrome decarboxylase [Salmo salar] >gi|209735972|gb|ACI68855.1| D-dopachrome decarboxylase [Salmo salar] >gi|221219222|gb|ACM08272.1| D-dopachrome decarboxylase [Salmo salar] >gi|303657694|gb|ADM15890.1| D-dopachrome decarboxylase [Salmo salar]	ACI68832	2.96603E-76	100	240.736	118	118	A6NHG4	DDTL
contig02264	482	cathepsin l	1462	gi|226443040|ref|NP_001140018.1|Cathepsin L1 precursor [Salmo salar] >gi|221221188|gb|ACM09255.1| Cathepsin L1 precursor [Salmo salar]	NP_001140018	0.0	100	673.315	319	319	P43235	CTSK
contig03588	479	epididymal secretory protein e1 precursor	1204	gi|213512337|ref|NP_001134062.1|epididymal secretory protein E1 precursor [Salmo salar] >gi|209730444|gb|ACI66091.1| Epididymal secretory protein E1 precursor [Salmo salar] >gi|221219984|gb|ACM08653.1| Epididymal secretory protein E1 precursor [Salmo salar] >gi|221221182|gb|ACM09252.1| Epididymal secretory protein E1 precursor [Salmo salar] >gi|221222194|gb|ACM09758.1| Epididymal secretory protei…	NP_001134062	2.74748E-99	100	303.138	150	150	P61916	NPC2;
contig00173	477	cytochrome p450 3a	2375	gi|359372837|gb|AEV42266.1|cytochrome P450 3A [Scophthalmus maximus]	AEV42266	0.0	82	696.427	500	410	Q64459	Cyp3a11
contig01200	476	fructose- -bisphosphatase 1-like	1743	gi|47085885|ref|NP_998297.1|fructose-1,6-bisphosphatase 1b [Danio rerio] >gi|31419556|gb|AAH53267.1| Fructose-1,6-bisphosphatase 1b [Danio rerio]	NP_998297	0.0	97	636.721	334	327	Q9Z1N1	Fbp2
contig02878	472	prothymosin alpha	1336	gi|221221610|gb|ACM09466.1|Prothymosin alpha [Salmo salar]	ACM09466	1.20529E-15	99	82.0333	111	110	Q6NV32	ptmaa
contig03237	463	fructose-bisphosphate aldolase b	1268	gi|185136089|ref|NP_001117099.1|fructose-bisphosphate aldolase B [Salmo salar] >gi|3172540|gb|AAD11573.1| aldolase B [Salmo salar] >gi|209734358|gb|ACI68048.1| Fructose-bisphosphate aldolase B [Salmo salar] >gi|209738610|gb|ACI70174.1| Fructose-bisphosphate aldolase B [Salmo salar]	NP_001117099	0.0	100	724.931	362	362	Q3T0S5	ALDOB
contig00939	453	integral membrane protein 2b	1839	gi|209154138|gb|ACI33301.1|Integral membrane protein 2B [Salmo salar]	ACI33301	0.0	100	534.643	258	258	Q9Y287	ITM2B;
contig01966	451	cytochrome b5	1529	gi|209731266|gb|ACI66502.1|Cytochrome b5 [Salmo salar]	ACI66502	1.03824E-90	100	284.263	137	137	Q9CQX2	Cyb5b
contig03277	449	glycine cleavage system h mitochondrial precursor	1264	gi|223647144|gb|ACN10330.1|Glycine cleavage system H protein, mitochondrial precursor [Salmo salar] >gi|223673017|gb|ACN12690.1| Glycine cleavage system H protein, mitochondrial precursor [Salmo salar]	ACN10330	3.52733E-41	100	154.066	75	75	Q91WK5	Gcsh
contig01660	446	gtp cyclohydrolase 1	1607	gi|339515652|ref|NP_001129727.2|GTP cyclohydrolase 1 [Danio rerio]	NP_001129727	1.39536E-144	88	427.557	257	227	P30793	GCH1
contig00188	445	cytochrome p450 2k1-like	2346	gi|363732465|ref|XP_003641106.1|PREDICTED: cytochrome P450 2K1-like [Gallus gallus]	XP_003641106	4.82914E-174	74	521.161	442	329	P20852	Cyp2a5
contig04870	436	pentraxin	1005	gi|213515122|ref|NP_001134140.1|c-reactive protein, pentraxin-related precursor [Salmo salar] >gi|209730946|gb|ACI66342.1| C-reactive protein precursor [Salmo salar] >gi|223646448|gb|ACN09982.1| C-reactive protein precursor [Salmo salar] >gi|223672295|gb|ACN12329.1| C-reactive protein precursor [Salmo salar]	NP_001134140	2.87503E-166	100	474.167	231	231	P02741	CRP
contig01020	436	translocon-associated protein subunit alpha precursor	1802	gi|239985603|ref|NP_001139832.1|Translocon-associated protein subunit alpha precursor [Salmo salar] >gi|221219138|gb|ACM08230.1| Translocon-associated protein subunit alpha precursor [Salmo salar]	NP_001139832	4.15492E-176	100	511.916	290	290	Q9CY50	Ssr1
contig00200	435	epidermal retinol dehydrogenase 2-like	2323	gi|323650168|gb|ADX97170.1|short chain dehydrogenase/reductase family 16c member 5 [Perca flavescens]	ADX97170	7.70426E-176	90	518.079	298	271	Q7Z5P4	HSD17B13
contig02963	434	beta-2-microglobulin precursor	1322	gi|185133740|ref|NP_001117171.1|beta-2-microglobulin precursor [Salmo salar] >gi|10443592|gb|AAG17525.1| beta-2 microglobulin [Salmo salar] >gi|10443594|gb|AAG17526.1| beta-2 microglobulin [Salmo salar] >gi|10443598|gb|AAG17528.1| beta-2 microglobulin [Salmo salar] >gi|10443600|gb|AAG17529.1| beta-2 microglobulin [Salmo salar] >gi|10443616|gb|AAG17537.1| beta-2 microglobulin [Salmo salar] >gi|209…	NP_001117171	1.24267E-76	100	245.358	116	116	P01887	B2m
contig01278	434	tetraspanin-8	1718	gi|223647130|gb|ACN10323.1|Tetraspanin-8 [Salmo salar] >gi|223647364|gb|ACN10440.1| Tetraspanin-8 [Salmo salar] >gi|223673003|gb|ACN12683.1| Tetraspanin-8 [Salmo salar]	ACN10323	5.03958E-162	100	474.552	280	280	P27701	CD82
contig03760	431	hypothetical loc792613	1183	gi|198285485|gb|ACH85281.1|hypothetical protein [Salmo salar]	ACH85281	7.32631E-76	88	243.817	166	147	#N/A	#N/A
contig00066	430	apolipoprotein f	2722	gi|213511126|ref|NP_001135105.1|apolipoprotein F precursor [Salmo salar] >gi|209153717|gb|ACI33176.1| Apolipoprotein F precursor [Salmo salar]	NP_001135105	0.0	100	769.615	438	438	Q5M889	Apof
contig03801	425	c-type lectin domain family 4 member m-like	1177	gi|410898389|ref|XP_003962680.1|PREDICTED: CD209 antigen-like [Takifugu rubripes]	XP_003962680	5.87962E-66	59	223.016	320	191	Q9ULY5	CLEC4E
contig00457	423	betaine--homocysteine s-methyltransferase 1-like	2107	gi|213512537|ref|NP_001133157.1|betaine--homocysteine S-methyltransferase 1 [Salmo salar] >gi|197632195|gb|ACH70821.1| betaine-homocysteine methyltransferase [Salmo salar]	NP_001133157	0.0	98	813.913	400	393	Q9H2M3	BHMT2
contig01369	415	microsomal glutathione s-transferase 3	1690	gi|209732516|gb|ACI67127.1|Microsomal glutathione S-transferase 3 [Salmo salar] >gi|209734780|gb|ACI68259.1| Microsomal glutathione S-transferase 3 [Salmo salar]	ACI67127	8.40597E-111	100	338.961	163	163	Q99735	MGST2
contig00662	415	pterin-4-alpha-carbinolamine dehydratase	1972	gi|226443069|ref|NP_001140026.1|Pterin-4-alpha-carbinolamine dehydratase [Salmo salar] >gi|221219290|gb|ACM08306.1| Pterin-4-alpha-carbinolamine dehydratase [Salmo salar] >gi|221221280|gb|ACM09301.1| Pterin-4-alpha-carbinolamine dehydratase [Salmo salar] >gi|221221920|gb|ACM09621.1| Pterin-4-alpha-carbinolamine dehydratase [Salmo salar] >gi|290561745|gb|ADD38270.1| Pterin-4-alpha-carbinolamine de…	NP_001140026	1.29366E-62	100	213.386	101	101	Q9DG45	PCBD2
contig00056	406	ornithine mitochondrial-like	2827	gi|209154054|gb|ACI33259.1|Ornithine aminotransferase, mitochondrial precursor [Salmo salar]	ACI33259	0.0	100	865.914	441	441	P04181	OAT
contig02912	398	apolipoprotein a-iv-like	1330	gi|348526794|ref|XP_003450904.1|PREDICTED: hypothetical protein LOC100696199 [Oreochromis niloticus]	XP_003450904	6.60778E-78	65	256.144	335	218	APOA4	APOA4
contig02871	397	nuclear receptor subfamily 0 group b member 2	1338	gi|213512096|ref|NP_001134122.1|nuclear receptor subfamily 0 group B member 2 [Salmo salar] >gi|209730864|gb|ACI66301.1| Nuclear receptor subfamily 0 group B member 2 [Salmo salar]	NP_001134122	3.91792E-88	67	280.026	279	188	P49116	NR2C2
contig04339	391	2-amino-3-carboxymuconate-6-semialdehyde decarboxylase	1086	gi|148236474|ref|NP_001082963.1|2-amino-3-carboxymuconate-6-semialdehyde decarboxylase [Danio rerio] >gi|141796382|gb|AAI39660.1| Acmsd protein [Danio rerio]	NP_001082963	1.91211E-175	95	502.671	270	257	Q8TDX5	ACMSD
contig04600	385	glutathione peroxidase	1047	gi|372622383|ref|NP_001117997.2|glutathione peroxidase 1 [Oncorhynchus mykiss]	NP_001117997	5.28575E-134	99	391.349	190	189	O75715	GPX5
contig00096	383	PREDICTED: hypothetical protein LOC100693548	2599	gi|348527928|ref|XP_003451471.1|PREDICTED: hypothetical protein LOC100693548 [Oreochromis niloticus]	XP_003451471	4.68964E-73	74	256.144	247	183	#N/A	#N/A
contig06728	378	l-rhamnose-binding lectin csl2-like	753	gi|18150174|dbj|BAB83628.1|rhamnose-binding lectin WCL1 [Salvelinus leucomaenis]	BAB83628	1.75515E-155	95	446.432	235	224	P58658	C21orf63
contig02579	375	dihydropteridine reductase	1397	gi|213511208|ref|NP_001134859.1|Dihydropteridine reductase [Salmo salar] >gi|209736618|gb|ACI69178.1| Dihydropteridine reductase [Salmo salar]	NP_001134859	1.14451E-168	100	485.723	238	238	P11348	Qdpr
contig02010	372	cysteine-rich motor neuron 1 protein	1519	gi|348520696|ref|XP_003447863.1|PREDICTED: cysteine-rich motor neuron 1 protein-like [Oreochromis niloticus]	XP_003447863	1.1824E-38	48	159.844	272	131	Q9NZV1	CRIM1
contig03617	370	retinol dehydrogenase 3	1206	gi|209734116|gb|ACI67927.1|Retinol dehydrogenase 3 [Salmo salar]	ACI67927	0.0	100	624.78	304	304	Q9BPW9	DHRS9
contig01653	363	cellular nucleic acid-binding protein	1610	gi|354622939|ref|NP_001133217.2|zinc finger protein 9 [Salmo salar] >gi|221220712|gb|ACM09017.1| Cellular nucleic acid-binding protein [Salmo salar]	NP_001133217	1.39079E-93	100	293.893	159	159	Q8WW36	ZCCHC13
contig08297	361	catechol-o-methyltransferase domain-containing protein 1	529	gi|209736396|gb|ACI69067.1|Catechol-O-methyltransferase domain-containing protein 1 [Salmo salar]	ACI69067	3.21083E-73	100	231.491	113	113	Q86VU5	COMTD1
contig01198	361	brain protein 44	1752	gi|197632017|gb|ACH70732.1|brain protein 44 [Salmo salar] >gi|209154340|gb|ACI33402.1| Brain protein 44 [Salmo salar] >gi|209733338|gb|ACI67538.1| Brain protein 44 [Salmo salar] >gi|209736500|gb|ACI69119.1| Brain protein 44 [Salmo salar] >gi|303661566|gb|ADM16043.1| Brain protein 44 [Salmo salar] >gi|303663084|gb|ADM16096.1| Brain protein 44 [Salmo salar]	ACH70732	4.73034E-72	100	237.654	115	115	O95563	BRP44
contig00301	361	methylmalonate-semialdehyde dehydrogenase	2212	gi|209155940|gb|ACI34202.1|Methylmalonate-semialdehyde dehydrogenase [Salmo salar]	ACI34202	0.0	99	1091.64	526	525	Q9EQ20	Aldh6a1
contig02439	355	methionine sulfoxide reductase b2	1425	gi|209735092|gb|ACI68415.1|Methionine-R-sulfoxide reductase B2, mitochondrial precursor [Salmo salar]	ACI68415	4.24226E-102	100	314.309	146	146	Q78J03	Msrb2
contig01557	345	beta-ureidopropionase	1637	gi|226442618|ref|NP_001140121.1|Beta-ureidopropionase [Salmo salar] >gi|221219328|gb|ACM08325.1| Beta-ureidopropionase [Salmo salar]	NP_001140121	0.0	100	806.979	383	383	Q9UBR1	UPB1
contig00521	344	aldehyde mitochondrial precursor	2051	gi|209154764|gb|ACI33614.1|Aldehyde dehydrogenase, mitochondrial precursor [Salmo salar]	ACI33614	0.0	100	1036.56	518	518	Q9CZS1	Aldh1b1
contig04474	342	ependymin precursor	1065	gi|209730988|gb|ACI66363.1|Ependymin precursor [Salmo salar] >gi|209732362|gb|ACI67050.1| Ependymin precursor [Salmo salar] >gi|223646242|gb|ACN09879.1| Ependymin precursor [Salmo salar] >gi|223648180|gb|ACN10848.1| Ependymin precursor [Salmo salar] >gi|223672089|gb|ACN12226.1| Ependymin precursor [Salmo salar]	ACI66363	1.75137E-146	100	424.091	215	215	Q99M71	Epdr1
contig02537	339	ester hydrolase c11orf54 homolog	1403	gi|209732668|gb|ACI67203.1|Ester hydrolase C11orf54 homolog [Salmo salar]	ACI67203	0.0	100	664.455	319	319	Q9H0W9	C11orf54
contig00321	338	inhibin beta b chain-like	2186	gi|317418792|emb|CBN80830.1|Inhibin beta B chain [Dicentrarchus labrax]	CBN80830	6.66448E-176	84	519.62	351	295	P55103	INHBC
contig03135	334	glutathione transferase omega-1	1301	gi|213511516|ref|NP_001134944.1|glutathione S-transferase omega 1 [Salmo salar] >gi|209733578|gb|ACI67658.1| Glutathione transferase omega-1 [Salmo salar] >gi|209737462|gb|ACI69600.1| Glutathione transferase omega-1 [Salmo salar] >gi|303663771|gb|ADM16117.1| Glutathione transferase omega-1 [Salmo salar]	NP_001134944	6.69847E-174	100	498.049	239	239	Q9H4Y5	GSTO2
contig02275	334	cellular nucleic acid-binding protein	1466	gi|354622941|ref|NP_001135177.2|zinc finger protein 9 [Salmo salar] >gi|221219922|gb|ACM08622.1| Cellular nucleic acid-binding protein [Salmo salar] >gi|221219978|gb|ACM08650.1| Cellular nucleic acid-binding protein [Salmo salar]	NP_001135177	1.21621E-97	100	302.753	164	164	Q8WW36	ZCCHC13
contig01052	334	sparc precursor	1791	gi|197632219|gb|ACH70833.1|secreted acidic cysteine rich glycoprotein [Salmo salar] >gi|209737738|gb|ACI69738.1| SPARC precursor [Salmo salar] >gi|223647020|gb|ACN10268.1| SPARC precursor [Salmo salar] >gi|223672885|gb|ACN12624.1| SPARC precursor [Salmo salar]	ACH70833	0.0	100	587.415	299	299	P09486	SPARC;
contig01731	330	fatty acid-binding intestinal-like protein	1589	gi|209735158|gb|ACI68448.1|Fatty acid-binding protein, intestinal [Salmo salar]	ACI68448	1.22443E-85	100	271.552	132	132	FABP2	FABP2
contig01696	325	serine--pyruvate mitochondrial-like	1600	gi|229366512|gb|ACQ58236.1|Serine--pyruvate aminotransferase, mitochondrial precursor [Anoplopoma fimbria]	ACQ58236	0.0	91	686.026	391	358	P21549	AGXT
contig03714	321	retinol-binding protein 1-like	1190	gi|213512903|ref|NP_001134952.1|proto-oncogene tyrosine-protein kinase receptor Ret [Salmo salar] >gi|209737504|gb|ACI69621.1| Retinol-binding protein I, cellular [Salmo salar]	NP_001134952	4.45866E-94	100	289.271	138	138	Q96R05	RBP7
contig02061	319	membrane-associated progesterone receptor component 1	1502	gi|226443220|ref|NP_001139831.1|Membrane-associated progesterone receptor component 1 [Salmo salar] >gi|221219136|gb|ACM08229.1| Membrane-associated progesterone receptor component 1 [Salmo salar]	NP_001139831	7.94446E-116	100	350.132	170	170	O15173	PGRMC2
contig06731	318	aquaporin 8	753	gi|255291802|dbj|BAH89254.1|aquaporin-8 [Anguilla japonica]	BAH89254	3.94992E-53	79	183.341	131	104	P56404	Aqp8
contig04815	311	peptidyl-prolyl cis-trans isomerase b	1011	gi|164422329|gb|ABY55262.1|peptidylprolyl isomerase B [Oncorhynchus masou formosanus] >gi|209734124|gb|ACI67931.1| Peptidyl-prolyl cis-trans isomerase B precursor [Salmo salar] >gi|209737990|gb|ACI69864.1| Peptidyl-prolyl cis-trans isomerase B precursor [Salmo salar]	ABY55262	1.67281E-140	100	408.297	216	216	P45877	PPIC
contig08256	305	3-oxo-5-beta-steroid 4-dehydrogenase	537	gi|226442824|ref|NP_001139958.1|3-oxo-5-beta-steroid 4-dehydrogenase [Salmo salar] >gi|221220454|gb|ACM08888.1| 3-oxo-5-beta-steroid 4-dehydrogenase [Salmo salar]	NP_001139958	4.90166E-18	100	87.8113	41	41	Q04828	AKR1C1
contig03408	303	carboxypeptidase n catalytic chain	1241	gi|213512923|ref|NP_001135201.1|Carboxypeptidase N catalytic chain precursor [Salmo salar] >gi|209153960|gb|ACI33212.1| Carboxypeptidase N catalytic chain precursor [Salmo salar]	NP_001135201	0.0	100	524.242	251	251	CPN1	CPN1
contig03127	301	PREDICTED: hypothetical protein LOC100489917	1290	gi|301616122|ref|XP_002937513.1|PREDICTED: hypothetical protein LOC100489917 [Xenopus (Silurana) tropicalis]	XP_002937513	5.6087E-21	52	104.76	183	96	#N/A	#N/A
contig03535	300	ornithine decarboxylase antizyme 1	1216	gi|218156295|ref|NP_001136179.1|ornithine decarboxylase antizyme AZS [Salmo salar]	NP_001136179	8.07608E-98	84	301.982	201	169	O95190	OAZ2;
contig01685	299	complement c1q-like protein 4 precursor	1603	gi|432867962|ref|XP_004071347.1|PREDICTED: complement C1q-like protein 2-like [Oryzias latipes]	XP_004071347	6.49485E-55	62	194.512	221	138	Q15848	ADIPOQ
contig02338	298	cytochrome heme mitochondrial-like	1446	gi|348521806|ref|XP_003448417.1|PREDICTED: cytochrome c1, heme protein, mitochondrial-like isoform 1 [Oreochromis niloticus]	XP_003448417	0.0	93	572.392	307	286	Q9D0M3	Cyc1
contig00488	298	serine mitochondrial	2074	gi|209155644|gb|ACI34054.1|Serine hydroxymethyltransferase, mitochondrial precursor [Salmo salar]	ACI34054	0.0	100	1043.88	503	503	P34896	SHMT1
contig02242	295	ribose-phosphate pyrophosphokinase 2	1468	gi|213513890|ref|NP_001134988.1|Ribose-phosphate pyrophosphokinase 2 [Salmo salar] >gi|209737776|gb|ACI69757.1| Ribose-phosphate pyrophosphokinase 2 [Salmo salar] >gi|223648888|gb|ACN11202.1| Ribose-phosphate pyrophosphokinase 2 [Salmo salar]	NP_001134988	0.0	100	653.284	318	318	P11908	PRPS2;
contig02136	293	cell death activator cide-b	1491	gi|213513720|ref|NP_001135128.1|cell death activator CIDE-B [Salmo salar] >gi|209732154|gb|ACI66946.1| Cell death activator CIDE-B [Salmo salar]	NP_001135128	1.67423E-114	92	348.977	207	191	O60543	CIDEA
contig01122	293	phytanoyl- 2-hydroxylase	1768	gi|213514550|ref|NP_001133683.1|Phytanoyl-CoA dioxygenase, peroxisomal [Salmo salar] >gi|209154924|gb|ACI33694.1| Phytanoyl-CoA dioxygenase, peroxisomal precursor [Salmo salar]	NP_001133683	0.0	100	701.819	332	332	O14832	PHYH
contig00917	293	serine threonine-protein phosphatase 2a catalytic subunit beta isoform	1847	gi|209152451|gb|ACI33113.1|Serine/threonine-protein phosphatase 2A catalytic subunit beta isoform [Salmo salar]	ACI33113	0.0	100	649.432	309	309	P63331	Ppp2ca;
contig04402	292	eukaryotic translation initiation factor 3 subunit m	1077	gi|209734974|gb|ACI68356.1|Eukaryotic translation initiation factor 3 subunit M [Salmo salar] >gi|209738550|gb|ACI70144.1| Eukaryotic translation initiation factor 3 subunit M [Salmo salar] >gi|223647286|gb|ACN10401.1| Eukaryotic translation initiation factor 3 subunit M [Salmo salar] >gi|223673169|gb|ACN12766.1| Eukaryotic translation initiation factor 3 subunit M [Salmo salar]	ACI68356	0.0	100	659.448	334	334	Q7L2H7	EIF3M
contig03665	292	superoxide dismutase	1191	gi|185135289|ref|NP_001117059.1|superoxide dismutase [Salmo salar] >gi|57908856|gb|AAW59361.1| Cu/Zn superoxide dismutase [Salmo salar] >gi|197632193|gb|ACH70820.1| superoxide dismutase 1 soluble [Salmo salar] >gi|221219638|gb|ACM08480.1| Superoxide dismutase [Salmo salar] >gi|221219740|gb|ACM08531.1| Superoxide dismutase [Salmo salar] >gi|221219962|gb|ACM08642.1| Superoxide dismutase [Salmo sala…	NP_001117059	2.19373E-102	100	311.227	154	154	O73872	sod1
contig01471	289	40s ribosomal protein s5	1663	gi|238231611|ref|NP_001153991.1|40S ribosomal protein S5 [Oncorhynchus mykiss] >gi|197632573|gb|ACH71010.1| ribosomal protein S5-1 [Salmo salar] >gi|197632575|gb|ACH71011.1| ribosomal protein S5-2 [Salmo salar] >gi|209149660|gb|ACI32985.1| 40S ribosomal protein S5 [Salmo salar] >gi|209738294|gb|ACI70016.1| 40S ribosomal protein S5 [Salmo salar] >gi|223646148|gb|ACN09832.1| 40S ribosomal protein S…	NP_001153991	1.36944E-144	100	426.402	205	205	Q24186	RpS5a
contig02591	286	f-type lectin	1392	gi|334883514|dbj|BAK38715.1|F-type lectin 2 [Oplegnathus fasciatus]	BAK38715	1.18686E-121	77	369.007	276	214	P49263	ptx
contig01533	285	tyrosine aminotransferase	1647	gi|117606224|ref|NP_001071022.1|tyrosine aminotransferase [Danio rerio] >gi|116487807|gb|AAI25948.1| Tyrosine aminotransferase [Danio rerio] >gi|182889742|gb|AAI65579.1| Tat protein [Danio rerio]	NP_001071022	6.3371E-135	92	410.994	224	208	P17735	TAT
contig05574	281	phytanoyl- dioxygenase domain-containing protein 1	909	gi|348527995|ref|XP_003451504.1|PREDICTED: phytanoyl-CoA dioxygenase domain-containing protein 1-like [Oreochromis niloticus]	XP_003451504	6.79054E-100	94	306.22	168	159	Q5BJP9	Phyhd1
contig05320	281	mhc class ii beta partial	944	gi|1334640|emb|CAA49724.1|MHC class II [Salmo salar]	CAA49724	4.11625E-41	100	153.68	95	95	P20039	HLA-DRB1
contig01898	280	nicotinamide riboside kinase 2	1545	gi|209735454|gb|ACI68596.1|Nicotinamide riboside kinase 2 [Salmo salar] >gi|209738016|gb|ACI69877.1| Nicotinamide riboside kinase 2 [Salmo salar] >gi|223648814|gb|ACN11165.1| Nicotinamide riboside kinase 2 [Salmo salar]	ACI68596	2.45392E-145	100	427.172	205	205	Q9NWW6	C9orf95
contig00084	277	adenosine kinase	2640	gi|213515202|ref|NP_001135164.1|adenosine kinase a [Salmo salar] >gi|197632201|gb|ACH70824.1| adenosine kinase a [Salmo salar]	NP_001135164	0.0	98	686.797	347	343	Q9SF85	ADK1
contig01837	276	syndecan-2-a precursor	1566	gi|221221864|gb|ACM09593.1|Syndecan-2-A precursor [Salmo salar]	ACM09593	2.93881E-94	100	296.59	209	209	P43407	Sdc2
contig07823	275	nadh-cytochrome b5 reductase 2	600	gi|221219100|gb|ACM08211.1|NADH-cytochrome b5 reductase 2 [Salmo salar]	ACM08211	3.6557E-31	100	124.79	56	56	Q9UHQ9	CYB5R1
contig00532	275	phenylalanine hydroxylase	2046	gi|41054599|ref|NP_956845.1|phenylalanine-4-hydroxylase [Danio rerio] >gi|33991729|gb|AAH56537.1| Phenylalanine hydroxylase [Danio rerio]	NP_956845	0.0	95	537.339	282	269	P00439	PAH
contig00248	275	apolipoprotein b-100	2257	gi|326675669|ref|XP_694827.4|PREDICTED: apolipoprotein B-100 [Danio rerio]	XP_694827	1.29621E-170	63	556.984	622	396	Q7TMA5	Apob
contig00466	273	bsg protein	2089	gi|34784838|gb|AAH56721.1|Bsg protein [Danio rerio] >gi|134054470|emb|CAM73229.1| bsg [Danio rerio]	AAH56721	9.02281E-103	75	326.25	253	191	Q6PCB8	EMB
contig00782	272	membrane-spanning 4-domains subfamily a member 8a	1914	gi|213513662|ref|NP_001135067.1|Membrane-spanning 4-domains subfamily A member 8A [Salmo salar] >gi|209738410|gb|ACI70074.1| Membrane-spanning 4-domains subfamily A member 8A [Salmo salar]	NP_001135067	8.52759E-135	100	406.371	234	234	MS4A8B	MS4A8B
contig00037	271	2-acylglycerol o-acyltransferase 1	3122	gi|410930544|ref|XP_003978658.1|PREDICTED: 2-acylglycerol O-acyltransferase 2-A-like [Takifugu rubripes]	XP_003978658	5.92885E-172	86	518.079	335	291	Q58HT5	AWAT1
contig00884	270	probable proline dehydrogenase 2	1863	gi|317419337|emb|CBN81374.1|Probable proline dehydrogenase 2 [Dicentrarchus labrax]	CBN81374	0.0	87	737.258	452	394	Q9UF12	PRODH2
contig01135	269	keratin 18	1764	gi|185133062|ref|NP_001118196.1|keratin, type I cytoskeletal 18 [Oncorhynchus mykiss] >gi|82190150|sp|O57607.1|K1C18_ONCMY RecName: Full=Keratin, type I cytoskeletal 18; AltName: Full=Cytokeratin-18; Short=CK-18; AltName: Full=Keratin-18; Short=K18; AltName: Full=Simple type I keratin >gi|2808622|emb|CAA74664.1| K18, simple type I keratin [Oncorhynchus mykiss]	NP_001118196	0.0	95	676.011	438	420	P19001	Krt19
contig00275	268	canopy-1 precursor	2230	gi|209738012|gb|ACI69875.1|canopy-1 precursor [Salmo salar]	ACI69875	2.60666E-123	99	377.481	185	184	Q3B7I2	CNPY1
contig05960	266	15-hydroxyprostaglandin dehydrogenase	858	gi|221220282|gb|ACM08802.1|15-hydroxyprostaglandin dehydrogenase [Salmo salar]	ACM08802	1.54624E-174	100	494.197	241	241	P15428	HPGD
contig01308	265	isoform cra_a	1710	gi|410905875|ref|XP_003966417.1|PREDICTED: calumenin-B-like [Takifugu rubripes]	XP_003966417	5.76921E-159	91	468.003	303	277	Q15293	RCN1
contig00856	265	4-hydroxyphenylpyruvate dioxygenase	1873	gi|213512690|ref|NP_001133898.1|4-hydroxyphenylpyruvate dioxygenase [Salmo salar] >gi|209155742|gb|ACI34103.1| 4-hydroxyphenylpyruvate dioxygenase [Salmo salar]	NP_001133898	0.0	100	803.127	386	386	HPD	HPD
contig04932	263	complement component c8 gamma chain precursor	993	gi|223646592|gb|ACN10054.1|Complement component C8 gamma chain precursor [Salmo salar] >gi|223672439|gb|ACN12401.1| Complement component C8 gamma chain precursor [Salmo salar]	ACN10054	1.1279E-136	99	398.667	221	220	P02760	AMBP
contig04066	261	ecto-adp-ribosyltransferase 4 precursor	1131	gi|68435761|ref|XP_683240.1|PREDICTED: ecto-ADP-ribosyltransferase 5 [Danio rerio]	XP_683240	1.5968E-23	50	107.071	241	122	Q60935	Art1
contig04145	260	gtp cyclohydrolase 1 feedback regulatory protein	1121	gi|209736668|gb|ACI69203.1|GTP cyclohydrolase 1 feedback regulatory protein [Salmo salar]	ACI69203	3.33229E-55	100	186.808	89	89	GCHFR	GCHFR
contig02692	258	PREDICTED: uncharacterized protein LOC101158564	1372	gi|432930140|ref|XP_004081340.1|PREDICTED: uncharacterized protein LOC101158564 [Oryzias latipes]	XP_004081340	2.31633E-84	70	281.182	297	208	#N/A	#N/A
contig00824	257	cytidine deaminase	1890	gi|226443164|ref|NP_001140065.1|Cytidine deaminase [Salmo salar] >gi|221221622|gb|ACM09472.1| Cytidine deaminase [Salmo salar] >gi|223646524|gb|ACN10020.1| Cytidine deaminase [Salmo salar] >gi|223672371|gb|ACN12367.1| Cytidine deaminase [Salmo salar]	NP_001140065	4.27999E-115	100	352.058	166	166	CDA	CDA
contig00198	255	type ii cytoskeletal 8	2315	gi|185133494|ref|NP_001118206.1|simple type II keratin K8b (S2) [Oncorhynchus mykiss] >gi|1054817|emb|CAA63300.1| simple type II keratin K8b (S2) [Oncorhynchus mykiss]	NP_001118206	0.0	100	756.133	499	499	Q8BGZ7	Krt75
contig06367	254	complement factor b-like	801	gi|350537315|ref|NP_001233271.1|complement factor B/C2 precursor [Oncorhynchus mykiss] >gi|324983881|gb|ADY68777.1| complement factor B/C2 [Oncorhynchus mykiss]	NP_001233271	5.35392E-38	96	150.599	76	73	P21180	C2
contig05168	254	membrane-spanning 4-domains subfamily a member 12	965	gi|213512798|ref|NP_001135372.1|Membrane-spanning 4-domains subfamily A member 12 [Salmo salar] >gi|209737748|gb|ACI69743.1| Membrane-spanning 4-domains subfamily A member 12 [Salmo salar]	NP_001135372	4.65605E-85	91	266.159	194	177	MS4A12	MS4A12
contig02476	254	epidermal retinol dehydrogenase 2-like	1418	gi|47550817|ref|NP_999936.1|short chain dehydrogenase/reductase family 16C, member 5b [Danio rerio] >gi|32450450|gb|AAH54138.1| Short chain dehydrogenase/reductase family 16C, member 5 [Danio rerio]	NP_999936	1.45925E-111	91	343.199	197	180	Q7Z5P4	HSD17B13
contig00147	254	histidine ammonia-lyase	2420	gi|348513007|ref|XP_003444034.1|PREDICTED: histidine ammonia-lyase-like [Oreochromis niloticus]	XP_003444034	0.0	95	1211.05	654	622	P42357	HAL
contig03308	253	gamma-aminobutyric acid receptor-associated protein	1257	gi|218505655|ref|NP_001136189.1|Gamma-aminobutyric acid receptor-associated protein [Salmo salar] >gi|259089526|ref|NP_001158563.1| Gamma-aminobutyric acid receptor-associated protein [Oncorhynchus mykiss] >gi|209730824|gb|ACI66281.1| Gamma-aminobutyric acid receptor-associated protein [Salmo salar] >gi|209731234|gb|ACI66486.1| Gamma-aminobutyric acid receptor-associated protein [Salmo salar] >gi…	NP_001136189	1.00382E-78	100	249.98	122	122	Q9BY60	GABARAPL3
contig01988	253	eukaryotic translation initiation factor 3 subunit 6	1524	gi|350536945|ref|NP_001233255.1|Eukaryotic translation initiation factor 3 subunit 6 [Oncorhynchus mykiss] >gi|225704680|gb|ACO08186.1| Eukaryotic translation initiation factor 3 subunit 6 [Oncorhynchus mykiss]	NP_001233255	0.0	97	976.852	485	472	P60228	EIF3E; Eif3e;
contig01666	253	cold inducible rna binding protein	1609	gi|197632397|gb|ACH70922.1|elongation factor-1 delta-1 [Salmo salar]	ACH70922	1.84451E-47	100	174.096	83	83	Q14011	CIRBP;
contig08337	251	complement c1q-like protein 2-like	524	gi|326671170|ref|XP_003199376.1|PREDICTED: complement C1q-like protein 2-like [Danio rerio]	XP_003199376	2.20068E-36	67	135.961	136	92	Q15848	ADIPOQ
contig07912	248	succinyl- ligase	590	gi|224587121|gb|ACN58607.1|Succinyl-CoA ligase subunit alpha, mitochondrial precursor [Salmo salar]	ACN58607	8.65768E-120	100	353.599	185	185	P68209	AT5G08300
contig06341	248	ethanolamine kinase 1	803	gi|213511180|ref|NP_001135277.1|Ethanolamine kinase 1 [Salmo salar] >gi|209155840|gb|ACI34152.1| Ethanolamine kinase 1 [Salmo salar]	NP_001135277	1.37976E-20	100	97.8265	45	45	Q9HBU6	ETNK1
contig02776	248	f-box only protein 2-like	1346	gi|348510315|ref|XP_003442691.1|PREDICTED: F-box only protein 2-like [Oreochromis niloticus]	XP_003442691	2.61976E-98	93	303.523	174	162	Q96EF6	FBXO17
contig01396	248	myosin regulatory light chain smooth muscle isoform	1680	gi|197632459|gb|ACH70953.1|myosin, light polypeptide 9, like 1 [Salmo salar] >gi|209731666|gb|ACI66702.1| Myosin regulatory light chain 2, smooth muscle isoform [Salmo salar] >gi|209731686|gb|ACI66712.1| Myosin regulatory light chain 2, smooth muscle isoform [Salmo salar]	ACH70953	6.12622E-114	100	347.051	167	167	Q02045	MYL5
contig04632	247	peroxiredoxin 6	1036	gi|209733404|gb|ACI67571.1|Peroxiredoxin-6 [Salmo salar]	ACI67571	2.30006E-158	100	454.136	222	222	PRDX6	PRDX6
contig04743	245	succinyl- ligase	1023	gi|344237105|gb|EGV93208.1|Succinyl-CoA ligase [GDP-forming] subunit alpha, mitochondrial [Cricetulus griseus]	EGV93208	7.54146E-64	97	216.468	139	135	P68209	AT5G08300
contig01293	245	hypoxanthine-guanine phosphoribosyltransferase	1713	gi|197631785|gb|ACH70616.1|hypoxanthine phosphoribosyltransferase 1 [Salmo salar] >gi|209737236|gb|ACI69487.1| Hypoxanthine-guanine phosphoribosyltransferase [Salmo salar] >gi|221220316|gb|ACM08819.1| Hypoxanthine-guanine phosphoribosyltransferase [Salmo salar] >gi|303661355|gb|ADM16037.1| Hypoxanthine-guanine phosphoribosyltransferase [Salmo salar]	ACH70616	6.11812E-141	100	418.313	218	218	Q9NRG1	PRTFDC1
contig00518	245	phosphogluconate dehydrogenase	2049	gi|223648108|gb|ACN10812.1|6-phosphogluconate dehydrogenase, decarboxylating [Salmo salar]	ACN10812	0.0	100	979.548	483	483	P85968	Pgd
contig00590	244	trifunctional enzyme subunit mitochondrial isoform 1	2007	gi|223647758|gb|ACN10637.1|Trifunctional enzyme subunit beta, mitochondrial precursor [Salmo salar]	ACN10637	0.0	100	979.163	474	474	Q99JY0	Hadhb
contig02420	243	catechol-o-methyltransferase domain-containing protein 1	1428	gi|209733938|gb|ACI67838.1|Catechol-O-methyltransferase domain-containing protein 1 [Salmo salar]	ACI67838	1.03747E-163	100	474.552	231	231	Q86VU5	COMTD1
contig01204	243	cytochrome p450 2j6-like	1740	gi|326669577|ref|XP_001923321.2|PREDICTED: cytochrome P450 2F2-like [Danio rerio] >gi|60920642|gb|AAX37315.1| cytochrome P450 CYP2X10 [Danio rerio]	XP_001923321	0.0	79	639.802	468	371	Q7Z449	CYP2U1
contig00606	243	udp-glucuronosyltransferase 2a2-like	1999	gi|410908603|ref|XP_003967780.1|PREDICTED: UDP-glucuronosyltransferase 2A1-like [Takifugu rubripes]	XP_003967780	0.0	81	701.049	529	431	O75795	UGT2B17
contig06235	242	cysteine sulfinic acid decarboxylase	820	gi|358641026|dbj|BAL22277.1|cysteine sulfinate decarboxylase [Anguilla japonica]	BAL22277	1.84757E-110	89	340.117	199	178	Q99259	GAD1
contig02193	241	electron transfer flavoprotein subunit mitochondrial precursor	1480	gi|209732014|gb|ACI66876.1|Electron transfer flavoprotein subunit alpha, mitochondrial precursor [Salmo salar] >gi|209733052|gb|ACI67395.1| Electron transfer flavoprotein subunit alpha, mitochondrial precursor [Salmo salar]	ACI66876	0.0	100	648.662	333	333	P13804	ETFA
contig00206	239	lathosterol oxidase	2314	gi|213512859|ref|NP_001133588.1|Lathosterol oxidase [Salmo salar] >gi|209154596|gb|ACI33530.1| Lathosterol oxidase [Salmo salar]	NP_001133588	0.0	100	579.326	303	303	Q15800	SC4MOL;
contig00166	239	epoxide hydrolase 1-like	2387	gi|233770155|gb|ACQ91144.1|microsomal epoxide hydrolase [Mugil cephalus]	ACQ91144	0.0	86	734.176	475	412	P07099	EPHX1
contig08420	238	3-oxo-5-beta-steroid 4-dehydrogenase	511	gi|226442824|ref|NP_001139958.1|3-oxo-5-beta-steroid 4-dehydrogenase [Salmo salar] >gi|221220454|gb|ACM08888.1| 3-oxo-5-beta-steroid 4-dehydrogenase [Salmo salar]	NP_001139958	3.51262E-84	100	261.922	124	124	Q04828	AKR1C1
contig05543	238	glutathione s-transferase theta-1	915	gi|209731202|gb|ACI66470.1|Glutathione S-transferase theta-1 [Salmo salar]	ACI66470	2.20251E-178	100	504.212	244	244	P0CG29	GSTT2
contig03161	238	tumor suppressor candidate 5 homolog	1285	gi|348512406|ref|XP_003443734.1|PREDICTED: hypothetical protein LOC100692612 [Oreochromis niloticus]	XP_003443734	1.60137E-33	58	133.65	161	94	TUSC5	TUSC5
contig04246	237	annexin a4	1100	gi|209737252|gb|ACI69495.1|Annexin A4 [Salmo salar]	ACI69495	5.17125E-165	98	473.396	240	237	P50995	ANXA11
contig02572	236	protein z-dependent protease inhibitor-like	1397	gi|401663964|dbj|BAM36363.1|protein Z-dependent protease inhibitor [Oplegnathus fasciatus]	BAM36363	6.23737E-160	83	470.315	344	286	Q9UK55	SERPINA10
contig00868	236	transmembrane 4 l6 family member 4-like	1874	gi|47211395|emb|CAF90631.1|unnamed protein product [Tetraodon nigroviridis]	CAF90631	8.941E-81	86	264.233	187	162	P30408	TM4SF1
contig00684	235	homogentisate -dioxygenase	1961	gi|317419843|emb|CBN81879.1|Homogentisate 1,2-dioxygenase [Dicentrarchus labrax]	CBN81879	0.0	96	871.307	443	426	O09173	Hgd
contig06273	234	coatomer subunit epsilon	815	gi|225704360|gb|ACO08026.1|Coatomer subunit epsilon [Oncorhynchus mykiss]	ACO08026	0.0	100	542.347	262	262	Q5ZIK9	COPE
contig02403	234	cytochrome p450 2g1-like	1433	gi|209154726|gb|ACI33595.1|Cytochrome P450 2M1 [Salmo salar] >gi|223649420|gb|ACN11468.1| Cytochrome P450 2M1 [Salmo salar]	ACI33595	0.0	100	699.123	332	332	P20852	Cyp2a5
contig02833	232	alcohol dehydrogenase class-3	1345	gi|223646958|gb|ACN10237.1|Alcohol dehydrogenase class-3 [Salmo salar] >gi|223672821|gb|ACN12592.1| Alcohol dehydrogenase class-3 [Salmo salar] >gi|224747157|gb|ACN62250.1| alcohol dehydrogenase class 3 [Salmo salar]	ACN10237	0.0	100	764.992	376	376	Q3ZC42	ADH5
contig02009	232	eukaryotic translation initiation factor 3 subunit 6	1518	gi|350536945|ref|NP_001233255.1|Eukaryotic translation initiation factor 3 subunit 6 [Oncorhynchus mykiss] >gi|225704680|gb|ACO08186.1| Eukaryotic translation initiation factor 3 subunit 6 [Oncorhynchus mykiss]	NP_001233255	0.0	99	973.0	471	467	P60228	EIF3E; Eif3e;
contig00474	232	cathepsin d	2086	gi|209154266|gb|ACI33365.1|Cathepsin D precursor [Salmo salar]	ACI33365	0.0	100	798.119	402	402	P07339	CTSD
contig03947	231	nuclear receptor subfamily 0 group b member 2	1152	gi|213512096|ref|NP_001134122.1|nuclear receptor subfamily 0 group B member 2 [Salmo salar] >gi|209730864|gb|ACI66301.1| Nuclear receptor subfamily 0 group B member 2 [Salmo salar]	NP_001134122	2.06981E-96	67	299.286	278	189	P49116	NR2C2
contig00715	230	tumor suppressor candidate 5 homolog	1946	gi|68385539|ref|XP_697952.1|PREDICTED: hypothetical protein LOC569467 [Danio rerio] >gi|326675204|ref|XP_003200304.1| PREDICTED: hypothetical protein LOC100535968 [Danio rerio]	XP_697952	1.25159E-30	85	127.102	77	66	TUSC5	TUSC5
contig03463	228	ornithine decarboxylase antizyme	1230	gi|218156287|ref|NP_001134904.2|ornithine decarboxylase antizyme 1 [Salmo salar]	NP_001134904	3.39083E-107	100	326.25	159	159	O95190	OAZ2;
contig00614	227	triosephosphate isomerase	1994	gi|213515400|ref|NP_001133174.1|triosephosphate isomerase B [Salmo salar] >gi|197632327|gb|ACH70887.1| triosephosphate isomerase 1b [Salmo salar] >gi|221222152|gb|ACM09737.1| Triosephosphate isomerase [Salmo salar] >gi|221222348|gb|ACM09835.1| Triosephosphate isomerase [Salmo salar]	NP_001133174	7.82463E-172	99	501.901	247	246	tpi1	tpi1
contig04411	226	lipocalin	1076	gi|432886430|ref|XP_004074883.1|PREDICTED: lipocalin-like [Oryzias latipes]	XP_004074883	2.44223E-80	77	255.758	182	141	P02760	AMBP
contig00061	225	cytochrome p450	2802	gi|197631935|gb|ACH70691.1|cytochrome P450 [Salmo salar]	ACH70691	0.0	100	896.73	452	452	O55071	Cyp2b19
contig03033	224	insulin-like growth factor ii	1309	gi|185132301|ref|NP_001117119.1|insulin-like growth factor II [Salmo salar] >gi|133711667|gb|ABO36528.1| insulin-like growth factor II [Salmo salar]	NP_001117119	5.51083E-118	100	354.755	188	188	P05019	IGF1
contig00063	224	coagulation factor vii	2746	gi|22001220|gb|AAM88341.1|AF519546_1coagulation factor VII [Danio rerio]	AAM88341	0.0	81	576.63	427	349	P08709	F7
contig03621	223	selenoprotein t precursor	1204	gi|172046125|sp|Q802F2.3|SELTA_DANRERecName: Full=Selenoprotein T1a; Flags: Precursor	Q802F2	5.84437E-102	97	311.612	169	164	Q9VMV6	CG3887
contig00544	222	acetyl- cytosolic	2037	gi|213513638|ref|NP_001133421.1|Acetyl-CoA acetyltransferase, cytosolic [Salmo salar] >gi|209153950|gb|ACI33207.1| Acetyl-CoA acetyltransferase, cytosolic [Salmo salar]	NP_001133421	0.0	100	807.364	395	395	Q5XI22	Acat3
contig00018	222	78 kda glucose-regulated protein precursor	3477	gi|213511032|ref|NP_001135114.1|78 kDa glucose-regulated protein precursor [Salmo salar] >gi|209155092|gb|ACI33778.1| 78 kDa glucose-regulated protein precursor [Salmo salar]	NP_001135114	0.0	100	1250.73	657	657	P06761	Hspa5
contig05418	221	iodotyrosine dehalogenase 1	932	gi|229365722|gb|ACQ57841.1|Iodotyrosine dehalogenase 1 precursor [Anoplopoma fimbria]	ACQ57841	2.21913E-95	94	295.434	171	161	Q9DCX8	Iyd
contig04948	221	coagulation factor vii	997	gi|148223677|ref|NP_001083027.1|uncharacterized protein LOC100038778 precursor [Danio rerio] >gi|141796320|gb|AAI39694.1| Zgc:163025 protein [Danio rerio]	NP_001083027	2.25286E-123	75	372.474	334	252	P08709	F7
contig01830	220	cofilin-2	1585	gi|209734470|gb|ACI68104.1|Cofilin-2 [Salmo salar]	ACI68104	3.82219E-112	100	341.273	167	167	Q9Y281	CFL2;
contig05757	219	40s ribosomal protein s4	900	gi|209733632|gb|ACI67685.1|40S ribosomal protein S4 [Salmo salar] >gi|209736494|gb|ACI69116.1| 40S ribosomal protein S4 [Salmo salar]	ACI67685	0.0	100	536.569	263	263	RPS4X	RPS4X
contig02114	219	cofilin-2	1498	gi|209735052|gb|ACI68395.1|Cofilin-2 [Salmo salar] >gi|303668742|gb|ADM16311.1| Cofilin-2 [Salmo salar]	ACI68395	2.35797E-112	100	340.887	167	167	Q9Y281	CFL2;
contig00385	219	cystathionine gamma-lyase	2137	gi|213511218|ref|NP_001133465.1|Cystathionine gamma-lyase [Salmo salar] >gi|209154110|gb|ACI33287.1| Cystathionine gamma-lyase [Salmo salar] >gi|223648092|gb|ACN10804.1| Cystathionine gamma-lyase [Salmo salar]	NP_001133465	0.0	100	849.736	405	405	Q8VCN5	Cth
contig03138	218	ceramide synthase 2-like	1282	gi|348527060|ref|XP_003451037.1|PREDICTED: ceramide synthase 2-like [Oreochromis niloticus]	XP_003451037	3.97888E-147	87	435.261	329	288	Q96G23	LASS2
contig01799	217	fk506-binding protein 1a	1575	gi|221219476|gb|ACM08399.1|FK506-binding protein 1A [Salmo salar] >gi|221220656|gb|ACM08989.1| FK506-binding protein 1A [Salmo salar]	ACM08399	4.26296E-67	100	222.631	108	108	Q9VL78	FKBP59
contig05585	216	complement factor d	910	gi|2286143|gb|AAC17927.1|serine protease-like protein precursor [Salvelinus fontinalis]	AAC17927	1.99724E-162	94	464.151	255	241	P49863	GZMK
contig05028	216	enoyl- mitochondrial precursor	989	gi|213511865|ref|NP_001133128.1|enoyl-CoA hydratase, mitochondrial precursor [Salmo salar] >gi|197632033|gb|ACH70740.1| enoyl Coenzyme A hydratase short chain 1 mitochondrial [Salmo salar] >gi|209147976|gb|ACI32915.1| Enoyl-CoA hydratase, mitochondrial precursor [Salmo salar]	NP_001133128	7.13953E-100	100	307.375	151	151	Q8BH95	Echs1
contig01187	216	glucokinase	1755	gi|185132953|ref|NP_001117721.1|glucokinase [Oncorhynchus mykiss] >gi|7662683|gb|AAC33586.2| glucokinase [Oncorhynchus mykiss]	NP_001117721	5.45857E-90	96	296.59	150	145	P35557	GCK
contig01082	216	phosphate carrier mitochondrial precursor	1783	gi|223647156|gb|ACN10336.1|Phosphate carrier protein, mitochondrial precursor [Salmo salar] >gi|223673029|gb|ACN12696.1| Phosphate carrier protein, mitochondrial precursor [Salmo salar]	ACN10336	0.0	100	655.21	360	360	Q9HC21	SLC25A19
contig00470	216	extracellular matrix protein 1-like	2088	gi|291190538|ref|NP_001167132.1|Extracellular matrix protein 1 precursor [Salmo salar] >gi|223648296|gb|ACN10906.1| Extracellular matrix protein 1 precursor [Salmo salar]	NP_001167132	0.0	74	690.263	533	396	Q61508	Ecm1
contig00861	215	cyclin-dependent kinase 2-associated protein 2	1872	gi|348533546|ref|XP_003454266.1|PREDICTED: cyclin-dependent kinase 2-associated protein 2-like [Oreochromis niloticus] >gi|209154896|gb|ACI33680.1| Cyclin-dependent kinase 2-associated protein 2 [Salmo salar] >gi|229367982|gb|ACQ58971.1| Cyclin-dependent kinase 2-associated protein 2 [Anoplopoma fimbria]	XP_003454266	3.23752E-54	100	190.274	111	111	O14519	CDK2AP1
contig00201	214	organic solute transporter subunit alpha-like	2323	gi|410908893|ref|XP_003967925.1|PREDICTED: organic solute transporter subunit alpha-like [Takifugu rubripes]	XP_003967925	1.06751E-170	94	505.753	314	296	Q86UW1	OSTalpha
contig03279	212	cathepsin d	1263	gi|197631813|gb|ACH70630.1|cathepsin D [Salmo salar] >gi|223648160|gb|ACN10838.1| Cathepsin D precursor [Salmo salar]	ACH70630	0.0	99	726.472	365	364	P07339	CTSD
contig02972	212	sclerostin domain-containing protein 1 precursor	1319	gi|213515518|ref|NP_001134370.1|Sclerostin domain-containing protein 1 precursor [Salmo salar] >gi|209732754|gb|ACI67246.1| Sclerostin domain-containing protein 1 precursor [Salmo salar]	NP_001134370	1.34506E-137	97	404.831	218	212	Q9BQB4	SOST
contig02477	211	dehydrogenase reductase sdr family member 4	1416	gi|213512522|ref|NP_001134438.1|Dehydrogenase/reductase SDR family member 4 [Salmo salar] >gi|209733288|gb|ACI67513.1| Dehydrogenase/reductase SDR family member 4 [Salmo salar]	NP_001134438	3.93261E-168	100	486.493	282	282	P0CG22	DHRS4L1
contig00295	211	cytochrome family subfamily polypeptide 2	2217	gi|121583883|ref|NP_001073465.1|cytochrome P450, family 4, subfamily V, polypeptide 7 [Danio rerio] >gi|116487523|gb|AAI25941.1| Zgc:154042 [Danio rerio] >gi|182891852|gb|AAI65384.1| Zgc:154042 protein [Danio rerio]	NP_001073465	0.0	86	785.408	510	441	P78329	CYP4F2
contig08138	208	tetraspanin-1	554	gi|209154378|gb|ACI33421.1|Tetraspanin-1 [Salmo salar] >gi|209734832|gb|ACI68285.1| Tetraspanin-1 [Salmo salar] >gi|223646788|gb|ACN10152.1| Tetraspanin-1 [Salmo salar] >gi|223672643|gb|ACN12503.1| Tetraspanin-1 [Salmo salar]	ACI33421	6.65774E-75	100	236.113	152	152	Q99J59	Tspan1
contig02699	208	complement component 4b (childo blood group)	1370	gi|9453863|dbj|BAB03284.1|complement C4-1 [Cyprinus carpio]	BAB03284	3.9725E-28	70	127.487	124	87	P0C0L4	C4A
contig02423	208	mosc domain-containing protein mitochondrial precursor	1428	gi|209734498|gb|ACI68118.1|MOSC domain-containing protein 1, mitochondrial precursor [Salmo salar] >gi|223647126|gb|ACN10321.1| MOSC domain-containing protein 1, mitochondrial precursor [Salmo salar] >gi|223672999|gb|ACN12681.1| MOSC domain-containing protein 1, mitochondrial precursor [Salmo salar] >gi|303661768|gb|ADM16049.1| MOSC domain-containing protein 1, mitochondrial precursor [Salmo sala…	ACI68118	0.0	100	643.269	330	330	Q5VT66	MOSC1
contig01703	208	membrane-spanning 4-domains subfamily a member 4a	1592	gi|213514004|ref|NP_001134813.1|Membrane-spanning 4-domains subfamily A member 4A [Salmo salar] >gi|209736268|gb|ACI69003.1| Membrane-spanning 4-domains subfamily A member 4A [Salmo salar]	NP_001134813	8.82925E-137	100	405.601	200	200	Q96JQ5	MS4A4A
contig01493	208	antihemorragic factor chlp-b-like protein	1658	gi|432955920|ref|XP_004085629.1|PREDICTED: fetuin-B-like [Oryzias latipes]	XP_004085629	2.67893E-109	76	344.354	260	198	P02765	AHSG
contig07911	207	middle subunit	591	gi|209731688|gb|ACI66713.1|Ferritin, middle subunit [Salmo salar]	ACI66713	6.78115E-131	100	376.711	179	179	Q8N4E7	FTMT
contig00356	207	estradiol 17-beta-dehydrogenase 12-b	2159	gi|213511826|ref|NP_001135118.1|Estradiol 17-beta-dehydrogenase 12-B [Salmo salar] >gi|209155438|gb|ACI33951.1| Estradiol 17-beta-dehydrogenase 12-B [Salmo salar] >gi|223649292|gb|ACN11404.1| Estradiol 17-beta-dehydrogenase 12-B [Salmo salar]	NP_001135118	0.0	100	620.157	319	319	O70503	Hsd17b12
contig00116	207	angiopoietin-related protein 1-like	2513	gi|348520540|ref|XP_003447785.1|PREDICTED: angiopoietin-related protein 1-like [Oreochromis niloticus]	XP_003447785	7.50631E-152	89	457.603	266	238	O95841	ANGPTL1
contig03403	206	utp--glucose-1-phosphate uridylyltransferase	1242	gi|213513005|ref|NP_001133758.1|UTP--glucose-1-phosphate uridylyltransferase [Salmo salar] >gi|197632097|gb|ACH70772.1| UDP-glucose pyrophosphorylase 2 [Salmo salar] >gi|209155230|gb|ACI33847.1| UTP--glucose-1-phosphate uridylyltransferase [Salmo salar]	NP_001133758	0.0	99	642.884	317	314	UGP2	UGP2
contig00476	205	microsomal triglyceride transfer protein large subunit	2084	gi|348533552|ref|XP_003454269.1|PREDICTED: microsomal triglyceride transfer protein large subunit-like [Oreochromis niloticus]	XP_003454269	3.77232E-144	96	454.521	239	230	P55157	MTTP
contig01727	204	heme oxygenase	1591	gi|209731838|gb|ACI66788.1|Heme oxygenase [Salmo salar]	ACI66788	0.0	100	539.265	297	297	P09601	HMOX1
contig00020	204	cd63 antigen	3430	gi|213510774|ref|NP_001134345.1|LETM1 domain-containing protein 1 [Salmo salar] >gi|209732548|gb|ACI67143.1| LETM1 domain-containing protein 1 [Salmo salar]	NP_001134345	0.0	100	666.381	354	354	Q6P1Q0	LETMD1
contig03097	203	adp atp translocase 2	1301	gi|197632581|gb|ACH71014.1|solute carrier family 25-1 [Salmo salar] >gi|209733508|gb|ACI67623.1| ADP/ATP translocase 2 [Salmo salar] >gi|223646686|gb|ACN10101.1| ADP/ATP translocase 2 [Salmo salar] >gi|223672535|gb|ACN12449.1| ADP/ATP translocase 2 [Salmo salar]	ACH71014	0.0	100	578.556	297	297	Q3V132	Slc25a31
contig01149	203	cholesterol 24-hydroxylase-like	1760	gi|348506636|ref|XP_003440864.1|PREDICTED: cholesterol 24-hydroxylase-like [Oreochromis niloticus]	XP_003440864	0.0	85	737.643	471	402	P20815	CYP3A5
contig01102	203	coagulation factor ix precursor	1775	gi|94536958|ref|NP_001035400.1|coagulation factor IX precursor [Danio rerio] >gi|92097767|gb|AAI15276.1| Zgc:136807 [Danio rerio]	NP_001035400	0.0	72	609.372	519	375	O88947	F10
contig05458	202	phosphoenolpyruvate carboxykinase	927	gi|209155380|gb|ACI33922.1|Phosphoenolpyruvate carboxykinase, mitochondrial precursor [Salmo salar]	ACI33922	2.99407E-38	100	151.754	73	73	Q9Z2V4	Pck1
contig05981	201	acyl- -binding protein	858	gi|209734906|gb|ACI68322.1|Acyl-CoA-binding protein [Salmo salar] >gi|209735766|gb|ACI68752.1| Acyl-CoA-binding protein [Salmo salar] >gi|209737450|gb|ACI69594.1| Acyl-CoA-binding protein [Salmo salar] >gi|209737580|gb|ACI69659.1| Acyl-CoA-binding protein [Salmo salar] >gi|209738306|gb|ACI70022.1| Acyl-CoA-binding protein [Salmo salar] >gi|223646424|gb|ACN09970.1| Acyl-CoA-binding protein [Salmo …	ACI68322	2.06581E-51	100	174.096	87	87	Q8N6N7	ACBD7
contig04664	201	kynurenine 3-monooxygenase	1035	gi|348507491|ref|XP_003441289.1|PREDICTED: kynurenine 3-monooxygenase-like [Oreochromis niloticus]	XP_003441289	6.37901E-146	89	432.18	247	221	Q91WN4	Kmo
contig03778	201	proteasome activator complex subunit 2	1181	gi|225705384|gb|ACO08538.1|Proteasome activator complex subunit 2 [Oncorhynchus mykiss]	ACO08538	2.31209E-141	95	413.69	233	223	Q06323	PSME1
contig01582	201	hydroxyacyl-coenzyme a mitochondrial precursor	1636	gi|209736206|gb|ACI68972.1|Hydroxyacyl-coenzyme A dehydrogenase, mitochondrial precursor [Salmo salar]	ACI68972	0.0	100	560.066	293	293	P41938	B0272.3
contig04724	200	transaldolase	1026	gi|226443406|ref|NP_001139898.1|Transaldolase [Salmo salar] >gi|221219806|gb|ACM08564.1| Transaldolase [Salmo salar] >gi|221222292|gb|ACM09807.1| Transaldolase [Salmo salar]	NP_001139898	0.0	100	583.948	281	281	Q2TBL6	TALDO1
contig01654	200	adaptor-related protein complex mu 1 subunit	1611	gi|225704526|gb|ACO08109.1|AP-2 complex subunit mu-1 [Oncorhynchus mykiss]	ACO08109	0.0	99	902.508	438	437	P84092	Ap2m1; AP2M1
contig02774	199	gamma-aminobutyric acid receptor-associated protein	1355	gi|209733514|gb|ACI67626.1|Gamma-aminobutyric acid receptor-associated protein [Salmo salar] >gi|209734196|gb|ACI67967.1| Gamma-aminobutyric acid receptor-associated protein [Salmo salar] >gi|303659802|gb|ADM15972.1| Gamma-aminobutyric acid receptor-associated protein [Salmo salar]	ACI67626	3.50149E-79	100	252.292	122	122	Q9BY60	GABARAPL3
contig02906	198	serine protease htra1-like	1332	gi|326667888|ref|XP_002662051.2|PREDICTED: serine protease HTRA1-like [Danio rerio]	XP_002662051	5.30634E-100	89	317.775	194	173	Q92743	HTRA1
contig04505	197	signal peptidase complex catalytic subunit sec11a	1062	gi|213512680|ref|NP_001134550.1|Signal peptidase complex catalytic subunit SEC11A [Salmo salar] >gi|209734200|gb|ACI67969.1| Signal peptidase complex catalytic subunit SEC11A [Salmo salar] >gi|209737384|gb|ACI69561.1| Signal peptidase complex catalytic subunit SEC11A [Salmo salar] >gi|225704412|gb|ACO08052.1| Microsomal signal peptidase 18 kDa subunit [Oncorhynchus mykiss] >gi|225708888|gb|ACO102…	NP_001134550	6.97713E-113	100	337.035	179	179	SEC11A	SEC11A
contig02924	197	ddrgk domain-containing protein 1-like	1328	gi|50233899|ref|NP_956587.2|DDRGK domain-containing protein 1 precursor [Danio rerio] >gi|82186103|sp|Q6P0E5.1|DDRGK_DANRE RecName: Full=DDRGK domain-containing protein 1; Flags: Precursor >gi|41351461|gb|AAH65652.1| Zgc:56488 [Danio rerio]	NP_956587	4.14183E-86	86	276.174	282	245	Q1LZB0	DDRGK1
contig00065	197	sepiapterin reductase	2738	gi|213515568|ref|NP_001133746.1|Sepiapterin reductase [Salmo salar] >gi|209155190|gb|ACI33827.1| Sepiapterin reductase [Salmo salar]	NP_001133746	0.0	100	555.058	273	273	P35270	SPR
contig00546	196	counting factor associated protein d-like	2036	gi|209155876|gb|ACI34170.1|Digestive cysteine proteinase 2 precursor [Salmo salar]	ACI34170	0.0	100	1121.69	551	551	P00786	Ctsh
contig00436	196	cd302 molecule	2106	gi|209155574|gb|ACI34019.1|CD302 antigen precursor [Salmo salar]	ACI34019	3.09584E-175	100	511.531	244	244	Q8IX05	CD302
contig00109	196	hedgehog protein	2540	gi|47223445|emb|CAG04306.1|unnamed protein product [Tetraodon nigroviridis]	CAG04306	3.94691E-30	53	133.65	239	128	Q61488	Dhh
contig00036	196	transforming growth factor-beta-induced protein ig-h3 precursor	3125	gi|213511552|ref|NP_001133863.1|Transforming growth factor-beta-induced protein ig-h3 precursor [Salmo salar] >gi|209155616|gb|ACI34040.1| Transforming growth factor-beta-induced protein ig-h3 precursor [Salmo salar]	NP_001133863	0.0	93	717.998	392	368	Q15582	TGFBI
contig00012	196	low-density lipoprotein receptor-related protein 1-like	3646	gi|3170549|gb|AAC34396.1|LRP1 [Takifugu rubripes]	AAC34396	0.0	87	897.116	581	506	P98155	VLDLR
contig02289	195	serine--pyruvate mitochondrial-like	1458	gi|209155010|gb|ACI33737.1|Serine--pyruvate aminotransferase, mitochondrial precursor [Salmo salar] >gi|209738520|gb|ACI70129.1| Serine--pyruvate aminotransferase, mitochondrial precursor [Salmo salar]	ACI33737	0.0	100	863.988	428	428	P21549	AGXT
contig04971	194	microsomal glutathione s-transferase 3	993	gi|209733286|gb|ACI67512.1|Microsomal glutathione S-transferase 3 [Salmo salar] >gi|209736514|gb|ACI69126.1| Microsomal glutathione S-transferase 3 [Salmo salar] >gi|303661347|gb|ADM16033.1| Microsomal glutathione S-transferase 3 [Salmo salar]	ACI67512	5.00041E-20	100	93.2041	46	46	MGST3	MGST3
contig01346	194	eukaryotic translation initiation factor 3 subunit d-like	1697	gi|348510046|ref|XP_003442557.1|PREDICTED: eukaryotic translation initiation factor 3 subunit D-like [Oreochromis niloticus]	XP_003442557	0.0	98	1055.43	532	522	O15371	EIF3D
contig01270	193	adenylosuccinate lyase	1722	gi|176040883|gb|ACB72735.1|adenylosuccinate lyase [Ctenopharyngodon idella] >gi|176040918|gb|ACB72736.1| adenylosuccinate lyase [Ctenopharyngodon idella]	ACB72735	0.0	95	835.099	434	416	P54822	Adsl
contig00775	193	probable 4-hydroxy-2-oxoglutarate mitochondrial	1917	gi|209152556|gb|ACI33118.1|Dihydrodipicolinate synthase-like, mitochondrial precursor [Salmo salar]	ACI33118	0.0	100	664.455	335	335	Q86XE5	HOGA1
contig00203	193	sex hormone-binding globulin	2315	gi|185132366|ref|NP_001117709.1|sex hormone-binding globulin precursor [Oncorhynchus mykiss] >gi|82941397|dbj|BAE48779.1| sex hormone-binding globulin [Oncorhynchus mykiss]	NP_001117709	0.0	97	733.791	372	364	P07225	PROS1
contig00023	193	complement factor b-like	3377	gi|185132132|ref|NP_001118067.1|complement factor B [Oncorhynchus mykiss] >gi|3982897|gb|AAC83699.1| complement factor Bf-1 [Oncorhynchus mykiss gairdneri]	NP_001118067	0.0	92	1308.12	736	682	P21180	C2
contig05961	192	complement c1q tumor necrosis factor-related protein 3-like	858	gi|400131697|emb|CCK33845.1|trout C-polysaccharide binding protein 1, isoform 1 [Oncorhynchus mykiss]	CCK33845	7.20611E-128	91	375.17	224	204	Q5VWW1	C1QL3
contig00886	192	solute carrier family 37 (glucose-6-phosphate transporter) member 4	1862	gi|348508223|ref|XP_003441654.1|PREDICTED: glucose-6-phosphate translocase isoform 2 [Oreochromis niloticus]	XP_003441654	0.0	92	758.444	430	396	O43826	SLC37A4
contig00661	192	glycerol-3-phosphate acyltransferase 3	1972	gi|432873339|ref|XP_004072202.1|PREDICTED: glycerol-3-phosphate acyltransferase 3-like [Oryzias latipes]	XP_004072202	0.0	92	790.801	443	409	Q86UL3	AGPAT6
contig03196	191	inorganic pyrophosphatase	1277	gi|209731630|gb|ACI66684.1|Inorganic pyrophosphatase [Salmo salar]	ACI66684	0.0	100	607.446	291	291	Ppa1	Ppa1
contig03006	191	calcyclin-binding protein	1313	gi|223647258|gb|ACN10387.1|Calcyclin-binding protein [Salmo salar] >gi|223673135|gb|ACN12749.1| Calcyclin-binding protein [Salmo salar]	ACN10387	4.7653E-150	100	437.187	226	226	CACYBP	CACYBP
contig01523	190	integral membrane protein 2b	1642	gi|209150573|gb|ACI33031.1|Integral membrane protein 2B [Salmo salar] >gi|221219158|gb|ACM08240.1| Integral membrane protein 2B [Salmo salar]	ACI33031	0.0	100	528.094	256	256	Q9Y287	ITM2B;
contig01142	190	probable signal peptidase complex subunit 2	1758	gi|223646806|gb|ACN10161.1|Probable signal peptidase complex subunit 2 [Salmo salar] >gi|223672665|gb|ACN12514.1| Probable signal peptidase complex subunit 2 [Salmo salar]	ACN10161	8.22815E-140	99	415.231	201	200	Q9CYN2	Spcs2
contig00826	190	tetratricopeptide repeat protein 38-like	1890	gi|348519184|ref|XP_003447111.1|PREDICTED: tetratricopeptide repeat protein 38-like [Oreochromis niloticus]	XP_003447111	0.0	88	762.296	469	415	Q5R3I4	TTC38
contig05731	189	protein transport protein sec61 subunit beta	889	gi|213512795|ref|NP_001135088.1|transport protein Sec61 subunit beta [Salmo salar] >gi|209736576|gb|ACI69157.1| transport protein Sec61 subunit beta [Salmo salar] >gi|209737110|gb|ACI69424.1| transport protein Sec61 subunit beta [Salmo salar] >gi|209738264|gb|ACI70001.1| transport protein Sec61 subunit beta [Salmo salar] >gi|209738660|gb|ACI70199.1| transport protein Sec61 subunit beta [Salmo sal…	NP_001135088	6.8647E-32	100	124.02	98	98	SEC61B	SEC61B
contig00788	188	x-box binding protein 1	1911	gi|356640255|ref|NP_001239281.1|X-box-binding protein 1 [Salmo salar] >gi|209154470|gb|ACI33467.1| X-box-binding protein 1 [Salmo salar]	NP_001239281	2.18746E-137	100	413.305	261	261	Q9R1S4	Xbp1
contig04678	187	probable thiopurine s-methyltransferase	1030	gi|209732800|gb|ACI67269.1|Probable thiopurine S-methyltransferase [Salmo salar] >gi|223647396|gb|ACN10456.1| Probable thiopurine S-methyltransferase [Salmo salar]	ACI67269	2.43432E-83	100	263.462	125	125	P51580	TPMT
contig02827	187	translocon-associated protein subunit delta precursor	1347	gi|221222256|gb|ACM09789.1|Translocon-associated protein subunit delta precursor [Salmo salar]	ACM09789	1.60642E-115	100	347.051	167	167	P51571	SSR4;
contig00165	187	perforin-1-like	2379	gi|410917846|ref|XP_003972397.1|PREDICTED: perforin-1-like [Takifugu rubripes]	XP_003972397	4.1018E-108	57	351.673	503	291	P14222	PRF1
contig01669	186	ankyrin repeat domain 9	1607	gi|209732612|gb|ACI67175.1|Ankyrin repeat domain-containing protein 9 [Salmo salar]	ACI67175	0.0	99	602.053	289	287	Q96BM1	ANKRD9
contig01363	186	reticulon 4	1692	gi|185132135|ref|NP_001117191.1|reticulon 4 [Salmo salar] >gi|70721649|tpg|DAA05186.1| TPA_exp: RTN4-M [Salmo salar]	NP_001117191	1.26151E-97	95	306.605	209	200	Q16799	RTN1
contig05824	185	40s ribosomal protein s4	889	gi|209736960|gb|ACI69349.1|40S ribosomal protein S4 [Salmo salar]	ACI69349	0.0	99	535.413	263	262	RPS4X	RPS4X
contig03579	185	complement c1q-like protein 4 precursor	1209	gi|432867962|ref|XP_004071347.1|PREDICTED: complement C1q-like protein 2-like [Oryzias latipes]	XP_004071347	7.65003E-82	70	261.151	231	162	O75973	C1QL1
contig02722	185	proline synthase co-transcribed bacterial homolog protein	1365	gi|209736652|gb|ACI69195.1|Proline synthetase co-transcribed bacterial homolog protein [Salmo salar]	ACI69195	0.0	100	587.415	282	282	O94903	PROSC
contig00320	185	purine nucleoside phosphorylase	2187	gi|45387707|ref|NP_991206.1|purine nucleoside phosphorylase 4b [Danio rerio] >gi|41351474|gb|AAH65875.1| Zgc:77825 [Danio rerio]	NP_991206	1.45568E-179	90	526.168	298	270	P85973	Np
contig05380	184	nucleic acid binding protein	937	gi|32394792|gb|AAN15746.1|putative nucleic acid binding protein [Paralichthys olivaceus]	AAN15746	3.81044E-40	67	152.14	169	114	#N/A	#N/A
contig01541	184	electron-transfer- beta polypeptide	1647	gi|187608475|ref|NP_001120179.1|uncharacterized protein LOC100145220 [Xenopus (Silurana) tropicalis] >gi|156230084|gb|AAI52230.1| Etfb protein [Danio rerio] >gi|166797052|gb|AAI59288.1| LOC100145220 protein [Xenopus (Silurana) tropicalis]	NP_001120179	1.16131E-124	92	377.481	252	233	Q9LSW8	ETFBETA
contig07680	183	claudin-10a-like protein	625	gi|432952462|ref|XP_004085085.1|PREDICTED: claudin-19-like [Oryzias latipes]	XP_004085085	5.62808E-33	86	127.872	111	96	O95832	CLDN1
contig02398	183	gtpase imap family member 4-like	1432	gi|209734442|gb|ACI68090.1|GTPase IMAP family member 7 [Salmo salar]	ACI68090	0.0	100	526.168	287	287	Q8WWP7	GIMAP1
contig01237	183	dep domain-containing mtor-interacting protein	1730	gi|387015512|gb|AFJ49875.1|DEP domain-containing mTOR-interacting protein-like [Crotalus adamanteus]	AFJ49875	3.85505E-44	83	171.4	144	120	DEPTOR	DEPTOR
contig00564	183	ubiquinol-cytochrome c reductase core protein i	2019	gi|18496665|gb|AAL74192.1|AF465782_1ubiquinol-cytochrome c reductase core I protein [Oncorhynchus mykiss]	AAL74192	0.0	98	931.784	477	469	Q9CXT8	Pmpcb
contig04444	182	thymosin beta-11	1071	gi|185133516|ref|NP_001117822.1|beta thymosin [Oncorhynchus mykiss] >gi|10798668|emb|CAC12827.1| beta thymosin [Oncorhynchus mykiss] >gi|209734460|gb|ACI68099.1| Thymosin beta-11 [Salmo salar] >gi|221219178|gb|ACM08250.1| Thymosin beta-11 [Salmo salar] >gi|221219320|gb|ACM08321.1| Thymosin beta-11 [Salmo salar] >gi|221220076|gb|ACM08699.1| Thymosin beta-11 [Salmo salar] >gi|221221346|gb|ACM09334.…	NP_001117822	3.62043E-9	100	61.2326	43	43	#N/A	#N/A
contig01261	182	heat shock factor 1b	1720	gi|185133762|ref|NP_001118220.1|heat shock transcription factor 1b [Oncorhynchus mykiss] >gi|42491223|dbj|BAD10989.1| heat shock transcription factor 1 isoform b [Oncorhynchus mykiss]	NP_001118220	1.31821E-41	95	166.392	88	84	Q00613	HSF1
contig04697	181	syndecan binding protein	1031	gi|317574223|ref|NP_001187790.1|syntenin-1 [Ictalurus punctatus] >gi|308323979|gb|ADO29125.1| syntenin-1 [Ictalurus punctatus]	NP_001187790	2.7854E-35	98	140.198	68	67	O00560	SDCBP
contig01058	181	reticulon 4	1789	gi|185132135|ref|NP_001117191.1|reticulon 4 [Salmo salar] >gi|70721649|tpg|DAA05186.1| TPA_exp: RTN4-M [Salmo salar]	NP_001117191	7.1232E-129	100	387.882	209	209	O75298	RTN2
contig01019	181	sequestosome-1	1801	gi|213513646|ref|NP_001133813.1|Sequestosome-1 [Salmo salar] >gi|209155416|gb|ACI33940.1| Sequestosome-1 [Salmo salar]	NP_001133813	0.0	100	596.66	406	406	Q13501	SQSTM1
contig00458	181	endoplasmin precursor	2098	gi|303324549|ref|NP_001181938.1|94 kD glucose-regulated protein precursor [Oncorhynchus mykiss] >gi|302353531|emb|CBW45295.1| 94 kD glucose-regulated protein [Oncorhynchus mykiss]	NP_001181938	0.0	99	870.152	489	487	P14625	HSP90B1
contig00435	181	udp-glucuronosyltransferase 2a1-like	2107	gi|432896003|ref|XP_004076252.1|PREDICTED: UDP-glucuronosyltransferase 1-5-like [Oryzias latipes]	XP_004076252	0.0	84	722.62	472	401	P22309	UGT1A1
contig00378	181	peroxisomal multifunctional enzyme type 2	2142	gi|224830104|gb|ACN66287.1|17 beta hydroxysteroid dehydrogenase 4 [Salmo trutta fario]	ACN66287	0.0	99	998.808	488	484	Q9UJQ7	C20orf79
contig00345	181	calreticulin precursor	2167	gi|185134556|ref|NP_001117950.1|calreticulin [Oncorhynchus mykiss] >gi|38325823|gb|AAR17084.1| calreticulin [Oncorhynchus mykiss]	NP_001117950	0.0	99	655.981	362	359	P27797	CALR
contig00261	181	signal recognition particle 54 kda protein	2251	gi|197631999|gb|ACH70723.1|signal recognition particle 54 [Salmo salar] >gi|209154348|gb|ACI33406.1| Signal recognition particle 54 kDa protein [Salmo salar]	ACH70723	0.0	100	1040.02	504	504	Q6AYB5	Srp54a
contig00038	181	26s protease regulatory subunit 6a	3112	gi|213512913|ref|NP_001134065.1|26S protease regulatory subunit 6A [Salmo salar] >gi|209730462|gb|ACI66100.1| 26S protease regulatory subunit 6A [Salmo salar]	NP_001134065	0.0	100	875.159	427	427	Q791V5	Mtch2
contig03922	180	alpha-tocopherol transfer protein	1158	gi|213512971|ref|NP_001134833.1|tocopherol (alpha) transfer protein [Salmo salar] >gi|209736430|gb|ACI69084.1| Alpha-tocopherol transfer protein [Salmo salar]	NP_001134833	8.0738E-172	100	494.197	252	252	Q8IUQ0	CLVS1
contig02824	180	fetuin-b-like	1346	gi|348532169|ref|XP_003453579.1|PREDICTED: fetuin-B-like [Oreochromis niloticus]	XP_003453579	2.2034E-77	71	255.758	214	153	P29699	Ahsg
contig00478	180	alpha-aminoadipic semialdehyde dehydrogenase	2083	gi|213514574|ref|NP_001133255.1|aldehyde dehydrogenase family 7 member A1 homolog [Salmo salar] >gi|209147883|gb|ACI32910.1| aldehyde dehydrogenase family 7 member A1 homolog [Salmo salar]	NP_001133255	0.0	100	1085.09	540	540	AASDHPPT	AASDHPPT
contig02646	178	cell cycle control protein 50c-like	1382	gi|209155292|gb|ACI33878.1|Cell cycle control protein 50A [Salmo salar]	ACI33878	0.0	97	612.068	304	296	Q8VEK0	Tmem30a
contig02139	178	bcl2 adenovirus e1b 19 kda protein-interacting protein 3-like	1491	gi|223647298|gb|ACN10407.1|BCL2/adenovirus E1B 19 kDa protein-interacting protein 3 [Salmo salar] >gi|223673181|gb|ACN12772.1| BCL2/adenovirus E1B 19 kDa protein-interacting protein 3 [Salmo salar]	ACN10407	4.69778E-115	99	348.206	175	174	O55003	Bnip3
contig00852	178	udp-glucuronosyltransferase	1875	gi|318056288|ref|NP_001187162.1|UDP-glucuronosyltransferase precursor [Ictalurus punctatus] >gi|114150682|gb|ABI51987.1| UDP-glucuronosyltransferase [Ictalurus punctatus]	NP_001187162	0.0	85	706.442	464	395	P22309	UGT1A1
contig00177	178	coagulation factor v	2367	gi|348524256|ref|XP_003449639.1|PREDICTED: coagulation factor V [Oreochromis niloticus]	XP_003449639	0.0	86	947.577	623	536	O43854	EDIL3
contig00112	178	thioredoxin-interacting protein	2524	gi|223647818|gb|ACN10667.1|Thioredoxin-interacting protein [Salmo salar]	ACN10667	0.0	100	827.009	396	396	Q8N5I2	ARRDC1
contig06608	177	complement c1q tumor necrosis factor-related protein 3-like	767	gi|185133875|ref|NP_001117737.1|precerebellin-like protein precursor [Oncorhynchus mykiss] >gi|38000006|gb|AAF04305.2|AF192969_1 precerebellin-like protein [Oncorhynchus mykiss]	NP_001117737	2.28594E-100	92	301.597	165	153	O75973	C1QL1
contig04124	177	eukaryotic translation initiation factor 3 subunit f	1120	gi|348519970|ref|XP_003447502.1|PREDICTED: eukaryotic translation initiation factor 3 subunit F-like [Oreochromis niloticus]	XP_003447502	1.19853E-179	94	511.531	273	259	O00303	EIF3F
contig01762	177	3-mercaptopyruvate sulfurtransferase-like	1576	gi|410901999|ref|XP_003964482.1|PREDICTED: 3-mercaptopyruvate sulfurtransferase-like [Takifugu rubripes]	XP_003964482	6.49338E-160	84	468.003	296	250	P25324	TST
contig01383	176	stress-associated endoplasmic reticulum protein 1	1686	gi|209735660|gb|ACI68699.1|Stress-associated endoplasmic reticulum protein 1 [Salmo salar] >gi|225710050|gb|ACO10871.1| Stress-associated endoplasmic reticulum protein 1 [Caligus rogercresseyi] >gi|225714890|gb|ACO13291.1| Stress-associated endoplasmic reticulum protein 1 [Esox lucius]	ACI68699	7.07733E-36	100	137.502	66	66	Q9Y6X1	SERP1; Serp1;
contig00858	176	translocator protein	1875	gi|239985590|ref|NP_001139827.1|translocator protein [Salmo salar] >gi|221219078|gb|ACM08200.1| Translocator protein [Salmo salar] >gi|221221874|gb|ACM09598.1| Translocator protein [Salmo salar]	NP_001139827	3.55553E-108	100	333.954	164	164	Q5TGU0	TSPO2
contig00119	176	s-adenosylhomocysteine hydrolase	2498	gi|213513453|ref|NP_001133847.1|Adenosylhomocysteinase B [Salmo salar] >gi|215272373|ref|NP_001135793.1| adenosylhomocysteinase [Salmo salar] >gi|197632181|gb|ACH70814.1| S-adenosylhomocysteine hydrolase [Salmo salar] >gi|209155554|gb|ACI34009.1| Adenosylhomocysteinase B [Salmo salar] >gi|223647476|gb|ACN10496.1| Adenosylhomocysteinase B [Salmo salar]	NP_001133847	0.0	100	903.279	433	433	AHCY	AHCY
contig05891	175	vitamin k-dependent protein z	869	gi|332368777|emb|CCA64452.1|coagulation factor X [Plecoglossus altivelis]	CCA64452	9.50131E-96	70	300.827	254	179	O88947	F10
contig04650	175	atp synthase subunit mitochondrial precursor	1037	gi|213513562|ref|NP_001133163.1|ATP synthase subunit b, mitochondrial [Salmo salar] >gi|197632249|gb|ACH70848.1| ATP synthase, H+ transporting, mitochondrial F0 complex, subunit b, isoform 1 [Salmo salar]	NP_001133163	0.0	99	520.005	251	250	Q9CQQ7	Atp5f1
contig01086	175	transmembrane protein 66-like	1778	gi|213512119|ref|NP_001133668.1|Transmembrane protein 66 precursor [Salmo salar] >gi|209154874|gb|ACI33669.1| Transmembrane protein 66 precursor [Salmo salar]	NP_001133668	9.95616E-121	100	372.474	219	219	Q96BY9	TMEM66
contig00131	175	nucleobindin 2a	2462	gi|41107589|gb|AAH65437.1|Nucleobindin 2a [Danio rerio]	AAH65437	0.0	85	548.51	447	382	Q63083	Nucb1
contig03355	174	translocon-associated protein subunit beta precursor	1249	gi|197632203|gb|ACH70825.1|signal sequence receptor beta [Salmo salar] >gi|221219480|gb|ACM08401.1| Translocon-associated protein subunit beta precursor [Salmo salar] >gi|221220758|gb|ACM09040.1| Translocon-associated protein subunit beta precursor [Salmo salar] >gi|221220834|gb|ACM09078.1| Translocon-associated protein subunit beta precursor [Salmo salar]	ACH70825	2.03948E-107	100	325.865	158	158	P43308	SSR2
contig00041	174	secernin 3	3100	gi|348519679|ref|XP_003447357.1|PREDICTED: secernin-3-like [Oreochromis niloticus]	XP_003447357	0.0	87	680.633	417	365	Q9CZC8	Scrn1
contig05819	173	nadh dehydrogenase	876	gi|197631867|gb|ACH70657.1|NADH dehydrogenase (ubiquinone) 1 beta subcomplex 9 [Salmo salar]	ACH70657	1.32093E-117	100	346.665	166	166	NDUFB9	NDUFB9
contig04507	173	60s ribosomal protein l5	1064	gi|209730658|gb|ACI66198.1|60S ribosomal protein L5 [Salmo salar]	ACI66198	0.0	99	627.476	316	315	RPL5	RPL5
contig04063	173	tetraspanin-1	1131	gi|209154378|gb|ACI33421.1|Tetraspanin-1 [Salmo salar] >gi|209734832|gb|ACI68285.1| Tetraspanin-1 [Salmo salar] >gi|223646788|gb|ACN10152.1| Tetraspanin-1 [Salmo salar] >gi|223672643|gb|ACN12503.1| Tetraspanin-1 [Salmo salar]	ACI33421	6.0591E-12	100	73.1738	38	38	TSPAN1	TSPAN1
contig03313	173	phospholemman precursor	1257	gi|185135305|ref|NP_001117197.1|FXYD domain containing ion transport regulator 9a precursor [Salmo salar] >gi|167651241|tpg|DAA06131.1| TPA_exp: FXYD9a [Salmo salar] >gi|209734308|gb|ACI68023.1| Phospholemman precursor [Salmo salar]	NP_001117197	4.01552E-54	100	185.267	89	89	Q14802	FXYD3
contig01309	173	adipocyte plasma membrane-associated protein	1706	gi|213512312|ref|NP_001133727.1|adipocyte plasma membrane-associated protein [Salmo salar] >gi|229554283|sp|B5X3B2.1|APMAP_SALSA RecName: Full=Adipocyte plasma membrane-associated protein >gi|209155122|gb|ACI33793.1| Adipocyte plasma membrane-associated protein [Salmo salar]	NP_001133727	0.0	99	567.385	277	275	Q9D7N9	2310001A20Rik
contig02092	172	60s ribosomal protein l3	1500	gi|213510850|ref|NP_001135078.1|60S ribosomal protein L3 [Salmo salar] >gi|209731890|gb|ACI66814.1| 60S ribosomal protein L3 [Salmo salar] >gi|209738508|gb|ACI70123.1| 60S ribosomal protein L3 [Salmo salar] >gi|209738636|gb|ACI70187.1| 60S ribosomal protein L3 [Salmo salar] >gi|223646872|gb|ACN10194.1| 60S ribosomal protein L3 [Salmo salar] >gi|223672733|gb|ACN12548.1| 60S ribosomal protein L3 [S…	NP_001135078	0.0	100	791.956	403	403	P50880	rpl-3
contig01761	172	sorbitol dehydrogenase	1585	gi|213514212|ref|NP_001134990.1|Sorbitol dehydrogenase [Salmo salar] >gi|209737786|gb|ACI69762.1| Sorbitol dehydrogenase [Salmo salar]	NP_001134990	0.0	100	708.368	354	354	SORD	SORD
contig00761	172	integral membrane protein 2b	1910	gi|223647800|gb|ACN10658.1|Integral membrane protein 2B [Salmo salar]	ACN10658	0.0	100	550.436	266	266	Q9Y287	ITM2B;
contig00176	172	mhc class i antigen	2366	gi|260182167|gb|ACX35596.1|MHC class I antigen [Salmo salar]	ACX35596	0.0	92	608.601	347	322	P30491	HLA-B
contig06171	171	dihydropteridine reductase	829	gi|47227499|emb|CAG04647.1|unnamed protein product [Tetraodon nigroviridis]	CAG04647	8.56674E-104	93	313.153	172	160	P11348	Qdpr
contig04255	171	nadh dehydrogenase subunit 1	1101	gi|5835625|ref|NP_008445.1|ND1_14000NADH dehydrogenase subunit 1 [Salmo salar] >gi|6226661|sp|Q37676.2|NU1M_SALSA RecName: Full=NADH-ubiquinone oxidoreductase chain 1; AltName: Full=NADH dehydrogenase subunit 1 >gi|5442048|gb|AAD43226.1|AF115412_1 NADH dehydrogenase subunit 1 [Salmo salar] >gi|5442050|gb|AAD43227.1|AF115413_1 NADH dehydrogenase subunit 1 [Salmo salar] >gi|5442052|gb|AAD43228.1|AF…	NP_008445	7.04016E-145	97	424.861	299	293	ND1	ND1
contig01858	171	proenkephalin-a preproprotein	1558	gi|213512164|ref|NP_001135308.1|proenkephalin precursor [Salmo salar] >gi|209731580|gb|ACI66659.1| Proenkephalin A precursor [Salmo salar]	NP_001135308	4.05388E-172	100	497.664	257	257	P01213	PDYN
contig00624	171	peptidoglycan recognition protein ii	1988	gi|211909587|gb|ACJ13032.1|peptidoglycan recognition protein II [Sciaenops ocellatus] >gi|211909589|gb|ACJ13033.1| peptidoglycan recognition protein II [Sciaenops ocellatus] >gi|366091754|gb|AEX08890.1| peptidoglycan recognition protein [Sciaenops ocellatus]	ACJ13032	0.0	81	648.277	480	390	O75594	PGLYRP1
contig00513	171	angiotensinogen precursor	2056	gi|213511078|ref|NP_001133918.1|Angiotensinogen precursor [Salmo salar] >gi|209155812|gb|ACI34138.1| Angiotensinogen precursor [Salmo salar]	NP_001133918	0.0	100	921.383	459	459	P01019	AGT
contig05852	170	cytochrome family subfamily polypeptide 1	873	gi|336111746|gb|AEI16533.1|cytochrome P450 family 4 protein [Chelon labrosus]	AEI16533	3.1241E-172	90	489.96	286	260	Q02928	CYP4A11
contig01877	170	serum paraoxonase arylesterase 2	1551	gi|229366566|gb|ACQ58263.1|Serum paraoxonase/arylesterase 2 [Anoplopoma fimbria]	ACQ58263	6.47629E-163	84	477.633	330	280	Q6AXM8	Pon2
contig01539	170	isopentenyl-diphosphate delta-isomerase 1	1646	gi|225717308|gb|ACO14500.1|Isopentenyl-diphosphate Delta-isomerase 1 [Esox lucius]	ACO14500	4.30321E-151	90	446.432	295	266	Q9BXS1	IDI2
contig00068	170	novel protein vertebrate complement component 3	2718	gi|153792636|ref|NP_001093483.1|complement component 3-like precursor [Danio rerio]	NP_001093483	1.11314E-130	54	441.039	731	402	P0C0L4	C4A
contig00980	169	probable phosphatase phospho1-like	1819	gi|213515152|ref|NP_001133770.1|Probable phosphatase phospho1 [Salmo salar] >gi|209155280|gb|ACI33872.1| Probable phosphatase phospho1 [Salmo salar]	NP_001133770	1.02709E-178	100	518.464	271	271	Q8TCT1	PHOSPHO1
contig00717	169	complement component c8 beta chain	1945	gi|185132590|ref|NP_001118079.1|complement component C8 beta chain precursor [Oncorhynchus mykiss] >gi|20137841|sp|Q90X85.1|CO8B_ONCMY RecName: Full=Complement component C8 beta chain; AltName: Full=Complement component 8 subunit beta; Flags: Precursor >gi|16265806|gb|AAL16647.1|AF418597_1 complement component C8 beta [Oncorhynchus mykiss]	NP_001118079	0.0	96	1059.28	583	562	Q8K182	C8a
contig00186	169	nucleolin-like isoform 2	2345	gi|115313778|gb|AAI24136.1|Zgc:152810 [Danio rerio]	AAI24136	3.50424E-166	83	508.834	426	357	P15771	NCL
contig00010	169	pyruvate carboxylase	3671	gi|190338031|gb|AAI62583.1|Pc protein [Danio rerio]	AAI62583	0.0	96	981.86	569	550	Q05920	Pcx
contig04608	168	iclp2 protein	1043	gi|209736984|gb|ACI69361.1|H-2 class II histocompatibility antigen gamma chain [Salmo salar]	ACI69361	2.51493E-141	100	410.223	199	199	P10493	Nid1
contig02837	168	atp synthase lipid-binding mitochondrial precursor	1344	gi|213512117|ref|NP_001133183.1|ATP synthase, H+ transporting, mitochondrial F0 complex, subunit c-3 [Salmo salar] >gi|197632367|gb|ACH70907.1| ATP synthase, H+ transporting, mitochondrial F0 complex, subunit c-3 [Salmo salar] >gi|209730842|gb|ACI66290.1| ATP synthase lipid-binding protein, mitochondrial precursor [Salmo salar] >gi|223646610|gb|ACN10063.1| ATP synthase lipid-binding protein, mito…	NP_001133183	5.88929E-72	100	234.187	139	139	Q06055	ATP5G2
contig00031	168	sarcosine mitochondrial	3234	gi|348513871|ref|XP_003444464.1|PREDICTED: sarcosine dehydrogenase, mitochondrial-like [Oreochromis niloticus]	XP_003444464	0.0	95	1269.22	657	628	Q9DBT9	Dmgdh
contig07952	167	carboxypeptidase n catalytic chain	584	gi|223647052|gb|ACN10284.1|Carboxypeptidase N catalytic chain precursor [Salmo salar] >gi|223672921|gb|ACN12642.1| Carboxypeptidase N catalytic chain precursor [Salmo salar]	ACN10284	1.04615E-99	100	300.827	144	144	Q8IUX7	AEBP1
contig03281	167	3-hydroxyanthranilate -dioxygenase	1263	gi|209736436|gb|ACI69087.1|3-hydroxyanthranilate 3,4-dioxygenase [Salmo salar] >gi|303661461|gb|ADM16040.1| 3-hydroxyanthranilate 3,4-dioxygenase [Salmo salar]	ACI69087	0.0	100	603.979	287	287	Q78JT3	Haao
contig05878	166	40s ribosomal protein s3a	869	gi|213514340|ref|NP_001134789.1|40S ribosomal protein S3a [Salmo salar] >gi|269969608|sp|B5DGL6.1|RS3A_SALSA RecName: Full=40S ribosomal protein S3a >gi|197632333|gb|ACH70890.1| V-Fos transformation effector (ribosomal protein S3A ) [Salmo salar] >gi|209731092|gb|ACI66415.1| 40S ribosomal protein S3a [Salmo salar] >gi|209732348|gb|ACI67043.1| 40S ribosomal protein S3a [Salmo salar] >gi|209736032|…	NP_001134789	0.0	100	529.25	266	266	RPS3A	RPS3A
contig04086	166	calpain small subunit 1	1128	gi|209732314|gb|ACI67026.1|Calpain small subunit 1 [Salmo salar] >gi|303667068|gb|ADM16254.1| Calpain small subunit 1 [Salmo salar]	ACI67026	2.66373E-148	100	429.483	216	216	P07384	CAPN1
contig03481	166	ccaat enhancer-binding protein beta	1222	gi|213512480|ref|NP_001133385.1|CCAAT/enhancer-binding protein beta [Salmo salar] >gi|209152841|gb|ACI33132.1| CCAAT/enhancer-binding protein beta [Salmo salar] >gi|209736592|gb|ACI69165.1| CCAAT/enhancer-binding protein beta [Salmo salar]	NP_001133385	1.61387E-134	100	398.667	223	223	P53567	CEBPG
contig00162	166	ras-related protein rab-2a	2390	gi|213513554|ref|NP_001133505.1|ras-related protein Rab-2A [Salmo salar] >gi|197632081|gb|ACH70764.1| RAB2A, member RAS oncogene family [Salmo salar] >gi|209154270|gb|ACI33367.1| Ras-related protein Rab-2A [Salmo salar] >gi|223647330|gb|ACN10423.1| Ras-related protein Rab-2A [Salmo salar] >gi|223649324|gb|ACN11420.1| Ras-related protein Rab-2A [Salmo salar] >gi|223673215|gb|ACN12789.1| Ras-relate…	NP_001133505	5.6071E-136	100	412.92	212	212	P61019	RAB2A;
contig00075	166	proline synthase co-transcribed bacterial homolog protein	2680	gi|213510984|ref|NP_001135276.1|proline synthase co-transcribed bacterial homolog protein [Salmo salar] >gi|209155828|gb|ACI34146.1| Proline synthetase co-transcribed bacterial homolog protein [Salmo salar]	NP_001135276	0.0	100	586.26	282	282	O94903	PROSC
contig02479	165	stress-associated endoplasmic reticulum protein 1	1418	gi|221219700|gb|ACM08511.1|Stress-associated endoplasmic reticulum protein 1 [Salmo salar] >gi|221219954|gb|ACM08638.1| Stress-associated endoplasmic reticulum protein 1 [Salmo salar] >gi|223646818|gb|ACN10167.1| Stress-associated endoplasmic reticulum protein 1 [Salmo salar] >gi|223672677|gb|ACN12520.1| Stress-associated endoplasmic reticulum protein 1 [Salmo salar]	ACM08511	3.91307E-36	100	137.502	66	66	Q9Y6X1	SERP1; Serp1;
contig01263	165	glycerol-3-phosphate dehydrogenase	1724	gi|185132114|ref|NP_001117111.1|glycerol-3-phosphate dehydrogenase [Salmo salar] >gi|13491606|gb|AAK07737.1| glycerol-3-phosphate dehydrogenase [Salmo salar] >gi|197631995|gb|ACH70721.1| glycerol-3-phosphate dehydrogenase [Salmo salar]	NP_001117111	0.0	100	712.22	350	350	Q8N335	GPD1L
contig00723	165	dolichyl-diphosphooligosaccharide-protein glycosyltransferase	1942	gi|410899008|ref|XP_003962989.1|PREDICTED: dolichyl-diphosphooligosaccharide--protein glycosyltransferase 48 kDa subunit-like [Takifugu rubripes]	XP_003962989	0.0	92	823.543	466	429	O54734	Ddost
contig00060	165	acetoacetyl- synthetase	2810	gi|41055959|ref|NP_957303.1|acetoacetyl-CoA synthetase [Danio rerio] >gi|29791988|gb|AAH50501.1| Acetoacetyl-CoA synthetase [Danio rerio]	NP_957303	5.76515E-114	95	375.555	191	183	Q86V21	AACS
contig01211	164	malate synthase a	1740	gi|410927290|ref|XP_003977082.1|PREDICTED: malate synthase-like [Takifugu rubripes]	XP_003977082	0.0	87	811.216	531	466	mas1	mas1
contig01014	164	alpha-n-acetylgalactosaminidase	1803	gi|229366154|gb|ACQ58057.1|Alpha-N-acetylgalactosaminidase [Anoplopoma fimbria]	ACQ58057	0.0	90	663.685	385	347	P06280	GLA
contig00494	164	dihydropyrimidinase	2068	gi|348532121|ref|XP_003453555.1|PREDICTED: dihydropyrimidinase-like [Oreochromis niloticus]	XP_003453555	0.0	94	929.472	496	467	Q14194	CRMP1
contig04576	163	bccip homolog	1052	gi|213513752|ref|NP_001133788.1|protein BCCIP homolog [Salmo salar] >gi|209155338|gb|ACI33901.1| BCCIP homolog [Salmo salar]	NP_001133788	0.0	98	536.954	324	319	Q9P287	BCCIP
contig04080	163	60s acidic ribosomal protein p0	1129	gi|209736184|gb|ACI68961.1|60S acidic ribosomal protein P0 [Salmo salar] >gi|209738630|gb|ACI70184.1| 60S acidic ribosomal protein P0 [Salmo salar] >gi|223646316|gb|ACN09916.1| 60S acidic ribosomal protein P0 [Salmo salar] >gi|223672163|gb|ACN12263.1| 60S acidic ribosomal protein P0 [Salmo salar]	ACI68961	0.0	100	550.821	315	315	P05388	RPLP0
contig02558	163	h-2 class ii histocompatibility antigen gamma chain	1393	gi|221222064|gb|ACM09693.1|HLA class II histocompatibility antigen gamma chain [Salmo salar] >gi|223646984|gb|ACN10250.1| HLA class II histocompatibility antigen gamma chain [Salmo salar] >gi|223672849|gb|ACN12606.1| HLA class II histocompatibility antigen gamma chain [Salmo salar]	ACM09693	2.72385E-141	100	415.231	214	214	CD74	CD74
contig00964	163	lactate dehydrogenase b	1826	gi|223648586|gb|ACN11051.1|L-lactate dehydrogenase B chain [Salmo salar]	ACN11051	0.0	100	657.136	334	334	A5A6N7	LDHB
contig00092	163	serine threonine-protein kinase mitochondrial	2603	gi|209154272|gb|ACI33368.1|Serine/threonine-protein kinase PINK1, mitochondrial precursor [Salmo salar]	ACI33368	0.0	100	1117.45	576	576	Q8IU85	CAMK1D
contig04749	162	cq067 protein precursor	1024	gi|226443318|ref|NP_001139884.1|CQ067 protein precursor [Salmo salar] >gi|221219630|gb|ACM08476.1| C17orf67 homolog precursor [Salmo salar]	NP_001139884	1.23349E-53	100	181.8	85	85	Q3V3I5	Gm525
contig00710	162	bladder cancer-associated protein	1946	gi|238231625|ref|NP_001153998.1|Bladder cancer-associated protein [Oncorhynchus mykiss] >gi|209735082|gb|ACI68410.1| Bladder cancer-associated protein [Salmo salar] >gi|225703294|gb|ACO07493.1| Bladder cancer-associated protein [Oncorhynchus mykiss] >gi|225705494|gb|ACO08593.1| Bladder cancer-associated protein [Oncorhynchus mykiss]	NP_001153998	1.20521E-49	100	177.178	87	87	BLCAP	BLCAP
contig07566	161	complement factor h-like	637	gi|348531695|ref|XP_003453344.1|PREDICTED: complement factor H-like, partial [Oreochromis niloticus]	XP_003453344	3.33107E-26	54	112.464	137	75	P36980	CFHR2
contig02652	161	eukaryotic translation initiation factor 3 subunit h	1380	gi|224488046|sp|B5RI54.1|EIF3H_SALSARecName: Full=Eukaryotic translation initiation factor 3 subunit H; Short=eIF3h; AltName: Full=Eukaryotic translation initiation factor 3 subunit 3; AltName: Full=eIF-3-gamma; AltName: Full=eIF3 p40 subunit >gi|198285513|gb|ACH85295.1| eukaryotic translation initiation factor 3, subunit H [Salmo salar]	B5RI54	0.0	100	556.214	344	344	O15372	EIF3H
contig01709	161	beta-enolase-like isoform 1	1596	gi|213513724|ref|NP_001133193.1|enolase 3-2 [Salmo salar] >gi|197632415|gb|ACH70931.1| enolase 3-2 [Salmo salar] >gi|197632417|gb|ACH70932.1| enolase 3-2 [Salmo salar]	NP_001133193	0.0	100	867.455	434	434	ENO1	ENO1
contig01489	161	prohibitin 2	1658	gi|213514418|ref|NP_001134876.1|prohibitin 2 [Salmo salar] >gi|209736780|gb|ACI69259.1| Prohibitin-2 [Salmo salar]	NP_001134876	0.0	100	530.406	304	304	P35232	PHB;
contig00471	161	probable bax inhibitor 1	2086	gi|213513544|ref|NP_001135154.1|testis enhanced gene transcript (BAX inhibitor 1) [Salmo salar] >gi|197631939|gb|ACH70693.1| testis enhanced gene transcript (BAX inhibitor 1) [Salmo salar]	NP_001135154	5.63992E-45	100	169.859	85	85	Q9D2C7	Tmbim6
contig00408	161	protein unc-93 homolog a-like	2122	gi|432957874|ref|XP_004085921.1|PREDICTED: protein unc-93 homolog A-like [Oryzias latipes]	XP_004085921	0.0	86	737.258	474	408	Q710D3	Unc93a
contig00057	161	delta-6 fatty acyl desaturase	2825	gi|185133166|ref|NP_001117014.1|delta-5 fatty acyl desaturase [Salmo salar] >gi|55846441|gb|AAL82631.2|AF478472_1 delta-5 fatty acyl desaturase [Salmo salar]	NP_001117014	0.0	99	620.157	336	335	O60427	FADS1
contig03402	160	elongation factor 1-gamma	1242	gi|221220040|gb|ACM08681.1|Elongation factor 1-gamma [Salmo salar]	ACM08681	0.0	100	640.958	346	346	EEF1G	EEF1G
contig03273	160	dehydrogenase reductase sdr family member 1	1264	gi|213513862|ref|NP_001134326.1|dehydrogenase/reductase SDR family member 1 [Salmo salar] >gi|209732410|gb|ACI67074.1| Dehydrogenase/reductase SDR family member 1 [Salmo salar]	NP_001134326	0.0	100	637.876	310	310	Q96LJ7	DHRS1
contig01047	160	protein pelota homolog	1793	gi|317419355|emb|CBN81392.1|Protein pelota homolog [Dicentrarchus labrax]	CBN81392	0.0	95	691.419	371	356	Q5XIP1	Pelo
contig00160	160	calcium-binding and coiled-coil domain-containing protein 2	2395	gi|213515002|ref|NP_001135383.1|Calcium-binding and coiled-coil domain-containing protein 2 [Salmo salar] >gi|197632185|gb|ACH70816.1| calcium binding and coiled-coil domain 2-like [Salmo salar] >gi|209153942|gb|ACI33203.1| Calcium-binding and coiled-coil domain-containing protein 2 [Salmo salar]	NP_001135383	0.0	100	1063.91	550	550	A2A6M5	Calcoco2
contig00059	160	carboxypeptidase b2	2810	gi|157743256|ref|NP_001018539.2|carboxypeptidase B2 precursor [Danio rerio]	NP_001018539	0.0	82	602.053	424	348	Q8WXQ8	CPA5
contig03035	159	hydroxyacid oxidase 2	1308	gi|213512490|ref|NP_001134549.1|Hydroxyacid oxidase 2 [Salmo salar] >gi|209734194|gb|ACI67966.1| Hydroxyacid oxidase 2 [Salmo salar]	NP_001134549	0.0	99	685.641	358	357	Q9UJM8	HAO1
contig03514	158	acyl-coenzyme a thioesterase 4-like	1215	gi|55925425|ref|NP_001007420.1|peroxisomal acyl-CoA thioesterase 2b like 3 [Danio rerio] >gi|55249979|gb|AAH85366.1| Zgc:101553 [Danio rerio] >gi|182890048|gb|AAI65207.1| Zgc:101553 protein [Danio rerio]	NP_001007420	1.37443E-99	84	314.309	205	173	Q86TX2	ACOT1
contig02737	158	cytochrome c oxidase subunit 4 isoform mitochondrial precursor	1361	gi|209732392|gb|ACI67065.1|Cytochrome c oxidase subunit 4 isoform 2, mitochondrial precursor [Salmo salar] >gi|209733842|gb|ACI67790.1| Cytochrome c oxidase subunit 4 isoform 2, mitochondrial precursor [Salmo salar] >gi|223646650|gb|ACN10083.1| Cytochrome c oxidase subunit 4 isoform 2, mitochondrial precursor [Salmo salar] >gi|223672497|gb|ACN12430.1| Cytochrome c oxidase subunit 4 isoform 2, mit…	ACI67065	9.7142E-115	100	345.51	177	177	Q91W29	Cox4i2
contig01628	158	complement c4	1616	gi|9453863|dbj|BAB03284.1|complement C4-1 [Cyprinus carpio]	BAB03284	0.0	76	645.966	538	412	P0C0L4	C4A
contig00596	158	ran-specific gtpase-activating protein	2002	gi|213511046|ref|NP_001133518.1|Ran-specific GTPase-activating protein [Salmo salar] >gi|209154328|gb|ACI33396.1| Ran-specific GTPase-activating protein [Salmo salar]	NP_001133518	6.48065E-131	100	395.586	191	191	P43487	RANBP1
contig00526	158	nucleolar gtp-binding protein 1	2048	gi|213510936|ref|NP_001133888.1|noggin-1 [Salmo salar] >gi|209155700|gb|ACI34082.1| Nucleolar GTP-binding protein 1 [Salmo salar]	NP_001133888	0.0	100	892.493	481	481	Q9V411	CG8801
contig00070	158	gamma-glutamyl carboxylase	2703	gi|54289506|gb|AAS78629.1|gamma-glutamyl carboxylase [Sparus aurata]	AAS78629	0.0	91	654.44	362	331	Q9QYC7	Ggcx
contig00988	157	methylmalonate-semialdehyde dehydrogenase	1816	gi|218505653|ref|NP_001136188.1|Methylmalonate-semialdehyde dehydrogenase [Salmo salar] >gi|209155966|gb|ACI34215.1| Methylmalonate-semialdehyde dehydrogenase [Salmo salar]	NP_001136188	0.0	100	818.92	392	392	Q9EQ20	Aldh6a1
contig06031	156	complement component c8 alpha chain-like	849	gi|185133500|ref|NP_001118096.1|complement component C8 alpha chain precursor [Oncorhynchus mykiss] >gi|81683318|emb|CAH65481.2| complement component C8 alpha chain [Oncorhynchus mykiss]	NP_001118096	5.16979E-128	95	388.652	223	213	Q8K182	C8a
contig05983	156	lymphocyte g0 g1 switch protein 2	852	gi|221219282|gb|ACM08302.1|lymphocyte G0/G1 switch protein 2 [Salmo salar]	ACM08302	8.04106E-61	100	199.134	116	116	P27469	G0S2
contig01138	156	gtp-binding protein rhes-like	1761	gi|348520868|ref|XP_003447949.1|PREDICTED: GTP-binding protein Rhes-like [Oreochromis niloticus]	XP_003447949	6.41036E-111	92	341.658	211	196	Q96HU8	DIRAS2
contig08381	155	hydroxypyruvate isomerase	517	gi|209736752|gb|ACI69245.1|hydroxypyruvate isomerase [Salmo salar]	ACI69245	1.17444E-83	100	258.84	140	140	P36951	Gip
contig07878	155	beta-2-glycoprotein 1-like	596	gi|259155365|ref|NP_001158744.1|Beta-2-glycoprotein 1 precursor [Salmo salar] >gi|223646704|gb|ACN10110.1| Beta-2-glycoprotein 1 precursor [Salmo salar] >gi|223672555|gb|ACN12459.1| Beta-2-glycoprotein 1 precursor [Salmo salar]	NP_001158744	9.92204E-98	100	298.516	158	158	Q01339	Apoh
contig00948	155	eukaryotic translation termination factor 1	1834	gi|348514169|ref|XP_003444613.1|PREDICTED: eukaryotic peptide chain release factor subunit 1-like [Oreochromis niloticus]	XP_003444613	0.0	98	761.911	380	375	P62495	EF1T
contig00190	155	coagulation factor x	2341	gi|291190168|ref|NP_001167197.1|Coagulation factor IX precursor [Salmo salar] >gi|223648592|gb|ACN11054.1| Coagulation factor IX precursor [Salmo salar]	NP_001167197	0.0	92	897.501	485	451	O88947	F10
contig00008	155	-carotene 9 -oxygenase-like	3699	gi|424012028|emb|CCN27111.1|beta-carotene oxygenase 2 like [Salmo salar]	CCN27111	0.0	100	1165.21	555	555	Q9HAY6	BCMO1
contig05518	154	guanidinoacetate n-methyltransferase	912	gi|218931246|ref|NP_001134995.1|guanidinoacetate N-methyltransferase [Salmo salar] >gi|197632131|gb|ACH70789.1| guanidinoacetate N-methyltransferase [Salmo salar] >gi|209737806|gb|ACI69772.1| Guanidinoacetate N-methyltransferase [Salmo salar] >gi|209738612|gb|ACI70175.1| Guanidinoacetate N-methyltransferase [Salmo salar]	NP_001134995	4.2221E-173	100	490.345	234	234	Q14353	GAMT
contig04707	154	elongation of very long chain fatty acids protein 2	1029	gi|211971031|ref|NP_001130025.1|polyunsaturated fatty acid elongase elov12 [Salmo salar] >gi|209553932|gb|ACI62500.1| polyunsaturated fatty acid elongase elov12 [Salmo salar]	NP_001130025	3.90432E-179	100	509.22	269	269	Q9BW60	ELOVL1
contig02117	154	hydroxysteroid dehydrogenase-like protein 2	1496	gi|223647292|gb|ACN10404.1|Hydroxysteroid dehydrogenase-like protein 2 [Salmo salar] >gi|223673175|gb|ACN12769.1| Hydroxysteroid dehydrogenase-like protein 2 [Salmo salar]	ACN10404	0.0	99	738.028	398	397	Q9UBI4	STOML1
contig01732	154	rna polymerase ii subunit a c-terminal domain phosphatase ssu72	1583	gi|218505661|ref|NP_001136192.1|RNA polymerase II subunit A C-terminal domain phosphatase SSU72 [Salmo salar] >gi|209738232|gb|ACI69985.1| RNA polymerase II subunit A C-terminal domain phosphatase SSU72 [Salmo salar]	NP_001136192	2.30848E-137	100	406.757	194	194	SSU72	SSU72
contig03447	153	complement component c8 alpha chain	1234	gi|185133500|ref|NP_001118096.1|complement component C8 alpha chain precursor [Oncorhynchus mykiss] >gi|81683318|emb|CAH65481.2| complement component C8 alpha chain [Oncorhynchus mykiss]	NP_001118096	0.0	97	724.161	380	369	Q8K182	C8a
contig01650	153	brain protein 44-like protein	1611	gi|209731486|gb|ACI66612.1|Brain protein 44-like protein [Salmo salar]	ACI66612	2.16158E-69	100	228.794	108	108	O95563	BRP44
contig00798	153	neutral cholesterol ester hydrolase 1-like	1904	gi|410897927|ref|XP_003962450.1|PREDICTED: neutral cholesterol ester hydrolase 1-like [Takifugu rubripes]	XP_003962450	2.70711E-128	71	395.586	405	288	Q5VUY2	AADACL4
contig04470	152	lysozyme g	1066	gi|150246852|emb|CAM35431.1|goose-type lysozyme [Salmo salar] >gi|209737120|gb|ACI69429.1| Lysozyme g [Salmo salar] >gi|223646186|gb|ACN09851.1| Lysozyme g [Salmo salar] >gi|223646886|gb|ACN10201.1| Lysozyme g [Salmo salar] >gi|223672033|gb|ACN12198.1| Lysozyme g [Salmo salar] >gi|223672747|gb|ACN12555.1| Lysozyme g [Salmo salar]	CAM35431	1.81782E-130	100	382.874	185	185	Q8N1E2	LYG1
contig02975	152	leucine-rich repeat-containing protein c10orf11 homolog	1320	gi|213511140|ref|NP_001134772.1|CJ011 protein [Salmo salar] >gi|209735906|gb|ACI68822.1| C10orf11 homolog [Salmo salar]	NP_001134772	6.98919E-120	100	358.992	196	196	Q9H2I8	C10orf11
contig02894	152	cytochrome heme mitochondrial-like	1335	gi|432951437|ref|XP_004084814.1|PREDICTED: cytochrome c1, heme protein, mitochondrial-like [Oryzias latipes]	XP_004084814	0.0	94	544.658	307	291	Q9D0M3	Cyc1
contig01455	152	ubiquinol-cytochrome c rieske iron-sulfur polypeptide 1	1672	gi|209737538|gb|ACI69638.1|Cytochrome b-c1 complex subunit Rieske, mitochondrial precursor [Salmo salar] >gi|223646876|gb|ACN10196.1| Cytochrome b-c1 complex subunit Rieske, mitochondrial precursor [Salmo salar] >gi|223672737|gb|ACN12550.1| Cytochrome b-c1 complex subunit Rieske, mitochondrial precursor [Salmo salar]	ACI69638	7.49599E-173	100	501.516	273	273	UQCRFS1	UQCRFS1
contig00882	152	surfeit locus protein 4	1863	gi|209731154|gb|ACI66446.1|Surfeit locus protein 4 [Salmo salar]	ACI66446	4.12938E-167	100	489.189	269	269	O15260	SURF4
contig00735	152	atp synthase subunit mitochondrial-like	1935	gi|410906157|ref|XP_003966558.1|PREDICTED: ATP synthase subunit beta, mitochondrial-like [Takifugu rubripes]	XP_003966558	0.0	97	941.414	515	504	Q5ZLC5	ATP5B
contig00424	152	elongation of very long chain fatty acids protein 6	2112	gi|348511831|ref|XP_003443447.1|PREDICTED: elongation of very long chain fatty acids protein 6-like [Oreochromis niloticus]	XP_003443447	1.52103E-171	97	503.442	255	248	Q9GZR5	ELOVL4
contig03397	150	eukaryotic translation initiation factor 2 subunit 2	1242	gi|221221646|gb|ACM09484.1|Eukaryotic translation initiation factor 2 subunit 2 [Salmo salar]	ACM09484	0.0	100	611.683	334	334	EIF2S2	EIF2S2
contig01053	150	3-oxoacid transferase 1	1790	gi|55925442|ref|NP_001007292.1|3-oxoacid CoA transferase 1a [Danio rerio] >gi|50603835|gb|AAH78408.1| 3-oxoacid CoA transferase 1a [Danio rerio] >gi|182891146|gb|AAI63972.1| 3-oxoacid CoA transferase 1a [Danio rerio]	NP_001007292	0.0	87	828.935	528	464	P55809	OXCT1
contig00751	150	elongation of very long chain fatty acids protein 4-like	1929	gi|308322015|gb|ADO28145.1|elongation of very long chain fatty acids protein 4 [Ictalurus furcatus]	ADO28145	1.41908E-156	95	462.611	264	251	Q9BW60	ELOVL1
contig00285	150	gtp-binding protein sar1a	2224	gi|213513336|ref|NP_001135261.1|GTP-binding protein SAR1a [Salmo salar] >gi|209155518|gb|ACI33991.1| GTP-binding protein SAR1a [Salmo salar]	NP_001135261	2.92242E-135	100	408.683	198	198	Q9NR31	SAR1A;
contig03928	149	dcn1-like protein 5	1158	gi|209734548|gb|ACI68143.1|DCN1-like protein 5 [Salmo salar] >gi|223646678|gb|ACN10097.1| DCN1-like protein 5 [Salmo salar] >gi|223672527|gb|ACN12445.1| DCN1-like protein 5 [Salmo salar]	ACI68143	3.44104E-164	99	471.085	227	226	Q96GG9	DCUN1D1
contig03288	149	peroxisomal -trans-enoyl- isomerase	1262	gi|223649154|gb|ACN11335.1|Peroxisomal 3,2-trans-enoyl-CoA isomerase [Salmo salar]	ACN11335	0.0	96	764.222	390	376	CDY1B	CDY1B
contig02623	149	PREDICTED: hypothetical protein LOC335368	1386	gi|292617709|ref|XP_002663440.1|PREDICTED: hypothetical protein LOC335368 [Danio rerio]	XP_002663440	1.99636E-9	66	63.5438	74	49	#N/A	#N/A
contig05342	148	2-peptidylprolyl isomerase a	940	gi|213514672|ref|NP_001135161.1|2-peptidylprolyl isomerase A [Salmo salar] >gi|197632089|gb|ACH70768.1| 2-peptidylprolyl isomerase A [Salmo salar] >gi|223672903|gb|ACN12633.1| Peptidyl-prolyl cis-trans isomerase A [Salmo salar]	NP_001135161	3.37825E-104	100	312.768	164	164	Q9UNP9	PPIE
contig04242	148	15 kda selenoprotein precursor	1103	gi|185134879|ref|NP_001117926.1|15 kDa selenoprotein precursor [Oncorhynchus mykiss] >gi|182639183|sp|Q6X4M2.2|SEP15_ONCMY RecName: Full=15 kDa selenoprotein; Flags: Precursor >gi|33113420|gb|AAP94226.1| 15 kDa selenoprotein precursor [Oncorhynchus mykiss]	NP_001117926	6.67395E-89	94	275.789	156	147	SEP15	SEP15
contig05354	147	glutathione s-transferase p	938	gi|209734986|gb|ACI68362.1|Glutathione S-transferase P [Salmo salar] >gi|209737468|gb|ACI69603.1| Glutathione S-transferase P [Salmo salar]	ACI68362	3.97191E-150	100	431.409	208	208	P48774	Gstm5
contig03860	147	glutathione s-transferase theta-1	1168	gi|209731044|gb|ACI66391.1|Glutathione S-transferase theta-1 [Salmo salar]	ACI66391	8.2687E-171	99	488.419	241	239	P0CG29	GSTT2
contig03412	147	cytochrome c oxidase subunit viia-related mitochondrial precursor	1240	gi|197632389|gb|ACH70918.1|cytochrome c oxidase subunit VIIa polypeptide 2 like-1 [Salmo salar] >gi|209731788|gb|ACI66763.1| Cytochrome c oxidase subunit VIIa-related protein, mitochondrial precursor [Salmo salar] >gi|209733216|gb|ACI67477.1| Cytochrome c oxidase subunit VIIa-related protein, mitochondrial precursor [Salmo salar] >gi|209735208|gb|ACI68473.1| Cytochrome c oxidase subunit VIIa-rela…	ACH70918	1.1582E-72	100	233.802	113	113	P14406	COX7A2
contig03249	147	intelectin-1a precursor	1269	gi|213511520|ref|NP_001135002.1|Intelectin-1a precursor [Salmo salar] >gi|209737906|gb|ACI69822.1| Intelectin-1a precursor [Salmo salar]	NP_001135002	1.64874E-137	83	408.297	260	217	Q8WWA0	ITLN1
contig02524	147	trans- -enoyl- reductase	1399	gi|41152024|ref|NP_958456.1|trans-2,3-enoyl-CoA reductase [Danio rerio] >gi|31418870|gb|AAH53209.1| Glycoprotein, synaptic 2 [Danio rerio] >gi|182890338|gb|AAI64083.1| Gpsn2 protein [Danio rerio]	NP_958456	0.0	97	617.846	309	301	Q9NZ01	TECR
contig02316	147	hydroxyacid oxidase 1	1450	gi|223647272|gb|ACN10394.1|Hydroxyacid oxidase 1 [Salmo salar] >gi|223673151|gb|ACN12757.1| Hydroxyacid oxidase 1 [Salmo salar]	ACN10394	0.0	100	680.633	367	367	Q9UJM8	HAO1
contig00239	147	tryptophan -dioxygenase	2267	gi|348511932|ref|XP_003443497.1|PREDICTED: tryptophan 2,3-dioxygenase A-like [Oreochromis niloticus]	XP_003443497	0.0	94	667.922	391	369	P48775	TDO2
contig06100	146	c-type lectin domain family 4 member m-like	840	gi|410898389|ref|XP_003962680.1|PREDICTED: CD209 antigen-like [Takifugu rubripes]	XP_003962680	1.6339E-52	62	184.111	227	141	Q8IUN9	CLEC10A
contig05551	146	nuclear protein 1	913	gi|209734582|gb|ACI68160.1|Nuclear protein 1 [Salmo salar] >gi|209736080|gb|ACI68909.1| Nuclear protein 1 [Salmo salar]	ACI68160	3.46294E-40	97	145.206	75	73	Q497P3	4930579G22Rik
contig04875	146	atp synthase lipid-binding mitochondrial precursor	1006	gi|197632365|gb|ACH70906.1|ATP synthase, H+ transporting, mitochondrial F0 complex, subunit c-2 [Salmo salar] >gi|209732094|gb|ACI66916.1| ATP synthase lipid-binding protein, mitochondrial precursor [Salmo salar] >gi|209737424|gb|ACI69581.1| ATP synthase lipid-binding protein, mitochondrial precursor [Salmo salar] >gi|209737884|gb|ACI69811.1| ATP synthase lipid-binding protein, mitochondrial prec…	ACH70906	2.00183E-74	100	236.884	139	139	Q06055	ATP5G2
contig02934	146	glyceraldehyde-3-phosphate dehydrogenase	1325	gi|209730800|gb|ACI66269.1|Glyceraldehyde-3-phosphate dehydrogenase [Salmo salar]	ACI66269	0.0	100	661.374	334	334	GAPDHS	GAPDHS
contig01907	146	protein mal2	1558	gi|225709674|gb|ACO10683.1|MAL2 [Caligus rogercresseyi]	ACO10683	4.88733E-103	100	318.161	182	182	P21145	MAL
contig00272	146	calcium calmodulin-dependent protein kinase ii delta partial	2241	gi|224587882|gb|ACN58731.1|Calcium/calmodulin-dependent protein kinase type II delta chain [Salmo salar]	ACN58731	6.61806E-92	94	297.745	150	141	Q6PHZ2	Camk2d;
contig00229	146	hemagglutinin amebocyte aggregation factor-like	2280	gi|209735568|gb|ACI68653.1|Hemagglutinin/amebocyte aggregation factor precursor [Salmo salar]	ACI68653	3.89569E-77	95	256.914	130	124	Q9QZZ6	Dpt
contig06022	145	hypothetical loc792613	848	gi|198285485|gb|ACH85281.1|hypothetical protein [Salmo salar]	ACH85281	5.80737E-75	87	237.654	142	124	#N/A	#N/A
contig04913	145	transmembrane protein 14a	1000	gi|229366570|gb|ACQ58265.1|Transmembrane protein 14A [Anoplopoma fimbria]	ACQ58265	1.25728E-30	86	121.709	87	75	Q9NUH8	TMEM14B
contig02384	145	tetratricopeptide repeat protein 35	1436	gi|225705238|gb|ACO08465.1|Tetratricopeptide repeat protein KIAA0103 [Oncorhynchus mykiss]	ACO08465	0.0	99	575.474	295	294	Q15006	TTC35
contig00013	145	phosphatidylcholine-sterol acyltransferase-like	3626	gi|292628138|ref|XP_001332828.3|PREDICTED: phosphatidylcholine-sterol acyltransferase-like [Danio rerio]	XP_001332828	0.0	87	712.605	431	377	P04180	LCAT
contig01057	144	monocyte to macrophage differentiation protein	1790	gi|213510750|ref|NP_001133798.1|Monocyte to macrophage differentiation protein [Salmo salar] >gi|209155370|gb|ACI33917.1| Monocyte to macrophage differentiation protein [Salmo salar]	NP_001133798	1.45423E-64	100	222.246	108	108	Q9CQY7	Mmd
contig00877	144	collagen type i alpha 3 chain	1865	gi|3641659|dbj|BAA33381.1|alpha 3 type I collagen [Oncorhynchus mykiss]	BAA33381	0.0	100	546.969	245	245	COL1A2	COL1A2
contig00728	144	polyunsaturated fatty acid elongase	1941	gi|185133966|ref|NP_001117039.1|polyunsaturated fatty acid elongase [Salmo salar] >gi|75706751|gb|AAO13175.2| polyunsaturated fatty acid elongase elvol5a [Salmo salar] >gi|281484926|gb|ADA70324.1| polyunsaturated fatty acid elongase [Salmo salar]	NP_001117039	0.0	100	615.92	295	295	Q9BW60	ELOVL1
contig00218	144	catalase	2299	gi|223648824|gb|ACN11170.1|Catalase [Salmo salar]	ACN11170	0.0	100	859.751	407	407	Q9PT92	cat
contig07940	143	kynurenine 3-monooxygenase	586	gi|432901764|ref|XP_004076935.1|PREDICTED: kynurenine 3-monooxygenase-like [Oryzias latipes]	XP_004076935	2.43089E-110	92	335.109	182	169	Q1RLY6	kmo
contig01510	143	aldo-keto reductase family 1 member b10-like	1653	gi|348504052|ref|XP_003439576.1|PREDICTED: aldo-keto reductase family 1 member B10-like [Oreochromis niloticus]	XP_003439576	6.22981E-166	89	485.723	319	287	Q5ZK84	AKR1A1
contig01103	143	acyl- desaturase	1774	gi|223648566|gb|ACN11041.1|Acyl-CoA desaturase [Salmo salar]	ACN11041	0.0	100	668.307	331	331	P13011	Scd2
contig00726	143	cd302 molecule	1941	gi|209731826|gb|ACI66782.1|CD302 antigen precursor [Salmo salar]	ACI66782	1.15447E-158	100	467.618	246	246	Q8IX05	CD302
contig00376	143	cytochrome p450 4b1-like	2142	gi|348526159|ref|XP_003450588.1|PREDICTED: cytochrome P450 4B1-like [Oreochromis niloticus]	XP_003450588	2.93633E-40	88	160.999	94	83	P78329	CYP4F2
contig00197	143	aquaporin 10a	2326	gi|47225398|emb|CAG11881.1|unnamed protein product [Tetraodon nigroviridis]	CAG11881	1.18214E-128	81	396.741	289	235	O14520	AQP7
contig05121	142	translationally-controlled tumor protein	970	gi|209733844|gb|ACI67791.1|Translationally-controlled tumor protein [Salmo salar] >gi|221219332|gb|ACM08327.1| Translationally-controlled tumor protein [Salmo salar]	ACI67791	1.51644E-102	100	309.301	153	153	FKSG2	FKSG2
contig02563	142	zinc finger protein 706	1398	gi|213511120|ref|NP_001134516.1|Zinc finger protein 706 [Salmo salar] >gi|209733936|gb|ACI67837.1| Zinc finger protein 706 [Salmo salar] >gi|223646782|gb|ACN10149.1| Zinc finger protein 706 [Salmo salar] >gi|223672637|gb|ACN12500.1| Zinc finger protein 706 [Salmo salar]	NP_001134516	1.50845E-17	100	86.6557	40	40	Q9Y5V0	ZNF706; Zfp706
contig01340	142	glyoxalase domain-containing protein 4	1698	gi|209731844|gb|ACI66791.1|Glyoxalase domain-containing protein 4 [Salmo salar]	ACI66791	0.0	100	622.083	297	297	Q9HC38	GLOD4
contig01106	142	leucine-rich alpha-2-glycoprotein	1772	gi|348541633|ref|XP_003458291.1|PREDICTED: leucine-rich alpha-2-glycoprotein-like [Oreochromis niloticus]	XP_003458291	2.74359E-126	77	385.956	332	258	Q9NZU0	FLRT3
contig00838	142	coagulation factor x	1881	gi|348515361|ref|XP_003445208.1|PREDICTED: coagulation factor IX-like [Oreochromis niloticus]	XP_003445208	0.0	74	538.88	443	329	O88947	F10
contig00757	142	transmembrane protein 86a	1927	gi|113679367|ref|NP_001038833.1|transmembrane protein 86B [Danio rerio] >gi|112419282|gb|AAI22152.1| Zgc:153124 [Danio rerio]	NP_001038833	2.19666E-89	76	288.886	251	192	Q8N2M4	TMEM86A
contig00252	142	selenium-binding protein 1	2254	gi|213513151|ref|NP_001133645.1|Selenium-binding protein 1 [Salmo salar] >gi|209154792|gb|ACI33628.1| Selenium-binding protein 1 [Salmo salar]	NP_001133645	0.0	97	947.192	473	460	Q8VIF7	Selenbp1
contig05095	141	protein disulfide-isomerase a3 precursor	976	gi|270483825|ref|NP_001161991.1|protein disulfide-isomerase A3 precursor [Salmo salar] >gi|239828820|gb|ACS28414.1| protein disulfide isomerase associated 3 [Salmo salar]	NP_001161991	0.0	96	553.132	287	276	P30101	PDIA3
contig02752	141	camp responsive element binding protein 3-like 3	1358	gi|148886848|sp|Q1LYG4.2|CR3LB_DANRERecName: Full=Cyclic AMP-responsive element-binding protein 3-like protein 3-B; Short=cAMP-responsive element-binding protein 3-like protein 3-B; Contains: RecName: Full=Processed cyclic AMP-responsive element-binding protein 3-like protein 3-B	Q1LYG4	7.71991E-110	79	342.428	308	245	O43889	CREB3
contig00780	140	voltage-dependent anion-selective channel protein 2	1915	gi|197632613|gb|ACH71030.1|voltage-dependent anion channel 2-2 [Salmo salar] >gi|209154976|gb|ACI33720.1| Voltage-dependent anion-selective channel protein 2 [Salmo salar]	ACH71030	0.0	100	553.518	274	274	Q9Y277	VDAC3
contig00433	140	phosphoglucose isomerase-1	2106	gi|223647970|gb|ACN10743.1|Glucose-6-phosphate isomerase [Salmo salar]	ACN10743	0.0	100	836.639	399	399	Q6P6V0	Gpi
contig00091	140	24-hydroxycholesterol 7-alpha-hydroxylase-like	2608	gi|71834522|ref|NP_001025360.1|24-hydroxycholesterol 7-alpha-hydroxylase precursor [Danio rerio]	NP_001025360	0.0	87	746.117	465	406	Q9JKJ9	Cyp39a1
contig06278	139	beta-2-glycoprotein 1-like	814	gi|259155365|ref|NP_001158744.1|Beta-2-glycoprotein 1 precursor [Salmo salar] >gi|223646704|gb|ACN10110.1| Beta-2-glycoprotein 1 precursor [Salmo salar] >gi|223672555|gb|ACN12459.1| Beta-2-glycoprotein 1 precursor [Salmo salar]	NP_001158744	1.98852E-128	97	379.793	190	186	P16581	SELE
contig02319	139	coiled-coil-helix-coiled-coil-helix domain-containing protein mitochondrial-like	1450	gi|221219412|gb|ACM08367.1|Coiled-coil-helix-coiled-coil-helix domain-containing protein 2, mitochondrial precursor [Salmo salar] >gi|221219702|gb|ACM08512.1| Coiled-coil-helix-coiled-coil-helix domain-containing protein 2, mitochondrial precursor [Salmo salar] >gi|223646240|gb|ACN09878.1| Coiled-coil-helix-coiled-coil-helix domain-containing protein 2, mitochondrial precursor [Salmo salar] >gi|2…	ACM08367	9.76501E-23	100	103.99	181	181	Q8WYQ3	CHCHD10
contig01971	139	5-hydroxyisourate hydrolase-like	1529	gi|123883374|sp|Q06S87.1|HIUH_DANRERecName: Full=5-hydroxyisourate hydrolase; Short=HIU hydrolase; Short=HIUHase; AltName: Full=Transthyretin-related protein >gi|108795469|gb|ABG21128.1| 5-hydroxyisourate hydrolase [Danio rerio]	Q06S87	1.72631E-57	78	197.978	137	108	Q9CRB3	1190003J15Rik
contig00489	139	ornithine decarboxylase antizyme 1	2072	gi|218505816|ref|NP_001136252.1|ornithine decarboxylase antizyme AZL [Oncorhynchus mykiss]	NP_001136252	6.78472E-106	98	276.944	150	148	O95190	OAZ2;
contig00335	139	nedd4 family-interacting protein 1	2176	gi|221220438|gb|ACM08880.1|NEDD4 family-interacting protein 1 [Salmo salar]	ACM08880	1.86566E-133	100	404.445	215	215	Q9BT67	NDFIP1
contig00245	139	acetyl- carboxylase alpha	2262	gi|159155037|gb|AAI54563.1|Im:7138837 protein [Danio rerio]	AAI54563	9.72387E-151	96	451.055	254	245	Q5SWU9	Acaca
contig05154	138	proteasome subunit beta type-7 precursor	967	gi|209734272|gb|ACI68005.1|Proteasome subunit beta type-7 precursor [Salmo salar]	ACI68005	0.0	100	575.089	277	277	Q99436	PSMB7
contig04865	138	cytochrome p450 2j2-like	1006	gi|432855542|ref|XP_004068239.1|PREDICTED: cytochrome P450 2J2-like [Oryzias latipes]	XP_004068239	1.03562E-8	84	65.0846	57	48	CYP2J2	CYP2J2
contig04493	138	PREDICTED: uncharacterized protein LOC101159415	1063	gi|432844423|ref|XP_004065762.1|PREDICTED: uncharacterized protein LOC101159415 [Oryzias latipes]	XP_004065762	8.33334E-19	54	92.4337	211	114	#N/A	#N/A
contig03042	138	fish-egg lectin	1307	gi|223647324|gb|ACN10420.1|Fish-egg lectin [Salmo salar] >gi|223673209|gb|ACN12786.1| Fish-egg lectin [Salmo salar]	ACN10420	2.34479E-173	99	497.278	255	254	#N/A	#N/A
contig01267	138	non-specific lipid-transfer protein	1722	gi|41053664|ref|NP_957159.1|non-specific lipid-transfer protein [Danio rerio] >gi|38969931|gb|AAH63230.1| Sterol carrier protein 2 [Danio rerio]	NP_957159	2.56191E-80	83	273.092	178	148	Q9DAH1	1700010M22Rik
contig08368	137	transaldolase	520	gi|226443406|ref|NP_001139898.1|Transaldolase [Salmo salar] >gi|221219806|gb|ACM08564.1| Transaldolase [Salmo salar] >gi|221222292|gb|ACM09807.1| Transaldolase [Salmo salar]	NP_001139898	1.25106E-21	100	97.8265	46	46	Q2TBL6	TALDO1
contig04746	137	probable imidazolonepropionase	1024	gi|348521198|ref|XP_003448113.1|PREDICTED: probable imidazolonepropionase-like [Oreochromis niloticus]	XP_003448113	1.3886E-131	95	394.045	234	224	Q9DBA8	Amdhd1
contig02126	137	acyl-coenzyme a c-4 to c-12 straight chain	1494	gi|213514668|ref|NP_001133108.1|medium-chain specific acyl-CoA dehydrogenase, mitochondrial [Salmo salar] >gi|197631959|gb|ACH70703.1| acyl-Coenzyme A dehydrogenase C-4 to C-12 straight chain [Salmo salar] >gi|223648080|gb|ACN10798.1| Medium-chain specific acyl-CoA dehydrogenase, mitochondrial precursor [Salmo salar]	NP_001133108	0.0	100	545.814	264	264	P11310	ACADM
contig01526	137	cold-inducible rna-binding protein	1649	gi|223647416|gb|ACN10466.1|Cold-inducible RNA-binding protein [Salmo salar]	ACN10466	1.17415E-44	100	166.392	83	83	Q14011	CIRBP;
contig05411	136	galectin-9	933	gi|209733952|gb|ACI67845.1|Galectin-9 [Salmo salar]	ACI67845	5.70958E-94	100	292.738	156	156	O08573	Lgals9
contig03111	136	retinol dehydrogenase 3	1295	gi|209730956|gb|ACI66347.1|Retinol dehydrogenase 3 [Salmo salar]	ACI66347	0.0	99	655.596	319	318	Q9BPW9	DHRS9
contig02622	136	thioredoxin	1386	gi|221221870|gb|ACM09596.1|Thioredoxin [Salmo salar]	ACM09596	5.99612E-65	99	186.808	102	101	Q69AB2	Txndc8
contig01193	136	biotinidase precursor	1746	gi|46576297|sp|Q8AV84.1|BTD_FUGRURecName: Full=Biotinidase; Short=Biotinase; Flags: Precursor >gi|27451614|gb|AAO15005.1| biotinidase precursor [Takifugu rubripes]	Q8AV84	0.0	73	602.823	513	376	Q5FVF9	Btd
contig00514	136	der1-like domain member 1	2057	gi|209154970|gb|ACI33717.1|Derlin-1 [Salmo salar]	ACI33717	2.16277E-146	100	437.958	218	218	Q9BUN8	DERL1
contig00016	136	zgc:162509 protein	3488	gi|432947500|ref|XP_004084042.1|PREDICTED: uncharacterized protein LOC101164525 [Oryzias latipes]	XP_004084042	1.67937E-87	63	308.145	388	247	#N/A	#N/A
contig04817	135	apurinic apyrimidinic endonuclease 1	1012	gi|213512198|ref|NP_001135227.1|DNA-(apurinic or apyrimidinic site) lyase [Salmo salar] >gi|197631957|gb|ACH70702.1| APEX nuclease 1 [Salmo salar] >gi|209154634|gb|ACI33549.1| DNA-apurinic or apyrimidinic site lyase [Salmo salar] >gi|209154684|gb|ACI33574.1| DNA-apurinic or apyrimidinic site lyase [Salmo salar]	NP_001135227	0.0	100	601.282	289	289	Q9UBZ4	APEX2
contig02868	135	peptidyl-prolyl cis-trans mitochondrial precursor	1340	gi|221219224|gb|ACM08273.1|Peptidyl-prolyl cis-trans isomerase, mitochondrial precursor [Salmo salar] >gi|221219836|gb|ACM08579.1| Peptidyl-prolyl cis-trans isomerase, mitochondrial precursor [Salmo salar]	ACM08273	4.38232E-138	100	405.601	196	196	Q9UNP9	PPIE
contig02461	135	nf-kappa-b inhibitor alpha	1421	gi|209737318|gb|ACI69528.1|NF-kappa-B inhibitor alpha [Salmo salar] >gi|303662133|gb|ADM16065.1| NF-kappa-B inhibitor alpha [Salmo salar]	ACI69528	0.0	100	632.484	314	314	P25963	NFKBIA
contig02417	135	protein disulfide isomerase family member 4	1430	gi|323650290|gb|ADX97231.1|protein disulfide-isomerase a4 [Perca flavescens]	ADX97231	0.0	93	561.222	335	312	P30101	PDIA3
contig02391	135	ras-related protein rap-1b precursor	1435	gi|221219792|gb|ACM08557.1|Ras-related protein Rap-1b precursor [Salmo salar]	ACM08557	6.09676E-120	84	360.533	232	195	RAP1B	RAP1B
contig00235	135	serine incorporator 1-like	2271	gi|209155520|gb|ACI33992.1|Serine incorporator 1 [Salmo salar]	ACI33992	0.0	100	952.584	460	460	Q9NRX5	SERINC1
contig04894	134	39s ribosomal protein mitochondrial precursor	1002	gi|221220886|gb|ACM09104.1|39S ribosomal protein L16, mitochondrial precursor [Salmo salar] >gi|221221422|gb|ACM09372.1| 39S ribosomal protein L16, mitochondrial precursor [Salmo salar]	ACM09104	4.43211E-161	100	461.84	257	257	Q9NX20	MRPL16;
contig04842	134	mitochondrial-like	1010	gi|348513573|ref|XP_003444316.1|PREDICTED: allantoinase, mitochondrial-like [Oreochromis niloticus]	XP_003444316	1.07032E-155	87	456.062	295	257	P77671	allB;
contig04045	134	sodium potassium-transporting atpase subunit beta-233	1135	gi|213513664|ref|NP_001134069.1|Sodium/potassium-transporting ATPase subunit beta-233 [Salmo salar] >gi|209730496|gb|ACI66117.1| Sodium/potassium-transporting ATPase subunit beta-233 [Salmo salar] >gi|303664064|gb|ADM16130.1| Sodium/potassium-transporting ATPase subunit beta-233 [Salmo salar]	NP_001134069	0.0	100	634.024	304	304	P05026	ATP1B1
contig02978	134	phosphoethanolamine n-methyltransferase 3	1319	gi|291190262|ref|NP_001167350.1|phosphoethanolamine N-methyltransferase 3 [Salmo salar] >gi|223649374|gb|ACN11445.1| phosphoethanolamine N-methyltransferase 3 [Salmo salar]	NP_001167350	4.04823E-126	100	385.956	182	182	PEAM3	PEAM3
contig00796	134	n-acylsphingosine amidohydrolase (acid ceramidase) 1	1904	gi|410918109|ref|XP_003972528.1|PREDICTED: acid ceramidase-like [Takifugu rubripes] >gi|21166363|gb|AAM43813.1| N-acylsphingosine amidohydrolase [Takifugu rubripes]	XP_003972528	0.0	90	675.626	388	353	Q9WV54	Asah1
contig00339	134	cathepsin c	2173	gi|185135783|ref|NP_001117966.1|prepro-cathepsin C precursor [Oncorhynchus mykiss] >gi|51038277|gb|AAT94060.1| prepro-cathepsin C [Oncorhynchus mykiss]	NP_001117966	0.0	97	931.398	457	447	P97821	Ctsc
contig00078	134	fbp32 precursor	2661	gi|185134285|ref|NP_001118028.1|FBPL4 [Oncorhynchus mykiss] >gi|78191586|gb|ABB29988.1| FBPL4 [Oncorhynchus mykiss]	NP_001118028	0.0	92	930.243	534	496	FBP32	FBP32
contig04659	133	60s ribosomal protein l5	1035	gi|209730658|gb|ACI66198.1|60S ribosomal protein L5 [Salmo salar]	ACI66198	0.0	98	615.535	317	311	RPL5	RPL5
contig03650	133	probable allantoicase	1198	gi|50540500|ref|NP_001002716.1|allantoicase [Danio rerio] >gi|82183018|sp|Q6DGA6.1|ALLC_DANRE RecName: Full=Allantoicase; AltName: Full=Allantoate amidinohydrolase >gi|49904277|gb|AAH76445.1| Allantoicase [Danio rerio] >gi|182891538|gb|AAI64715.1| Allc protein [Danio rerio]	NP_001002716	0.0	87	561.992	348	304	Q9JHX6	Allc
contig03490	133	fumarylacetoacetate hydrolase domain-containing protein 2a	1224	gi|432873478|ref|XP_004072236.1|PREDICTED: fumarylacetoacetate hydrolase domain-containing protein 2-like [Oryzias latipes]	XP_004072236	2.12616E-164	88	476.093	298	264	Q96GK7	FAHD2A
contig02758	133	peptidyl-prolyl cis-trans isomerase fkbp2 precursor	1354	gi|209736084|gb|ACI68911.1|FK506-binding protein 2 precursor [Salmo salar]	ACI68911	1.74168E-80	98	257.684	143	141	P45878	Fkbp2
contig00931	133	sparc precursor	1843	gi|209155872|gb|ACI34168.1|SPARC precursor [Salmo salar] >gi|209731568|gb|ACI66653.1| SPARC precursor [Salmo salar]	ACI34168	0.0	100	555.829	299	299	P09486	SPARC;
contig00460	133	cytochrome p450 2j6-like	2095	gi|116875785|ref|NP_001070921.1|cytochrome P450, family 2, subfamily X, polypeptide 9 [Danio rerio] >gi|116284322|gb|AAI24414.1| Zgc:153647 [Danio rerio]	NP_001070921	5.23785E-153	90	464.151	264	240	Q6VVX0	CYP2R1
contig00348	133	calreticulin precursor	2164	gi|209148412|gb|ACI32936.1|Calreticulin precursor [Salmo salar] >gi|223647880|gb|ACN10698.1| Calreticulin precursor [Salmo salar]	ACI32936	0.0	100	746.503	362	362	P27797	CALR
contig05284	132	l-xylulose reductase	949	gi|213513471|ref|NP_001134103.1|L-xylulose reductase [Salmo salar] >gi|209730718|gb|ACI66228.1| L-xylulose reductase [Salmo salar] >gi|223646674|gb|ACN10095.1| L-xylulose reductase [Salmo salar] >gi|223648144|gb|ACN10830.1| L-xylulose reductase [Salmo salar] >gi|223672523|gb|ACN12443.1| L-xylulose reductase [Salmo salar] >gi|303664583|gb|ADM16151.1| L-xylulose reductase [Salmo salar]	NP_001134103	4.79261E-177	100	501.13	245	245	P08074	Cbr2
contig03727	132	adp-ribosylation factor 4	1189	gi|221219682|gb|ACM08502.1|ADP-ribosylation factor 4 [Salmo salar] >gi|221220888|gb|ACM09105.1| ADP-ribosylation factor 4 [Salmo salar] >gi|223648820|gb|ACN11168.1| ADP-ribosylation factor 4 [Salmo salar]	ACM08502	8.22955E-126	100	371.703	180	180	ARF4	ARF4
contig03511	132	c3orf68 homolog	1220	gi|213511836|ref|NP_001134236.1|CC068 protein [Salmo salar] >gi|209731716|gb|ACI66727.1| C3orf68 homolog [Salmo salar] >gi|221220980|gb|ACM09151.1| C3orf68 homolog [Salmo salar] >gi|221221660|gb|ACM09491.1| C3orf68 homolog [Salmo salar] >gi|221221704|gb|ACM09513.1| C3orf68 homolog [Salmo salar] >gi|221221736|gb|ACM09529.1| C3orf68 homolog [Salmo salar] >gi|221222020|gb|ACM09671.1| C3orf68 homolog…	NP_001134236	6.50207E-68	100	221.476	107	107	Q7Z7K0	CMC1
contig01410	132	calmodulin	1680	gi|395529161|ref|XP_003766688.1|PREDICTED: calmodulin-like [Sarcophilus harrisii]	XP_003766688	8.19734E-98	96	305.064	160	154	CALM2	CALM2
contig00174	132	translocon-associated protein subunit beta precursor	2374	gi|209154286|gb|ACI33375.1|SH2 domain-containing protein 2A [Salmo salar]	ACI33375	6.18184E-123	100	390.963	246	246	P43308	SSR2
contig04152	131	cytochrome p450 2j2-like	1118	gi|432855542|ref|XP_004068239.1|PREDICTED: cytochrome P450 2J2-like [Oryzias latipes]	XP_004068239	4.3667E-160	86	469.929	324	280	P05181	CYP2E1
contig01217	131	matrix metalloproteinase-23-like	1742	gi|348535772|ref|XP_003455372.1|PREDICTED: matrix metalloproteinase-23-like [Oreochromis niloticus]	XP_003455372	0.0	93	674.085	389	365	P45452	MMP13
contig02801	130	glutathione s-transferase theta-1	1350	gi|209155722|gb|ACI34093.1|Glutathione S-transferase theta-1 [Salmo salar] >gi|209736228|gb|ACI68983.1| Glutathione S-transferase theta-1 [Salmo salar]	ACI34093	3.02842E-165	100	476.093	230	230	P0CG30	GSTT2
contig01859	130	alcohol dehydrogenase 1-like	1554	gi|348516007|ref|XP_003445531.1|PREDICTED: alcohol dehydrogenase 1-like [Oreochromis niloticus]	XP_003445531	0.0	93	637.876	378	354	Q3ZC42	ADH5
contig01756	130	peroxisomal sarcosine oxidase-like	1587	gi|348541797|ref|XP_003458373.1|PREDICTED: peroxisomal sarcosine oxidase-like [Oreochromis niloticus]	XP_003458373	0.0	86	594.734	399	347	Q9D826	Pipox
contig01171	130	glycine n-methyltransferase	1753	gi|225717174|gb|ACO14433.1|Glycine N-methyltransferase [Esox lucius]	ACO14433	0.0	90	545.428	302	274	GNMT	GNMT
contig00524	130	ras-related protein rab-5c	2050	gi|209147261|gb|ACI32882.1|Ras-related protein Rab-5C [Salmo salar]	ACI32882	1.23552E-141	100	424.091	219	219	P61020	RAB5B; Rab5b;
contig00251	130	eukaryotic translation initiation factor 3 subunit l	2257	gi|291190851|ref|NP_001167411.1|Eukaryotic translation initiation factor 3 subunit E-interacting protein [Salmo salar] >gi|223648526|gb|ACN11021.1| Eukaryotic translation initiation factor 3 subunit E-interacting protein [Salmo salar]	NP_001167411	0.0	100	1107.82	561	561	Q9Y262	EIF3L
contig07703	129	syndecan binding protein	622	gi|209150313|gb|ACI33018.1|Syntenin-1 [Salmo salar] >gi|223647882|gb|ACN10699.1| Syntenin-1 [Salmo salar]	ACI33018	2.35952E-138	96	400.593	206	199	O00560	SDCBP
contig07144	129	upf0510 protein inm02-like	695	gi|166215187|sp|A7E2M3.1|EMC10_DANRERecName: Full=ER membrane protein complex subunit 10; Flags: Precursor >gi|152012850|gb|AAI50421.1| Zgc:171980 protein [Danio rerio]	A7E2M3	6.91595E-108	90	322.398	201	182	c19orf63	c19orf63
contig00957	129	proteasome ( macropain) 26s 1	1817	gi|209736078|gb|ACI68908.1|26S protease regulatory subunit 4 [Salmo salar]	ACI68908	0.0	100	843.958	416	416	P43686	PSMC4
contig00722	129	dna-mediated transposase	1943	gi|157285980|gb|ABV31711.1|transposase [Salmo salar]	ABV31711	2.3889E-132	99	338.191	166	165	FGFR3	FGFR3
contig00673	129	nadp-dependent malic mitochondrial-like	1967	gi|348532059|ref|XP_003453524.1|PREDICTED: NADP-dependent malic enzyme, mitochondrial-like [Oreochromis niloticus]	XP_003453524	0.0	94	1026.16	574	540	P48163	ME1
contig00040	129	serpin peptidase clade a (alpha-1 antitrypsin) member 7	3109	gi|336478349|emb|CCA65526.1|alpha-1-antitrypsin-like [Plecoglossus altivelis]	CCA65526	4.04841E-107	78	352.829	282	222	SERPINA1	SERPINA1
contig00027	129	transposable element tcb1 transposase	3283	gi|12666718|emb|CAC28060.1|putative transposase [Pleuronectes platessa]	CAC28060	2.61962E-23	55	112.079	163	91	#N/A	#N/A
contig05469	128	monoacylglycerol lipase abhd12-like	926	gi|213512888|ref|NP_001133986.1|Abhydrolase domain-containing protein 12 [Salmo salar] >gi|209156066|gb|ACI34265.1| Abhydrolase domain-containing protein 12 [Salmo salar]	NP_001133986	0.0	100	557.37	268	268	Q7Z5M8	ABHD12B
contig02846	128	complement factor b	1342	gi|350537315|ref|NP_001233271.1|complement factor B/C2 precursor [Oncorhynchus mykiss] >gi|324983881|gb|ADY68777.1| complement factor B/C2 [Oncorhynchus mykiss]	NP_001233271	0.0	97	876.7	447	434	P03951	F11
contig02499	128	protein disulfide isomerase family member 4	1426	gi|323650290|gb|ADX97231.1|protein disulfide-isomerase a4 [Perca flavescens]	ADX97231	0.0	92	600.512	335	311	P30101	PDIA3
contig02470	128	s-acyl fatty acid synthase medium chain	1419	gi|213514034|ref|NP_001134733.1|S-acyl fatty acid synthase thioesterase, medium chain [Salmo salar] >gi|209735518|gb|ACI68628.1| S-acyl fatty acid synthase thioesterase, medium chain [Salmo salar]	NP_001134733	0.0	99	518.85	252	250	Q9NV23	OLAH
contig03854	127	PREDICTED: hypothetical protein LOC569661 isoform 1	1170	gi|326669196|ref|XP_002662821.2|PREDICTED: hypothetical protein LOC569661 isoform 1 [Danio rerio]	XP_002662821	3.09194E-64	61	218.394	315	193	#N/A	#N/A
contig00658	127	mgc130863 protein	1974	gi|432895653|ref|XP_004076095.1|PREDICTED: uncharacterized protein C5orf4 homolog [Oryzias latipes]	XP_004076095	7.12928E-164	83	484.952	330	275	Q96IV6	C5orf4
contig00454	127	eukaryotic translation initiation factor 5	2099	gi|209155600|gb|ACI34032.1|Eukaryotic translation initiation factor 5 [Salmo salar]	ACI34032	0.0	100	706.827	414	414	EIF5	EIF5
contig00055	127	aldehyde dehydrogenase 9 member a1	2850	gi|432914066|ref|XP_004079042.1|PREDICTED: aldehyde dehydrogenase family 9 member A1-B-like [Oryzias latipes]	XP_004079042	0.0	90	902.894	517	468	Q9JLJ2	Aldh9a1
contig04848	126	ccaat enhancer-binding protein beta	1008	gi|289177112|ref|NP_001165969.1|CCAAT/enhancer binding protein beta2 [Oncorhynchus mykiss] >gi|90019518|gb|ABD84407.1| CCAAT/enhancer binding protein beta2 [Oncorhynchus mykiss]	NP_001165969	5.08048E-169	99	483.797	277	275	P53567	CEBPG
contig04111	126	sorcin	1124	gi|226442947|ref|NP_001139994.1|Sorcin [Salmo salar] >gi|221220008|gb|ACM08665.1| Sorcin [Salmo salar] >gi|221220866|gb|ACM09094.1| Sorcin [Salmo salar] >gi|221222090|gb|ACM09706.1| Sorcin [Salmo salar] >gi|221222308|gb|ACM09815.1| Sorcin [Salmo salar] >gi|223647340|gb|ACN10428.1| Sorcin [Salmo salar] >gi|223673225|gb|ACN12794.1| Sorcin [Salmo salar]	NP_001139994	3.36356E-120	100	357.836	169	169	P04632	CAPNS1
contig03163	126	abhydrolase domain-containing protein 14b	1285	gi|213514396|ref|NP_001135320.1|Abhydrolase domain-containing protein 14B [Salmo salar] >gi|209732700|gb|ACI67219.1| Abhydrolase domain-containing protein 14B [Salmo salar]	NP_001135320	3.4482E-136	100	400.593	211	211	Q96IU4	ABHD14B
contig02394	126	cd59 glyco	1434	gi|292611121|ref|XP_002660983.1|PREDICTED: hypothetical protein LOC100329375 [Danio rerio]	XP_002660983	2.08281E-27	80	114.005	76	61	CD59	CD59
contig01584	126	elongation factor 1-gamma	1635	gi|213515516|ref|NP_001135112.1|Elongation factor 1-gamma [Salmo salar] >gi|209154920|gb|ACI33692.1| Elongation factor 1-gamma [Salmo salar]	NP_001135112	0.0	100	644.04	343	343	EEF1G	eef1g
contig00255	126	proteoglycan 4	2252	gi|348515285|ref|XP_003445170.1|PREDICTED: proteoglycan 4-like [Oreochromis niloticus]	XP_003445170	7.91577E-115	79	370.933	249	197	P09238	MMP10
contig08062	125	prostaglandin e synthase 3	567	gi|225703578|gb|ACO07635.1|Prostaglandin E synthase 3 [Oncorhynchus mykiss]	ACO07635	1.83352E-84	98	258.07	125	123	Q15185	PTGES3;
contig05768	125	scavenger receptor cysteine-rich type 1 protein m160 isoform 2	885	gi|148362154|gb|ABQ59677.1|Pit54 [Salmo salar] >gi|260182166|gb|ACX35595.1| PIT54 [Salmo salar]	ABQ59677	1.1956E-75	74	246.899	197	146	O43866	CD5L
contig05563	125	inositol oxygenase	911	gi|71834672|ref|NP_001025437.1|inositol oxygenase [Danio rerio] >gi|81170681|sp|Q4V8T0.1|MIOX_DANRE RecName: Full=Inositol oxygenase; AltName: Full=Myo-inositol oxygenase; Short=MI oxygenase >gi|66910506|gb|AAH97218.1| Zgc:114168 [Danio rerio]	NP_001025437	1.13457E-47	97	171.4	87	85	Q9UGB7	MIOX
contig01224	125	sulfite mitochondrial-like	1736	gi|410919421|ref|XP_003973183.1|PREDICTED: sulfite oxidase, mitochondrial-like [Takifugu rubripes]	XP_003973183	2.20609E-170	91	507.294	288	264	Q9VWP4	CG7280
contig06476	124	diablo mitochondrial precursor	784	gi|225717118|gb|ACO14405.1|Diablo homolog, mitochondrial precursor [Esox lucius]	ACO14405	2.19472E-23	88	104.76	67	59	Q9JIQ3	Diablo
contig01221	124	glutamine synthetase	1736	gi|185135730|ref|NP_001117785.1|glutamine synthetase [Oncorhynchus mykiss] >gi|21666321|gb|AAM73659.1|AF390021_1 glutamine synthetase [Oncorhynchus mykiss]	NP_001117785	0.0	98	777.319	373	369	P15104	P15104
contig00664	124	complement factor h-like	1971	gi|432914317|ref|XP_004079052.1|PREDICTED: complement factor H-like [Oryzias latipes]	XP_004079052	7.92849E-10	52	69.707	118	62	P36980	CFHR2
contig00130	124	apoptosis-inducing factor mitochondrial-like	2465	gi|348537423|ref|XP_003456194.1|PREDICTED: apoptosis-inducing factor 1, mitochondrial-like [Oreochromis niloticus]	XP_003456194	0.0	83	953.74	652	546	O95831	AIFM1
contig05893	123	amine sulfotransferase-like	868	gi|68372820|ref|XP_687148.1|PREDICTED: amine sulfotransferase [Danio rerio]	XP_687148	2.39613E-117	79	350.517	250	199	SULT1A4	SULT1A4
contig00401	123	PREDICTED: hypothetical protein LOC100695437	2126	gi|348540012|ref|XP_003457482.1|PREDICTED: hypothetical protein LOC100695437 [Oreochromis niloticus]	XP_003457482	2.42234E-27	47	127.872	597	282	#N/A	#N/A
contig00051	123	succinyl- ligase	2938	gi|317419039|emb|CBN81077.1|Succinyl-CoA ligase [GDP-forming] subunit beta, mitochondrial [Dicentrarchus labrax]	CBN81077	1.32413E-90	86	304.679	177	153	Q148D5	SUCLA2
contig07103	122	ribosomal protein l15	698	gi|197632507|gb|ACH70977.1|ribosomal protein L15 [Salmo salar] >gi|197632509|gb|ACH70978.1| ribosomal protein L15 [Salmo salar] >gi|209730552|gb|ACI66145.1| 60S ribosomal protein L15 [Salmo salar] >gi|209733294|gb|ACI67516.1| 60S ribosomal protein L15 [Salmo salar] >gi|223646586|gb|ACN10051.1| 60S ribosomal protein L15 [Salmo salar] >gi|223672433|gb|ACN12398.1| 60S ribosomal protein L15 [Salmo sa…	ACH70977	2.45607E-132	100	382.489	204	204	P61314	RPL15
contig06225	122	diablo mitochondrial precursor	822	gi|225717118|gb|ACO14405.1|Diablo homolog, mitochondrial precursor [Esox lucius]	ACO14405	6.75369E-103	88	311.997	198	176	Q9NR28	DIABLO
contig05792	122	cytochrome c	881	gi|197631823|gb|ACH70635.1|cytochrome c-like [Salmo salar] >gi|209738490|gb|ACI70114.1| Cytochrome c [Salmo salar] >gi|221219870|gb|ACM08596.1| Cytochrome c [Salmo salar] >gi|221220596|gb|ACM08959.1| Cytochrome c [Salmo salar] >gi|225703780|gb|ACO07736.1| Cytochrome c [Oncorhynchus mykiss] >gi|225705644|gb|ACO08668.1| Cytochrome c [Oncorhynchus mykiss] >gi|303660333|gb|ADM15993.1| Cytochrome c [S…	ACH70635	2.79559E-67	100	215.698	104	104	CYCS	CYCS
contig04056	122	proteasome subunit beta type-5 precursor	1134	gi|221219204|gb|ACM08263.1|Proteasome subunit beta type-5 precursor [Salmo salar]	ACM08263	0.0	100	557.37	270	270	A5LHX3	PSMB11
contig01637	122	sorting nexin 3	1616	gi|213510874|ref|NP_001134883.1|sorting nexin-3 [Salmo salar] >gi|209736852|gb|ACI69295.1| Sorting nexin-3 [Salmo salar]	NP_001134883	1.03899E-108	100	332.413	162	162	O60493	Snx3;
contig01255	122	insulin-like growth factor-binding protein complex acid labile subunit-like	1727	gi|326666164|ref|XP_003198203.1|PREDICTED: si:ch211-66h3.1 [Danio rerio]	XP_003198203	0.0	85	785.793	563	480	P40197	GP5
contig01055	122	keratin 18	1790	gi|185133062|ref|NP_001118196.1|keratin, type I cytoskeletal 18 [Oncorhynchus mykiss] >gi|82190150|sp|O57607.1|K1C18_ONCMY RecName: Full=Keratin, type I cytoskeletal 18; AltName: Full=Cytokeratin-18; Short=CK-18; AltName: Full=Keratin-18; Short=K18; AltName: Full=Simple type I keratin >gi|2808622|emb|CAA74664.1| K18, simple type I keratin [Oncorhynchus mykiss]	NP_001118196	0.0	99	765.377	438	434	P19001	Krt19
contig00221	122	mhc class i antigen	2293	gi|329344027|gb|AEB91313.1|MHC class I antigen [Salmo salar]	AEB91313	9.27638E-179	100	527.709	270	270	P30455	HLA-A
contig00076	122	palmitoyl-protein thioesterase 1 precursor	2677	gi|209737984|gb|ACI69861.1|Palmitoyl-protein thioesterase 1 precursor [Salmo salar]	ACI69861	0.0	98	589.341	284	280	P50897	PPT1
contig00575	121	group xv phospholipase a2	2013	gi|213514980|ref|NP_001133318.1|1-O-acylceramide synthase precursor [Salmo salar] >gi|209150356|gb|ACI33020.1| 1-O-acylceramide synthase precursor [Salmo salar]	NP_001133318	0.0	100	874.389	420	420	P04180	LCAT
contig08507	120	coatomer subunit epsilon	501	gi|20270919|gb|AAM18476.1|AF483537_1VHSV-induced protein [Oncorhynchus mykiss]	AAM18476	4.25833E-18	100	83.9593	39	39	COPE	COPE
contig07999	120	proteasome subunit alpha type-3	576	gi|209730378|gb|ACI66058.1|Proteasome subunit alpha type-3 [Salmo salar]	ACI66058	9.44484E-76	100	238.81	113	113	Q9V5C6	Prosalpha7
contig06258	120	saxitoxin and tetrodotoxin-binding protein 1-like	813	gi|326673883|ref|XP_001922616.3|PREDICTED: saxitoxin and tetrodotoxin-binding protein 2-like [Danio rerio]	XP_001922616	1.24727E-24	53	106.686	167	89	PSBP1	psbp1
contig03811	120	fk506-binding protein 3	1175	gi|225705464|gb|ACO08578.1|FK506-binding protein 3 [Oncorhynchus mykiss]	ACO08578	2.45152E-138	99	405.216	220	219	P45878	Fkbp2
contig03508	120	glutathione s-transferase p	1221	gi|209738486|gb|ACI70112.1|Glutathione S-transferase P [Salmo salar] >gi|223646408|gb|ACN09962.1| Glutathione S-transferase P [Salmo salar] >gi|223672255|gb|ACN12309.1| Glutathione S-transferase P [Salmo salar]	ACI70112	1.27545E-148	100	431.409	208	208	GSTP1	gstp1
contig03061	120	prothymosin alpha	1303	gi|221221176|gb|ACM09249.1|Prothymosin alpha [Salmo salar]	ACM09249	8.3643E-19	100	90.5077	109	109	Q6NV32	ptmaa
contig00982	120	cytochrome family subfamily polypeptide 2	1819	gi|117606212|ref|NP_001071070.1|cytochrome P450, family 4, subfamily V, polypeptide 8 [Danio rerio] >gi|116487646|gb|AAI25969.1| Cytochrome P450, family 4, subfamily V, polypeptide 2 [Danio rerio] >gi|182891854|gb|AAI65389.1| Cyp4v2 protein [Danio rerio]	NP_001071070	0.0	93	838.951	484	452	P78329	CYP4F2
contig00677	120	phenazine biosynthesis-like domain-containing protein 2	1965	gi|223646932|gb|ACN10224.1|Phenazine biosynthesis-like domain-containing protein 2 [Salmo salar] >gi|223672795|gb|ACN12579.1| Phenazine biosynthesis-like domain-containing protein 2 [Salmo salar]	ACN10224	6.89843E-104	91	328.561	207	189	Q9CXN7	Pbld2
contig00582	120	hhip-like 1	2011	gi|291190396|ref|NP_001167111.1|HHIP-like protein 1 [Salmo salar] >gi|223648196|gb|ACN10856.1| HHIP-like protein 1 precursor [Salmo salar]	NP_001167111	0.0	99	1070.84	549	548	Q6UWX4	HHIPL2
contig00548	120	u6 snrna-associated sm-like protein lsm4	2036	gi|209735614|gb|ACI68676.1|U6 snRNA-associated Sm-like protein LSm4 [Salmo salar]	ACI68676	5.8528E-58	100	202.986	150	150	Q9Y4Z0	LSM4;
contig00080	120	all-trans-retinol -reductase-like	2654	gi|410902943|ref|XP_003964953.1|PREDICTED: putative all-trans-retinol 13,14-reductase-like [Takifugu rubripes]	XP_003964953	0.0	90	887.871	507	459	Q8VHE9	Retsat
contig00071	120	atp-binding cassette sub-family g member 8	2699	gi|410900904|ref|XP_003963936.1|PREDICTED: ATP-binding cassette sub-family G member 8-like [Takifugu rubripes]	XP_003963936	0.0	92	1089.72	634	587	Q9H222	ABCG5
contig05088	119	reactive oxygen species modulator 1	977	gi|213515252|ref|NP_001135050.1|MGR2 homolog [Salmo salar] >gi|209731016|gb|ACI66377.1| MGR2 homolog [Salmo salar] >gi|209738296|gb|ACI70017.1| MGR2 homolog [Salmo salar] >gi|223646294|gb|ACN09905.1| MGR2 homolog [Salmo salar] >gi|223672141|gb|ACN12252.1| MGR2 homolog [Salmo salar]	NP_001135050	5.11729E-27	100	110.923	79	79	P60602	ROMO1; Romo1;
contig03956	119	lyr motif-containing protein 5	1151	gi|209732672|gb|ACI67205.1|LYR motif-containing protein 5 [Salmo salar] >gi|209735354|gb|ACI68546.1| LYR motif-containing protein 5 [Salmo salar]	ACI67205	1.3431E-57	100	193.356	96	96	Q91V16	Lyrm5
contig03335	119	carbonyl reductase 1	1253	gi|209732964|gb|ACI67351.1|Carbonyl reductase 1 [Salmo salar] >gi|303667581|gb|ADM16272.1| Carbonyl reductase 1 [Salmo salar]	ACI67351	0.0	100	573.548	276	276	Q3SZD7	CBR1
contig00709	119	surfeit locus protein 4	1948	gi|209154414|gb|ACI33439.1|Surfeit locus protein 4 [Salmo salar]	ACI33439	2.77938E-166	100	488.034	269	269	O15260	SURF4
contig00542	119	lysosomal protective	2036	gi|348509532|ref|XP_003442302.1|PREDICTED: lysosomal protective protein-like [Oreochromis niloticus]	XP_003442302	0.0	85	736.873	449	384	P16675	Ctsa
contig07500	118	transmembrane protein 147	647	gi|197632121|gb|ACH70784.1|transmembrane protein 147 [Salmo salar] >gi|209735860|gb|ACI68799.1| Transmembrane protein 147 [Salmo salar]	ACH70784	3.99867E-81	100	252.292	125	125	Q9BVK8	TMEM147
contig05124	118	inter-alpha-trypsin inhibitor heavy chain h3-like	971	gi|68448495|ref|NP_001020335.1|inter-alpha-trypsin inhibitor heavy chain H4 precursor [Danio rerio] >gi|67677852|gb|AAH96879.1| Zgc:112265 [Danio rerio]	NP_001020335	2.0093E-46	65	177.563	205	135	ITIH3	ITIH3
contig03543	118	regucalcin	1214	gi|213512570|ref|NP_001134866.1|regucalcin [Salmo salar] >gi|209736692|gb|ACI69215.1| Regucalcin [Salmo salar] >gi|223647198|gb|ACN10357.1| Regucalcin [Salmo salar] >gi|223673071|gb|ACN12717.1| Regucalcin [Salmo salar]	NP_001134866	0.0	100	591.652	284	284	Q15493	RGN
contig02386	118	iron-sulfur cluster assembly enzyme mitochondrial precursor	1435	gi|209737680|gb|ACI69709.1|Iron-sulfur cluster assembly enzyme ISCU, mitochondrial precursor [Salmo salar]	ACI69709	6.99752E-112	100	338.576	164	164	Q9D7P6	Iscu
contig01978	118	intracellular hyaluronan-binding protein 4	1527	gi|226443354|ref|NP_001140145.1|Intracellular hyaluronan-binding protein 4 [Salmo salar] >gi|221221952|gb|ACM09637.1| Intracellular hyaluronan-binding protein 4 [Salmo salar]	NP_001140145	0.0	99	583.948	369	368	Q5JVS0	HABP4
contig01688	118	dynein light chain tctex-type 3	1602	gi|213513380|ref|NP_001135375.1|Dynein light chain Tctex-type 3 [Salmo salar] >gi|209738302|gb|ACI70020.1| Dynein light chain Tctex-type 3 [Salmo salar]	NP_001135375	3.41237E-72	100	236.498	114	114	P51808	DYNLT3;
contig01402	118	2-oxoisovalerate dehydrogenase subunit mitochondrial	1682	gi|198285569|gb|ACH85323.1|branched chain ketoacid dehydrogenase E1 beta polypeptide [Salmo salar]	ACH85323	0.0	100	754.592	384	384	BCKDHA	BCKDHA
contig01304	118	dnaj homolog subfamily c member 22	1709	gi|410899457|ref|XP_003963213.1|PREDICTED: dnaJ homolog subfamily C member 22-like [Takifugu rubripes]	XP_003963213	5.30866E-159	81	469.159	343	279	Q8WWF6	DNAJB3
contig00937	118	kininogen 1	1846	gi|225715546|gb|ACO13619.1|Kininogen-1 precursor [Esox lucius]	ACO13619	2.63717E-150	80	449.514	340	275	O08677	Kng1
contig00412	118	alpha-methylacyl- racemase	2119	gi|66472498|ref|NP_001018462.1|alpha-methylacyl-CoA racemase [Danio rerio] >gi|63101912|gb|AAH95377.1| C1q and tumor necrosis factor related protein 3 [Danio rerio]	NP_001018462	0.0	91	627.861	382	349	Q7TNE1	5033411D12Rik
contig08119	117	mhc class ii antigen alpha chain	559	gi|306480847|emb|CBX11166.1|MHC class II alpha chain, partial [Oncorhynchus mykiss]	CBX11166	3.07574E-86	91	182.57	101	92	P06340	HLA-DOA
contig00481	117	protein ergic-53	2079	gi|410903560|ref|XP_003965261.1|PREDICTED: protein ERGIC-53-like [Takifugu rubripes]	XP_003965261	0.0	90	837.795	517	468	Q12907	LMAN2
contig00219	117	atp synthase subunit mitochondrial-like isoform 1	2298	gi|410922776|ref|XP_003974858.1|PREDICTED: ATP synthase subunit alpha, mitochondrial-like isoform 1 [Takifugu rubripes]	XP_003974858	0.0	96	1031.55	534	517	P25705	ATP5A1;
contig00099	117	elongation of very long chain fatty acids protein 6	2582	gi|348511831|ref|XP_003443447.1|PREDICTED: elongation of very long chain fatty acids protein 6-like [Oreochromis niloticus]	XP_003443447	1.0267E-170	98	506.523	251	247	Q9GZR5	ELOVL4
contig06156	116	60s ribosomal protein l7	833	gi|213511778|ref|NP_001133952.1|60S ribosomal protein L7 [Salmo salar] >gi|209155946|gb|ACI34205.1| 60S ribosomal protein L7 [Salmo salar] >gi|223646142|gb|ACN09829.1| 60S ribosomal protein L7 [Salmo salar] >gi|223671989|gb|ACN12176.1| 60S ribosomal protein L7 [Salmo salar]	NP_001133952	1.06523E-152	100	437.958	245	245	P18124	RPL7
contig05825	116	protein tyrosine phosphatase type member 2	876	gi|221219148|gb|ACM08235.1|tyrosine phosphatase type IVA 2 [Salmo salar]	ACM08235	4.94763E-119	100	350.132	168	168	Q9D658	Ptp4a3
contig02024	116	phosphoglycerate kinase	1517	gi|197631857|gb|ACH70652.1|phosphoglycerate kinase 1 [Salmo salar]	ACH70652	0.0	100	561.992	275	275	P00558	PGK1
contig00718	116	transmembrane protein 9b precursor	1945	gi|213511058|ref|NP_001133662.1|Transmembrane protein 9B precursor [Salmo salar] >gi|209154856|gb|ACI33660.1| Transmembrane protein 9B precursor [Salmo salar]	NP_001133662	5.78558E-98	100	309.301	189	189	Q9P0T7	TMEM9
contig00319	116	dihydrolipoamide dehydrogenase	2188	gi|209154114|gb|ACI33289.1|Dihydrolipoyl dehydrogenase, mitochondrial precursor [Salmo salar]	ACI33289	0.0	99	1040.02	508	507	Q6P6R2	Dld
contig05614	115	tetraspanin-1	907	gi|221219216|gb|ACM08269.1|Tetraspanin-1 [Salmo salar] >gi|223647054|gb|ACN10285.1| Tetraspanin-1 [Salmo salar] >gi|223672923|gb|ACN12643.1| Tetraspanin-1 [Salmo salar]	ACM08269	1.81995E-12	100	73.559	38	38	TSPAN1	TSPAN1
contig04312	115	nadh dehydrogenase 1 beta subcomplex subunit 10	1092	gi|209735792|gb|ACI68765.1|NADH dehydrogenase 1 beta subcomplex subunit 10 [Salmo salar]	ACI68765	4.13565E-129	96	379.407	189	183	NDUFB10	NDUFB10
contig00217	115	estrogen receptor alpha	2300	gi|6453796|gb|AAD13610.2|estrogen receptor [Oncorhynchus mykiss]	AAD13610	0.0	100	570.081	306	306	P19785	Esr1
contig00207	115	protein disulfide-isomerase a6-like	2311	gi|209154380|gb|ACI33422.1|disulfide-isomerase A6 precursor [Salmo salar] >gi|223648352|gb|ACN10934.1| disulfide-isomerase A6 precursor [Salmo salar]	ACI33422	0.0	100	788.489	443	443	Q15084	PDIA6
contig00069	115	high affinity copper uptake protein 1	2718	gi|291190880|ref|NP_001167415.1|High affinity copper uptake protein 1 [Salmo salar] >gi|223648626|gb|ACN11071.1| High affinity copper uptake protein 1 [Salmo salar]	NP_001167415	6.68616E-93	91	301.982	172	158	O15431	SLC31A1
contig06960	114	allantoinase	719	gi|47212539|emb|CAF90555.1|unnamed protein product [Tetraodon nigroviridis]	CAF90555	3.57602E-83	84	259.996	162	137	Plante?	ALLC
contig06916	114	transmembrane emp24 domain-containing protein 3 precursor	724	gi|225705154|gb|ACO08423.1|Transmembrane emp24 domain-containing protein 3 precursor [Oncorhynchus mykiss]	ACO08423	4.02239E-19	100	91.2781	44	44	Q9Y3Q3	TMED3
contig05846	114	keratinocyte-associated protein 2	874	gi|213510704|ref|NP_001134230.1|Keratinocytes-associated protein 2 [Salmo salar] >gi|209731678|gb|ACI66708.1| Keratinocytes-associated protein 2 [Salmo salar] >gi|209733022|gb|ACI67380.1| Keratinocytes-associated protein 2 [Salmo salar] >gi|209733072|gb|ACI67405.1| Keratinocytes-associated protein 2 [Salmo salar]	NP_001134230	2.25489E-68	100	219.55	125	125	Q8N6L1	KRTCAP2
contig05717	114	keratinocyte-associated protein 2	892	gi|213510704|ref|NP_001134230.1|Keratinocytes-associated protein 2 [Salmo salar] >gi|209731678|gb|ACI66708.1| Keratinocytes-associated protein 2 [Salmo salar] >gi|209733022|gb|ACI67380.1| Keratinocytes-associated protein 2 [Salmo salar] >gi|209733072|gb|ACI67405.1| Keratinocytes-associated protein 2 [Salmo salar]	NP_001134230	2.73786E-68	100	219.55	125	125	Q8N6L1	KRTCAP2
contig03500	114	eukaryotic translation initiation factor 6	1224	gi|213510794|ref|NP_001134601.1|Eukaryotic translation initiation factor 6 [Salmo salar] >gi|209732378|gb|ACI67058.1| Eukaryotic translation initiation factor 6 [Salmo salar] >gi|209734590|gb|ACI68164.1| Eukaryotic translation initiation factor 6 [Salmo salar]	NP_001134601	1.81617E-176	100	503.442	245	245	P56537	EIF6
contig01120	114	adipose differentiation-related protein	1767	gi|348543287|ref|XP_003459115.1|PREDICTED: perilipin-2-like [Oreochromis niloticus]	XP_003459115	0.0	82	550.051	406	335	P43883	Plin2
contig01109	114	2-hydroxyacyl- lyase 1	1774	gi|410905357|ref|XP_003966158.1|PREDICTED: 2-hydroxyacyl-CoA lyase 1-like [Takifugu rubripes]	XP_003966158	0.0	90	697.197	427	388	Q8BU33	Ilvbl
contig00836	114	proactivator polypeptide-like	1882	gi|348528346|ref|XP_003451679.1|PREDICTED: proactivator polypeptide-like [Oreochromis niloticus]	XP_003451679	1.61074E-123	68	381.333	362	248	P50405	Sftpb
contig04582	113	sulfotransferase family cytosolic 2b member 1-like	1049	gi|213510800|ref|NP_001134940.1|Sulfotransferase family cytosolic 2B member 1 [Salmo salar] >gi|209737426|gb|ACI69582.1| Sulfotransferase family cytosolic 2B member 1 [Salmo salar]	NP_001134940	0.0	100	605.52	287	287	Q9D939	Sult1c2
contig04353	113	guanine nucleotide-binding protein subunit beta-2-like 1	1086	gi|197631847|gb|ACH70647.1|guanine nucleotide binding protein (G protein) beta polypeptide 2-like 1 [Salmo salar] >gi|209733160|gb|ACI67449.1| Guanine nucleotide-binding protein subunit beta-2-like 1 [Salmo salar] >gi|209735726|gb|ACI68732.1| Guanine nucleotide-binding protein subunit beta-2-like 1 [Salmo salar] >gi|223648520|gb|ACN11018.1| Guanine nucleotide-binding protein subunit beta-2-like 1…	ACH70647	0.0	100	655.21	317	317	P63245	GNB2L1;
contig04150	113	transmembrane protein 106b-like	1117	gi|209737566|gb|ACI69652.1|Transmembrane protein 106B [Salmo salar]	ACI69652	1.32119E-141	100	413.305	239	239	Q96A25	TMEM106A
contig04125	113	membrane-spanning 4-domains subfamily a member 12	1123	gi|213512798|ref|NP_001135372.1|Membrane-spanning 4-domains subfamily A member 12 [Salmo salar] >gi|209737748|gb|ACI69743.1| Membrane-spanning 4-domains subfamily A member 12 [Salmo salar]	NP_001135372	3.04988E-138	99	404.06	213	212	MS4A12	MS4A12
contig02820	113	eukaryotic translation initiation factor 4e	1345	gi|221219090|gb|ACM08206.1|Eukaryotic translation initiation factor 4E [Salmo salar]	ACM08206	2.00546E-165	100	476.863	235	235	Q3UTA9	Eif4e1b
contig02698	113	gtp cyclohydrolase 1 feedback regulatory protein	1371	gi|209735064|gb|ACI68401.1|GTP cyclohydrolase 1 feedback regulatory protein [Salmo salar] >gi|221220934|gb|ACM09128.1| GTP cyclohydrolase 1 feedback regulatory protein [Salmo salar] >gi|221221872|gb|ACM09597.1| GTP cyclohydrolase 1 feedback regulatory protein [Salmo salar] >gi|303662504|gb|ADM16079.1| GTP cyclohydrolase 1 feedback regulatory protein [Salmo salar]	ACI68401	4.60681E-52	100	180.644	86	86	gchfr	gchfr
contig02261	113	lambda-crystallin homolog	1463	gi|209731500|gb|ACI66619.1|Lambda-crystallin [Salmo salar]	ACI66619	0.0	100	625.935	315	315	hbd	hbd
contig00502	113	aldehyde dehydrogenase 9 member a1	2064	gi|213515000|ref|NP_001133574.1|Aldehyde dehydrogenase family 9 member A1-A [Salmo salar] >gi|209154550|gb|ACI33507.1| Aldehyde dehydrogenase family 9 member A1-A [Salmo salar] >gi|223648246|gb|ACN10881.1| Aldehyde dehydrogenase family 9 member A1-A [Salmo salar]	NP_001133574	0.0	100	1050.81	506	506	Q9JLJ2	Aldh9a1
contig00136	113	ets domain-containing protein elk-3	2452	gi|213510720|ref|NP_001133916.1|ETS domain-containing protein Elk-3 [Salmo salar] >gi|209155808|gb|ACI34136.1| ETS domain-containing protein Elk-3 [Salmo salar]	NP_001133916	5.45425E-155	100	471.085	428	428	P41161	ETV5
contig06101	112	complement c1q-like protein 4 precursor	839	gi|21666422|gb|AAM73701.1|AF394686_1C1q-like adipose specific protein [Salvelinus fontinalis]	AAM73701	9.42331E-15	61	79.337	128	79	C1QL4	C1QL4
contig03732	112	ribulose-phosphate 3-epimerase	1187	gi|213513738|ref|NP_001135377.1|ribulose-phosphate 3-epimerase [Salmo salar] >gi|209738366|gb|ACI70052.1| Ribulose-phosphate 3-epimerase [Salmo salar] >gi|223647070|gb|ACN10293.1| Ribulose-phosphate 3-epimerase [Salmo salar] >gi|223672939|gb|ACN12651.1| Ribulose-phosphate 3-epimerase [Salmo salar]	NP_001135377	2.96963E-165	100	473.781	228	228	RPE	RPE
contig03477	112	flavin reductase	1227	gi|225703718|gb|ACO07705.1|Flavin reductase [Oncorhynchus mykiss]	ACO07705	1.05543E-155	89	451.44	258	230	BLVRB	BLVRB
contig03293	112	eukaryotic translation initiation factor 2 subunit 2	1261	gi|221220774|gb|ACM09048.1|Eukaryotic translation initiation factor 2 subunit 2 [Salmo salar]	ACM09048	0.0	100	597.045	328	328	EIF2S2	EIF2S2
contig03139	112	malate mitochondrial precursor	1289	gi|197632449|gb|ACH70948.1|malate dehydrogenase 2-1, NAD (mitochondrial) [Salmo salar]	ACH70948	4.46894E-148	100	436.032	214	214	MDH2	MDH2
contig00789	112	14-3-3 protein beta alpha	1909	gi|213512804|ref|NP_001133672.1|14-3-3 protein beta/alpha-2 [Salmo salar] >gi|197632139|gb|ACH70793.1| tyrosine 3-monooxygenase/tryptophan 5-monooxygenase activation protein, beta polypeptide 2 [Salmo salar] >gi|209154886|gb|ACI33675.1| 14-3-3 protein beta/alpha-2 [Salmo salar] >gi|209733710|gb|ACI67724.1| 14-3-3 protein beta/alpha-2 [Salmo salar] >gi|303657801|gb|ADM15894.1| 14-3-3 protein beta/…	NP_001133672	1.32213E-162	100	477.248	233	233	P31946	YWHAB
contig00395	112	coagulation factor x	2132	gi|291190168|ref|NP_001167197.1|Coagulation factor IX precursor [Salmo salar] >gi|223648592|gb|ACN11054.1| Coagulation factor IX precursor [Salmo salar]	NP_001167197	0.0	100	822.387	410	410	O88947	F10
contig06806	111	cystatin precursor	741	gi|209734846|gb|ACI68292.1|Cystatin precursor [Salmo salar] >gi|303668230|gb|ADM16293.1| Cystatin precursor [Salmo salar]	ACI68292	2.35568E-82	100	253.447	132	132	P09228	CST2
contig03769	111	heat shock protein 90 beta	1183	gi|185132934|ref|NP_001117004.1|heat shock protein hsp90 beta [Salmo salar] >gi|4835864|gb|AAD30275.1|AF135117_1 heat shock protein hsp90 beta [Salmo salar]	NP_001117004	2.5109E-157	100	471.855	255	255	Q58FF7	HSP90AB3P
contig01755	111	heme oxygenase	1586	gi|209731838|gb|ACI66788.1|Heme oxygenase [Salmo salar]	ACI66788	5.573E-173	99	501.516	297	295	P09601	HMOX1
contig01300	111	2-amino-3-ketobutyrate coenzyme a mitochondrial-like	1712	gi|209732940|gb|ACI67339.1|2-amino-3-ketobutyrate coenzyme A ligase, mitochondrial precursor [Salmo salar]	ACI67339	0.0	100	854.358	427	427	O75600	GCAT
contig06577	110	atp synthase subunit mitochondrial	773	gi|209735222|gb|ACI68480.1|ATP synthase subunit epsilon, mitochondrial [Salmo salar] >gi|209735646|gb|ACI68692.1| ATP synthase subunit epsilon, mitochondrial [Salmo salar] >gi|209737022|gb|ACI69380.1| ATP synthase subunit epsilon, mitochondrial [Salmo salar] >gi|223646222|gb|ACN09869.1| ATP synthase subunit epsilon, mitochondrial [Salmo salar] >gi|223672069|gb|ACN12216.1| ATP synthase subunit eps…	ACI68480	1.43286E-24	100	102.449	52	52	Q5VTU8	ATP5EP2
contig06064	110	60s ribosomal protein l8	844	gi|197632535|gb|ACH70991.1|ribosomal protein L8-2 [Salmo salar]	ACH70991	7.73907E-175	100	494.582	257	257	Q9V3G1	RpL8
contig06014	110	glycogen liver form-like isoform 2	851	gi|224613422|gb|ACN60290.1|Glycogen phosphorylase, muscle form [Salmo salar]	ACN60290	2.08455E-88	100	275.789	130	130	Q0VCM4	PYGL
contig03986	110	eukaryotic translation initiation factor 3 subunit i	1145	gi|213513161|ref|NP_001133273.1|Eukaryotic translation initiation factor 3 subunit I [Salmo salar] >gi|209148593|gb|ACI32945.1| Eukaryotic translation initiation factor 3 subunit I [Salmo salar] >gi|209734672|gb|ACI68205.1| Eukaryotic translation initiation factor 3 subunit I [Salmo salar] >gi|209736200|gb|ACI68969.1| Eukaryotic translation initiation factor 3 subunit I [Salmo salar] >gi|20973854…	NP_001133273	0.0	100	685.256	325	325	Q13347	EIF3I
contig01284	110	heterogeneous nuclear ribonucleoprotein a0	1717	gi|209733364|gb|ACI67551.1|Heterogeneous nuclear ribonucleoprotein A0 [Salmo salar]	ACI67551	6.65429E-104	100	325.094	183	183	Q13151	HNRNPA0
contig01028	110	fatty acyl- hydrolase medium chain-like	1798	gi|224613492|gb|ACN60325.1|Fatty acyl-CoA hydrolase precursor, medium chain [Salmo salar]	ACN60325	0.0	100	1158.28	556	556	O00748	CES2
contig00686	110	nadp-dependent malic mitochondrial-like	1962	gi|348532059|ref|XP_003453524.1|PREDICTED: NADP-dependent malic enzyme, mitochondrial-like [Oreochromis niloticus]	XP_003453524	0.0	93	1028.08	574	539	P48163	ME1
contig00571	110	agmatine ureohydrolase	2020	gi|209148871|gb|ACI32959.1|Agmatinase, mitochondrial precursor [Salmo salar]	ACI32959	0.0	100	729.939	368	368	A2AS89	Agmat
contig00467	110	fibroblast growth factor 23	2089	gi|47221877|emb|CAF98889.1|unnamed protein product [Tetraodon nigroviridis]	CAF98889	6.91902E-27	52	119.398	236	124	Q9GZV9	FGF23
contig00361	110	ornithine decarboxylase antizyme	2154	gi|32441927|gb|AAP82035.1|ornithine decarboxylase antizyme large isoform [Paralichthys olivaceus]	AAP82035	7.78095E-95	92	266.544	150	138	O95190	OAZ2;
contig00290	110	cytochrome p450 2j2-like	2223	gi|131889653|ref|NP_001076504.1|cytochrome P450, family 2, subfamily P, polypeptide 8 [Danio rerio] >gi|190338017|gb|AAI62547.1| Cytochrome P450, family 2, subfamily J, polypeptide 23 [Danio rerio] >gi|190339336|gb|AAI62546.1| Cytochrome P450, family 2, subfamily J, polypeptide 23 [Danio rerio]	NP_001076504	0.0	80	718.383	502	406	P56656	Cyp2c39
contig00120	110	cytochrome p450 2g1-like	2496	gi|348544071|ref|XP_003459505.1|PREDICTED: cytochrome P450 2F2-like [Oreochromis niloticus]	XP_003459505	4.11703E-179	84	535.798	391	329	P20852	Cyp2a5
contig07366	109	beta-2-microglobulin precursor	661	gi|350535523|ref|NP_001232842.1|beta-2-microglobulin precursor [Salmo salar] >gi|10443604|gb|AAG17531.1| beta-2 microglobulin [Salmo salar] >gi|10443606|gb|AAG17532.1| beta-2 microglobulin [Salmo salar] >gi|10443610|gb|AAG17534.1| beta-2 microglobulin [Salmo salar] >gi|10443612|gb|AAG17535.1| beta-2 microglobulin [Salmo salar] >gi|209732982|gb|ACI67360.1| Beta-2-microglobulin precursor [Salmo sal…	NP_001232842	7.49954E-80	100	245.358	116	116	P07151	B2m
contig06663	109	monoacylglycerol lipase abhd12-like	759	gi|213512888|ref|NP_001133986.1|Abhydrolase domain-containing protein 12 [Salmo salar] >gi|209156066|gb|ACI34265.1| Abhydrolase domain-containing protein 12 [Salmo salar]	NP_001133986	4.59224E-43	100	159.844	76	76	Q7Z5M8	ABHD12B
contig04233	109	splicing arginine serine-rich 3	1105	gi|209734182|gb|ACI67960.1|Splicing factor, arginine/serine-rich 3 [Salmo salar] >gi|221222340|gb|ACM09831.1| Splicing factor, arginine/serine-rich 3 [Salmo salar] >gi|303663267|gb|ADM16100.1| Splicing factor, arginine/serine-rich 3 [Salmo salar]	ACI67960	3.82995E-55	100	189.504	89	89	P84103	SRSF3; Srsf3;
contig03497	109	15-hydroxyprostaglandin dehydrogenase	1223	gi|213514912|ref|NP_001135022.1|hydroxyprostaglandin dehydrogenase 15-(NAD) [Salmo salar] >gi|209738072|gb|ACI69905.1| 15-hydroxyprostaglandin dehydrogenase [Salmo salar] >gi|223647152|gb|ACN10334.1| 15-hydroxyprostaglandin dehydrogenase [Salmo salar] >gi|223673025|gb|ACN12694.1| 15-hydroxyprostaglandin dehydrogenase [Salmo salar]	NP_001135022	0.0	100	537.724	265	265	P15428	HPGD
contig01385	109	delta-like protein b-like	1685	gi|432895619|ref|XP_004076078.1|PREDICTED: delta-like protein B-like [Oryzias latipes]	XP_004076078	0.0	86	662.914	397	343	Q9NYJ7	DLL3
contig00872	109	thiamin pyrophosphokinase 1	1869	gi|381356086|gb|AFG26278.1|thiamin pyrophosphokinase splice variant 1 [Oncorhynchus mykiss] >gi|390407791|gb|AFL70875.1| thiamin pyrophosphokinase [Oncorhynchus mykiss] >gi|390407793|gb|AFL70876.1| thiamin pyrophosphokinase [Oncorhynchus mykiss]	AFG26278	2.06984E-174	98	507.294	254	250	Q9H3S4	TPK1
contig00126	109	nuclear receptor subfamily 0 group b member 2	2467	gi|213512096|ref|NP_001134122.1|nuclear receptor subfamily 0 group B member 2 [Salmo salar] >gi|209730864|gb|ACI66301.1| Nuclear receptor subfamily 0 group B member 2 [Salmo salar]	NP_001134122	1.37142E-161	93	481.485	257	240	P49116	NR2C2
contig04229	108	selenoprotein 1	1104	gi|261399890|ref|NP_001004972.2|selenoprotein X, 1 [Xenopus (Silurana) tropicalis]	NP_001004972	1.43788E-56	92	191.045	110	102	P34436	F44E2.6
contig03901	108	myosin light polypeptide 6	1162	gi|209733478|gb|ACI67608.1|Myosin light polypeptide 6 [Salmo salar] >gi|209738212|gb|ACI69975.1| Myosin light polypeptide 6 [Salmo salar]	ACI67608	6.50631E-102	100	309.301	151	151	P14649	MYL6B
contig02864	108	cathepsin h	1339	gi|209731972|gb|ACI66855.1|Cathepsin H precursor [Salmo salar]	ACI66855	0.0	100	692.189	328	328	P49935	Ctsh
contig00313	108	apobec1 complementation factor isoform 1	2198	gi|68369598|ref|XP_707799.1|PREDICTED: APOBEC1 complementation factor isoform 2 [Danio rerio]	XP_707799	2.97555E-159	90	484.952	323	293	Q9NQ94	A1CF
contig00028	108	delta-6 fatty acyl desaturase	3252	gi|185134066|ref|NP_001117047.1|delta-6 fatty acyl desaturase [Salmo salar] >gi|38490061|gb|AAR21624.1| delta-6 fatty acyl desaturase D6fad_a [Salmo salar] >gi|52424053|gb|AAU47273.1| delta-6 fatty acyl desaturase D6fad_a [Salmo salar]	NP_001117047	0.0	100	620.157	336	336	O60427	FADS1
contig06029	107	upf0585 protein c16orf13 homolog	849	gi|348532779|ref|XP_003453883.1|PREDICTED: UPF0585 protein C16orf13 homolog A-like [Oreochromis niloticus]	XP_003453883	9.94782E-121	91	355.525	206	188	Q9DCS2	0610011F06Rik
contig04490	107	translationally-controlled tumor protein	1064	gi|209734874|gb|ACI68306.1|Translationally-controlled tumor protein [Salmo salar] >gi|209735634|gb|ACI68686.1| Translationally-controlled tumor protein [Salmo salar] >gi|303665196|gb|ADM16179.1| Translationally-controlled tumor protein [Salmo salar]	ACI68306	2.19414E-102	100	310.071	153	153	FKSG2	FKSG2
contig01735	107	calmodulin	1589	gi|351697936|gb|EHB00855.1|Calmodulin [Heterocephalus glaber]	EHB00855	1.45398E-97	98	304.679	155	152	CALM1	CALM1
contig01146	107	heterogeneous nuclear ribonucleoprotein a3	1761	gi|213513508|ref|NP_001134615.1|Heterogeneous nuclear ribonucleoprotein A3 homolog 2 [Salmo salar] >gi|209734656|gb|ACI68197.1| Heterogeneous nuclear ribonucleoprotein A3 homolog 2 [Salmo salar]	NP_001134615	3.12182E-132	100	401.364	187	187	P49312	HNRNPA1;
contig00464	107	annexin a2	2092	gi|213511977|ref|NP_001134316.1|Annexin A2-A [Salmo salar] >gi|209732332|gb|ACI67035.1| Annexin A2-A [Salmo salar]	NP_001134316	0.0	92	592.808	338	313	P07355	ANXA2
contig00222	107	long-chain specific acyl- mitochondrial-like	2292	gi|209148755|gb|ACI32953.1|Long-chain specific acyl-CoA dehydrogenase, mitochondrial precursor [Salmo salar]	ACI32953	0.0	99	863.603	411	410	P26440	IVD
contig00141	107	very long-chain acyl- synthetase	2433	gi|348512753|ref|XP_003443907.1|PREDICTED: very long-chain acyl-CoA synthetase-like [Oreochromis niloticus]	XP_003443907	0.0	89	1001.12	620	556	Q6PCB7	SLC27A1
contig07014	106	protein nap homolog 3a	713	gi|213512760|ref|NP_001134867.1|NipSnap homolog 3A [Salmo salar] >gi|209736694|gb|ACI69216.1| NipSnap homolog 3A [Salmo salar]	NP_001134867	3.32445E-131	100	381.719	197	197	O75323	GBAS
contig04174	106	7-dehydrocholesterol reductase	1113	gi|410911944|ref|XP_003969450.1|PREDICTED: LOW QUALITY PROTEIN: 7-dehydrocholesterol reductase-like [Takifugu rubripes]	XP_003969450	6.5373E-46	97	174.096	86	84	Q9UBM7	DHCR7
contig03810	106	dehydrogenase reductase sdr family member 11	1176	gi|213515230|ref|NP_001134512.1|Dehydrogenase/reductase SDR family member 11 [Salmo salar] >gi|209733922|gb|ACI67830.1| Dehydrogenase/reductase SDR family member 11 precursor [Salmo salar]	NP_001134512	0.0	100	531.176	255	255	Q6UWP2	DHRS11
contig03380	106	keratin 8	1245	gi|185132941|ref|NP_001118084.1|simple type II keratin K8a (S1) [Oncorhynchus mykiss] >gi|15028984|emb|CAC45060.1| simple type II keratin K8a (S1) [Oncorhynchus mykiss]	NP_001118084	1.43613E-95	99	307.76	211	209	Q922U2	Krt5
contig03267	106	aspartoacylase 3	1267	gi|221219762|gb|ACM08542.1|Aspartoacylase-2 [Salmo salar]	ACM08542	0.0	99	645.195	309	308	Q96HD9	ACY3
contig02484	106	choriogenin l	1416	gi|158132196|gb|ABW17265.1|choriogenin L [Oncorhynchus masou]	ABW17265	0.0	96	813.913	435	421	ZP3	ZP3
contig01910	106	26s protease regulatory subunit 7	1544	gi|213510772|ref|NP_001133113.1|26S protease regulatory subunit 7 [Salmo salar] >gi|197631973|gb|ACH70710.1| 26S protease regulatory subunit 7 [Salmo salar] >gi|209732288|gb|ACI67013.1| 26S protease regulatory subunit 7 [Salmo salar]	NP_001133113	0.0	100	822.387	434	434	psmc2	psmc2
contig00444	106	voltage-dependent anion-selective channel protein 2	2102	gi|356640249|ref|NP_001239278.1|voltage-dependent anion-selective channel protein 2 [Salmo salar] >gi|197632611|gb|ACH71029.1| voltage-dependent anion channel 2-1 [Salmo salar] >gi|209155542|gb|ACI34003.1| Voltage-dependent anion-selective channel protein 2 [Salmo salar]	NP_001239278	0.0	100	543.888	270	270	Q9Y277	VDAC3
contig00411	106	-dihydroxyvitamin d 24- mitochondrial-like isoform 1	2119	gi|223649024|gb|ACN11270.1|Cytochrome P450 24A1, mitochondrial precursor [Salmo salar]	ACN11270	0.0	100	1048.88	516	516	Q02318	CYP27A1
contig07350	105	translocon-associated protein subunit delta precursor	662	gi|239985579|ref|NP_001135344.1|Translocon-associated protein subunit delta precursor [Salmo salar] >gi|209734722|gb|ACI68230.1| Translocon-associated protein subunit delta precursor [Salmo salar] >gi|223647342|gb|ACN10429.1| Translocon-associated protein subunit delta precursor [Salmo salar] >gi|223673227|gb|ACN12795.1| Translocon-associated protein subunit delta precursor [Salmo salar]	NP_001135344	1.7939E-119	100	348.206	167	167	P51571	SSR4;
contig07222	105	nascent polypeptide-associated complex subunit alpha	675	gi|209730722|gb|ACI66230.1|Nascent polypeptide-associated complex subunit alpha [Salmo salar] >gi|223646306|gb|ACN09911.1| Nascent polypeptide-associated complex subunit alpha [Salmo salar] >gi|223647100|gb|ACN10308.1| Nascent polypeptide-associated complex subunit alpha [Salmo salar] >gi|223672153|gb|ACN12258.1| Nascent polypeptide-associated complex subunit alpha [Salmo salar] >gi|223672973|gb|…	ACI66230	7.08204E-100	100	300.056	189	189	Q13765	NACA
contig03741	105	ependymin precursor	1177	gi|209155084|gb|ACI33774.1|Ependymin precursor [Salmo salar] >gi|221221296|gb|ACM09309.1| Ependymin precursor [Salmo salar] >gi|223646794|gb|ACN10155.1| Ependymin precursor [Salmo salar] >gi|223672651|gb|ACN12507.1| Ependymin precursor [Salmo salar]	ACI33774	4.91252E-147	100	427.172	217	217	Q99M71	Epdr1
contig03678	105	adp-ribosylation factor 4	1197	gi|221219682|gb|ACM08502.1|ADP-ribosylation factor 4 [Salmo salar] >gi|221220888|gb|ACM09105.1| ADP-ribosylation factor 4 [Salmo salar] >gi|223648820|gb|ACN11168.1| ADP-ribosylation factor 4 [Salmo salar]	ACM08502	1.03011E-125	100	371.703	180	180	ARF4	ARF4
contig01787	105	prostaglandin e synthase 3	1578	gi|221220212|gb|ACM08767.1|Prostaglandin E synthase 3 [Salmo salar] >gi|223647072|gb|ACN10294.1| Prostaglandin E synthase 3 [Salmo salar] >gi|223672943|gb|ACN12653.1| Prostaglandin E synthase 3 [Salmo salar]	ACM08767	1.51944E-101	100	314.309	175	175	Q15185	PTGES3;
contig01614	105	leucine rich repeat containing 19	1624	gi|326668677|ref|XP_001333128.4|PREDICTED: hypothetical protein LOC794764 [Danio rerio]	XP_001333128	1.85879E-37	58	149.828	291	170	Q27972	CHAD
contig01412	105	protein fam176b-like	1679	gi|209156206|gb|ACI34335.1|Transmembrane protein C1orf78 homolog [Salmo salar]	ACI34335	2.28342E-77	100	252.292	167	167	P58658	C21orf63
contig01276	105	proteasome activator complex subunit 2	1718	gi|213513362|ref|NP_001135126.1|proteasome activator complex subunit 2 [Salmo salar] >gi|209731084|gb|ACI66411.1| Proteasome activator complex subunit 2 [Salmo salar] >gi|209736188|gb|ACI68963.1| Proteasome activator complex subunit 2 [Salmo salar]	NP_001135126	2.19605E-140	100	417.927	244	244	Q06323	PSME1
contig00679	105	glycerol-3-phosphate acyltransferase 3	1965	gi|223647408|gb|ACN10462.1|1-acyl-sn-glycerol-3-phosphate acyltransferase theta-B [Salmo salar]	ACN10462	0.0	97	893.264	464	452	Q86UL3	AGPAT6
contig00553	105	xin actin-binding repeat-containing protein 2	2028	gi|348506768|ref|XP_003440929.1|PREDICTED: hypothetical protein LOC100699191 [Oreochromis niloticus]	XP_003440929	7.59993E-103	62	335.88	461	287	Q9UHB6	LIMA1
contig00332	105	transposase homolog	2178	gi|157285980|gb|ABV31711.1|transposase [Salmo salar]	ABV31711	8.27806E-29	47	127.102	261	124	#N/A	#N/A
contig00034	105	b-cell receptor-associated protein 31	3183	gi|209154932|gb|ACI33698.1|B-cell receptor-associated protein 31 [Salmo salar]	ACI33698	6.93425E-142	100	436.802	249	249	Q61334	Bcap29
contig04607	104	n-acetyltransferase 5	1044	gi|221219754|gb|ACM08538.1|N-acetyltransferase 5 [Salmo salar]	ACM08538	1.88159E-126	100	371.318	178	178	P41227	NAA10
contig02359	104	glutaredoxin 3	1441	gi|348527510|ref|XP_003451262.1|PREDICTED: glutaredoxin 3-like [Oreochromis niloticus]	XP_003451262	0.0	90	559.681	326	294	Q9CQM9	Glrx3
contig01051	104	histone	1792	gi|4504279|ref|NP_002098.1|histone H3.3 [Homo sapiens] >gi|4885385|ref|NP_005315.1| histone H3.3 [Homo sapiens] >gi|6680159|ref|NP_032236.1| histone H3.3 [Mus musculus] >gi|6680161|ref|NP_032237.1| histone H3.3 [Mus musculus] >gi|16758888|ref|NP_446437.1| histone H3.3 [Rattus norvegicus] >gi|17530867|ref|NP_511095.1| histone H3.3B, isoform A [Drosophila melanogaster] >gi|17647507|ref|NP_523479.1|…							P08898	his-17
contig00447	104	calreticulin	2102	gi|41054373|ref|NP_956007.1|calreticulin precursor [Danio rerio] >gi|34784089|gb|AAH57469.1| Calreticulin, like 2 [Danio rerio] >gi|182891038|gb|AAI64724.1| Calrl2 protein [Danio rerio]	NP_956007	1.28331E-39	93	159.844	83	78	P27797	CALR
contig00195	104	very long-chain acyl- synthetase	2331	gi|213514590|ref|NP_001135269.1|Very long-chain acyl-CoA synthetase [Salmo salar] >gi|209155718|gb|ACI34091.1| Very long-chain acyl-CoA synthetase [Salmo salar] >gi|223648172|gb|ACN10844.1| Very long-chain acyl-CoA synthetase [Salmo salar]	NP_001135269	0.0	99	1234.55	618	617	Q6PCB7	SLC27A1
contig07719	103	beta-2 microglobulin	617	gi|310703600|ref|NP_001185503.1|Beta-2-microglobulin precursor [Salmo salar] >gi|209730924|gb|ACI66331.1| Beta-2-microglobulin precursor [Salmo salar] >gi|209736420|gb|ACI69079.1| Beta-2-microglobulin precursor [Salmo salar]	NP_001185503	6.9591E-69	100	216.853	116	116	P61769	B2M;
contig07277	103	protein z-dependent protease inhibitor-like	674	gi|401663964|dbj|BAM36363.1|protein Z-dependent protease inhibitor [Oplegnathus fasciatus]	BAM36363	1.35926E-76	77	247.284	197	152	Q9UK55	SERPINA10
contig05774	103	group xiia secretory phospholipase a2 precursor	885	gi|209730806|gb|ACI66272.1|Group XIIA secretory phospholipase A2 precursor [Salmo salar]	ACI66272	4.11015E-61	100	203.756	97	97	Q9BZM1	PLA2G12A
contig04753	103	thioredoxin domain-containing protein 17	1024	gi|213511060|ref|NP_001134971.1|Thioredoxin domain-containing protein 17 [Salmo salar] >gi|209736750|gb|ACI69244.1| Thioredoxin domain-containing protein 17 [Salmo salar] >gi|209737630|gb|ACI69684.1| Thioredoxin domain-containing protein 17 [Salmo salar] >gi|225709824|gb|ACO10758.1| Thioredoxin domain-containing protein 17 [Caligus rogercresseyi]	NP_001134971	3.98398E-83	100	258.84	123	123	Q9BRA2	TXNDC17
contig03272	103	hepatocyte nuclear factor 1-alpha	1265	gi|223649048|gb|ACN11282.1|Hepatocyte nuclear factor 1-alpha [Salmo salar]	ACN11282	9.02749E-58	100	208.764	156	156	HNF1A	HNF1A
contig02710	103	sulfhydryl oxidase 1-like	1367	gi|47225656|emb|CAG07999.1|unnamed protein product [Tetraodon nigroviridis]	CAG07999	6.67332E-28	70	126.331	132	93	Q8JGM4	QSOX1
contig02159	103	trafficking protein particle complex subunit 3	1487	gi|223646718|gb|ACN10117.1|Trafficking protein particle complex subunit 3 [Salmo salar] >gi|223672571|gb|ACN12467.1| Trafficking protein particle complex subunit 3 [Salmo salar]	ACN10117	2.22633E-125	100	374.4	180	180	Q5T215	BET3L
contig00711	103	histone	1947	gi|4504279|ref|NP_002098.1|histone H3.3 [Homo sapiens] >gi|4885385|ref|NP_005315.1| histone H3.3 [Homo sapiens] >gi|6680159|ref|NP_032236.1| histone H3.3 [Mus musculus] >gi|6680161|ref|NP_032237.1| histone H3.3 [Mus musculus] >gi|16758888|ref|NP_446437.1| histone H3.3 [Rattus norvegicus] >gi|17530867|ref|NP_511095.1| histone H3.3B, isoform A [Drosophila melanogaster] >gi|17647507|ref|NP_523479.1|…							HTR3	HTR3
contig00249	103	acetyl-coenzyme a cytoplasmic	2258	gi|326665324|ref|XP_001919051.3|PREDICTED: acetyl-coenzyme A synthetase, cytoplasmic [Danio rerio]	XP_001919051	2.06126E-49	96	192.586	101	97	Q9NR19	ACSS2
contig05844	102	c4b-binding protein alpha chain precursor	874	gi|221221812|gb|ACM09567.1|C4b-binding protein alpha chain precursor [Salmo salar]	ACM09567	0.0	100	551.206	265	265	P06909	Cfh
contig04352	102	nadh dehydrogenase subunit 2	1086	gi|378554493|gb|AFC17519.1|NADH dehydrogenase subunit 2 (mitochondrion) [Salmo salar]	AFC17519	1.73336E-129	96	386.341	319	307	ND2	ND2
contig02644	102	tubulin alpha-1a chain	1382	gi|64138|emb|CAA47384.1|alpha-tubulin [Oncorhynchus keta]	CAA47384	0.0	100	775.393	384	384	Q9BQE3	TUBA1C
contig01195	102	c-type lectin	1747	gi|209734108|gb|ACI67923.1|C-type lectin domain family 4 member E [Salmo salar]	ACI67923	0.0	100	529.635	254	254	Q9ULY5	CLEC4E
contig00653	102	protein tob1-like	1973	gi|432868453|ref|XP_004071545.1|PREDICTED: protein Tob1-like [Oryzias latipes]	XP_004071545	3.61131E-166	89	490.73	342	307	P62324	BTG1; Btg1
contig04476	101	rna-binding protein 8a	1065	gi|259089490|ref|NP_001158544.1|RNA-binding protein 8A [Oncorhynchus mykiss] >gi|225704754|gb|ACO08223.1| RNA-binding protein 8A [Oncorhynchus mykiss]	NP_001158544	5.49769E-102	100	309.686	151	151	P33240	CSTF2
contig04378	101	unnamed protein product	1082	gi|47216097|emb|CAG11165.1|unnamed protein product [Tetraodon nigroviridis]	CAG11165	6.93826E-29	58	119.398	157	92	#N/A	#N/A
contig03446	101	group xiib secretory phospholipase a2-like	1235	gi|209737974|gb|ACI69856.1|Group XIIB secretory phospholipase A2-like protein precursor [Salmo salar]	ACI69856	2.00188E-123	100	367.466	210	210	Q9BZM1	PLA2G12A
contig02031	101	syndecan-2-a precursor	1515	gi|221221864|gb|ACM09593.1|Syndecan-2-A precursor [Salmo salar]	ACM09593	1.59031E-83	95	268.47	212	203	P43407	Sdc2
contig01174	101	capping protein (actin filament) muscle z- alpha 2	1754	gi|224587546|gb|ACN58682.1|F-actin-capping protein subunit alpha-2 [Salmo salar]	ACN58682	0.0	100	556.599	281	281	P47755	CAPZA2
contig00133	101	cysteine mitochondrial	2461	gi|209149601|gb|ACI32982.1|Cysteine desulfurase, mitochondrial precursor [Salmo salar] >gi|223648112|gb|ACN10814.1| Cysteine desulfurase, mitochondrial precursor [Salmo salar]	ACI32982	0.0	87	767.303	448	394	Q99P39	Nfs1
contig00088	101	sh3 domain-binding glutamic acid-rich-like protein 3	2622	gi|209155990|gb|ACI34227.1|SH3 domain-binding glutamic acid-rich-like protein 3 [Salmo salar]	ACI34227	7.54698E-54	100	191.045	92	92	O75368	SH3BGRL;
contig06840	100	solute carrier family 27 member 2	735	gi|256861112|gb|ACV32407.1|solute carrier family 27 member 2 [Rachycentron canadum]	ACV32407	4.54411E-67	91	228.794	134	123	Q6PCB7	SLC27A1
contig06453	100	utp--glucose-1-phosphate uridylyltransferase-like	788	gi|213513005|ref|NP_001133758.1|UTP--glucose-1-phosphate uridylyltransferase [Salmo salar] >gi|197632097|gb|ACH70772.1| UDP-glucose pyrophosphorylase 2 [Salmo salar] >gi|209155230|gb|ACI33847.1| UTP--glucose-1-phosphate uridylyltransferase [Salmo salar]	NP_001133758	2.66796E-117	98	356.295	175	173	UGP2	UGP2
contig06450	100	pancreatic progenitor cell differentiation and proliferation factor	788	gi|213514864|ref|NP_001133171.1|pancreatic progenitor cell differentiation and proliferation factor [Salmo salar] >gi|224495088|sp|B5DGK1.1|PPDPF_SALSA RecName: Full=Pancreatic progenitor cell differentiation and proliferation factor; AltName: Full=Exocrine differentiation and proliferation factor >gi|197632303|gb|ACH70875.1| chromosome 20 open reading frame 149 [Salmo salar]	NP_001133171	5.0588E-71	100	224.942	121	121	Q9H3Y8	PPDPF
contig05639	100	myosin regulatory light chain smooth muscle isoform	902	gi|238231434|ref|NP_001154135.1|Myosin regulatory light chain 2, smooth muscle isoform [Oncorhynchus mykiss] >gi|197632461|gb|ACH70954.1| myosin, light polypeptide 9, like 2 [Salmo salar] >gi|209734402|gb|ACI68070.1| Myosin regulatory light chain 2, smooth muscle isoform [Salmo salar] >gi|225704296|gb|ACO07994.1| Myosin regulatory light chain 2, smooth muscle isoform [Oncorhynchus mykiss] >gi|225…	NP_001154135	1.1029E-120	100	354.755	172	172	Q02045	MYL5
contig03803	100	arylamine n- pineal gland isozyme nat-10-like	1177	gi|209731442|gb|ACI66590.1|Arylamine N-acetyltransferase, pineal gland isozyme NAT-10 [Salmo salar]	ACI66590	0.0	99	558.525	290	289	P11245	NAT2
contig03671	100	glutathione peroxidase 1	1198	gi|372622383|ref|NP_001117997.2|glutathione peroxidase 1 [Oncorhynchus mykiss]	NP_001117997	2.04413E-112	92	338.191	184	170	Q64625	Gpx6
contig02672	100	nf-kappa-b inhibitor alpha	1376	gi|209735654|gb|ACI68696.1|NF-kappa-B inhibitor alpha [Salmo salar]	ACI68696	0.0	100	627.861	313	313	P25963	NFKBIA
contig01644	100	mesencephalic astrocyte-derived neurotrophic factor	1612	gi|209738174|gb|ACI69956.1|ARMET precursor [Salmo salar]	ACI69956	4.50273E-88	100	280.026	181	181	Q8CC36	Cdnf
contig01462	100	phenylalanine hydroxylase	1664	gi|32442452|gb|AAP82284.1|Pah [Danio rerio] >gi|56207959|emb|CAI21098.1| phenylalanine hydroxylase [Danio rerio]	AAP82284	0.0	95	540.421	282	269	P00439	PAH
contig01097	100	transmembrane protein 97	1776	gi|432895007|ref|XP_004076040.1|PREDICTED: transmembrane protein 97-like [Oryzias latipes]	XP_004076040	2.59171E-68	88	231.106	138	122	Q5BJF2	TMEM97
contig01003	100	capping protein (actin filament) muscle z- alpha 1	1810	gi|223647378|gb|ACN10447.1|F-actin-capping protein subunit alpha-1 [Salmo salar]	ACN10447	0.0	98	551.206	286	282	P47754	Capza2
contig00563	100	lysozyme g	2023	gi|226443326|ref|NP_001139885.1|Lysozyme g [Salmo salar] >gi|221219636|gb|ACM08479.1| Lysozyme g [Salmo salar]	NP_001139885	2.3907E-66	100	230.72	206	206	Q8N1E2	LYG1
contig00327	100	tumor protein p53-inducible nuclear protein 2	2179	gi|198285575|gb|ACH85326.1|tumor protein p53 inducible nuclear protein 2-like [Salmo salar]	ACH85326	2.18986E-108	99	337.806	173	172	T53I2	T53I2
contig00134	100	bile salt export pump	2454	gi|185134929|ref|NP_001118128.1|bile salt export pump [Oncorhynchus mykiss] >gi|159793584|gb|ABJ55520.2| bile salt export pump [Oncorhynchus mykiss]	NP_001118128	0.0	96	914.835	488	472	Q9QY30	Abcb11
contig00125	100	mitochondrial isoform 1	2479	gi|348514720|ref|XP_003444888.1|PREDICTED: aminomethyltransferase, mitochondrial-like [Oreochromis niloticus]	XP_003444888	0.0	89	668.307	417	372	P48728	AMT
contig07157	99	cytochrome c oxidase subunit 2	691	gi|5835628|ref|NP_008448.1|COX2_14000cytochrome c oxidase subunit II [Salmo salar] >gi|3776538|gb|AAD04736.1| cytochrome oxidase subunit II [Salmo salar] >gi|307639808|gb|ADN83675.1| cytochrome oxidase subunit II [Salmo salar] >gi|378554509|gb|AFC17534.1| cytochrome c oxidase subunit II (mitochondrion) [Salmo salar]	NP_008448	1.8802E-135	98	391.349	230	226	COX2	COX2
contig06248	99	membrane-spanning 4-domains subfamily a member 15	819	gi|213511464|ref|NP_001135330.1|Membrane-spanning 4-domains subfamily A member 15 [Salmo salar] >gi|209733788|gb|ACI67763.1| Membrane-spanning 4-domains subfamily A member 15 [Salmo salar]	NP_001135330	9.57349E-96	81	291.582	208	170	MS4A15	MS4A15
contig04281	99	peroxisomal -dienoyl- reductase	1097	gi|47086965|ref|NP_998486.1|peroxisomal 2,4-dienoyl-CoA reductase [Danio rerio] >gi|92081397|sp|Q6NV34.1|DECR2_DANRE RecName: Full=Peroxisomal 2,4-dienoyl-CoA reductase; AltName: Full=2,4-dienoyl-CoA reductase 2 >gi|46249953|gb|AAH68332.1| 2,4-dienoyl CoA reductase 2, peroxisomal [Danio rerio]	NP_998486	5.54415E-174	92	497.664	290	269	Q16698	DECR1
contig03314	99	cysteine-rich with egf-like domains 2	1256	gi|348515135|ref|XP_003445095.1|PREDICTED: cysteine-rich with EGF-like domain protein 2-like [Oreochromis niloticus]	XP_003445095	0.0	84	522.316	341	289	Q6UXH1	CRELD2
contig02703	99	nadh dehydrogenase	1368	gi|209735388|gb|ACI68563.1|NADH dehydrogenase 1 alpha subcomplex subunit 10, mitochondrial precursor [Salmo salar] >gi|209735808|gb|ACI68773.1| NADH dehydrogenase 1 alpha subcomplex subunit 10, mitochondrial precursor [Salmo salar] >gi|303657723|gb|ADM15891.1| NADH dehydrogenase 1 alpha subcomplex subunit 10, mitochondrial precursor [Salmo salar]	ACI68563	0.0	100	729.939	351	351	O95299	NDUFA10
contig02300	99	a disintegrin and metalloproteinase with thrombospondin motifs 13	1452	gi|47214646|emb|CAG05166.1|unnamed protein product [Tetraodon nigroviridis]	CAG05166	1.55284E-149	64	474.937	536	347	Q76LX8	ADAMTS13
contig01808	99	PREDICTED: hypothetical protein LOC567624	1573	gi|68370594|ref|XP_706415.1|PREDICTED: hypothetical protein LOC567624 [Danio rerio]	XP_706415	7.48923E-17	62	85.5001	109	68	#N/A	#N/A
contig00888	99	60 kda heat shock mitochondrial precursor	1861	gi|224613230|gb|ACN60194.1|60 kDa heat shock protein, mitochondrial precursor [Salmo salar]	ACN60194	1.03486E-137	100	415.616	212	212	P63039	Hspd1;
contig00719	99	rna-binding protein 4b	1944	gi|209155952|gb|ACI34208.1|RNA-binding protein 4B [Salmo salar]	ACI34208	1.05555E-171	100	504.982	345	345	Q9BWF3	RBM4;
contig00689	99	probable 4-hydroxy-2-oxoglutarate mitochondrial	1959	gi|209152556|gb|ACI33118.1|Dihydrodipicolinate synthase-like, mitochondrial precursor [Salmo salar]	ACI33118	0.0	99	655.596	335	332	Q86XE5	HOGA1
contig00660	99	ctp synthase 1	1972	gi|209156226|gb|ACI34345.1|CTP synthase 1 [Salmo salar]	ACI34345	0.0	100	1139.79	589	589	Q9NRF8	CTPS2
contig00573	99	aminopeptidase -like	2017	gi|348527276|ref|XP_003451145.1|PREDICTED: putative aminopeptidase W07G4.4-like [Oreochromis niloticus]	XP_003451145	0.0	94	894.804	509	481	A8GXC3	A1I_06015
contig00113	99	proliferation-associated protein 2g4	2522	gi|209155272|gb|ACI33868.1|Proliferation-associated protein 2G4 [Salmo salar]	ACI33868	0.0	98	747.658	393	388	P50579	METAP2
contig06761	98	cytosolic sulfotransferase 3-like	747	gi|213511312|ref|NP_001134146.1|Cytosolic sulfotransferase 2 [Salmo salar] >gi|209730992|gb|ACI66365.1| Cytosolic sulfotransferase 2 [Salmo salar]	NP_001134146	3.98612E-147	100	424.091	202	202	SULT1A4	SULT1A4
contig05566	98	u4 small nuclear ribonucleoprotein 27 kda protein	913	gi|213513251|ref|NP_001134925.1|U4/U6.U5 tri-snRNP-associated protein 3 [Salmo salar] >gi|209732004|gb|ACI66871.1| U4/U6.U5 tri-snRNP-associated protein 3 [Salmo salar] >gi|209737266|gb|ACI69502.1| U4/U6.U5 tri-snRNP-associated protein 3 [Salmo salar]	NP_001134925	6.49684E-32	100	126.331	71	71	Q8WVK2	SNRNP27
contig05258	98	transcription initiation factor tfiid subunit 10	954	gi|209731764|gb|ACI66751.1|Transcription initiation factor TFIID subunit 10 [Salmo salar] >gi|209734544|gb|ACI68141.1| Transcription initiation factor TFIID subunit 10 [Salmo salar]	ACI66751	2.59336E-111	100	332.028	184	184	Q12962	TAF10
contig04208	98	PREDICTED: hypothetical protein LOC368914	1108	gi|292620215|ref|XP_002664218.1|PREDICTED: hypothetical protein LOC368914 [Danio rerio]	XP_002664218	2.22359E-25	50	110.923	269	137	#N/A	#N/A
contig03242	98	alpha-2-antiplasmin-like	1271	gi|350537533|ref|NP_001233280.1|serine (or cysteine) peptidase inhibitor, clade F, member 2b [Oncorhynchus mykiss] >gi|336087911|emb|CCB84818.1| serpin peptidase inhibitor, clade F, member 2B [Oncorhynchus mykiss]	NP_001233280	1.52982E-180	97	520.776	294	288	Q61247	Serpinf2
contig02457	98	casein kinase ii subunit alpha-like	1423	gi|221220462|gb|ACM08892.1|Casein kinase II subunit alpha [Salmo salar]	ACM08892	0.0	100	709.138	391	391	P19784	CSNK2A2
contig01843	98	sialic acid synthase	1561	gi|213515494|ref|NP_001133567.1|Sialic acid synthase [Salmo salar] >gi|209154520|gb|ACI33492.1| Sialic acid synthase [Salmo salar]	NP_001133567	0.0	100	729.169	362	362	NANS	NANS
contig01388	98	chaperonin containing subunit 6a (zeta 1)	1683	gi|348519006|ref|XP_003447022.1|PREDICTED: T-complex protein 1 subunit zeta isoform 1 [Oreochromis niloticus]	XP_003447022	0.0	95	752.281	399	380	P46550	cct-6
contig01238	98	lysosomal-associated transmembrane protein 4a	1732	gi|213511226|ref|NP_001133826.1|Lysosomal-associated transmembrane protein 4A [Salmo salar] >gi|209155470|gb|ACI33967.1| Lysosomal-associated transmembrane protein 4A [Salmo salar]	NP_001133826	1.28658E-139	93	416.387	226	212	Q15012	LAPTM4A;
contig00973	98	pyruvate dehydrogenase beta	1821	gi|225715630|gb|ACO13661.1|Pyruvate dehydrogenase E1 component subunit beta, mitochondrial precursor [Esox lucius]	ACO13661	0.0	98	690.649	359	353	Q9D051	Pdhb
contig00550	98	warm-temperature-acclimation-related 65-kda protein	2035	gi|237512664|emb|CAQ53699.1|warm temperature acclimation-related protein [Plecoglossus altivelis]	CAQ53699	0.0	81	621.698	441	360	Q99542	MMP19
contig00452	98	fatty acyl- hydrolase medium chain-like	2100	gi|301628653|ref|XP_002943465.1|PREDICTED: fatty acyl-CoA hydrolase precursor, medium chain-like [Xenopus (Silurana) tropicalis]	XP_002943465	3.59824E-158	62	481.871	563	353	O00748	CES2
contig00029	98	rho gtpase activating protein 1	3257	gi|410928496|ref|XP_003977636.1|PREDICTED: rho GTPase-activating protein 1-like [Takifugu rubripes]	XP_003977636	1.06787E-54	88	206.838	124	110	Q07960	ARHGAP1
contig00014	98	aldose reductase	3622	gi|209737204|gb|ACI69471.1|Aldose reductase [Salmo salar]	ACI69471	0.0	100	633.639	318	318	C9JRZ8	AKR1B15
contig05170	97	thiosulfate sulfurtransferase kat	965	gi|225716268|gb|ACO13980.1|thiosulfate sulfurtransferase KAT [Esox lucius]	ACO13980	4.67213E-71	83	228.409	139	116	TSTD1	TSTD1
contig05117	97	sestrin-1 isoform 1	971	gi|50540388|ref|NP_001002660.1|sestrin-1 [Danio rerio] >gi|49900306|gb|AAH76550.1| Sestrin 1 [Danio rerio] >gi|114440501|gb|ABI74765.1| sestrin 1 [Danio rerio]	NP_001002660	9.34294E-133	94	334.339	177	167	P58004	SESN2
contig04555	97	thymosin beta-11	1054	gi|185133516|ref|NP_001117822.1|beta thymosin [Oncorhynchus mykiss] >gi|10798668|emb|CAC12827.1| beta thymosin [Oncorhynchus mykiss] >gi|209734460|gb|ACI68099.1| Thymosin beta-11 [Salmo salar] >gi|221219178|gb|ACM08250.1| Thymosin beta-11 [Salmo salar] >gi|221219320|gb|ACM08321.1| Thymosin beta-11 [Salmo salar] >gi|221220076|gb|ACM08699.1| Thymosin beta-11 [Salmo salar] >gi|221221346|gb|ACM09334.…	NP_001117822	6.33719E-9	100	60.4622	43	43	#N/A	#N/A
contig04369	97	proteasome subunit alpha type-1	1081	gi|209734028|gb|ACI67883.1|Proteasome subunit alpha type-1 [Salmo salar] >gi|223646696|gb|ACN10106.1| Proteasome subunit alpha type-1 [Salmo salar] >gi|223672547|gb|ACN12455.1| Proteasome subunit alpha type-1 [Salmo salar] >gi|225704638|gb|ACO08165.1| Proteasome subunit alpha type 1 [Oncorhynchus mykiss]	ACI67883	0.0	100	516.153	246	246	P25786	PSMA1
contig03965	97	unnamed protein product	1150	gi|47219531|emb|CAG09885.1|unnamed protein product [Tetraodon nigroviridis]	CAG09885	5.28402E-13	58	74.3294	96	56	#N/A	#N/A
contig02951	97	transmembrane protein 50a	1324	gi|209732192|gb|ACI66965.1|Transmembrane protein 50A [Salmo salar] >gi|225704020|gb|ACO07856.1| Transmembrane protein 50A [Oncorhynchus mykiss] >gi|303659550|gb|ADM15962.1| Transmembrane protein 50A [Salmo salar]	ACI66965	1.05851E-107	100	326.635	160	160	O95807	TMEM50A
contig00529	97	ceruloplasmin	2046	gi|14189988|gb|AAK55535.1|AF336125_1ceruloplasmin, partial [Danio rerio]	AAK55535	0.0	89	883.248	549	492	P00450	CP
contig00431	97	er lumen protein retaining receptor 2	2107	gi|348502287|ref|XP_003438699.1|PREDICTED: ER lumen protein retaining receptor 2-like [Oreochromis niloticus]	XP_003438699	7.53232E-133	99	401.749	212	211	P24390	KDELR1
contig08253	96	60s ribosomal protein l9	539	gi|213511088|ref|NP_001133089.1|60S ribosomal protein L9 [Salmo salar] >gi|197631905|gb|ACH70676.1| ribosomal protein L9 [Salmo salar] >gi|209730818|gb|ACI66278.1| 60S ribosomal protein L9 [Salmo salar] >gi|209735126|gb|ACI68432.1| 60S ribosomal protein L9 [Salmo salar] >gi|209736710|gb|ACI69224.1| 60S ribosomal protein L9 [Salmo salar] >gi|209737908|gb|ACI69823.1| 60S ribosomal protein L9 [Salmo…	NP_001133089	1.26143E-118	100	345.125	167	167	P32969	RPL9
contig06125	96	very long-chain acyl- synthetase-like	837	gi|256861112|gb|ACV32407.1|solute carrier family 27 member 2 [Rachycentron canadum]	ACV32407	6.28342E-162	90	475.322	277	252	Q6PCB7	SLC27A1
contig05848	96	fk506-binding protein 1a	872	gi|238231380|ref|NP_001154124.1|FK506-binding protein 1A [Oncorhynchus mykiss] >gi|304434637|ref|NP_001135037.2| FK506-binding protein 1B [Salmo salar] >gi|223646642|gb|ACN10079.1| FK506-binding protein 1A [Salmo salar] >gi|223672489|gb|ACN12426.1| FK506-binding protein 1A [Salmo salar] >gi|225704200|gb|ACO07946.1| FK506-binding protein 1A [Oncorhynchus mykiss] >gi|304376931|gb|ACI69968.2| FK506-…	NP_001154124	5.57077E-70	100	222.631	108	108	FKB1A	FKB1A
contig04646	96	signal peptidase complex catalytic subunit sec11a	1037	gi|213512680|ref|NP_001134550.1|Signal peptidase complex catalytic subunit SEC11A [Salmo salar] >gi|209734200|gb|ACI67969.1| Signal peptidase complex catalytic subunit SEC11A [Salmo salar] >gi|209737384|gb|ACI69561.1| Signal peptidase complex catalytic subunit SEC11A [Salmo salar] >gi|225704412|gb|ACO08052.1| Microsomal signal peptidase 18 kDa subunit [Oncorhynchus mykiss] >gi|225708888|gb|ACO102…	NP_001134550	5.26253E-113	100	337.035	179	179	SEC11A	SEC11A
contig03826	96	3-hydroxyacyl- dehydrogenase type-2	1174	gi|213512414|ref|NP_001135086.1|3-hydroxyacyl-CoA dehydrogenase type-2 [Salmo salar] >gi|209738464|gb|ACI70101.1| 3-hydroxyacyl-CoA dehydrogenase type-2 [Salmo salar] >gi|209738552|gb|ACI70145.1| 3-hydroxyacyl-CoA dehydrogenase type-2 [Salmo salar]	NP_001135086	0.0	100	525.013	260	260	cbr4	cbr4
contig02809	96	high mobility group protein b2	1348	gi|213514690|ref|NP_001133170.1|high-mobility group box 2 [Salmo salar] >gi|197632301|gb|ACH70874.1| high-mobility group box 2 [Salmo salar] >gi|221219834|gb|ACM08578.1| High mobility group protein B2 [Salmo salar] >gi|221220870|gb|ACM09096.1| High mobility group protein B2 [Salmo salar] >gi|223646276|gb|ACN09896.1| High mobility group protein B2 [Salmo salar] >gi|223646962|gb|ACN10239.1| High mo…	NP_001133170	3.3935E-100	100	309.686	187	187	HMGB2	HMGB2
contig02792	96	zgc:174935 protein	1350	gi|160333630|ref|NP_001103877.1|uncharacterized protein LOC796019 [Danio rerio] >gi|159155718|gb|AAI54812.1| Zgc:174935 protein [Danio rerio]	NP_001103877	3.4559E-25	66	111.309	138	92	#N/A	#N/A
contig00772	96	ribonuclease t2 precursor	1918	gi|14090332|dbj|BAB55596.1|ribonuclease Ok2 [Oncorhynchus keta]	BAB55596	1.10142E-140	88	421.009	240	212	Q9CQ01	Rnaset2a
contig00674	96	glutamine synthetase	1966	gi|185135771|ref|NP_001117786.1|glutamine synthetase [Oncorhynchus mykiss] >gi|21666323|gb|AAM73660.1|AF390022_1 glutamine synthetase [Oncorhynchus mykiss]	NP_001117786	0.0	99	728.013	371	370	P15104	P15104
contig00638	96	calmodulin	1981	gi|261824806|pdb|3EWT|AChain A, Crystal Structure Of Calmodulin Complexed With A Peptide >gi|261824808|pdb|3EWV|A Chain A, Crystal Structure Of Calmodulin Complexed With A Peptide	3EWT_A	3.96095E-96	99	303.523	152	151	CALM1	CALM1
contig00340	96	galactoside- 3 binding protein	2171	gi|213513658|ref|NP_001135263.1|Galectin-3-binding protein precursor [Salmo salar] >gi|209155534|gb|ACI33999.1| Galectin-3-binding protein precursor [Salmo salar] >gi|223648342|gb|ACN10929.1| Galectin-3-binding protein precursor [Salmo salar]	NP_001135263	0.0	100	1084.32	597	597	A6NE02	BTBD17
contig06811	95	novel protein	740	gi|94732125|emb|CAK04420.1|novel protein [Danio rerio]	CAK04420	9.94508E-74	78	241.506	217	171	Q86TX2	ACOT1
contig05500	95	atp synthase f0 subunit 6	922	gi|5835630|ref|NP_008450.1|ATP6_14000ATP synthase F0 subunit 6 [Salmo salar] >gi|6647458|sp|Q35920.3|ATP6_SALSA RecName: Full=ATP synthase subunit a; AltName: Full=F-ATPase protein 6 >gi|7381067|gb|AAF61383.1|AF133701_6 ATPase subunit 6 [Salmo salar] >gi|3776540|gb|AAD04738.1| adenosine triphosphatase subunit 6 [Salmo salar] >gi|197632653|gb|ACH71050.1| ATP synthase F0 subunit 6 [Salmo salar] >gi…	NP_008450	1.62332E-103	97	313.538	224	219	ATP6	ATP6
contig04333	95	guanine nucleotide-binding protein subunit beta-2-like 1	1088	gi|197631847|gb|ACH70647.1|guanine nucleotide binding protein (G protein) beta polypeptide 2-like 1 [Salmo salar] >gi|209733160|gb|ACI67449.1| Guanine nucleotide-binding protein subunit beta-2-like 1 [Salmo salar] >gi|209735726|gb|ACI68732.1| Guanine nucleotide-binding protein subunit beta-2-like 1 [Salmo salar] >gi|223648520|gb|ACN11018.1| Guanine nucleotide-binding protein subunit beta-2-like 1…	ACH70647	0.0	100	655.21	317	317	P63245	GNB2L1;
contig04036	95	methylglutaconyl- mitochondrial-like	1137	gi|186910214|ref|NP_001119537.1|AU RNA binding protein/enoyl-CoA hydratase [Xenopus (Silurana) tropicalis] >gi|183985804|gb|AAI66390.1| auh protein [Xenopus (Silurana) tropicalis]	NP_001119537	4.86477E-54	91	191.43	121	111	Q13825	AUH
contig03993	95	cell death activator cide-b	1144	gi|213513720|ref|NP_001135128.1|cell death activator CIDE-B [Salmo salar] >gi|209732154|gb|ACI66946.1| Cell death activator CIDE-B [Salmo salar]	NP_001135128	2.08654E-132	100	390.193	204	204	O60543	CIDEA
contig03461	95	ubiquitin-conjugating enzyme e2 l3	1230	gi|304434653|ref|NP_001134756.2|Ubiquitin-conjugating enzyme E2 L3 [Salmo salar] >gi|221219186|gb|ACM08254.1| Ubiquitin-conjugating enzyme E2 L3 [Salmo salar] >gi|304376752|gb|ACI68727.2| Ubiquitin-conjugating enzyme E2 L3 [Salmo salar]	NP_001134756	1.6335E-91	100	283.878	154	154	Q9Y2X8	UBE2D4
contig02045	95	ribosomal rna methyltransferase 1-like	1510	gi|157423575|gb|AAI53565.1|FtsJ homolog 1 (E. coli) [Danio rerio]	AAI53565	0.0	94	535.798	316	299	Q9VEP1	CG5220
contig01916	95	protein sec13 homolog	1542	gi|47086987|ref|NP_998500.1|protein SEC13 homolog [Danio rerio] >gi|32451650|gb|AAH54585.1| SEC13 homolog (S. cerevisiae) [Danio rerio] >gi|94734332|emb|CAK11154.1| SEC13-like 1 (S. cerevisiae) [Danio rerio] >gi|157423283|gb|AAI53484.1| SEC13 homolog (S. cerevisiae) [Danio rerio]	NP_998500	0.0	97	625.935	320	312	Q5XFW8	Sec13
contig01442	95	complement factor properdin	1670	gi|169881035|emb|CAP17612.2|properdin P factor 2 [Oncorhynchus mykiss]	CAP17612	0.0	97	783.482	446	433	Q3UHD1	Bai1
contig00701	95	t-complex protein 1 subunit theta-like	1953	gi|185132246|ref|NP_001117705.1|T-complex protein 1 subunit theta [Oncorhynchus mykiss] >gi|213511620|ref|NP_001133979.1| T-complex protein 1 subunit theta [Salmo salar] >gi|60223025|dbj|BAD90028.1| chaperonin containing TCP1 subunit 8 [Oncorhynchus mykiss] >gi|209156042|gb|ACI34253.1| T-complex protein 1 subunit theta [Salmo salar]	NP_001117705	0.0	100	1085.48	540	540	CCT8	CCT8
contig00157	95	sodium- and chloride-dependent taurine transporter-like	2387	gi|213512969|ref|NP_001133272.1|Sodium- and chloride-dependent taurine transporter [Salmo salar] >gi|209148527|gb|ACI32942.1| Sodium- and chloride-dependent taurine transporter [Salmo salar]	NP_001133272	0.0	99	1198.73	626	620	P48066	SLC6A11
contig05744	94	eukaryotic translation initiation factor subunit a	886	gi|291190218|ref|NP_001167090.1|eukaryotic translation initiation factor 3, subunit A [Salmo salar] >gi|223648062|gb|ACN10789.1| Eukaryotic translation initiation factor 3 subunit A [Salmo salar]	NP_001167090	1.48582E-17	94	92.0485	117	110	EIF3A	EIF3A
contig05417	94	complement c3-h1	932	gi|11613556|gb|AAC60015.2|complement component C3-3 [Oncorhynchus mykiss]	AAC60015	6.1874E-155	97	483.411	245	238	C3	C3
contig04239	94	methionine adenosyltransferase alpha	1103	gi|209735878|gb|ACI68808.1|S-adenosylmethionine synthetase isoform type-2 [Salmo salar]	ACI68808	5.83418E-165	100	471.855	227	227	P31153	MAT2A;
contig03857	94	butyrophilin subfamily 1 member a1	1163	gi|410958276|ref|XP_003985745.1|PREDICTED: butyrophilin subfamily 1 member A1 [Felis catus]	XP_003985745	6.49919E-16	50	65.0846	102	51	O00478	BTN3A3
contig02849	94	gap junction protein	1342	gi|213513956|ref|NP_001134133.1|Gap junction Cx32.2 protein [Salmo salar] >gi|209730912|gb|ACI66325.1| Gap junction Cx32.2 protein [Salmo salar]	NP_001134133	0.0	100	610.142	292	292	gja4	gja4
contig01178	94	nucleophosmin	1753	gi|224613188|gb|ACN60173.1|Nucleophosmin [Salmo salar]	ACN60173	0.0	100	528.865	300	300	Q86SE8	NPM2
contig00989	94	hypoxia up-regulated protein 1 precursor	1815	gi|224613474|gb|ACN60316.1|Hypoxia up-regulated protein 1 precursor [Salmo salar]	ACN60316	4.47523E-15	100	84.3445	64	64	HYOU1	HYOU1
contig00894	94	ras homolog gene member b	1859	gi|213511582|ref|NP_001135279.1|Rho-related GTP-binding protein RhoB [Salmo salar] >gi|209155928|gb|ACI34196.1| Rho-related GTP-binding protein RhoB precursor [Salmo salar]	NP_001135279	1.29145E-128	100	387.497	188	188	P08134	RHOC;
contig00694	94	cysteine dioxygenase type 1	1956	gi|348527202|ref|XP_003451108.1|PREDICTED: cysteine dioxygenase type 1-like [Oreochromis niloticus]	XP_003451108	3.3861E-123	94	375.17	201	189	P21816	Cdo1;
contig00019	94	solute carrier family 12 member 4-like isoform 1	3476	gi|66267542|gb|AAH95873.1|LOC562826 protein, partial [Danio rerio]	AAH95873	0.0	97	579.326	337	329	Q924N4	Slc12a6
contig07052	93	protein z-dependent protease inhibitor-like	705	gi|432937085|ref|XP_004082346.1|PREDICTED: protein Z-dependent protease inhibitor-like [Oryzias latipes]	XP_004082346	6.41053E-95	86	294.664	203	175	Q9UK55	SERPINA10
contig02218	93	probable protein brick1	1473	gi|209734686|gb|ACI68212.1|Probable protein BRICK1 [Salmo salar] >gi|209735842|gb|ACI68790.1| Probable protein BRICK1 [Salmo salar] >gi|225717064|gb|ACO14378.1| Probable protein BRICK1 [Esox lucius]	ACI68212	4.59113E-41	100	151.369	72	72	Q8WUW1	C3orf10
contig01868	93	beta 2c	1556	gi|223646838|gb|ACN10177.1|Tubulin beta-1 chain [Salmo salar] >gi|223647350|gb|ACN10433.1| Tubulin beta-1 chain [Salmo salar] >gi|223672699|gb|ACN12531.1| Tubulin beta-1 chain [Salmo salar]	ACN10177	0.0	100	863.603	430	430	Q13885	TUBB2A; Tubb2a;
contig01032	93	endonuclease domain-containing 1	1796	gi|223649450|gb|ACN11483.1|Endonuclease domain-containing 1 protein precursor [Salmo salar]	ACN11483	0.0	100	629.017	313	313	ENDOD1	ENDOD1
contig00867	93	glycinamide ribonucleotide synthetase-aminoimidazole ribonucleotide synthetase-glycinamide ribonucleotide transformylase	1870	gi|348537110|ref|XP_003456038.1|PREDICTED: trifunctional purine biosynthetic protein adenosine-3-like [Oreochromis niloticus]	XP_003456038	0.0	90	735.332	436	394	P22102	GART
contig00566	93	transmembrane protein 86a	2021	gi|113679367|ref|NP_001038833.1|transmembrane protein 86B [Danio rerio] >gi|112419282|gb|AAI22152.1| Zgc:153124 [Danio rerio]	NP_001038833	2.91212E-93	80	300.056	251	201	Q8N2M4	TMEM86A
contig00497	93	b-cell linker protein	2066	gi|259155134|ref|NP_001158809.1|B-cell linker protein [Salmo salar] >gi|223647516|gb|ACN10516.1| B-cell linker protein [Salmo salar]	NP_001158809	0.0	80	653.284	480	385	Q13094	LCP2
contig00015	93	apolipoprotein b-100-like	3493	gi|326675669|ref|XP_694827.4|PREDICTED: apolipoprotein B-100 [Danio rerio]	XP_694827	0.0	74	1256.89	1165	870	Q7TMA5	Apob
contig04331	92	4f2 cell-surface antigen heavy chain-like	1088	gi|213512049|ref|NP_001133779.1|4F2 cell-surface antigen heavy chain [Salmo salar] >gi|209155306|gb|ACI33885.1| 4F2 cell-surface antigen heavy chain [Salmo salar]	NP_001133779	2.52285E-116	100	358.221	186	186	P10852	Slc3a2
contig03966	92	ubiquitin-conjugating enzyme e2g 2	1149	gi|432935662|ref|XP_004082040.1|PREDICTED: ubiquitin-conjugating enzyme E2 G2-like [Oryzias latipes]	XP_004082040	3.01928E-111	98	333.569	165	163	P60604	UBE2G2; Ube2g2;
contig03834	92	upf0762 protein c6orf58 homolog	1173	gi|185135469|ref|NP_001117853.1|UPF0762 protein C6orf58 homolog precursor [Oncorhynchus mykiss] >gi|82077215|sp|Q5QT17.1|CF058_ONCMY RecName: Full=UPF0762 protein C6orf58 homolog; Flags: Precursor >gi|56310256|emb|CAD58655.1| hypothetical protein [Oncorhynchus mykiss]	NP_001117853	7.77131E-24	87	109.383	63	55	Q4QRF7	zgc:77778
contig03453	92	sequestosome 1	1234	gi|213513646|ref|NP_001133813.1|Sequestosome-1 [Salmo salar] >gi|209155416|gb|ACI33940.1| Sequestosome-1 [Salmo salar]	NP_001133813	1.964E-87	87	284.263	210	184	Q13501	SQSTM1
contig03312	92	nedd4 family-interacting protein 1	1256	gi|209730676|gb|ACI66207.1|NEDD4 family-interacting protein 1 [Salmo salar]	ACI66207	6.72775E-132	100	389.423	210	210	Q9BT67	NDFIP1
contig02825	92	nadh-cytochrome b5 reductase 3	1346	gi|209154016|gb|ACI33240.1|NADH-cytochrome b5 reductase 3 [Salmo salar]	ACI33240	2.688E-86	100	276.944	130	130	Q9UHQ9	CYB5R1
contig00671	92	ras-related protein rab-10	1968	gi|213514648|ref|NP_001133793.1|ras-related protein Rab-10 [Salmo salar] >gi|209150395|gb|ACI33022.1| Ras-related protein Rab-10 [Salmo salar] >gi|209155356|gb|ACI33910.1| Ras-related protein Rab-10 [Salmo salar]	NP_001133793	5.66059E-139	100	415.616	201	201	P61026	RAB10; Rab10;
contig00611	92	alpha 1b	1998	gi|213512708|ref|NP_001133158.1|tubulin alpha-4A chain [Salmo salar] >gi|197632197|gb|ACH70822.1| tubulin, alpha 8 like 2 [Salmo salar] >gi|223648276|gb|ACN10896.1| Tubulin alpha chain [Salmo salar]	NP_001133158	0.0	100	869.381	440	440	Q9BQE3	TUBA1C
contig00224	92	protein nlrc3- partial	2288	gi|301604810|ref|XP_002932065.1|PREDICTED: hypothetical protein LOC100488389 [Xenopus (Silurana) tropicalis]	XP_002932065	7.24351E-23	81	113.235	76	62	NLRC3	NLRC3
contig00183	92	isovaleryl coenzyme a dehydrogenase	2353	gi|209154530|gb|ACI33497.1|Isovaleryl-CoA dehydrogenase, mitochondrial precursor [Salmo salar]	ACI33497	0.0	100	858.596	414	414	P16219	ACADS
contig00004	92	n-myc downstream regulated gene 1	4050	gi|209155776|gb|ACI34120.1|NDRG1 [Salmo salar]	ACI34120	0.0	100	791.956	391	391	Q92597	NDRG1
contig07838	91	novel protein vertebrate galectins	601	gi|209733952|gb|ACI67845.1|Galectin-9 [Salmo salar]	ACI67845	2.78342E-105	100	317.005	152	152	Q96DT0	LGALS12
contig06576	91	small edrk-rich factor 2	772	gi|225704076|gb|ACO07884.1|Small EDRK-rich factor 2 [Oncorhynchus mykiss]	ACO07884	2.25978E-48	95	165.622	89	85	P84101	SERF2; Serf2;
contig06409	91	coagulation factor x-like	795	gi|332368777|emb|CCA64452.1|coagulation factor X [Plecoglossus altivelis]	CCA64452	9.00791E-40	63	152.91	184	117	Q9CQW3	Proz
contig05058	91	diamine acetyltransferase 1	981	gi|223646616|gb|ACN10066.1|Diamine acetyltransferase 1 [Salmo salar] >gi|223646918|gb|ACN10217.1| Diamine acetyltransferase 1 [Salmo salar] >gi|223672463|gb|ACN12413.1| Diamine acetyltransferase 1 [Salmo salar] >gi|223672781|gb|ACN12572.1| Diamine acetyltransferase 1 [Salmo salar]	ACN10066	2.33776E-121	100	357.451	173	173	P21673	SAT1
contig04813	91	mannan-binding lectin serine protease 1-like	1011	gi|164422315|gb|ABY55255.1|MASP2-like serine protease [Oncorhynchus masou formosanus]	ABY55255	5.75472E-25	100	111.309	54	54	Q91WP0	Masp2
contig03946	91	phosphoenolpyruvate carboxykinase	1151	gi|209155380|gb|ACI33922.1|Phosphoenolpyruvate carboxykinase, mitochondrial precursor [Salmo salar]	ACI33922	0.0	98	772.696	375	369	Q9Z2V4	Pck1
contig03290	91	dna replication licensing factor mcm6	1260	gi|291190272|ref|NP_001167223.1|Zygotic DNA replication licensing factor mcm6-B [Salmo salar] >gi|223648748|gb|ACN11132.1| Zygotic DNA replication licensing factor mcm6-B [Salmo salar]	NP_001167223	2.20357E-59	83	216.853	204	171	Q14566	MCM6
contig01890	91	diacylglycerol o-acyltransferase 2	1546	gi|47223778|emb|CAF98548.1|unnamed protein product [Tetraodon nigroviridis]	CAF98548	1.10938E-10	90	69.707	41	37	dgat2	dgat2
contig01573	91	sulfotransferase 1c1	1637	gi|317419352|emb|CBN81389.1|Sulfotransferase 1C1 [Dicentrarchus labrax]	CBN81389	3.13986E-175	90	508.449	309	280	SULT1A4	SULT1A4
contig01370	91	er membrane protein complex subunit 3-like	1689	gi|209737972|gb|ACI69855.1|pob [Salmo salar]	ACI69855	0.0	100	536.184	259	259	Q7SXW4	pob
contig01005	91	pyroglutamyl-peptidase 1	1808	gi|213514218|ref|NP_001135319.1|Pyroglutamyl-peptidase 1 [Salmo salar] >gi|209732642|gb|ACI67190.1| Pyroglutamyl-peptidase 1 [Salmo salar] >gi|223646750|gb|ACN10133.1| Pyroglutamyl-peptidase 1 [Salmo salar] >gi|223672605|gb|ACN12484.1| Pyroglutamyl-peptidase 1 [Salmo salar]	NP_001135319	1.91423E-138	100	412.92	199	199	Q9NXJ5	PGPEP1
contig00840	91	retinoic acid receptor rxr-gamma	1879	gi|410921388|ref|XP_003974165.1|PREDICTED: retinoic acid receptor RXR-gamma-B-like [Takifugu rubripes]	XP_003974165	0.0	91	697.582	465	425	P19793	RXRA
contig00778	91	dolichyl-diphosphooligosaccharide--protein glycosyltransferase 48 kda subunit-like	1914	gi|410899008|ref|XP_003962989.1|PREDICTED: dolichyl-diphosphooligosaccharide--protein glycosyltransferase 48 kDa subunit-like [Takifugu rubripes]	XP_003962989	0.0	92	826.624	466	429	O54734	Ddost
contig00429	91	delta -sterol reductase	2110	gi|56693265|ref|NP_001008597.1|delta(14)-sterol reductase [Danio rerio] >gi|56269428|gb|AAH86836.1| Zgc:103611 [Danio rerio] >gi|182889906|gb|AAI65797.1| Zgc:103611 protein [Danio rerio]	NP_001008597	0.0	90	704.131	421	382	Q9UBM7	DHCR7
contig00330	91	retinol dehydrogenase 12-like	2180	gi|223648598|gb|ACN11057.1|Retinol dehydrogenase 12 [Salmo salar]	ACN11057	0.0	100	575.859	303	303	Q6UX07	DHRS13
contig00238	91	signal peptide peptidase-like 2a-like	2263	gi|291190652|ref|NP_001167297.1|Signal peptide peptidase-like 2A precursor [Salmo salar] >gi|223649098|gb|ACN11307.1| Signal peptide peptidase-like 2A [Salmo salar]	NP_001167297	0.0	98	931.784	534	525	Q8TCT6	SPPL3
contig00107	91	probable isoprenylcysteine alpha-carbonyl methylesterase icmel1-like	2546	gi|153791729|ref|NP_001093504.1|uncharacterized protein LOC567837 [Danio rerio]	NP_001093504	0.0	84	569.311	365	309	IMCEL2	IMCEL2
contig00058	91	serpin peptidase clade a (alpha-1 antitrypsin) member 7	2812	gi|397776428|gb|AFO64912.1|alpha-1-antitrypsin [Oplegnathus fasciatus]	AFO64912	1.28582E-105	79	345.125	269	213	LOC100008973	LOC100008973
contig02435	90	integral membrane protein 2b	1426	gi|209736674|gb|ACI69206.1|Integral membrane protein 2B [Salmo salar]	ACI69206	0.0	100	526.554	255	255	Q9Y287	ITM2B;
contig01989	90	high mobility group protein b2	1527	gi|221219844|gb|ACM08583.1|High mobility group protein B2 [Salmo salar]	ACM08583	8.77454E-116	98	351.673	173	171	HMGB2	HMGB2
contig00795	90	atp synthase subunit mitochondrial-like isoform 1	1906	gi|209151440|gb|ACI33076.1|ATP synthase subunit alpha, mitochondrial precursor [Salmo salar] >gi|223648354|gb|ACN10935.1| ATP synthase subunit alpha, mitochondrial precursor [Salmo salar]	ACI33076	0.0	98	918.687	469	461	P25705	ATP5A1;
contig00758	90	dipeptidase 1-like	1928	gi|348516543|ref|XP_003445798.1|PREDICTED: dipeptidase 1-like [Oreochromis niloticus]	XP_003445798	0.0	90	635.95	368	332	P31428	Dpep1
contig00754	90	lysosome membrane protein 2-like	1929	gi|401664034|dbj|BAM36398.1|CD36 antigen [Oplegnathus fasciatus]	BAM36398	0.0	86	732.635	500	432	Q8WTV0	SCARB1
contig00528	90	glioma tumor suppressor candidate region gene 2	2041	gi|121583669|ref|NP_001073415.1|glioma tumor suppressor candidate region gene 2 protein [Danio rerio] >gi|81097776|gb|AAI09457.1| Zgc:123178 [Danio rerio]	NP_001073415	7.70946E-163	78	487.649	460	362	Q9W3C2	CG1785
contig00357	90	ectonucleotide pyrophosphatase phosphodiesterase family member 6 precursor	2156	gi|61806626|ref|NP_001013545.1|ectonucleotide pyrophosphatase/phosphodiesterase family member 6 precursor [Danio rerio] >gi|82178656|sp|Q5BKW7.1|ENPP6_DANRE RecName: Full=Ectonucleotide pyrophosphatase/phosphodiesterase family member 6; Short=E-NPP 6; Short=NPP-6; AltName: Full=Choline-specific glycerophosphodiester phosphodiesterase; AltName: Full=Glycerophosphocholine cholinephosphodiesterase; …	NP_001013545	0.0	88	668.692	402	356	Q9UJA9	ENPP5
contig06828	89	60s ribosomal protein l10a	737	gi|197632503|gb|ACH70975.1|ribosomal protein L10a-1 [Salmo salar] >gi|209732312|gb|ACI67025.1| 60S ribosomal protein L10a [Salmo salar] >gi|223646188|gb|ACN09852.1| 60S ribosomal protein L10a [Salmo salar] >gi|223646942|gb|ACN10229.1| 60S ribosomal protein L10a [Salmo salar] >gi|223672035|gb|ACN12199.1| 60S ribosomal protein L10a [Salmo salar] >gi|223672805|gb|ACN12584.1| 60S ribosomal protein L1…	ACH70975	2.08889E-140	100	404.06	216	216	rpl10	rpl10
contig06422	89	adenylate kinase mitochondrial	793	gi|221222210|gb|ACM09766.1|Adenylate kinase isoenzyme 2, mitochondrial [Salmo salar]	ACM09766	8.70752E-172	100	485.723	236	236	ak2	ak2
contig04065	89	histone	1131	gi|4504279|ref|NP_002098.1|histone H3.3 [Homo sapiens] >gi|4885385|ref|NP_005315.1| histone H3.3 [Homo sapiens] >gi|6680159|ref|NP_032236.1| histone H3.3 [Mus musculus] >gi|6680161|ref|NP_032237.1| histone H3.3 [Mus musculus] >gi|16758888|ref|NP_446437.1| histone H3.3 [Rattus norvegicus] >gi|17530867|ref|NP_511095.1| histone H3.3B, isoform A [Drosophila melanogaster] >gi|17647507|ref|NP_523479.1|…							P08898	his-17
contig04064	89	pancreatic progenitor cell differentiation and proliferation factor-like	1131	gi|328677171|gb|AEB31308.1|hypothetical protein [Epinephelus bruneus]	AEB31308	1.18571E-33	89	130.954	105	94	Q9H3Y8	PPDPF
contig03027	89	insulin-like growth factor binding protein 2	1308	gi|185132315|ref|NP_001117120.1|IGF binding protein 3 precursor [Salmo salar] >gi|133711679|gb|ABO36534.1| IGF binding protein 3 [Salmo salar]	NP_001117120	0.0	100	531.176	258	258	P08833	IGFBP1
contig02187	89	tick partial	1482	gi|270015337|gb|EFA11785.1|hypothetical protein TcasGA2_TC008564 [Tribolium castaneum]	EFA11785	1.03273E-13	51	57.3806	122	63	#N/A	#N/A
contig06465	88	lipocalin precursor	786	gi|209738052|gb|ACI69895.1|Lipocalin precursor [Salmo salar]	ACI69895	5.36073E-130	100	377.096	181	181	Q6UWW0	LCN15
contig05660	88	brain protein 44-like protein	899	gi|209731070|gb|ACI66404.1|Brain protein 44-like protein [Salmo salar] >gi|209732048|gb|ACI66893.1| Brain protein 44-like protein [Salmo salar] >gi|209733898|gb|ACI67818.1| Brain protein 44-like protein [Salmo salar] >gi|225704252|gb|ACO07972.1| Brain protein 44-like protein [Oncorhynchus mykiss]	ACI66404	5.35673E-72	100	228.409	108	108	O95563	BRP44
contig04034	88	phosphatidylethanolamine-binding protein variant 1	1136	gi|213512032|ref|NP_001135084.1|phosphatidylethanolamine binding protein [Salmo salar] >gi|197632225|gb|ACH70836.1| phosphatidylethanolamine binding protein [Salmo salar] >gi|209735894|gb|ACI68816.1| Phosphatidylethanolamine-binding protein 1 [Salmo salar] >gi|209735928|gb|ACI68833.1| Phosphatidylethanolamine-binding protein 1 [Salmo salar] >gi|209737058|gb|ACI69398.1| Phosphatidylethanolamine-bi…	NP_001135084	1.16821E-133	100	391.349	187	187	Q8VIN1	Pbp2
contig03553	88	coiled-coil-helix-coiled-coil-helix domain-containing protein mitochondrial-like	1210	gi|221220998|gb|ACM09160.1|Coiled-coil-helix-coiled-coil-helix domain-containing protein 3, mitochondrial precursor [Salmo salar]	ACM09160	3.80184E-118	93	355.14	246	231	Q9NX63	CHCHD3
contig03255	88	nicotinate-nucleotide pyrophosphorylase	1269	gi|410932074|ref|XP_003979419.1|PREDICTED: nicotinate-nucleotide pyrophosphorylase [carboxylating]-like [Takifugu rubripes]	XP_003979419	1.44145E-170	89	491.115	287	257	Q91X91	Qprt
contig03181	88	ribosomal protein l4	1280	gi|213512258|ref|NP_001135255.1|60S ribosomal protein L4-A [Salmo salar] >gi|209155410|gb|ACI33937.1| 60S ribosomal protein L4-A [Salmo salar] >gi|221220200|gb|ACM08761.1| 60S ribosomal protein L4-A [Salmo salar]	NP_001135255	0.0	100	655.21	344	344	RPL4	RPL4
contig03088	88	phosducin-like protein 3	1299	gi|197632477|gb|ACH70962.1|phosducin-like 3-2 [Salmo salar] >gi|209733276|gb|ACI67507.1| Phosducin-like protein 3 [Salmo salar] >gi|209736544|gb|ACI69141.1| Phosducin-like protein 3 [Salmo salar]	ACH70962	6.63609E-163	100	469.929	241	241	Q9H2J4	PDCL3
contig02709	88	flap endonuclease 1-b	1366	gi|317376191|sp|B9EMY6.1|FEN1_SALSARecName: Full=Flap endonuclease 1; Short=FEN-1; AltName: Full=Flap structure-specific endonuclease 1 >gi|221220444|gb|ACM08883.1| Flap endonuclease 1-B [Salmo salar] >gi|221221934|gb|ACM09628.1| Flap endonuclease 1-B [Salmo salar]	B9EMY6	0.0	100	672.929	367	367	P39748	FEN1
contig01314	88	mitochondrial import receptor subunit tom22 homolog	1707	gi|221220024|gb|ACM08673.1|Mitochondrial import receptor subunit TOM22 homolog [Salmo salar]	ACM08673	1.32386E-34	94	136.346	94	89	Q75Q41	Tomm22
contig00250	88	bifunctional atp-dependent dihydroxyacetone kinase fad-amp lyase	2257	gi|348539830|ref|XP_003457392.1|PREDICTED: bifunctional ATP-dependent dihydroxyacetone kinase/FAD-AMP lyase (cyclizing)-like [Oreochromis niloticus]	XP_003457392	0.0	89	936.406	580	519	Q8VC30	Dak
contig00045	88	glutamate dehydrogenase	3024	gi|209152152|gb|ACI33099.1|Glutamate dehydrogenase 1, mitochondrial precursor [Salmo salar]	ACI33099	0.0	100	936.021	447	447	P26443	Glud1
contig06305	87	ethanolamine kinase 1-like	809	gi|213511180|ref|NP_001135277.1|Ethanolamine kinase 1 [Salmo salar] >gi|209155840|gb|ACI34152.1| Ethanolamine kinase 1 [Salmo salar]	NP_001135277	1.07958E-79	99	255.758	134	133	Q9HBU6	ETNK1
contig03542	87	family with sequence similarity member a	1214	gi|348503740|ref|XP_003439421.1|PREDICTED: MIP18 family protein FAM96A-like [Oreochromis niloticus]	XP_003439421	2.87648E-90	95	280.796	159	152	Q9H5X1	FAM96A
contig03319	87	cd209 antigen-like protein a	1256	gi|225716830|gb|ACO14261.1|CD209 antigen-like protein A [Esox lucius]	ACO14261	3.90547E-47	77	171.785	127	98	Q8IUN9	CLEC10A
contig01426	87	mannose-p-dolichol utilization defect 1 protein	1672	gi|50344916|ref|NP_001002130.1|mannose-P-dolichol utilization defect 1 protein [Danio rerio] >gi|47937968|gb|AAH71434.1| Mannose-P-dolichol utilization defect 1b [Danio rerio]	NP_001002130	1.07199E-73	72	246.128	247	180	Q9R0Q9	Mpdu1
contig01216	87	3-hydroxyisobutyrate mitochondrial-like	1733	gi|209155374|gb|ACI33919.1|3-hydroxyisobutyrate dehydrogenase, mitochondrial precursor [Salmo salar]	ACI33919	0.0	100	660.218	332	332	Q99L13	Hibadh
contig01210	87	alpha-enolase	1739	gi|223646978|gb|ACN10247.1|Alpha-enolase [Salmo salar] >gi|223672841|gb|ACN12602.1| Alpha-enolase [Salmo salar]	ACN10247	0.0	99	890.567	433	432	ENO1	ENO1
contig01110	87	alanine aminotransferase 2-like	1771	gi|213514708|ref|NP_001133370.1|Alanine aminotransferase 2-like [Salmo salar] >gi|209152217|gb|ACI33102.1| Alanine aminotransferase 2-like [Salmo salar]	NP_001133370	0.0	98	667.537	334	328	Q8TD30	GPT2
contig00847	87	x-box binding protein 1	1876	gi|209151380|gb|ACI33073.1|X-box-binding protein 1 [Salmo salar]	ACI33073	7.05886E-118	100	362.844	260	260	Q9R1S4	Xbp1
contig00781	87	atp synthase subunit mitochondrial-like	1915	gi|410906157|ref|XP_003966558.1|PREDICTED: ATP synthase subunit beta, mitochondrial-like [Takifugu rubripes]	XP_003966558	0.0	97	941.028	515	504	Q5ZLC5	ATP5B
contig00202	87	bombesin receptor-activated protein c6orf89 homolog	2323	gi|348520485|ref|XP_003447758.1|PREDICTED: uncharacterized protein C6orf89 homolog [Oreochromis niloticus]	XP_003447758	0.0	91	553.518	332	304	Q6UWU4	C6orf89
contig08487	86	splicing arginine serine-rich 2	502	gi|431908736|gb|ELK12328.1|Splicing factor, arginine/serine-rich 2 [Pteropus alecto]	ELK12328	1.21523E-41	100	147.902	85	85	Q14011	CIRBP;
contig07263	86	disulfide-isomerase a3 precursor	676	gi|209156144|gb|ACI34304.1|disulfide-isomerase A3 precursor [Salmo salar]	ACI34304	1.11087E-60	100	207.994	98	98	P30101	PDIA3
contig05042	86	upf0556 protein c19orf10-like	984	gi|348505060|ref|XP_003440079.1|PREDICTED: UPF0556 protein C19orf10-like [Oreochromis niloticus]	XP_003440079	5.73253E-9	91	63.1586	37	34	C19orf10	C19orf10
contig04847	86	eukaryotic translation initiation factor 3 subunit g	1009	gi|213513670|ref|NP_001134416.1|eukaryotic translation initiation factor 3 subunit G [Salmo salar] >gi|209733110|gb|ACI67424.1| Eukaryotic translation initiation factor 3 subunit G [Salmo salar]	NP_001134416	0.0	99	575.089	289	288	Q5RK09	Eif3g
contig03634	86	gtp-binding protein sar1a	1203	gi|209149792|gb|ACI32991.1|GTP-binding protein SAR1a [Salmo salar] >gi|209734904|gb|ACI68321.1| GTP-binding protein SAR1a [Salmo salar] >gi|223647966|gb|ACN10741.1| GTP-binding protein SAR1a [Salmo salar] >gi|303662901|gb|ADM16086.1| GTP-binding protein SAR1a [Salmo salar]	ACI32991	4.01064E-140	100	409.068	198	198	Q9NR31	SAR1A;
contig03381	86	metalloproteinase inhibitor 2 precursor	1244	gi|185132169|ref|NP_001117980.1|tissue inhibitor of metalloproteinase 2 precursor [Oncorhynchus mykiss] >gi|51949889|gb|AAU14867.1| tissue inhibitor of metalloproteinase 2 [Oncorhynchus mykiss] >gi|209737558|gb|ACI69648.1| Metalloproteinase inhibitor 2 precursor [Salmo salar] >gi|223647328|gb|ACN10422.1| Metalloproteinase inhibitor 2 precursor [Salmo salar] >gi|223673213|gb|ACN12788.1| Metallopro…	NP_001117980	1.61168E-152	100	442.195	220	220	P35625	TIMP3
contig03038	86	tetraodon protein product cag00085	1309	gi|118596562|dbj|BAF37938.1|Similar to Tetraodon protein product CAG00085 [Oncorhynchus mykiss]	BAF37938	6.43224E-114	99	344.739	202	201	#N/A	#N/A
contig02322	86	peroxisomal trans-2-enoyl- reductase	1449	gi|213512678|ref|NP_001134524.1|peroxisomal trans-2-enoyl-CoA reductase [Salmo salar] >gi|209734018|gb|ACI67878.1| Peroxisomal trans-2-enoyl-CoA reductase [Salmo salar]	NP_001134524	0.0	100	556.214	287	287	Q16698	DECR1
contig01627	86	protein nap homolog 1-like	1619	gi|229366070|gb|ACQ58015.1|NipSnap homolog 1 [Anoplopoma fimbria]	ACQ58015	5.22153E-163	90	476.093	279	252	O75323	GBAS
contig01375	86	growth hormone-inducible transmembrane protein	1688	gi|225706054|gb|ACO08873.1|Growth hormone-inducible transmembrane protein [Osmerus mordax]	ACO08873	0.0	94	571.622	345	327	Q91VC9	Ghitm
contig01291	86	butyrophilin subfamily 1 member a1-like	1715	gi|440894408|gb|ELR46874.1|hypothetical protein M91_15715, partial [Bos grunniens mutus]	ELR46874	1.10895E-28	57	122.094	178	102	Q96PL5	ERMAP
contig00969	86	transport protein sec61 subunit alpha	1822	gi|185135375|ref|NP_001117774.1|protein transport protein Sec61 subunit alpha isoform B [Oncorhynchus mykiss] >gi|48428674|sp|Q98SN8.3|S61A2_ONCMY RecName: Full=Protein transport protein Sec61 subunit alpha isoform B >gi|13517987|gb|AAK29082.1|AF346601_1 Sec61 alpha form B [Oncorhynchus mykiss]	NP_001117774	2.52843E-132	100	407.527	198	198	SEC61A2	SEC61A2
contig00936	86	serine protease hepsin-like	1840	gi|348512290|ref|XP_003443676.1|PREDICTED: serine protease hepsin-like [Oreochromis niloticus]	XP_003443676	1.93944E-77	96	262.307	132	127	P05981	HPN
contig00743	86	st3 beta-galactoside alpha- -sialyltransferase 1	1932	gi|348512551|ref|XP_003443806.1|PREDICTED: CMP-N-acetylneuraminate-beta-galactosamide-alpha-2,3-sialyltransferase 1-like [Oreochromis niloticus]	XP_003443806	0.0	91	600.127	333	304	Q11201	ST3GAL1
contig00402	86	protein disulfide-isomerase a6-like	2125	gi|209156264|gb|ACI34364.1|disulfide-isomerase A6 precursor [Salmo salar]	ACI34364	0.0	100	536.569	297	297	P30101	PDIA3
contig07658	85	nucleoside diphosphate kinase a	627	gi|209734222|gb|ACI67980.1|Nucleoside diphosphate kinase A [Salmo salar] >gi|223646792|gb|ACN10154.1| Nucleoside diphosphate kinase A [Salmo salar] >gi|223672649|gb|ACN12506.1| Nucleoside diphosphate kinase A [Salmo salar] >gi|303659625|gb|ADM15964.1| Nucleoside diphosphate kinase A [Salmo salar]	ACI67980	7.02542E-108	100	317.39	151	151	P15531	NME1;
contig03958	85	gamma-interferon-inducible lysosomal thiol reductase precursor	1151	gi|209733396|gb|ACI67567.1|Gamma-interferon-inducible lysosomal thiol reductase precursor [Salmo salar] >gi|223647174|gb|ACN10345.1| Gamma-interferon-inducible lysosomal thiol reductase precursor [Salmo salar] >gi|223673047|gb|ACN12705.1| Gamma-interferon-inducible lysosomal thiol reductase precursor [Salmo salar]	ACI67567	0.0	100	532.717	253	253	Q499T2	Ifi30
contig03206	85	ubiquitin-conjugating enzyme e2 a	1278	gi|41054359|ref|NP_956013.1|zgc:55512 [Danio rerio] >gi|27882284|gb|AAH44416.1| Zgc:55512 [Danio rerio] >gi|182890624|gb|AAI64899.1| Zgc:55512 protein [Danio rerio] >gi|221219598|gb|ACM08460.1| Ubiquitin-conjugating enzyme E2 A [Salmo salar] >gi|221222182|gb|ACM09752.1| Ubiquitin-conjugating enzyme E2 A [Salmo salar] >gi|225704560|gb|ACO08126.1| Ubiquitin-conjugating enzyme E2 A [Oncorhynchus myk…	NP_956013	3.68166E-104	100	316.62	152	152	Q9Z255	Ube2a;
contig02446	85	ubiquinone biosynthesis protein mitochondrial precursor	1423	gi|209733964|gb|ACI67851.1|Ubiquinone biosynthesis protein COQ9, mitochondrial precursor [Salmo salar]	ACI67851	0.0	99	552.362	324	323	O75208	COQ9
contig02213	85	elongation of very long chain fatty acids protein 1-like	1474	gi|226442622|ref|NP_001139865.1|Elongation of very long chain fatty acids protein 1 [Salmo salar] >gi|221219494|gb|ACM08408.1| Elongation of very long chain fatty acids protein 1 [Salmo salar]	NP_001139865	0.0	100	621.698	319	319	Q9BW60	ELOVL1
contig01280	85	coatomer subunit beta	1717	gi|213515116|ref|NP_001133821.1|Coatomer subunit beta [Salmo salar] >gi|209155448|gb|ACI33956.1| Coatomer subunit beta [Salmo salar]	NP_001133821	0.0	99	1113.6	572	571	Q9JIF7	Copb1
contig00946	85	subfamily member a1	1827	gi|410265360|gb|JAA20646.1|butyrophilin, subfamily 2, member A1 [Pan troglodytes] >gi|410351999|gb|JAA42603.1| butyrophilin, subfamily 2, member A1 [Pan troglodytes]	JAA20646	1.24115E-75	53	261.151	481	259	O00478	BTN3A3
contig00570	85	histidyl-trna synthetase	2019	gi|432961037|ref|XP_004086544.1|PREDICTED: histidine--tRNA ligase, cytoplasmic-like isoform 1 [Oryzias latipes]	XP_004086544	0.0	94	900.197	516	486	P49590	HARS2
contig00531	85	sorting nexin 12	2047	gi|225716824|gb|ACO14258.1|Sorting nexin-12 [Esox lucius]	ACO14258	6.22609E-105	100	327.02	160	160	O60493	Snx3;
contig00298	85	phosphoglycerate mutase 1	2215	gi|213513536|ref|NP_001133249.1|phosphoglycerate mutase 1 [Salmo salar] >gi|209147645|gb|ACI32899.1| Phosphoglycerate mutase 1 [Salmo salar]	NP_001133249	3.39558E-176	100	515.768	246	246	Q8N0Y7	PGAM4
contig00144	85	atp-binding cassette sub-family a member 1	2425	gi|432848380|ref|XP_004066316.1|PREDICTED: ATP-binding cassette sub-family A member 1-like [Oryzias latipes]	XP_004066316	2.51109E-17	87	96.2857	56	49	ABCA1	ABCA1
contig00087	85	trifunctional enzyme subunit mitochondrial	2625	gi|224587261|gb|ACN58629.1|Trifunctional enzyme subunit alpha, mitochondrial precursor [Salmo salar]	ACN58629	0.0	96	1117.84	632	611	Q8BMS1	Hadha
contig05851	84	type-4 ice-structuring protein precursor	873	gi|209731464|gb|ACI66601.1|Type-4 ice-structuring protein precursor [Salmo salar] >gi|223646266|gb|ACN09891.1| Type-4 ice-structuring protein precursor [Salmo salar] >gi|223672113|gb|ACN12238.1| Type-4 ice-structuring protein precursor [Salmo salar]	ACI66601	8.10022E-54	100	181.8	120	120	AFP4	AFP4
contig04019	84	histamine n-methyltransferase	1141	gi|213515140|ref|NP_001134624.1|histamine N-methyltransferase [Salmo salar] >gi|209734768|gb|ACI68253.1| Histamine N-methyltransferase [Salmo salar]	NP_001134624	0.0	99	596.275	289	288	P50135	HNMT
contig02162	84	aflatoxin b1 aldehyde reductase member 2	1487	gi|213514514|ref|NP_001133222.1|aldo-keto reductase family 7 member A5-like [Salmo salar] >gi|198285447|gb|ACH85262.1| aldo-keto reductase family 7 member A5-like [Salmo salar] >gi|209731000|gb|ACI66369.1| Aflatoxin B1 aldehyde reductase member 2 [Salmo salar]	NP_001133222	0.0	100	762.681	360	360	Q14722	KCNAB1
contig01849	84	vacuolar proton pump subunit e 1	1561	gi|209734704|gb|ACI68221.1|Vacuolar proton pump subunit E 1 [Salmo salar]	ACI68221	2.8682E-132	100	394.815	226	226	P36543	ATP6V1E1;
contig01804	84	rrna 2 -o-methyltransferase fibrillarin-like	1572	gi|213513153|ref|NP_001133674.1|rRNA 2-O-methyltransferase fibrillarin [Salmo salar] >gi|209154898|gb|ACI33681.1| rRNA 2-O-methyltransferase fibrillarin [Salmo salar]	NP_001133674	2.58674E-168	100	490.73	237	237	A6NHQ2	FBLL1
contig01579	84	solute carrier family 22 member 2	1636	gi|213514932|ref|NP_001135271.1|Solute carrier family 22 member 2 [Salmo salar] >gi|209155752|gb|ACI34108.1| Solute carrier family 22 member 2 [Salmo salar]	NP_001135271	0.0	100	1035.79	530	530	O75751	SLC22A3
contig01482	84	peroxisomal acyl-coenzyme a oxidase 3	1659	gi|259155166|ref|NP_001158825.1|peroxisomal acyl-coenzyme A oxidase 3 [Salmo salar] >gi|223647592|gb|ACN10554.1| Acyl-coenzyme A oxidase 3, peroxisomal [Salmo salar]	NP_001158825	0.0	100	733.406	348	348	Q99424	ACOX2
contig01454	84	cysteine-rich with egf-like domains 2	1669	gi|348515135|ref|XP_003445095.1|PREDICTED: cysteine-rich with EGF-like domain protein 2-like [Oreochromis niloticus]	XP_003445095	4.3874E-179	87	520.776	322	282	Q6UXH1	CRELD2
contig01294	84	desmocollin-2 isoform 1	1714	gi|432916854|ref|XP_004079412.1|PREDICTED: desmocollin-3-like [Oryzias latipes]	XP_004079412	4.21408E-99	61	331.257	434	266	P55290	CDH13
contig00705	84	phospholipase a1 member a	1952	gi|224613456|gb|ACN60307.1|Phospholipase A1 member A precursor [Salmo salar]	ACN60307	7.35755E-109	88	345.125	203	179	Q8WWY8	LIPH
contig00359	84	staphylococcal nuclease domain-containing protein 1	2157	gi|224613410|gb|ACN60284.1|Staphylococcal nuclease domain-containing protein 1 [Salmo salar]	ACN60284	0.0	100	781.171	399	399	Q7KZF4	SND1
contig00334	84	ww domain-binding protein 2-like	2176	gi|213511987|ref|NP_001134721.1|WW domain binding protein 2 [Salmo salar] >gi|209735452|gb|ACI68595.1| WW domain-binding protein 2 [Salmo salar]	NP_001134721	1.26722E-137	99	417.157	251	250	Q969T9	WBP2
contig00278	84	angiopoietin-like 3	2228	gi|190339153|gb|AAI63088.1|Angptl3 protein [Danio rerio]	AAI63088	9.66388E-88	85	294.664	179	153	O95841	ANGPTL1
contig00145	84	histone	2423	gi|4504279|ref|NP_002098.1|histone H3.3 [Homo sapiens] >gi|4885385|ref|NP_005315.1| histone H3.3 [Homo sapiens] >gi|6680159|ref|NP_032236.1| histone H3.3 [Mus musculus] >gi|6680161|ref|NP_032237.1| histone H3.3 [Mus musculus] >gi|16758888|ref|NP_446437.1| histone H3.3 [Rattus norvegicus] >gi|17530867|ref|NP_511095.1| histone H3.3B, isoform A [Drosophila melanogaster] >gi|17647507|ref|NP_523479.1|…							P08898	his-17
contig00121	84	phenylalanyl-trna synthetase alpha chain-like	2495	gi|213513920|ref|NP_001133621.1|Phenylalanyl-tRNA synthetase alpha chain [Salmo salar] >gi|209154712|gb|ACI33588.1| Phenylalanyl-tRNA synthetase alpha chain [Salmo salar]	NP_001133621	0.0	100	998.423	497	497	Q8C0C7	Farsa
contig00108	84	transmembrane emp24 domain-containing protein 9 precursor	2544	gi|225717020|gb|ACO14356.1|Transmembrane emp24 domain-containing protein 9 precursor [Esox lucius]	ACO14356	3.75767E-137	100	417.927	200	200	Q7Z7H5	TMED4
contig00102	84	heparin cofactor 2	2570	gi|313756976|gb|ADR78295.1|heparin cofactor II [Oplegnathus fasciatus]	ADR78295	0.0	91	905.975	513	468	P49182	Serpind1
contig06260	83	ribosome-binding protein 1	817	gi|348507352|ref|XP_003441220.1|PREDICTED: ribosome-binding protein 1-like [Oreochromis niloticus]	XP_003441220	3.77806E-15	69	84.3445	121	84	Q28298	RRBP1
contig03423	83	trna selenocysteine 1-associated protein 1	1238	gi|209737894|gb|ACI69816.1|tRNA selenocysteine-associated protein 1 SECp43 [Salmo salar]	ACI69816	2.84348E-179	89	511.916	302	269	Q9NX07	TRNAU1AP
contig01656	83	zinc finger ccch domain-containing protein 15	1609	gi|226443308|ref|NP_001139846.1|Zinc finger CCCH domain-containing protein 15 [Salmo salar] >gi|221219298|gb|ACM08310.1| Zinc finger CCCH domain-containing protein 15 [Salmo salar]	NP_001139846	0.0	97	568.54	407	397	Q8WU90	ZC3H15
contig01585	83	udp-glucose 4-epimerase	1636	gi|225709368|gb|ACO10530.1|UDP-glucose 4-epimerase [Caligus rogercresseyi]	ACO10530	0.0	100	734.176	351	351	Q8R059	Gale
contig01100	83	26s proteasome non-atpase regulatory subunit 5	1775	gi|348528001|ref|XP_003451507.1|PREDICTED: 26S proteasome non-ATPase regulatory subunit 5-like [Oreochromis niloticus]	XP_003451507	0.0	89	802.742	486	435	Q0P5A6	PSMD5
contig01031	83	28s ribosomal protein mitochondrial precursor	1796	gi|209732018|gb|ACI66878.1|28S ribosomal protein S18b, mitochondrial precursor [Salmo salar] >gi|209737816|gb|ACI69777.1| 28S ribosomal protein S18b, mitochondrial precursor [Salmo salar] >gi|303666223|gb|ADM16221.1| 28S ribosomal protein S18b, mitochondrial precursor [Salmo salar]	ACI66878	2.26052E-102	100	321.242	161	161	Q9Y676	MRPS18B
contig00393	83	nedd4 family-interacting protein 2	2133	gi|47086997|ref|NP_998512.1|NEDD4 family-interacting protein 2 [Danio rerio] >gi|37589075|gb|AAH59183.1| Zgc:63948 [Danio rerio]	NP_998512	4.77942E-90	84	291.967	243	205	Q9BT67	NDFIP1
contig00170	83	alanine--glyoxylate aminotransferase 2-like 1-like	2379	gi|348543279|ref|XP_003459111.1|PREDICTED: alanine--glyoxylate aminotransferase 2-like 1-like [Oreochromis niloticus]	XP_003459111	0.0	89	822.387	496	445	Q9BYV1	AGXT2
contig00054	83	sestrin-1 isoform 1	2853	gi|432945291|ref|XP_004083525.1|PREDICTED: sestrin-1-like isoform 1 [Oryzias latipes]	XP_004083525	3.3641E-140	97	439.113	217	212	P58004	SESN2
contig06737	82	adenylate kinase mitochondrial	751	gi|224493088|sp|B5XCA1.1|KAD2_SALSARecName: Full=Adenylate kinase 2, mitochondrial; Short=AK 2; AltName: Full=ATP-AMP transphosphorylase 2 >gi|209735204|gb|ACI68471.1| Adenylate kinase isoenzyme 2, mitochondrial [Salmo salar]	B5XCA1	2.42318E-172	100	486.108	236	236	ak2	ak2
contig06107	82	maleylacetoacetate isomerase	839	gi|157152701|gb|ABV24050.1|gluthathione S-transferase zeta [Takifugu obscurus]	ABV24050	9.84792E-140	96	404.06	214	207	Q9WVL0	Gstz1
contig05220	82	peroxiredoxin 4	956	gi|209733330|gb|ACI67534.1|Peroxiredoxin-4 [Salmo salar]	ACI67534	0.0	100	545.043	262	262	Q06830	PRDX1
contig04060	82	26s protease regulatory subunit 8	1130	gi|225707968|gb|ACO09830.1|26S protease regulatory subunit 8 [Osmerus mordax]	ACO09830	0.0	99	641.728	349	348	P62193	Psmc1; PSMC1;
contig03628	82	72 kda type iv collagenase precursor	1205	gi|213515562|ref|NP_001133404.1|72 kDa type IV collagenase precursor [Salmo salar] >gi|209153633|gb|ACI33172.1| 72 kDa type IV collagenase precursor [Salmo salar]	NP_001133404	0.0	100	666.381	322	322	P45452	MMP13
contig02808	82	eukaryotic translation initiation factor 2 subunit 3	1345	gi|291190566|ref|NP_001167139.1|Eukaryotic translation initiation factor 2 subunit 3 [Salmo salar] >gi|223648322|gb|ACN10919.1| Eukaryotic translation initiation factor 2 subunit 3 [Salmo salar]	NP_001167139	0.0	99	680.633	333	332	Q5ZMS3	EIF2S3
contig02723	82	nadh dehydrogenase	1365	gi|209154116|gb|ACI33290.1|NADH dehydrogenase iron-sulfur protein 2, mitochondrial precursor [Salmo salar]	ACI33290	0.0	100	939.102	447	447	Q91WD5	Ndufs2
contig02641	82	retinoic acid receptor rxr-alpha-like	1378	gi|41282088|ref|NP_571292.2|retinoic acid receptor RXR-gamma-A [Danio rerio] >gi|52788288|sp|Q90416.2|RXRGA_DANRE RecName: Full=Retinoic acid receptor RXR-gamma-A; AltName: Full=Nuclear receptor subfamily 2 group B member 3-A; AltName: Full=Retinoic acid receptor RXR-alpha; AltName: Full=Retinoid X receptor alpha; AltName: Full=Retinoid X receptor gamma-A >gi|37590367|gb|AAH59576.1| Retinoid x re…	NP_571292	0.0	96	634.795	345	333	P19793	RXRA
contig02287	82	proteasome ( macropain) 26s non- 4	1458	gi|209736020|gb|ACI68879.1|26S proteasome non-ATPase regulatory subunit 4 [Salmo salar]	ACI68879	0.0	100	684.485	363	363	P55036	PSMD4
contig02006	82	mosc domain-containing protein mitochondrial precursor	1521	gi|225715582|gb|ACO13637.1|MOSC domain-containing protein 1, mitochondrial precursor [Esox lucius]	ACO13637	0.0	93	594.734	330	309	Q5VT66	MOSC1
contig01946	82	ccaat enhancer-binding protein delta	1535	gi|221221938|gb|ACM09630.1|CCAAT/enhancer-binding protein delta [Salmo salar]	ACM09630	0.0	100	557.37	304	304	P28033	Cebpb
contig01925	82	transposase homolog	1541	gi|76162476|gb|AAX30328.2|SJCHGC03018 protein [Schistosoma japonicum]	AAX30328	5.58328E-31	87	124.02	73	64	#N/A	#N/A
contig01457	82	ac transposable element-derived protein 4	1669	gi|427783203|gb|JAA57053.1|Putative tick transposon [Rhipicephalus pulchellus]	JAA57053	5.50978E-162	66	484.952	479	317	Q96JS3	PGBD1
contig01004	82	arginase-1	1809	gi|213514162|ref|NP_001134788.1|Arginase-1 [Salmo salar] >gi|209736026|gb|ACI68882.1| Arginase-1 [Salmo salar]	NP_001134788	0.0	99	688.723	337	336	P78540	ARG2
contig00971	82	bcl2 adenovirus e1b 19 kda protein-interacting protein 3-like	1822	gi|198285429|gb|ACH85253.1|BCL2/adenovirus E1B interacting protein 3-like [Salmo salar]	ACH85253	5.24716E-15	100	83.9593	56	56	O60238	BNIP3L
contig00902	82	PREDICTED: uncharacterized protein LOC101165676	1855	gi|432930197|ref|XP_004081368.1|PREDICTED: uncharacterized protein LOC101165676 [Oryzias latipes]	XP_004081368	3.38104E-10	50	68.9366	173	88	#N/A	#N/A
contig00832	82	atp h+ mitochondrial f1 alpha subunit cardiac muscle	1886	gi|209151440|gb|ACI33076.1|ATP synthase subunit alpha, mitochondrial precursor [Salmo salar] >gi|223648354|gb|ACN10935.1| ATP synthase subunit alpha, mitochondrial precursor [Salmo salar]	ACI33076	0.0	100	1124.38	552	552	P25705	ATP5A1;
contig00626	82	xaa-pro dipeptidase	1981	gi|348500080|ref|XP_003437601.1|PREDICTED: xaa-Pro dipeptidase [Oreochromis niloticus]	XP_003437601	0.0	94	926.776	486	461	Q5I0D7	Pepd
contig00527	82	obg-like atpase 1	2046	gi|259155172|ref|NP_001158828.1|obg-like ATPase 1 [Salmo salar] >gi|223647610|gb|ACN10563.1| Obg-like ATPase 1 [Salmo salar]	NP_001158828	0.0	100	703.36	342	342	Q9CZ30	Ola1
contig00390	82	alpha-2-antiplasmin-like	2134	gi|311771746|ref|NP_001185743.1|serine (or cysteine) peptidase inhibitor, clade F, member 2 precursor [Oncorhynchus mykiss] >gi|302353533|emb|CBW45296.1| serpin peptidase inhibitor, clade F, member 2 [Oncorhynchus mykiss]	NP_001185743	0.0	94	733.791	419	395	Q61247	Serpinf2
contig00228	82	neutral alpha-glucosidase ab-like	2279	gi|292621001|ref|XP_002664506.1|PREDICTED: neutral alpha-glucosidase AB-like [Danio rerio]	XP_002664506	1.12647E-125	91	409.453	239	219	Q8BHN3	Ganab
contig00082	82	heterogeneous nuclear ribonucleoprotein a1	2655	gi|223647288|gb|ACN10402.1|Heterogeneous nuclear ribonucleoprotein A1 [Salmo salar] >gi|223673171|gb|ACN12767.1| Heterogeneous nuclear ribonucleoprotein A1 [Salmo salar]	ACN10402	1.12463E-135	100	421.394	193	193	P49312	HNRNPA1;
contig06627	81	y-box-binding protein 2-a	765	gi|213510928|ref|NP_001133543.1|Y-box-binding protein 2-A [Salmo salar] >gi|209154422|gb|ACI33443.1| Y-box-binding protein 2-A [Salmo salar]	NP_001133543	2.3366E-20	96	96.6709	128	124	YBX2A	YBX2A
contig05130	81	PREDICTED: hypothetical protein LOC325517	970	gi|326677705|ref|XP_003200891.1|PREDICTED: hypothetical protein LOC325517 [Danio rerio]	XP_003200891	2.3938E-36	89	136.346	89	80	#N/A	#N/A
contig04640	81	glucose-6-phosphatase	1038	gi|225707522|gb|ACO09607.1|Glucose-6-phosphatase [Osmerus mordax]	ACO09607	2.09818E-79	95	257.684	155	148	Q9NQR9	G6PC2
contig03327	81	adp atp translocase 2	1253	gi|209731210|gb|ACI66474.1|ADP/ATP translocase 2 [Salmo salar]	ACI66474	0.0	100	580.867	297	297	Q9H0C2	SLC25A31
contig02903	81	elongation factor 1-beta	1333	gi|225715512|gb|ACO13602.1|Elongation factor 1-beta [Esox lucius]	ACO13602	2.1713E-63	95	214.927	146	140	EEF1B2	EEF1B2
contig01839	81	arsenite methyltransferase	1562	gi|226442606|ref|NP_001139863.1|arsenite methyltransferase [Salmo salar] >gi|221219448|gb|ACM08385.1| Arsenite methyltransferase [Salmo salar]	NP_001139863	4.40705E-97	99	310.071	166	165	Q91WU5	As3mt
contig00953	81	malate cytoplasmic	1832	gi|197631777|gb|ACH70612.1|malate dehydrogenase 1 [Salmo salar]	ACH70612	0.0	100	654.44	334	334	mdh1	mdh1
contig00343	81	thymidine phosphorylase	2169	gi|213511662|ref|NP_001133751.1|Thymidine phosphorylase [Salmo salar] >gi|209155212|gb|ACI33838.1| Thymidine phosphorylase precursor [Salmo salar]	NP_001133751	0.0	100	907.131	453	453	Q99N42	Tymp
contig07047	80	ubiquitin fusion degradation protein 1 homolog	709	gi|209737186|gb|ACI69462.1|Ubiquitin fusion degradation protein 1 homolog [Salmo salar]	ACI69462	5.62327E-132	100	385.956	192	192	P70362	Ufd1l
contig04973	80	40s ribosomal protein s5	991	gi|238231611|ref|NP_001153991.1|40S ribosomal protein S5 [Oncorhynchus mykiss] >gi|197632573|gb|ACH71010.1| ribosomal protein S5-1 [Salmo salar] >gi|197632575|gb|ACH71011.1| ribosomal protein S5-2 [Salmo salar] >gi|209149660|gb|ACI32985.1| 40S ribosomal protein S5 [Salmo salar] >gi|209738294|gb|ACI70016.1| 40S ribosomal protein S5 [Salmo salar] >gi|223646148|gb|ACN09832.1| 40S ribosomal protein S…	NP_001153991	3.05864E-148	100	427.172	205	205	Q24186	RpS5a
contig03968	80	vacuole membrane protein 1-like	1147	gi|47210535|emb|CAF90654.1|unnamed protein product [Tetraodon nigroviridis]	CAF90654	5.24204E-76	94	251.521	136	128	Q96GC9	VMP1
contig03275	80	mitochondrial import inner membrane translocase subunit tim17-a	1264	gi|221220018|gb|ACM08670.1|Mitochondrial import inner membrane translocase subunit Tim17-A [Salmo salar] >gi|221220028|gb|ACM08675.1| Mitochondrial import inner membrane translocase subunit Tim17-A [Salmo salar]	ACM08670	1.3471E-84	100	266.929	167	167	Q99595	TIMM17A
contig03152	80	adp atp translocase 2	1287	gi|209732444|gb|ACI67091.1|ADP/ATP translocase 2 [Salmo salar] >gi|303658095|gb|ADM15907.1| ADP/ATP translocase 2 [Salmo salar]	ACI67091	0.0	100	577.785	297	297	Q9H0C2	SLC25A31
contig02647	80	c-type lectin domain family 4 member e	1380	gi|185135154|ref|NP_001117053.1|C type lectin receptor C [Salmo salar] >gi|50429300|gb|AAT77222.1| C type lectin receptor C [Salmo salar]	NP_001117053	1.70552E-158	100	462.225	251	251	Q9NNX6	CD209
contig02455	80	glutathione peroxidase 3 precursor	1423	gi|212276144|ref|NP_001131027.1|glutathione peroxidase 3 (plasma) precursor [Danio rerio]	NP_001131027	2.08506E-94	82	295.819	203	168	O75715	GPX5
contig01438	80	complement c5	1673	gi|326668227|ref|XP_001919226.3|PREDICTED: complement C5 [Danio rerio]	XP_001919226	2.60319E-148	71	477.248	448	319	P0C0L4	C4A
contig01034	80	26s protease regulatory subunit 6a	1794	gi|213512913|ref|NP_001134065.1|26S protease regulatory subunit 6A [Salmo salar] >gi|209730462|gb|ACI66100.1| 26S protease regulatory subunit 6A [Salmo salar]	NP_001134065	0.0	99	869.766	427	426	O88685	Psmc3
contig00731	80	renin receptor-like	1940	gi|213514704|ref|NP_001133563.1|Renin receptor precursor [Salmo salar] >gi|209154504|gb|ACI33484.1| Renin receptor precursor [Salmo salar]	NP_001133563	0.0	100	662.914	362	362	O75787	ATP6AP2
contig00598	80	basic leucine zipper and w2 domain-containing protein 1-a-like	2002	gi|41054385|ref|NP_956002.1|basic leucine zipper and W2 domain-containing protein 1-A [Danio rerio] >gi|82187093|sp|Q6PD83.1|BZW1A_DANRE RecName: Full=Basic leucine zipper and W2 domain-containing protein 1-A >gi|37589071|gb|AAH58875.1| Basic leucine zipper and W2 domains 1a [Danio rerio]	NP_956002	0.0	96	706.827	407	391	Q7L1Q6	BZW1; Bzw1;
contig00418	80	pci domain-containing protein 2	2113	gi|213510830|ref|NP_001134822.1|PCI domain-containing protein 2 [Salmo salar] >gi|209736346|gb|ACI69042.1| PCI domain-containing protein 2 [Salmo salar]	NP_001134822	0.0	100	790.801	395	395	Q8BFV2	Pcid2
contig00281	80	monoacylglycerol lipase abhd12	2227	gi|213512888|ref|NP_001133986.1|Abhydrolase domain-containing protein 12 [Salmo salar] >gi|209156066|gb|ACI34265.1| Abhydrolase domain-containing protein 12 [Salmo salar]	NP_001133986	0.0	90	645.195	364	329	Q7Z5M8	ABHD12B
contig00256	80	beta 1 (dystrophin-associated protein basic component 1)	2254	gi|224587628|gb|ACN58691.1|Beta-1-syntrophin [Salmo salar]	ACN58691	0.0	100	1080.47	518	518	Q9HD26	GOPC
contig00137	80	eukaryotic translation initiation factor 3 subunit c	2452	gi|223647896|gb|ACN10706.1|Eukaryotic translation initiation factor 3 subunit C [Salmo salar]	ACN10706	0.0	97	1024.62	535	519	Q99613	EIF3C
contig05455	79	lecithin retinol acyltransferase	926	gi|213515500|ref|NP_001134398.1|lecithin retinol acyltransferase [Salmo salar] >gi|209732996|gb|ACI67367.1| Lecithin retinol acyltransferase [Salmo salar]	NP_001134398	9.72478E-49	99	172.555	100	99	Q9NWW9	HRASLS2
contig04484	79	lactoylglutathione lyase	1064	gi|197631899|gb|ACH70673.1|glyoxalase 1 [Salmo salar] >gi|209730578|gb|ACI66158.1| Lactoylglutathione lyase [Salmo salar]	ACH70673	1.09538E-129	100	380.178	180	180	Q8H0V3	AT1G08110
contig02578	79	serine arginine-rich splicing factor 9	1396	gi|213515460|ref|NP_001133886.1|Splicing factor, arginine/serine-rich 9 [Salmo salar] >gi|209155694|gb|ACI34079.1| Splicing factor, arginine/serine-rich 9 [Salmo salar] >gi|223649152|gb|ACN11334.1| Splicing factor, arginine/serine-rich 9 [Salmo salar]	NP_001133886	1.34829E-100	93	312.768	189	176	Q07955	SRSF1
contig02364	79	wd repeat-containing protein 61	1440	gi|209738308|gb|ACI70023.1|WD repeat-containing protein 61 [Salmo salar]	ACI70023	0.0	100	577.015	302	302	Q9GZS3	WDR61
contig01018	79	prohibitin 2	1802	gi|213514418|ref|NP_001134876.1|prohibitin 2 [Salmo salar] >gi|209736780|gb|ACI69259.1| Prohibitin-2 [Salmo salar]	NP_001134876	0.0	99	525.398	304	303	P35232	PHB;
contig00768	79	proteasome ( macropain) 26s non- 12	1921	gi|213514570|ref|NP_001135241.1|26S proteasome non-ATPase regulatory subunit 12 [Salmo salar] >gi|209155070|gb|ACI33767.1| 26S proteasome non-ATPase regulatory subunit 12 [Salmo salar]	NP_001135241	0.0	100	950.273	462	462	Q9BT78	COPS4;
contig00613	79	leucine-rich repeat-containing protein 58	1996	gi|209154724|gb|ACI33594.1|Leucine-rich repeat-containing protein 58 [Salmo salar]	ACI33594	0.0	100	676.781	351	351	Q9H9A6	LRRC40
contig00604	79	transforming protein	2001	gi|209155638|gb|ACI34051.1|Transforming protein RhoA precursor [Salmo salar] >gi|223647712|gb|ACN10614.1| Transforming protein RhoA precursor [Salmo salar]	ACI34051	2.05076E-131	100	396.356	190	190	P08134	RHOC;
contig00584	79	complement c1r subcomponent-like	2008	gi|185135447|ref|NP_001117852.1|C1R/C1S subunit of Ca2+-dependent complex precursor [Oncorhynchus mykiss] >gi|40217256|emb|CAD58654.1| C1R/C1S subunit of Ca2+-dependent complex [Oncorhynchus mykiss]	NP_001117852	0.0	94	1191.02	621	588	P09871	C1S
contig06130	78	coagulation factor xiii b chain	835	gi|185132505|ref|NP_001117882.1|complement factor H precursor [Oncorhynchus mykiss] >gi|86990283|emb|CAF25505.1| complement factor H precursor [Oncorhynchus mykiss]	NP_001117882	2.52629E-61	84	217.238	140	118	P36980	CFHR2
contig05715	78	male-specific protein	891	gi|348529410|ref|XP_003452206.1|PREDICTED: hypothetical protein LOC100710425 [Oreochromis niloticus]	XP_003452206	4.63592E-30	55	123.25	211	118	#N/A	#N/A
contig04873	78	succinyl- ligase	1004	gi|224587121|gb|ACN58607.1|Succinyl-CoA ligase subunit alpha, mitochondrial precursor [Salmo salar]	ACN58607	7.15549E-55	99	192.586	139	138	P68209	AT5G08300
contig04621	78	argininosuccinate synthase	1042	gi|213514834|ref|NP_001134536.1|Argininosuccinate synthase [Salmo salar] >gi|209734100|gb|ACI67919.1| Argininosuccinate synthase [Salmo salar]	NP_001134536	0.0	100	610.912	291	291	P16460	Ass1
contig04520	78	probable 39s ribosomal protein mitochondrial precursor	1060	gi|209731046|gb|ACI66392.1|Probable 39S ribosomal protein L24, mitochondrial precursor [Salmo salar] >gi|209731316|gb|ACI66527.1| Probable 39S ribosomal protein L24, mitochondrial precursor [Salmo salar]	ACI66392	1.49715E-152	100	439.499	216	216	Q96A35	MRPL24
contig04127	78	deoxycytidylate deaminase	1123	gi|209731626|gb|ACI66682.1|Deoxycytidylate deaminase [Salmo salar] >gi|209735240|gb|ACI68489.1| Deoxycytidylate deaminase [Salmo salar] >gi|303666664|gb|ADM16237.1| Deoxycytidylate deaminase [Salmo salar]	ACI66682	5.27428E-141	100	410.223	195	195	Q5M9G0	Dctd;
contig03456	78	palmitoyl-protein thioesterase 1 precursor	1232	gi|209734794|gb|ACI68266.1|Palmitoyl-protein thioesterase 1 precursor [Salmo salar] >gi|209735754|gb|ACI68746.1| Palmitoyl-protein thioesterase 1 precursor [Salmo salar]	ACI68266	0.0	100	592.808	282	282	P50897	PPT1
contig03455	78	keratin 19	1233	gi|185133615|ref|NP_001117826.1|type I keratin S8 [Oncorhynchus mykiss] >gi|15028982|emb|CAC45059.1| type I keratin S8 [Oncorhynchus mykiss]	NP_001117826	0.0	98	588.571	289	286	Q6IFX2	Krt42
contig02918	78	plasminogen precursor	1324	gi|185135936|ref|NP_001117863.1|plasminogen precursor [Oncorhynchus mykiss] >gi|60416860|emb|CAD69012.1| plasminogen [Oncorhynchus mykiss]	NP_001117863	1.15849E-85	97	289.656	171	166	P08519	LPA
contig02676	78	fatty acid-binding heart	1372	gi|209730868|gb|ACI66303.1|Fatty acid-binding protein, heart [Salmo salar] >gi|209738074|gb|ACI69906.1| Fatty acid-binding protein, heart [Salmo salar]	ACI66303	2.13433E-86	100	271.552	133	133	FABP3	FABP3
contig02235	78	membrane-spanning 4- subfamily member	1470	gi|213514004|ref|NP_001134813.1|Membrane-spanning 4-domains subfamily A member 4A [Salmo salar] >gi|209736268|gb|ACI69003.1| Membrane-spanning 4-domains subfamily A member 4A [Salmo salar]	NP_001134813	3.39428E-118	92	356.681	200	184	Q96JQ5	MS4A4A
contig02125	78	transmembrane protein 9b precursor	1491	gi|221219618|gb|ACM08470.1|Transmembrane protein 9B precursor [Salmo salar]	ACM08470	1.64145E-100	100	311.227	188	188	Q9P0T7	TMEM9
contig01524	78	delta-aminolevulinic acid dehydratase	1650	gi|209736842|gb|ACI69290.1|Delta-aminolevulinic acid dehydratase [Salmo salar] >gi|223672761|gb|ACN12562.1| Delta-aminolevulinic acid dehydratase [Salmo salar]	ACI69290	0.0	96	654.825	330	320	P13716	ALAD
contig01519	78	coactosin-like 1	1651	gi|223646250|gb|ACN09883.1|Coactosin-like protein [Salmo salar] >gi|223672097|gb|ACN12230.1| Coactosin-like protein [Salmo salar]	ACN09883	1.9034E-93	99	292.738	142	141	B0BNA5	Cotl1
contig01179	78	capping protein (actin filament) muscle z- alpha 2	1751	gi|213510872|ref|NP_001133123.1|capping protein (actin filament) muscle Z-line alpha 2 [Salmo salar] >gi|197632013|gb|ACH70730.1| capping protein (actin filament) muscle Z-line alpha 2 [Salmo salar] >gi|209731052|gb|ACI66395.1| F-actin-capping protein subunit alpha-2 [Salmo salar]	NP_001133123	0.0	100	568.926	286	286	P47755	CAPZA2
contig01136	78	sjchgc09650 protein	1755	gi|76163163|gb|AAX30961.2|SJCHGC09650 protein [Schistosoma japonicum]	AAX30961	4.60151E-10	75	66.2402	49	37	#N/A	#N/A
contig00959	78	serine protease hepsin-like	1814	gi|348512290|ref|XP_003443676.1|PREDICTED: serine protease hepsin-like [Oreochromis niloticus]	XP_003443676	1.57614E-77	96	262.307	132	127	P05981	HPN
contig00923	78	sushi domain-containing protein 2-like	1846	gi|348533395|ref|XP_003454191.1|PREDICTED: sushi domain-containing protein 2-like [Oreochromis niloticus]	XP_003454191	4.01328E-160	78	488.804	381	300	Q53RD9	FBLN7
contig00495	78	iron zinc purple acid phosphatase-like	2061	gi|213515198|ref|NP_001133575.1|iron/zinc purple acid phosphatase-like protein precursor [Salmo salar] >gi|209154552|gb|ACI33508.1| Iron/zinc purple acid phosphatase-like protein precursor [Salmo salar]	NP_001133575	0.0	100	892.108	441	441	A5D6U8	zgc:162913
contig00293	78	14-3-3 protein beta alpha-2	2220	gi|213512804|ref|NP_001133672.1|14-3-3 protein beta/alpha-2 [Salmo salar] >gi|197632139|gb|ACH70793.1| tyrosine 3-monooxygenase/tryptophan 5-monooxygenase activation protein, beta polypeptide 2 [Salmo salar] >gi|209154886|gb|ACI33675.1| 14-3-3 protein beta/alpha-2 [Salmo salar] >gi|209733710|gb|ACI67724.1| 14-3-3 protein beta/alpha-2 [Salmo salar] >gi|303657801|gb|ADM15894.1| 14-3-3 protein beta/…	NP_001133672	2.17115E-161	100	477.633	233	233	P31946	YWHAB
contig00159	78	high density lipoprotein binding protein	2393	gi|291190506|ref|NP_001167124.1|Vigilin [Salmo salar] >gi|223648260|gb|ACN10888.1| Vigilin [Salmo salar]	NP_001167124	0.0	100	575.089	293	293	Q8VDJ3	Hdlbp
contig00155	78	hydroxysteroid (17-beta) dehydrogenase 8	2401	gi|148362126|gb|ABQ59653.1|HSD17B8 [Salmo salar] >gi|148362143|gb|ABQ59667.1| HSD17B8 [Salmo salar] >gi|262189360|gb|ACY30378.1| hydroxysteroid (17-beta) dehydrogenase 8 [Salmo salar]	ABQ59653	8.51609E-178	100	522.316	256	256	Q6MGB5	Hsd17b8
contig07036	77	40s ribosomal protein s8	710	gi|213515120|ref|NP_001134368.1|40S ribosomal protein S8 [Salmo salar] >gi|197632315|gb|ACH70881.1| ribosomal protein S8 [Salmo salar] >gi|209732744|gb|ACI67241.1| 40S ribosomal protein S8 [Salmo salar] >gi|303667265|gb|ADM16261.1| 40S ribosomal protein S8 [Salmo salar]	NP_001134368	1.51739E-140	100	403.675	208	208	Q8MLY8	RpS8
contig06210	77	actin-related protein 2 3 complex subunit 3	823	gi|238231773|ref|NP_001154073.1|actin-related protein 2/3 complex subunit 3 [Oncorhynchus mykiss] >gi|221222284|gb|ACM09803.1| Actin-related protein 2/3 complex subunit 3 [Salmo salar] >gi|223646502|gb|ACN10009.1| Actin-related protein 2/3 complex subunit 3 [Salmo salar] >gi|223647262|gb|ACN10389.1| Actin-related protein 2/3 complex subunit 3 [Salmo salar] >gi|223672349|gb|ACN12356.1| Actin-relat…	NP_001154073	7.53049E-129	100	374.4	178	178	Q9XWV3	arx-5
contig05969	77	PREDICTED: hypothetical protein LOC100699191	857	gi|348506768|ref|XP_003440929.1|PREDICTED: hypothetical protein LOC100699191 [Oreochromis niloticus]	XP_003440929	2.22657E-17	68	90.5077	107	73	#N/A	#N/A
contig05583	77	small ubiquitin-related modifier 2 precursor	911	gi|410351529|gb|JAA42368.1|SMT3 suppressor of mif two 3 homolog 2 [Pan troglodytes]	JAA42368	2.9613E-61	92	201.83	107	99	Q9Z172	Sumo3
contig05070	77	receptor expression-enhancing protein 5-like	979	gi|348510835|ref|XP_003442950.1|PREDICTED: receptor expression-enhancing protein 5-like [Oreochromis niloticus]	XP_003442950	1.34452E-95	86	292.352	183	158	Q96HR9	REEP6
contig03737	77	homolog subfamily c member 8	1188	gi|213513528|ref|NP_001134671.1|DnaJ homolog subfamily C member 8 [Salmo salar] >gi|209735128|gb|ACI68433.1| DnaJ homolog subfamily C member 8 [Salmo salar]	NP_001134671	6.42417E-153	100	443.736	257	257	Q5XIX0	Dnajc14
contig02073	77	histidine triad nucleotide-binding protein mitochondrial	1504	gi|259089399|ref|NP_001158525.1|histidine triad nucleotide-binding protein 2, mitochondrial [Oncorhynchus mykiss] >gi|225704308|gb|ACO08000.1| Histidine triad nucleotide-binding protein 2 [Oncorhynchus mykiss]	NP_001158525	1.44888E-111	99	338.961	167	166	Q9BX68	HINT2
contig01852	77	rrna 2 -o-methyltransferase fibrillarin-like	1560	gi|213513153|ref|NP_001133674.1|rRNA 2-O-methyltransferase fibrillarin [Salmo salar] >gi|209154898|gb|ACI33681.1| rRNA 2-O-methyltransferase fibrillarin [Salmo salar]	NP_001133674	2.17159E-168	100	490.73	237	237	A6NHQ2	FBLL1
contig01734	77	glyceraldehyde-3-phosphate dehydrogenase	1585	gi|197632427|gb|ACH70937.1|glyceraldehyde-3-phosphate dehydrogenase-2 [Salmo salar] >gi|197632429|gb|ACH70938.1| glyceraldehyde-3-phosphate dehydrogenase-1 [Salmo salar] >gi|197632433|gb|ACH70940.1| glyceraldehyde-3-phosphate dehydrogenase-2 [Salmo salar] >gi|197632435|gb|ACH70941.1| glyceraldehyde-3-phosphate dehydrogenase-2 [Salmo salar] >gi|209738006|gb|ACI69872.1| Glyceraldehyde-3-phosphate d…	ACH70937	0.0	100	669.463	334	334	GAPDHS	GAPDHS
contig00485	77	anti-apoptotic protein nr13	2073	gi|213512282|ref|NP_001133294.1|Anti-apoptotic protein NR13 [Salmo salar] >gi|209149707|gb|ACI32987.1| Anti-apoptotic protein NR13 [Salmo salar]	NP_001133294	1.80061E-107	100	335.495	196	196	NR13	NR13
contig00316	77	hyaluronan-binding protein 2-like	2196	gi|112419180|gb|AAI22336.1|LOC563048 protein [Danio rerio]	AAI22336	4.1676E-121	75	377.481	273	206	Q14520	HABP2
contig00105	77	ras-related c3 botulinum toxin substrate 1 (rho small gtp binding protein rac1)	2552	gi|209155118|gb|ACI33791.1|Ras-related C3 botulinum toxin substrate 1 precursor [Salmo salar] >gi|221220518|gb|ACM08920.1| Ras-related C3 botulinum toxin substrate 1 precursor [Salmo salar] >gi|223647410|gb|ACN10463.1| Ras-related C3 botulinum toxin substrate 1 precursor [Salmo salar]	ACI33791	1.66656E-124	100	384.03	192	192	P15153	RAC2
contig00098	77	fyn-binding protein	2597	gi|213514592|ref|NP_001133511.1|FYN-binding protein [Salmo salar] >gi|209154290|gb|ACI33377.1| FYN-binding protein [Salmo salar]	NP_001133511	0.0	100	1091.26	723	723	FYB	FYB
contig07730	76	fumarylacetoacetase	617	gi|225706644|gb|ACO09168.1|Fumarylacetoacetase [Osmerus mordax]	ACO09168	2.40342E-132	94	390.578	205	194	P35505	Fah
contig07688	76	amine sulfotransferase-like	624	gi|335310002|ref|XP_001928695.2|PREDICTED: amine sulfotransferase-like [Sus scrofa]	XP_001928695	6.80983E-7	86	56.6102	38	33	O35403	Sult3a1
contig05775	76	60s ribosomal protein l6	881	gi|213511212|ref|NP_001135169.1|60S ribosomal protein L6 [Salmo salar] >gi|197632289|gb|ACH70868.1| ribosomal protein L6 [Salmo salar]	NP_001135169	5.93572E-153	98	439.884	259	254	Q9FZ76	AT1G18540
contig04698	76	mitotic spindle-associated mmxd complex subunit mip18	1031	gi|225703364|gb|ACO07528.1|FAM96B [Oncorhynchus mykiss]	ACO07528	2.1793E-87	100	271.166	151	151	Q9H5X1	FAM96A
contig03606	76	adp-ribosylation factor 6	1207	gi|318887826|ref|NP_001187339.1|ADP-ribosylation factor 6 [Ictalurus punctatus] >gi|308322757|gb|ADO28516.1| ADP-ribosylation factor 6 [Ictalurus punctatus]	NP_001187339	6.46557E-72	100	233.802	112	112	P62330	ARF6
contig02564	76	nucleosome assembly protein 1-like 1	1398	gi|221219342|gb|ACM08332.1|Nucleosome assembly protein 1-like 1 [Salmo salar] >gi|223647022|gb|ACN10269.1| Nucleosome assembly protein 1-like 1 [Salmo salar] >gi|223672887|gb|ACN12625.1| Nucleosome assembly protein 1-like 1 [Salmo salar]	ACM08332	2.35364E-141	100	317.775	231	231	P55209	NAP1L1
contig01965	76	serine threonine-protein phosphatase pp1-beta catalytic subunit	1530	gi|213514510|ref|NP_001135160.1|serine/threonine-protein phosphatase PP1-beta catalytic subunit [Salmo salar] >gi|197632077|gb|ACH70762.1| protein phosphatase 1,catalytic subunit beta isoform [Salmo salar] >gi|209737048|gb|ACI69393.1| Serine/threonine-protein phosphatase PP1-beta catalytic subunit [Salmo salar] >gi|223646884|gb|ACN10200.1| Serine/threonine-protein phosphatase PP1-beta catalytic s…	NP_001135160	0.0	100	651.358	315	315	P36873	PPP1CC
contig01730	76	26s proteasome non-atpase regulatory subunit 8	1590	gi|213513766|ref|NP_001134503.1|26S proteasome non-ATPase regulatory subunit 8 [Salmo salar] >gi|209733826|gb|ACI67782.1| 26S proteasome non-ATPase regulatory subunit 8 [Salmo salar] >gi|223647256|gb|ACN10386.1| 26S proteasome non-ATPase regulatory subunit 8 [Salmo salar] >gi|223673133|gb|ACN12748.1| 26S proteasome non-ATPase regulatory subunit 8 [Salmo salar]	NP_001134503	9.32168E-174	100	502.286	267	267	Q23449	rpn-12
contig01399	76	glutaryl- mitochondrial-like	1681	gi|209155496|gb|ACI33980.1|Glutaryl-CoA dehydrogenase, mitochondrial precursor [Salmo salar]	ACI33980	9.83102E-154	99	459.144	222	221	Q92947	GCDH
contig01328	76	fructose-bisphosphate aldolase a	1703	gi|291190668|ref|NP_001167391.1|fructose-bisphosphate aldolase A [Salmo salar] >gi|223647884|gb|ACN10700.1| Fructose-bisphosphate aldolase A [Salmo salar]	NP_001167391	0.0	100	759.985	363	363	A5A6I5	ALDOA
contig00510	76	tyrosine 3-monooxygenase tryptophan 5-monooxygenase activation epsilon polypeptide	2056	gi|209156034|gb|ACI34249.1|14-3-3 protein epsilon [Salmo salar]	ACI34249	1.31807E-180	100	525.398	255	255	P62258	YWHAE; Ywhae; LOC443300;
contig00425	76	glutamate dehydrogenase	2110	gi|209147999|gb|ACI32916.1|Glutamate dehydrogenase, mitochondrial [Salmo salar]	ACI32916	0.0	100	791.571	380	380	P26443	Glud1
contig00347	76	na k atpase alpha subunit isoform 1c	2159	gi|185135925|ref|NP_001117931.1|Na/K ATPase alpha subunit isoform 1c [Oncorhynchus mykiss] >gi|34812023|gb|AAQ82788.1| Na/K ATPase alpha subunit isoform 1c [Oncorhynchus mykiss]	NP_001117931	0.0	100	1339.32	643	643	P05023	ATP1A1
contig00232	76	zinc bed-type containing 5	2269	gi|94470469|gb|ABF20545.1|transposase [Tribolium castaneum] >gi|270011982|gb|EFA08430.1| hypothetical protein TcasGA2_TC006077 [Tribolium castaneum]	ABF20545	3.00884E-72	59	166.777	237	142	Q8IZ13	C5orf54
contig00164	76	lysosomal protective protein	2389	gi|213514530|ref|NP_001133654.1|Lysosomal protective protein precursor [Salmo salar] >gi|209154828|gb|ACI33646.1| Lysosomal protective protein precursor [Salmo salar]	NP_001133654	0.0	100	814.683	407	407	P16675	Ctsa
contig08194	75	mannan-binding lectin serine protease 1	546	gi|238231535|ref|NP_001153950.1|mannan-binding protein-associated serine protease 3 precursor [Oncorhynchus mykiss] >gi|159147209|gb|ABW90999.1| mannan-binding protein-associated serine protease 3 precursor [Oncorhynchus mykiss]	NP_001153950	1.0231E-119	98	365.155	181	179	P09871	C1S
contig06871	75	60s ribosomal protein l13	730	gi|197632179|gb|ACH70813.1|ribosomal protein L13 [Salmo salar] >gi|223646654|gb|ACN10085.1| 60S ribosomal protein L13 [Salmo salar] >gi|223672501|gb|ACN12432.1| 60S ribosomal protein L13 [Salmo salar]	ACH70813	8.58005E-121	100	353.984	211	211	P41126	RpL13
contig05962	75	60s ribosomal protein l8	858	gi|197632533|gb|ACH70990.1|ribosomal protein L8-1 [Salmo salar] >gi|209738188|gb|ACI69963.1| 60S ribosomal protein L8 [Salmo salar]	ACH70990	9.78654E-175	100	494.582	257	257	Q9V3G1	RpL8
contig05389	75	stress-associated endoplasmic reticulum protein 1	937	gi|221219736|gb|ACM08529.1|Stress-associated endoplasmic reticulum protein 1 [Salmo salar] >gi|221221174|gb|ACM09248.1| Stress-associated endoplasmic reticulum protein 1 [Salmo salar] >gi|221221476|gb|ACM09399.1| Stress-associated endoplasmic reticulum protein 1 [Salmo salar] >gi|221221804|gb|ACM09563.1| Stress-associated endoplasmic reticulum protein 1 [Salmo salar] >gi|225711166|gb|ACO11429.1| …	ACM08529	4.85782E-37	100	137.117	66	66	Q9Y6X1	SERP1; Serp1;
contig03975	75	complement c1q-like protein 4 precursor	1148	gi|221220942|gb|ACM09132.1|Complement C1q-like protein 4 precursor [Salmo salar]	ACM09132	1.16301E-155	100	448.743	224	224	O75973	C1QL1
contig03618	75	cd59 glyco	1206	gi|209730810|gb|ACI66274.1|CD59 glycoprotein precursor [Salmo salar]	ACI66274	1.14265E-77	100	246.514	118	118	P13987	CD59
contig02810	75	inorganic pyrophosphatase	1348	gi|209732456|gb|ACI67097.1|Inorganic pyrophosphatase [Salmo salar]	ACI67097	1.35472E-180	99	517.694	250	249	Q9D819	Ppa1
contig01841	75	40s ribosomal protein s27	1564	gi|197632559|gb|ACH71003.1|ribosomal protein S27-1 [Salmo salar] >gi|209731352|gb|ACI66545.1| 40S ribosomal protein S27 [Salmo salar] >gi|209737766|gb|ACI69752.1| 40S ribosomal protein S27 [Salmo salar] >gi|209738394|gb|ACI70066.1| 40S ribosomal protein S27 [Salmo salar]	ACH71003	1.12571E-49	100	175.637	84	84	O64650	AT2G45710
contig01592	75	bleomycin hydrolase	1629	gi|348543546|ref|XP_003459244.1|PREDICTED: bleomycin hydrolase-like [Oreochromis niloticus]	XP_003459244	0.0	97	863.218	454	443	Q13867	BLMH
contig01324	75	heat shock protein 70	1703	gi|213514058|ref|NP_001133079.1|heat shock cognate 71 kDa protein [Salmo salar] >gi|218931112|ref|NP_001117704.1| heat shock cognate 70 kDa protein [Oncorhynchus mykiss] >gi|232285|sp|P08108.2|HSP70_ONCMY RecName: Full=Heat shock cognate 70 kDa protein; Short=HSP70 >gi|246719|gb|AAB21658.1| HSC71 [Oncorhynchus mykiss] >gi|60223021|dbj|BAD90026.1| heat shock 70kDa protein 8 isoform a [Oncorhynchus…	NP_001133079	0.0	100	829.321	445	445	P54652	HSPA2
contig00396	75	selenoprotein t precursor	2132	gi|172046125|sp|Q802F2.3|SELTA_DANRERecName: Full=Selenoprotein T1a; Flags: Precursor	Q802F2	7.16936E-108	93	337.035	193	181	Q9VMV6	CG3887
contig00333	75	beta-2-syntrophin	2178	gi|410907151|ref|XP_003967055.1|PREDICTED: beta-2-syntrophin-like [Takifugu rubripes]	XP_003967055	6.61612E-86	96	293.508	151	145	Q13424	SNTA1
contig00254	75	guanine nucleotide-binding protein g subunit alpha-1	2255	gi|348529208|ref|XP_003452106.1|PREDICTED: guanine nucleotide-binding protein G(i) subunit alpha-1-like [Oreochromis niloticus]	XP_003452106	0.0	99	707.983	354	352	gnai3	gnai3
contig00025	75	contactin-1 isoform 2	3324	gi|348513041|ref|XP_003444051.1|PREDICTED: contactin-1a-like [Oreochromis niloticus]	XP_003444051	7.53636E-28	81	130.954	92	75	Q12860	CNTN1
contig00011	75	potassium voltage gated shaw-related member 1	3663	gi|410899549|ref|XP_003963259.1|PREDICTED: potassium voltage-gated channel subfamily C member 4-like [Takifugu rubripes]	XP_003963259	0.0	77	570.852	467	360	P48547	KCNC1
contig08403	74	annexin a5	513	gi|213514536|ref|NP_001134508.1|Annexin A5 [Salmo salar] >gi|209733882|gb|ACI67810.1| Annexin A5 [Salmo salar]	NP_001134508	1.18374E-26	96	111.694	61	59	P50995	ANXA11
contig06136	74	interferon-induced 35 kda protein homolog	835	gi|213514198|ref|NP_001135293.1|Interferon-induced 35 kDa protein homolog [Salmo salar] >gi|209156268|gb|ACI34366.1| Interferon-induced 35 kDa protein homolog [Salmo salar]	NP_001135293	4.20653E-158	97	456.833	229	224	O35309	Nmi
contig05174	74	eukaryotic translation initiation factor 3 subunit g	964	gi|209737716|gb|ACI69727.1|Eukaryotic translation initiation factor 3 subunit G [Salmo salar]	ACI69727	0.0	100	576.63	289	289	Q5RK09	Eif3g
contig05157	74	insulin-like growth factor binding protein 2	967	gi|185136029|ref|NP_001117097.1|IGF binding protein 2 precursor [Salmo salar] >gi|133711675|gb|ABO36532.1| IGF binding protein 2 [Salmo salar]	NP_001117097	0.0	99	539.265	280	278	P08833	IGFBP1
contig04994	74	group xiib secretory phospholipase a2-like	990	gi|209731004|gb|ACI66371.1|Group XIIB secretory phospholipase A2-like protein precursor [Salmo salar]	ACI66371	9.42185E-141	100	408.297	209	209	Q9BZM1	PLA2G12A
contig02529	74	ectonucleotide pyrophosphatase phosphodiesterase 2	1405	gi|224613304|gb|ACN60231.1|Ectonucleotide pyrophosphatase/phosphodiesterase family member 2 precursor [Salmo salar]	ACN60231	1.37818E-56	97	204.527	105	102	Q6DYE8	Enpp3
contig02195	74	cysteine dioxygenase type 1	1478	gi|213514732|ref|NP_001134993.1|cysteine dioxygenase type 1 [Salmo salar] >gi|209737796|gb|ACI69767.1| Cysteine dioxygenase type 1 [Salmo salar]	NP_001134993	1.77835E-143	100	421.394	200	200	P21816	Cdo1;
contig02088	74	tubulin beta-2c chain	1500	gi|223647034|gb|ACN10275.1|Tubulin beta-2C chain [Salmo salar] >gi|223649208|gb|ACN11362.1| Tubulin beta-2C chain [Salmo salar] >gi|223672899|gb|ACN12631.1| Tubulin beta-2C chain [Salmo salar]	ACN10275	0.0	100	857.055	428	428	Q13885	TUBB2A; Tubb2a;
contig01107	74	anamorsin	1770	gi|292630653|sp|B5XEX1.1|CPN1A_SALSARecName: Full=Anamorsin-A; AltName: Full=Cytokine-induced apoptosis inhibitor 1-A; AltName: Full=Fe-S cluster assembly protein DRE2 homolog A >gi|209737044|gb|ACI69391.1| Anamorsin [Salmo salar]	B5XEX1	0.0	99	525.398	313	312	Q8WTY4	Ciapin1
contig01090	74	transmembrane protein 205	1774	gi|209738102|gb|ACI69920.1|Transmembrane protein 205 [Salmo salar]	ACI69920	1.11624E-129	100	389.037	188	188	Q6UW68	TMEM205
contig00818	74	actin binding 1a	1891	gi|223647640|gb|ACN10578.1|Coronin-1A [Salmo salar]	ACN10578	0.0	99	920.998	456	454	Q9BR76	CORO1B
contig00733	74	vacuolar protein sorting-associated protein 37a	1936	gi|213512256|ref|NP_001133699.1|Vacuolar protein sorting-associated protein 37A [Salmo salar] >gi|209154980|gb|ACI33722.1| Vacuolar protein sorting-associated protein 37A [Salmo salar]	NP_001133699	0.0	99	620.542	381	380	Q8NEZ2	VPS37A
contig00265	74	protein lyric-like	2249	gi|213513930|ref|NP_001133763.1|LYRIC protein [Salmo salar] >gi|209155250|gb|ACI33857.1| LYRIC [Salmo salar]	NP_001133763	8.06807E-153	84	466.463	458	389	MTDH	MTDH
contig00223	74	3-hydroxymethyl-3-methylglutaryl- cytoplasmic	2289	gi|209152597|gb|ACI33120.1|Hydroxymethylglutaryl-CoA lyase, mitochondrial precursor [Salmo salar]	ACI33120	5.27026E-160	97	477.633	242	235	P38060	Hmgcl
contig00150	74	profilin-2	2415	gi|304376798|gb|ACI69044.2|Profilin-2 [Salmo salar]	ACI69044	6.18717E-89	99	287.73	139	138	P60673	PFN3
contig00039	74	elmo domain-containing protein 2	3109	gi|348529606|ref|XP_003452304.1|PREDICTED: ELMO domain-containing protein 2-like [Oreochromis niloticus]	XP_003452304	6.95688E-160	85	484.952	298	255	Q8IZ81	ELMOD2
contig00035	74	#NAME?	3132	gi|424012022|emb|CCN27108.1|beta-carotene 15,15'-monooxygenase 1 like [Salmo salar]	CCN27108	0.0	100	1070.84	512	512	Q9HAY6	BCMO1
contig00003	74	ras-related protein rab-7a	4097	gi|225708430|gb|ACO10061.1|UPF0361 protein DC12 homolog [Osmerus mordax]	ACO10061	1.46701E-138	79	439.113	326	260	P51149	RAB7A;
contig07980	73	proteasome subunit beta type-4 precursor	576	gi|209733162|gb|ACI67450.1|Proteasome subunit beta type-4 precursor [Salmo salar]	ACI67450	4.40516E-109	100	323.939	153	153	P99026	Psmb4
contig07745	73	mannan-binding protein-associated serine protease 3 precursor	616	gi|238231535|ref|NP_001153950.1|mannan-binding protein-associated serine protease 3 precursor [Oncorhynchus mykiss] >gi|159147209|gb|ABW90999.1| mannan-binding protein-associated serine protease 3 precursor [Oncorhynchus mykiss]	NP_001153950	1.26075E-105	99	329.717	188	187	P09871	C1S
contig07601	73	complement c1q tumor necrosis factor-related protein 3-like	651	gi|164422325|gb|ABY55260.1|C1q-like adipose specific protein [Oncorhynchus masou formosanus]	ABY55260	8.02575E-63	97	205.297	99	97	C1QTNF3	C1QTNF3
contig06319	73	tyrosine aminotransferase	808	gi|348503754|ref|XP_003439428.1|PREDICTED: tyrosine aminotransferase [Oreochromis niloticus]	XP_003439428	2.87796E-125	86	376.326	253	219	P17735	TAT
contig06270	73	60s ribosomal protein l7	815	gi|197632529|gb|ACH70988.1|ribosomal protein L7-1 [Salmo salar] >gi|209154500|gb|ACI33482.1| 60S ribosomal protein L7 [Salmo salar] >gi|209734288|gb|ACI68013.1| 60S ribosomal protein L7 [Salmo salar] >gi|223646764|gb|ACN10140.1| 60S ribosomal protein L7 [Salmo salar] >gi|223672619|gb|ACN12491.1| 60S ribosomal protein L7 [Salmo salar] >gi|303659160|gb|ADM15947.1| 60S ribosomal protein L7 [Salmo sa…	ACH70988	1.266E-163	100	465.307	245	245	P18124	RPL7
contig05828	73	c18orf32 homolog	876	gi|213510728|ref|NP_001134540.1|CR032 protein [Salmo salar] >gi|209734122|gb|ACI67930.1| C18orf32 homolog [Salmo salar]	NP_001134540	9.16043E-41	100	147.517	93	93	c18orf32	c18orf32
contig05106	73	polyadenylate-binding protein-interacting protein 2b	974	gi|213514564|ref|NP_001133625.1|Polyadenylate-binding protein-interacting protein 2B [Salmo salar] >gi|209154732|gb|ACI33598.1| Polyadenylate-binding protein-interacting protein 2B [Salmo salar]	NP_001133625	4.15856E-67	100	217.624	136	136	Q9BPZ3	PAIP2
contig04330	73	apolipoprotein e	1088	gi|185133428|ref|NP_001117818.1|apolipoprotein E precursor [Oncorhynchus mykiss] >gi|6688890|emb|CAB65320.1| apolipoprotein E [Oncorhynchus mykiss]	NP_001117818	1.41021E-162	97	467.618	275	268	P02649	APOE
contig04308	73	melanoma-associated antigen g1	1091	gi|432959908|ref|XP_004086398.1|PREDICTED: melanoma-associated antigen G1-like [Oryzias latipes]	XP_004086398	5.40313E-127	83	376.711	255	213	Q9UJ55	MAGEL2
contig03699	73	aquaporin-12-like	1194	gi|410920870|ref|XP_003973906.1|PREDICTED: aquaporin-12-like [Takifugu rubripes]	XP_003973906	8.61339E-117	80	352.443	269	217	Q8NBQ7	AQP11
contig03619	73	3-hydroxybutyrate dehydrogenase type 2	1205	gi|213511112|ref|NP_001135388.1|3-hydroxybutyrate dehydrogenase type 2 [Salmo salar] >gi|209732484|gb|ACI67111.1| 3-hydroxybutyrate dehydrogenase type 2 [Salmo salar]	NP_001135388	3.03816E-150	100	436.802	245	245	Q8JZV9	Bdh2
contig03251	73	kiaa1143 homolog	1269	gi|226443162|ref|NP_001140064.1|K1143 protein [Salmo salar] >gi|221221608|gb|ACM09465.1| KIAA1143 homolog [Salmo salar]	NP_001140064	8.71356E-73	100	236.113	159	159	Q8K039	1110059G10Rik
contig02561	73	triosephosphate isomerase	1399	gi|209734322|gb|ACI68030.1|Triosephosphate isomerase [Salmo salar] >gi|223646896|gb|ACN10206.1| Triosephosphate isomerase [Salmo salar] >gi|223672757|gb|ACN12560.1| Triosephosphate isomerase [Salmo salar]	ACI68030	4.89947E-175	100	502.671	245	245	tpi1	tpi1
contig02478	73	complement factor h-like	1417	gi|185133340|ref|NP_001117899.1|complement factor H1 protein precursor [Oncorhynchus mykiss] >gi|77362542|emb|CAJ01769.2| complement factor H1 protein [Oncorhynchus mykiss]	NP_001117899	0.0	91	728.013	402	369	Q9BXR6	CFHR5
contig01313	73	complement factor properdin	1701	gi|159132017|emb|CAP17611.1|properdin P factor 3 [Oncorhynchus mykiss] >gi|159132021|emb|CAP17613.1| properdin P factor 3 [Oncorhynchus mykiss]	CAP17611	0.0	94	696.427	447	424	O14514	BAI1
contig01230	73	tubulin beta chain-like	1733	gi|348525030|ref|XP_003450025.1|PREDICTED: tubulin beta chain-like [Oreochromis niloticus]	XP_003450025	0.0	100	851.662	427	427	Q13885	TUBB2A; Tubb2a;
contig01119	73	mitochondrial carnitine acylcarnitine carrier protein	1766	gi|209153920|gb|ACI33192.1|Mitochondrial carnitine/acylcarnitine carrier protein [Salmo salar]	ACI33192	0.0	100	609.757	300	300	O43772	SLC25A20
contig01081	73	multiple inositol polyphosphate phosphatase 1-like	1778	gi|348501718|ref|XP_003438416.1|PREDICTED: multiple inositol polyphosphate phosphatase 1-like [Oreochromis niloticus]	XP_003438416	0.0	85	649.432	428	365	Q9UNW1	MINPP1
contig01079	73	repressor of rna polymerase iii transcription maf1 homolog	1782	gi|209155222|gb|ACI33843.1|Repressor of RNA polymerase III transcription MAF1 homolog [Salmo salar]	ACI33843	2.47536E-97	100	309.301	166	166	Q9D0U6	Maf1
contig00558	73	t-complex protein 1 subunit epsilon	2027	gi|291190789|ref|NP_001167310.1|T-complex protein 1 subunit epsilon [Salmo salar] >gi|223649150|gb|ACN11333.1| T-complex protein 1 subunit epsilon [Salmo salar]	NP_001167310	0.0	100	1060.83	534	534	P48643	CCT5;
contig00522	73	protein ergic-53	2050	gi|348528156|ref|XP_003451584.1|PREDICTED: protein ERGIC-53-like [Oreochromis niloticus]	XP_003451584	0.0	87	832.402	518	451	Q12907	LMAN2
contig00083	73	nuclease harbi1-like	2649	gi|223649434|gb|ACN11475.1|Transposable element Tcb1 transposase [Salmo salar]	ACN11475	7.3158E-31	77	116.701	93	72	HARBI1	HARBI1
contig00064	73	retinoblastoma binding protein 4	2744	gi|213510730|ref|NP_001133542.1|Histone-binding protein RBBP4 [Salmo salar] >gi|209154420|gb|ACI33442.1| Histone-binding protein RBBP4 [Salmo salar]	NP_001133542	0.0	100	879.011	424	424	Q16576	RBBP7; Rbbp7
contig06998	72	heterogeneous nuclear ribonucleoprotein l	716	gi|432889396|ref|XP_004075256.1|PREDICTED: heterogeneous nuclear ribonucleoprotein L-like isoform 1 [Oryzias latipes]	XP_004075256	1.25201E-114	84	348.977	238	200	Q8WVV9	HNRPLL
contig06361	72	ribosomal protein l10	802	gi|223646544|gb|ACN10030.1|60S ribosomal protein L10 [Salmo salar] >gi|223672391|gb|ACN12377.1| 60S ribosomal protein L10 [Salmo salar]	ACN10030	1.47574E-158	99	452.981	222	220	P86048	Rpl10l
contig04439	72	alpha- -mannosyl-glycoprotein 2-beta-n-acetylglucosaminyltransferase	1071	gi|213513978|ref|NP_001133935.1|alpha-1,6-mannosyl-glycoprotein 2-beta-N-acetylglucosaminyltransferase [Salmo salar] >gi|209155874|gb|ACI34169.1| Alpha-1,6-mannosyl-glycoprotein 2-beta-N-acetylglucosaminyltransferase [Salmo salar]	NP_001133935	2.77281E-172	100	499.59	234	234	Q10469	MGAT2
contig03772	72	splicing arginine serine-rich 7	1182	gi|209735146|gb|ACI68442.1|Splicing factor, arginine/serine-rich 7 [Salmo salar]	ACI68442	4.11936E-88	99	276.174	200	199	O75494	SRSF10;
contig03301	72	lysosome-associated membrane glycoprotein 3	1259	gi|389606975|emb|CCE39577.1|lysosomal-associated membrane protein 3 [Oncorhynchus mykiss]	CCE39577	4.71126E-180	96	513.842	263	255	P17047	Lamp2
contig02022	72	aspartate mitochondrial	1516	gi|118135705|gb|ABK62705.1|aspartate aminotransferase [Oncorhynchus tshawytscha]	ABK62705	5.73137E-14	100	77.0258	37	37	P05202	Got2
contig01554	72	threonine aldolase 1	1641	gi|348508760|ref|XP_003441921.1|PREDICTED: uncharacterized protein R102.4-like [Oreochromis niloticus]	XP_003441921	0.0	84	622.468	430	362	THA1P	THA1P
contig01124	72	matrix-remodeling-associated protein 8-like	1767	gi|410920409|ref|XP_003973676.1|PREDICTED: matrix-remodeling-associated protein 8-like [Takifugu rubripes]	XP_003973676	3.30629E-7	71	61.6178	56	40	MXRA8	MXRA8
contig01114	72	proactivator polypeptide precursor	1769	gi|223647854|gb|ACN10685.1|Proactivator polypeptide precursor [Salmo salar]	ACN10685	1.68672E-68	100	241.506	123	123	P10960	Psap
contig00940	72	glycerol-3-phosphate dehydrogenase	1837	gi|48927674|gb|AAT47549.1|glycerol-3-phosphate dehydrogenase [Gadus morhua]	AAT47549	0.0	96	667.152	351	337	Q8N335	GPD1L
contig00871	72	translocon-associated protein subunit alpha-like	1868	gi|223648636|gb|ACN11076.1|Translocon-associated protein subunit alpha precursor [Salmo salar]	ACN11076	1.20508E-127	98	389.037	215	212	Q9CY50	Ssr1
contig00764	72	voltage-dependent anion-selective channel protein 1	1922	gi|209155200|gb|ACI33832.1|Voltage-dependent anion-selective channel protein 1 [Salmo salar] >gi|223647738|gb|ACN10627.1| Voltage-dependent anion-selective channel protein 1 [Salmo salar]	ACI33832	0.0	100	555.829	274	274	Q9Y277	VDAC3
contig00633	72	betaine--homocysteine s-methyltransferase 1-like	1984	gi|213512537|ref|NP_001133157.1|betaine--homocysteine S-methyltransferase 1 [Salmo salar] >gi|197632195|gb|ACH70821.1| betaine-homocysteine methyltransferase [Salmo salar]	NP_001133157	0.0	100	835.484	400	400	Q9H2M3	BHMT2
contig00400	72	lysosomal acid lipase cholesteryl ester hydrolase precursor	2127	gi|213512647|ref|NP_001133331.1|Lysosomal acid lipase/cholesteryl ester hydrolase precursor [Salmo salar] >gi|209150778|gb|ACI33043.1| Lysosomal acid lipase/cholesteryl ester hydrolase precursor [Salmo salar]	NP_001133331	0.0	100	835.484	398	398	P07098	LIPF
contig00273	72	coup transcription factor 1	2238	gi|34194058|gb|AAH56574.1|Nuclear receptor subfamily 2, group F, member 1a [Danio rerio]	AAH56574	0.0	98	799.275	410	404	P10589	NR2F1
contig00233	72	beta-hexosaminidase subunit beta	2274	gi|213511326|ref|NP_001135106.1|Beta-hexosaminidase beta chain precursor [Salmo salar] >gi|209154068|gb|ACI33266.1| Beta-hexosaminidase beta chain precursor [Salmo salar]	NP_001135106	0.0	100	1110.13	529	529	P29416	Hexa
contig00138	72	aminoadipate-semialdehyde synthase	2444	gi|185133193|ref|NP_001118002.1|lysine ketoglutarate reductase/saccharopine dehydrogenase [Oncorhynchus mykiss] >gi|53851170|gb|AAU95502.1| lysine ketoglutarate reductase/saccharopine dehydrogenase [Oncorhynchus mykiss]	NP_001118002	0.0	99	772.311	379	378	Q9UDR5	AASS
contig06679	71	ribonuclease uk114	757	gi|223647190|gb|ACN10353.1|Ribonuclease UK114 [Salmo salar] >gi|223673063|gb|ACN12713.1| Ribonuclease UK114 [Salmo salar]	ACN10353	8.01688E-90	100	272.707	135	135	P52758	HRSP12
contig04302	71	small nuclear ribonucleoprotein-associated protein n	1093	gi|410932467|ref|XP_003979615.1|PREDICTED: small nuclear ribonucleoprotein-associated protein B'-like, partial [Takifugu rubripes]	XP_003979615	1.72447E-63	100	212.616	147	147	P27048	Snrpb
contig04227	71	60s acidic ribosomal protein p0	1105	gi|197632155|gb|ACH70801.1|acidic ribosomal protein P0 [Salmo salar] >gi|209737932|gb|ACI69835.1| 60S acidic ribosomal protein P0 [Salmo salar] >gi|223647128|gb|ACN10322.1| 60S acidic ribosomal protein P0 [Salmo salar] >gi|223673001|gb|ACN12682.1| 60S acidic ribosomal protein P0 [Salmo salar]	ACH70801	0.0	100	542.732	315	315	P05388	RPLP0
contig02654	71	PREDICTED: hypothetical protein LOC557772	1378	gi|326676757|ref|XP_685984.5|PREDICTED: hypothetical protein LOC557772 [Danio rerio]	XP_685984	2.31551E-40	71	166.007	460	330	#N/A	#N/A
contig01995	71	procollagen c-endopeptidase enhancer	1523	gi|209155900|gb|ACI34182.1|Procollagen C-endopeptidase enhancer 1 precursor [Salmo salar]	ACI34182	0.0	93	651.358	391	365	Q9UKZ9	PCOLCE2
contig01664	71	tc1-like transporase	1604	gi|357627967|gb|EHJ77471.1|hypothetical protein KGM_07467 [Danaus plexippus]	EHJ77471	3.77144E-25	61	78.5666	105	65	#N/A	#N/A
contig00967	71	n-myc (and stat) interactor	1823	gi|348537547|ref|XP_003456255.1|PREDICTED: N-myc-interactor-like [Oreochromis niloticus]	XP_003456255	5.28912E-131	76	400.593	363	276	O35309	Nmi
contig00483	71	cytochrome p450 2j2-like	2071	gi|348504422|ref|XP_003439760.1|PREDICTED: cytochrome P450 2J2-like [Oreochromis niloticus]	XP_003439760	5.92526E-126	72	393.66	349	253	Q6VVX0	CYP2R1
contig00353	71	proteinase-activated receptor 2-like	2160	gi|213513409|ref|NP_001133989.1|Proteinase-activated receptor 2 precursor [Salmo salar] >gi|209156074|gb|ACI34269.1| Proteinase-activated receptor 2 precursor [Salmo salar] >gi|210061110|gb|ACJ05628.1| proteinase-activated receptor-2b [Salmo salar]	NP_001133989	0.0	100	688.723	365	365	P55085	F2RL1
contig05138	70	fam32a-like	969	gi|225703446|gb|ACO07569.1|FAM32A-like [Oncorhynchus mykiss] >gi|225703586|gb|ACO07639.1| FAM32A-like [Oncorhynchus mykiss]	ACO07569	3.43833E-54	98	183.341	113	111	Q9Y421	FAM32A;
contig05067	70	atp synthase subunit mitochondrial precursor	980	gi|209731342|gb|ACI66540.1|ATP synthase subunit b, mitochondrial precursor [Salmo salar] >gi|221220554|gb|ACM08938.1| ATP synthase subunit b, mitochondrial precursor [Salmo salar] >gi|223646598|gb|ACN10057.1| ATP synthase subunit b, mitochondrial precursor [Salmo salar] >gi|223672445|gb|ACN12404.1| ATP synthase subunit b, mitochondrial precursor [Salmo salar] >gi|303665221|gb|ADM16180.1| ATP synt…	ACI66540	0.0	100	522.702	251	251	Q9CQQ7	Atp5f1
contig04423	70	epithelial cadherin precursor	1070	gi|223647638|gb|ACN10577.1|Epithelial cadherin precursor [Salmo salar]	ACN10577	0.0	100	632.869	354	354	P09803	Cdh1
contig03598	70	cleavage and polyadenylation specificity factor subunit 5	1208	gi|221222180|gb|ACM09751.1|Cleavage and polyadenylation specificity factor subunit 5 [Salmo salar]	ACM09751	9.27702E-165	100	473.011	230	230	O43809	NUDT21;
contig02548	70	kynureninase (l-kynurenine hydrolase)	1400	gi|348518225|ref|XP_003446632.1|PREDICTED: kynureninase-like [Oreochromis niloticus]	XP_003446632	6.24976E-139	81	332.028	225	184	Q16719	KYNU
contig02525	70	triosephosphate isomerase	1405	gi|213515400|ref|NP_001133174.1|triosephosphate isomerase B [Salmo salar] >gi|197632327|gb|ACH70887.1| triosephosphate isomerase 1b [Salmo salar] >gi|221222152|gb|ACM09737.1| Triosephosphate isomerase [Salmo salar] >gi|221222348|gb|ACM09835.1| Triosephosphate isomerase [Salmo salar]	NP_001133174	4.27048E-176	100	505.368	247	247	tpi1	tpi1
contig02441	70	arginine serine-rich coiled-coil 1	1425	gi|213511316|ref|NP_001134205.1|arginine/serine-rich coiled-coil 1 [Salmo salar] >gi|209731446|gb|ACI66592.1| Arginine/serine-rich coiled-coil protein 1 [Salmo salar]	NP_001134205	6.55867E-77	100	254.218	159	159	Q96IZ7	RSRC1
contig02158	70	uncharacterized membrane protein c19orf24-like	1487	gi|348530134|ref|XP_003452566.1|PREDICTED: uncharacterized membrane protein C19orf24-like [Oreochromis niloticus]	XP_003452566	6.38741E-28	67	116.701	128	86	Q9DAZ5	1600002K03Rik
contig02062	70	developmentally regulated gtp binding protein 1	1507	gi|213514580|ref|NP_001134621.1|developmentally-regulated GTP-binding protein 1 [Salmo salar] >gi|209734742|gb|ACI68240.1| Developmentally-regulated GTP-binding protein 1 [Salmo salar]	NP_001134621	0.0	99	736.873	374	373	Q9Y295	DRG1;
contig02053	70	mki67 fha domain-interacting nucleolar phospho	1514	gi|213510740|ref|NP_001134172.1|MKI67 FHA domain-interacting nucleolar phosphoprotein-like [Salmo salar] >gi|209731190|gb|ACI66464.1| MKI67 FHA domain-interacting nucleolar phosphoprotein-like [Salmo salar]	NP_001134172	1.6397E-166	100	484.182	295	295	Q9BYG3	MKI67IP
contig01954	70	complement c3-h1	1534	gi|11870062|gb|AAG40610.1|complement component C3-4 [Oncorhynchus mykiss]	AAG40610	0.0	90	760.37	454	410	P0C0L5	C4B
contig01769	70	elongation factor mitochondrial-like	1583	gi|432868493|ref|XP_004071565.1|PREDICTED: elongation factor Tu, mitochondrial-like [Oryzias latipes]	XP_004071565	0.0	96	822.387	447	432	Q8BFR5	Tufm
contig01463	70	actin-related protein 6	1666	gi|238231509|ref|NP_001154168.1|Actin-related protein 6 [Oncorhynchus mykiss] >gi|225704530|gb|ACO08111.1| Actin-related protein 6 [Oncorhynchus mykiss]	NP_001154168	0.0	100	826.624	396	396	Q9GZN1	ACTR6
contig01117	70	transcription factor jun-d	1768	gi|209155912|gb|ACI34188.1|Transcription factor jun-D [Salmo salar] >gi|223649368|gb|ACN11442.1| Transcription factor jun-D [Salmo salar]	ACI34188	0.0	100	575.859	301	301	P17275	JUNB
contig01037	70	chloramphenicol acetyltransferase	1794	gi|167760942|ref|ZP_02433069.1|hypothetical protein CLOSCI_03331 [Clostridium scindens ATCC 35704] >gi|256762064|ref|ZP_05502644.1| chloramphenicol acetyltransferase [Enterococcus faecalis T3] >gi|167661433|gb|EDS05563.1| chloramphenicol O-acetyltransferase [Clostridium scindens ATCC 35704] >gi|256683315|gb|EEU23010.1| chloramphenicol acetyltransferase [Enterococcus faecalis T3]	ZP_02433069	1.24287E-116	100	357.836	166	166	P53368	Nudt1
contig00753	70	d-amino-acid oxidase	1929	gi|348528378|ref|XP_003451695.1|PREDICTED: D-amino-acid oxidase-like [Oreochromis niloticus]	XP_003451695	0.0	92	625.935	345	320	Q99489	DDO
contig06630	69	hypothetical loc570390	764	gi|209863091|ref|NP_001129450.1|uncharacterized protein LOC570390 precursor [Danio rerio] >gi|190336698|gb|AAI62151.1| Hypothetical LOC570390 [Danio rerio] >gi|190336710|gb|AAI62164.1| Hypothetical LOC570390 [Danio rerio]	NP_001129450	2.55962E-16	65	80.8777	80	52	#N/A	#N/A
contig05917	69	atp synthase-coupling factor mitochondrial precursor	861	gi|209735552|gb|ACI68645.1|ATP synthase-coupling factor 6, mitochondrial precursor [Salmo salar]	ACI68645	1.66849E-72	100	229.565	123	123	P18859	ATP5J
contig04475	69	ubiquitin-fold modifier-conjugating enzyme 1	1065	gi|226442666|ref|NP_001140127.1|ubiquitin-fold modifier-conjugating enzyme 1 [Salmo salar] >gi|221220240|gb|ACM08781.1| Ufm1-conjugating enzyme 1 [Salmo salar]	NP_001140127	1.59934E-117	100	348.591	167	167	Q9CR09	Ufc1
contig03796	69	heterogeneous nuclear ribonucleoprotein a0	1179	gi|259089191|ref|NP_001158633.1|Heterogeneous nuclear ribonucleoprotein A0 [Oncorhynchus mykiss] >gi|225705442|gb|ACO08567.1| Heterogeneous nuclear ribonucleoprotein A0 [Oncorhynchus mykiss]	NP_001158633	3.32938E-101	96	310.457	176	170	Q13151	HNRNPA0
contig03789	69	voltage-dependent anion-selective channel protein 2	1180	gi|197632615|gb|ACH71031.1|voltage-dependent anion channel 2-3 [Salmo salar] >gi|209737514|gb|ACI69626.1| Voltage-dependent anion-selective channel protein 2 [Salmo salar] >gi|303657610|gb|ADM15887.1| Voltage-dependent anion-selective channel protein 2 [Salmo salar]	ACH71031	0.0	100	544.273	270	270	Q9Y277	VDAC3
contig03569	69	probable ergosterol biosynthetic protein 28	1210	gi|221221002|gb|ACM09162.1|Probable ergosterol biosynthetic protein 28 [Salmo salar]	ACM09162	5.34557E-97	100	297.36	143	143	Q9UKR5	C14orf1; LOC100190804
contig02813	69	protein canopy homolog 2-like	1347	gi|209733766|gb|ACI67752.1|canopy homolog 2 precursor [Salmo salar]	ACI67752	8.63862E-118	99	353.599	186	185	Q3B7I2	CNPY1
contig02298	69	mitochondrial uncoupling protein 2	1454	gi|185134627|ref|NP_001118126.1|uncoupling protein 2A [Oncorhynchus mykiss] >gi|83270931|gb|ABC00180.1| uncoupling protein 2A [Oncorhynchus mykiss] >gi|83270936|gb|ABC00183.1| uncoupling protein 2A [Oncorhynchus mykiss]	NP_001118126	0.0	99	622.854	304	301	P55851	UCP2
contig02105	69	v-type proton atpase proteolipid subunit-like protein	1498	gi|238231356|ref|NP_001154112.1|Vacuolar ATP synthase 16 kDa proteolipid subunit [Oncorhynchus mykiss] >gi|209154312|gb|ACI33388.1| Vacuolar ATP synthase 16 kDa proteolipid subunit [Salmo salar] >gi|209155488|gb|ACI33976.1| Vacuolar ATP synthase 16 kDa proteolipid subunit [Salmo salar] >gi|209735920|gb|ACI68829.1| Vacuolar ATP synthase 16 kDa proteolipid subunit [Salmo salar] >gi|221219592|gb|ACM…	NP_001154112	1.05997E-74	100	243.432	150	150	P27449	ATP6V0C
contig01926	69	chloride intracellular channel protein 5-like	1541	gi|291239925|ref|XP_002739882.1|PREDICTED: chloride intracellular channel protein 5-like [Saccoglossus kowalevskii]	XP_002739882	7.41128E-16	66	87.4261	95	63	CLIC5	CLIC5
contig01908	69	apoptosis regulator bcl-x	1544	gi|213514164|ref|NP_001134558.1|Apoptosis regulator Bcl-X [Salmo salar] >gi|209734268|gb|ACI68003.1| Apoptosis regulator Bcl-X [Salmo salar]	NP_001134558	2.98833E-145	100	427.557	228	228	Q16611	BAK1
contig01740	69	glycogen liver form-like isoform 2	1588	gi|47221287|emb|CAG13223.1|unnamed protein product [Tetraodon nigroviridis]	CAG13223	0.0	94	961.444	527	499	Q0VCM4	PYGL
contig01354	69	2-oxoisovalerate dehydrogenase subunit mitochondrial	1695	gi|198285569|gb|ACH85323.1|branched chain ketoacid dehydrogenase E1 beta polypeptide [Salmo salar]	ACH85323	0.0	98	732.25	384	379	pdhB	pdhB
contig01325	69	dihydrolipoyllysine-residue succinyltransferase component of 2-oxoglutarate dehydrogenase mitochondrial-like	1703	gi|432937190|ref|XP_004082380.1|PREDICTED: dihydrolipoyllysine-residue succinyltransferase component of 2-oxoglutarate dehydrogenase complex, mitochondrial-like [Oryzias latipes]	XP_004082380	0.0	85	667.537	463	394	Q9D2G2	Dlst
contig00887	69	dna-damage-inducible transcript 4-like	1861	gi|213513952|ref|NP_001133104.1|DNA-damage-inducible transcript 4-like [Salmo salar] >gi|197631945|gb|ACH70696.1| DNA-damage-inducible transcript 4-like [Salmo salar]	NP_001133104	1.10254E-129	100	390.193	187	187	Q9NX09	DDIT4
contig00363	69	zinc finger ran-binding domain-containing protein 2	2152	gi|209149078|gb|ACI32968.1|Zinc finger Ran-binding domain-containing protein 2 [Salmo salar]	ACI32968	3.53946E-86	100	278.485	136	136	ZRANB2	ZRANB2
contig00324	69	eukaryotic initiation factor 4a-i	2183	gi|41393175|ref|NP_958918.1|eukaryotic translation initiation factor 4A, isoform 1B [Danio rerio] >gi|29612461|gb|AAH49427.1| Eukaryotic translation initiation factor 4A, isoform 1B [Danio rerio]	NP_958918	0.0	97	767.689	409	398	P60842	EIF4A1; Eif4a1;
contig07897	68	transmembrane emp24 domain-containing protein 3 precursor	592	gi|185132475|ref|NP_001117881.1|membrane protein p24B precursor [Oncorhynchus mykiss] >gi|86990281|emb|CAF25504.1| membrane protein p24B [Oncorhynchus mykiss] >gi|221221022|gb|ACM09172.1| Transmembrane emp24 domain-containing protein 3 precursor [Salmo salar]	NP_001117881	4.10801E-118	100	345.125	163	163	Q13445	TMED1
contig07767	68	ribosomal protein l7a	613	gi|198285627|gb|ACH85352.1|ribosomal protein L7a [Salmo salar]	ACH85352	6.76959E-82	99	255.373	136	135	Q9LZH9	AT3G62870
contig07511	68	40s ribosomal protein s7	644	gi|197632101|gb|ACH70774.1|ribosomal protein S7 [Salmo salar] >gi|209155864|gb|ACI34164.1| 40S ribosomal protein S7 [Salmo salar] >gi|209730890|gb|ACI66314.1| 40S ribosomal protein S7 [Salmo salar] >gi|225704732|gb|ACO08212.1| 40S ribosomal protein S7 [Oncorhynchus mykiss]	ACH70774	1.25025E-134	100	387.111	194	194	P62083	Rps7; RPS7;
contig06653	68	60s acidic ribosomal protein p2	761	gi|221220550|gb|ACM08936.1|60S acidic ribosomal protein P2 [Salmo salar]	ACM08936	2.77982E-38	99	140.198	113	112	P05387	RPLP2
contig05984	68	40s ribosomal protein s3-like protein	853	gi|197632569|gb|ACH71008.1|ribosomal protein S3-1 [Salmo salar] >gi|209738348|gb|ACI70043.1| 40S ribosomal protein S3 [Salmo salar]	ACH71008	2.17807E-176	100	498.049	245	245	P23396	RPS3;
contig04188	68	selenoprotein s	1112	gi|223647146|gb|ACN10331.1|Selenoprotein S [Salmo salar] >gi|223673019|gb|ACN12691.1| Selenoprotein S [Salmo salar]	ACN10331	1.00142E-101	100	310.071	180	180	VIMP	VIMP
contig03921	68	solute carrier family 25 member 40	1159	gi|213511690|ref|NP_001133326.1|Solute carrier family 25 member 40 [Salmo salar] >gi|209150622|gb|ACI33034.1| Solute carrier family 25 member 40 [Salmo salar]	NP_001133326	3.85436E-73	100	242.276	116	116	Q8TBP6	SLC25A40
contig03848	68	kruppel-like factor 9	1170	gi|432874569|ref|XP_004072519.1|PREDICTED: Krueppel-like factor 9-like [Oryzias latipes]	XP_004072519	4.05595E-37	98	144.821	70	69	Q13118	KLF10
contig02626	68	ketohexokinase	1385	gi|259155395|ref|NP_001158759.1|ketohexokinase [Salmo salar] >gi|223647154|gb|ACN10335.1| Ketohexokinase [Salmo salar] >gi|223673027|gb|ACN12695.1| Ketohexokinase [Salmo salar]	NP_001158759	0.0	100	625.935	302	302	P50053	KHK
contig01264	68	sorbitol dehydrogenase	1725	gi|213514212|ref|NP_001134990.1|Sorbitol dehydrogenase [Salmo salar] >gi|209737786|gb|ACI69762.1| Sorbitol dehydrogenase [Salmo salar]	NP_001134990	0.0	99	691.804	354	352	SORD	SORD
contig00903	68	h2a histone member v	1853	gi|348514023|ref|XP_003444540.1|PREDICTED: histone H2A.V-like [Oreochromis niloticus]	XP_003444540	1.63123E-69	91	235.728	156	143	O23628	HTA11
contig00707	68	transitional endoplasmic reticulum atpase	1948	gi|348528430|ref|XP_003451720.1|PREDICTED: transitional endoplasmic reticulum ATPase-like [Oreochromis niloticus]	XP_003451720	0.0	98	935.636	519	512	VCP	VCP
contig00683	68	transforming protein	1962	gi|225716474|gb|ACO14083.1|Transforming protein RhoA precursor [Esox lucius]	ACO14083	6.8804E-133	100	399.823	193	193	P08134	RHOC;
contig00615	68	asparaginyl-trna cytoplasmic-like	1996	gi|213512082|ref|NP_001133698.1|syncoilin [Salmo salar] >gi|209154978|gb|ACI33721.1| Asparaginyl-tRNA synthetase, cytoplasmic [Salmo salar]	NP_001133698	0.0	100	1101.27	559	559	O43776	NARS
contig00520	68	sorting nexin 2	2051	gi|213514006|ref|NP_001133815.1|sorting nexin-2 [Salmo salar] >gi|209155420|gb|ACI33942.1| Sorting nexin-2 [Salmo salar]	NP_001133815	0.0	100	1028.08	515	515	Q5VWJ9	SNX30
contig00498	68	fatty aldehyde dehydrogenase	2065	gi|223647448|gb|ACN10482.1|Fatty aldehyde dehydrogenase [Salmo salar]	ACN10482	0.0	100	635.18	316	316	P51648	ALDH3A2
contig00104	68	myeloid leukemia factor 2	2551	gi|223649176|gb|ACN11346.1|Myeloid leukemia factor 2 [Salmo salar]	ACN11346	1.98583E-128	100	396.356	248	248	P58340	MLF1
contig00047	68	myeloid leukemia differentiation protein homologue	3003	gi|185133759|ref|NP_001117034.1|myeloid leukemia differentiation protein homologue [Salmo salar] >gi|113431916|emb|CAJ90909.1| myeloid leukemia differentiation protein homologue [Salmo salar]	NP_001117034	0.0	100	596.275	285	285	Q8HYS5	MCL1
contig00007	68	protein-l-isoaspartate(d-aspartate) o-methyltransferase-like	3740	gi|410916985|ref|XP_003971967.1|PREDICTED: protein-L-isoaspartate(D-aspartate) O-methyltransferase-like [Takifugu rubripes]	XP_003971967	3.47564E-151	97	466.463	239	233	PCMT1	PCMT1
contig07325	67	inosine-uridine preferring nucleoside hydrolase-like	665	gi|432930927|ref|XP_004081529.1|PREDICTED: inosine-uridine preferring nucleoside hydrolase-like [Oryzias latipes]	XP_004081529	3.80567E-44	81	161.384	117	95	#N/A	#N/A
contig06656	67	transcription factor btf3	754	gi|213512288|ref|NP_001133184.1|basic transcription factor 3-1 [Salmo salar] >gi|213513700|ref|NP_001134581.1| transcription factor BTF3 [Salmo salar] >gi|197632369|gb|ACH70908.1| basic transcription factor 3-1 [Salmo salar] >gi|197632371|gb|ACH70909.1| basic transcription factor 3-2 [Salmo salar] >gi|209734444|gb|ACI68091.1| Transcription factor BTF3 [Salmo salar] >gi|221221720|gb|ACM09521.1| Tr…	NP_001133184	1.49609E-88	100	270.396	155	155	P20290	BTF3
contig06442	67	nascent polypeptide-associated complex subunit alpha	790	gi|209734860|gb|ACI68299.1|Nascent polypeptide-associated complex subunit alpha [Salmo salar]	ACI68299	5.97643E-119	99	350.132	213	212	Q13765	NACA
contig04778	67	elongation factor 1-beta	1019	gi|225715512|gb|ACO13602.1|Elongation factor 1-beta [Esox lucius]	ACO13602	1.18614E-64	95	214.927	146	140	EEF1B2	EEF1B2
contig04100	67	guanine nucleotide-binding protein g g g subunit gamma-5-like	1123	gi|238231515|ref|NP_001154171.1|Guanine nucleotide-binding protein GI/GS/GO gamma-5 subunit [Oncorhynchus mykiss] >gi|221220702|gb|ACM09012.1| Guanine nucleotide-binding protein GI/GS/GO subunit gamma-5 precursor [Salmo salar] >gi|221220800|gb|ACM09061.1| Guanine nucleotide-binding protein GI/GS/GO subunit gamma-5 precursor [Salmo salar] >gi|221222060|gb|ACM09691.1| Guanine nucleotide-binding pro…	NP_001154171	5.20617E-39	94	144.436	79	75	P50151	GNG10
contig04071	67	protein canopy homolog 2-like	1130	gi|209733206|gb|ACI67472.1|canopy homolog 2 precursor [Salmo salar]	ACI67472	1.41995E-132	100	388.652	186	186	Q3B7I2	CNPY1
contig03011	67	calpain small subunit 1	1312	gi|291190540|ref|NP_001167031.1|calpain small subunit 1 [Salmo salar] >gi|197632291|gb|ACH70869.1| calpain small subunit 1 [Salmo salar] >gi|209735024|gb|ACI68381.1| Calpain small subunit 1 [Salmo salar]	NP_001167031	4.29123E-157	100	454.521	216	216	P07384	CAPN1
contig02889	67	histone	1336	gi|4504279|ref|NP_002098.1|histone H3.3 [Homo sapiens] >gi|4885385|ref|NP_005315.1| histone H3.3 [Homo sapiens] >gi|6680159|ref|NP_032236.1| histone H3.3 [Mus musculus] >gi|6680161|ref|NP_032237.1| histone H3.3 [Mus musculus] >gi|16758888|ref|NP_446437.1| histone H3.3 [Rattus norvegicus] >gi|17530867|ref|NP_511095.1| histone H3.3B, isoform A [Drosophila melanogaster] >gi|17647507|ref|NP_523479.1|…							P08898	his-17
contig02535	67	mitochondrial import receptor subunit tom20 homolog	1404	gi|209733208|gb|ACI67473.1|Mitochondrial import receptor subunit TOM20 homolog [Salmo salar]	ACI67473	4.90595E-80	100	256.144	147	147	Q15388	TOMM20;
contig02142	67	stathmin	1490	gi|209733008|gb|ACI67373.1|Stathmin [Salmo salar] >gi|303661891|gb|ADM16055.1| Stathmin [Salmo salar]	ACI67373	2.63921E-84	100	268.085	151	151	Q9NZ72	STMN3
contig02113	67	equilibrative nucleoside transporter 1	1497	gi|223649482|gb|ACN11499.1|Equilibrative nucleoside transporter 1 [Salmo salar]	ACN11499	0.0	85	613.224	422	360	Q7RTT9	SLC29A4
contig01320	67	elongation factor 2	1702	gi|223649200|gb|ACN11358.1|Elongation factor 2 [Salmo salar]	ACN11358	0.0	100	1071.61	512	512	EEF2	EEF2
contig00702	67	protein dpy-19 homolog 1-like	1954	gi|50838818|ref|NP_001002868.1|protein dpy-19 homolog 1 [Danio rerio] >gi|49618923|gb|AAT68046.1| KIAA0877-like [Danio rerio] >gi|190337595|gb|AAI63534.1| Dpy-19-like 1, like (H. sapiens) [Danio rerio] >gi|190338434|gb|AAI63516.1| Dpy-19-like 1, like (H. sapiens) [Danio rerio]	NP_001002868	7.33104E-38	96	151.754	78	75	Q2PZI1	DPY19L1
contig00621	67	solute carrier family facilitated glucose transporter member 2	1985	gi|185134475|ref|NP_001117761.1|hepatic glucose transporter GLUT2 [Oncorhynchus mykiss] >gi|12958620|gb|AAK09377.1|AF321816_1 hepatic glucose transporter GLUT2 [Oncorhynchus mykiss]	NP_001117761	0.0	98	848.966	481	472	P11168	SLC2A2
contig00441	67	cyclin-dependent kinase 2-associated protein 2	2104	gi|348533546|ref|XP_003454266.1|PREDICTED: cyclin-dependent kinase 2-associated protein 2-like [Oreochromis niloticus] >gi|209154896|gb|ACI33680.1| Cyclin-dependent kinase 2-associated protein 2 [Salmo salar] >gi|229367982|gb|ACQ58971.1| Cyclin-dependent kinase 2-associated protein 2 [Anoplopoma fimbria]	XP_003454266	2.49482E-45	100	166.392	111	111	O14519	CDK2AP1
contig00379	67	tetraspanin-9	2134	gi|213511428|ref|NP_001135116.1|tetraspanin-9 [Salmo salar] >gi|238055383|sp|B5X3I6.1|TSN9_SALSA RecName: Full=Tetraspanin-9; Short=Tspan-9 >gi|209155270|gb|ACI33867.1| Tetraspanin-9 [Salmo salar] >gi|221221774|gb|ACM09548.1| Tetraspanin-9 [Salmo salar]	NP_001135116	1.11549E-119	98	369.392	199	197	TSPAN9	TSPAN9
contig00370	67	cathepsin b	2146	gi|223646922|gb|ACN10219.1|Cathepsin B precursor [Salmo salar] >gi|223647940|gb|ACN10728.1| Cathepsin B precursor [Salmo salar] >gi|223672785|gb|ACN12574.1| Cathepsin B precursor [Salmo salar]	ACN10219	0.0	100	658.677	330	330	P43233	CTSB
contig00349	67	tsukushin-like isoform 1	2162	gi|348508195|ref|XP_003441640.1|PREDICTED: tsukushin-like [Oreochromis niloticus]	XP_003441640	1.27118E-159	83	476.478	334	279	O75473	LGR5
contig00337	67	fish virus induced trim protein	2173	gi|209155654|gb|ACI34059.1|Tripartite motif-containing protein 16 [Salmo salar]	ACI34059	5.35327E-81	86	279.256	182	157	O15344	MID1
contig00289	67	dihydrolipoyl mitochondrial	2224	gi|209154114|gb|ACI33289.1|Dihydrolipoyl dehydrogenase, mitochondrial precursor [Salmo salar]	ACI33289	0.0	97	1006.51	508	497	Q6P6R2	Dld
contig00280	67	aspartyl asparaginyl beta-hydroxylase	2228	gi|432926592|ref|XP_004080904.1|PREDICTED: aspartyl/asparaginyl beta-hydroxylase-like [Oryzias latipes]	XP_004080904	1.52042E-19	98	102.064	50	49	Q8BSY0	Asph
contig00171	67	ornithine decarboxylase 1	2379	gi|209154586|gb|ACI33525.1|Ornithine decarboxylase 1 [Salmo salar]	ACI33525	0.0	100	922.154	456	456	Q96A70	ADC
contig07622	66	hepatocyte nuclear factor 1-alpha	632	gi|223649048|gb|ACN11282.1|Hepatocyte nuclear factor 1-alpha [Salmo salar]	ACN11282	2.94578E-123	100	371.318	210	210	P35680	HNF1B
contig07068	66	lag1 ceramide synthase 2	703	gi|213511931|ref|NP_001133953.1|LAG1 homolog, ceramide synthase 2 [Salmo salar] >gi|209155948|gb|ACI34206.1| LAG1 longevity assurance homolog 2 [Salmo salar]	NP_001133953	5.05849E-20	100	94.7449	44	44	Q96G23	LASS2
contig04198	66	endothelial differentiation-related factor 1 homolog	1109	gi|213513112|ref|NP_001133189.1|endothelial differentiation-related factor 1-1 [Salmo salar] >gi|197632393|gb|ACH70920.1| endothelial differentiation-related factor 1-1 [Salmo salar]	NP_001133189	4.95311E-98	100	298.901	148	148	O60869	EDF1;
contig03629	66	solute carrier organic anion transporter family member 1c1-like	1205	gi|47209578|emb|CAF89838.1|unnamed protein product [Tetraodon nigroviridis]	CAF89838	4.63043E-167	82	495.352	370	304	P46721	SLCO1A2
contig02308	66	antithrombin iii	1452	gi|185136278|ref|NP_001117104.1|antithrombin protein precursor [Salmo salar] >gi|6686808|emb|CAB64714.1| antithrombin [Salmo salar]	NP_001117104	0.0	95	794.267	446	425	P30740	SERPINB1
contig01615	66	mitochondrial-processing peptidase subunit beta-like	1622	gi|348542501|ref|XP_003458723.1|PREDICTED: mitochondrial-processing peptidase subunit beta [Oreochromis niloticus]	XP_003458723	0.0	95	923.694	483	459	Q9CXT8	Pmpcb
contig01608	66	reverse transcriptase-like protein	1624	gi|76155544|gb|AAX26836.2|SJCHGC03019 protein [Schistosoma japonicum]	AAX26836	4.24477E-33	89	130.568	74	66	#N/A	#N/A
contig00421	66	s-methyl-5 -thioadenosine phosphorylase	2114	gi|213513598|ref|NP_001133619.1|S-methyl-5'-thioadenosine phosphorylase [Salmo salar] >gi|209154708|gb|ACI33586.1| S-methyl-5-thioadenosine phosphorylase [Salmo salar]	NP_001133619	0.0	100	573.933	277	277	Q9CQ65	Mtap
contig00146	66	cyclin i	2423	gi|197631885|gb|ACH70666.1|cyclin I [Salmo salar]	ACH70666	0.0	100	811.216	403	403	P30279	CCND2
contig00132	66	bile acid receptor	2461	gi|62203324|gb|AAH92785.1|Nuclear receptor subfamily 1, group H, member 4 [Danio rerio]	AAH92785	0.0	90	785.023	485	438	Q60644	Nr1h2
contig00129	66	hepatocyte growth factor-like protein	2469	gi|47204526|emb|CAF95727.1|unnamed protein product [Tetraodon nigroviridis]	CAF95727	1.329E-110	91	354.369	194	178	Q08048	Hgf
contig00030	66	neuropilin 1a	3227	gi|190340264|gb|AAI63888.1|Neuropilin 1a [Danio rerio]	AAI63888	1.64655E-78	92	286.574	178	165	P97333	Nrp1
contig07230	65	nadh dehydrogenase	681	gi|209734300|gb|ACI68019.1|NADH dehydrogenase 1 beta subcomplex subunit 5, mitochondrial precursor [Salmo salar]	ACI68019	4.96428E-124	99	360.533	186	185	O43674	NDUFB5;
contig06380	65	transmembrane emp24 domain-containing protein 1 precursor	799	gi|223647062|gb|ACN10289.1|Transmembrane emp24 domain-containing protein 1 precursor [Salmo salar] >gi|223672931|gb|ACN12647.1| Transmembrane emp24 domain-containing protein 1 precursor [Salmo salar]	ACN10289	5.05822E-129	100	376.711	182	182	Q13445	TMED1
contig03731	65	eukaryotic translation initiation factor 4e-binding protein 2	1189	gi|197631863|gb|ACH70655.1|eukaryotic translation initiation factor 4E binding protein 1 [Salmo salar] >gi|209732426|gb|ACI67082.1| Eukaryotic translation initiation factor 4E-binding protein 2 [Salmo salar] >gi|209735148|gb|ACI68443.1| Eukaryotic translation initiation factor 4E-binding protein 2 [Salmo salar]	ACH70655	5.36596E-77	100	244.973	119	119	Q13542	EIF4EBP2
contig03274	65	zinc finger protein 430-like	1265	gi|348544528|ref|XP_003459733.1|PREDICTED: hypothetical protein LOC100699448 [Oreochromis niloticus]	XP_003459733	5.00308E-18	65	95.1301	115	75	ZNF430	ZNF430
contig02787	65	p21-activated protein kinase-interacting protein 1-like	1352	gi|226442903|ref|NP_001139979.1|p21-activated protein kinase-interacting protein 1-like [Salmo salar] >gi|221220678|gb|ACM09000.1| p21-activated protein kinase-interacting protein 1-like [Salmo salar]	NP_001139979	0.0	100	642.499	350	350	pak1ip1	pak1ip1
contig02766	65	cop9 signalosome complex subunit 5	1356	gi|259089389|ref|NP_001158520.1|COP9 signalosome complex subunit 5 [Oncorhynchus mykiss] >gi|197631807|gb|ACH70627.1| COP9 constitutive photomorphogenic homolog subunit 5 [Salmo salar] >gi|209735664|gb|ACI68701.1| COP9 signalosome complex subunit 5 [Salmo salar] >gi|225703666|gb|ACO07679.1| COP9 signalosome complex subunit 5 [Oncorhynchus mykiss] >gi|225704916|gb|ACO08304.1| COP9 signalosome comp…	NP_001158520	0.0	100	630.558	334	334	cops5	cops5
contig02744	65	fumarylacetoacetate hydrolase domain-containing protein 1	1361	gi|213513814|ref|NP_001134417.1|fumarylacetoacetate hydrolase domain-containing protein 1 [Salmo salar] >gi|209733122|gb|ACI67430.1| Fumarylacetoacetate hydrolase domain-containing protein 1 [Salmo salar]	NP_001134417	5.73093E-110	99	289.271	140	139	Q96GK7	FAHD2A
contig02356	65	cell division cycle 42 (gtp binding 25kda)	1442	gi|209735790|gb|ACI68764.1|Cell division control protein 42 homolog precursor [Salmo salar] >gi|225705502|gb|ACO08597.1| Cell division control protein 42 homolog [Oncorhynchus mykiss]	ACI68764	3.75534E-133	100	394.045	191	191	P15153	RAC2
contig01745	65	protein set isoform 2	1588	gi|348513953|ref|XP_003444505.1|PREDICTED: protein SET-like [Oreochromis niloticus]	XP_003444505	5.91812E-145	100	429.098	209	209	A6NKD2	TSPY2
contig01741	65	tumor protein d52-like 2	1590	gi|209734242|gb|ACI67990.1|Tumor protein D54 [Salmo salar]	ACI67990	1.34679E-108	100	332.798	180	180	Q16890	TPD52L1
contig01491	65	cyclin-d1-binding protein 1 homolog	1658	gi|348521820|ref|XP_003448424.1|PREDICTED: cyclin-D1-binding protein 1 homolog [Oreochromis niloticus]	XP_003448424	6.6581E-158	83	466.077	341	285	Q3TVC7	Ccndbp1
contig01419	65	serine arginine-rich splicing factor 6	1677	gi|47220462|emb|CAG03242.1|unnamed protein product [Tetraodon nigroviridis]	CAG03242	1.13466E-78	96	161.384	82	79	Q07955	SRSF1
contig01073	65	bmp and activin membrane-bound inhibitor homolog	1785	gi|238231547|ref|NP_001153956.1|BMP and activin membrane-bound inhibitor precursor [Oncorhynchus mykiss] >gi|169116884|gb|ACA42746.1| BMP and activin membrane-bound inhibitor [Oncorhynchus mykiss]	NP_001153956	1.76351E-166	98	486.108	257	254	Q13145	BAMBI
contig00394	65	protein fam110a-like	2132	gi|213515064|ref|NP_001133372.1|FAM110A [Salmo salar] >gi|209152258|gb|ACI33104.1| FAM110A [Salmo salar]	NP_001133372	0.0	100	679.478	429	429	Q9BQ89	FAM110A
contig05834	64	proteasome subunit beta type-3	875	gi|197632283|gb|ACH70865.1|proteasome (prosome, macropain) subunit, beta type 3 [Salmo salar] >gi|209735862|gb|ACI68800.1| Proteasome subunit beta type-3 [Salmo salar]	ACH70865	1.13403E-147	100	424.091	205	205	Q9R1P1	Psmb3
contig05791	64	elongation factor 1-delta	881	gi|221221666|gb|ACM09494.1|Elongation factor 1-delta [Salmo salar] >gi|223646296|gb|ACN09906.1| Elongation factor 1-delta [Salmo salar] >gi|223646732|gb|ACN10124.1| Elongation factor 1-delta [Salmo salar] >gi|223672143|gb|ACN12253.1| Elongation factor 1-delta [Salmo salar] >gi|223672587|gb|ACN12475.1| Elongation factor 1-delta [Salmo salar]	ACM09494	2.04912E-129	100	379.022	234	234	eef1d	eef1d
contig04690	64	gtp-binding nuclear protein ran	1033	gi|185136244|ref|NP_001117103.1|GTP-binding nuclear protein Ran [Salmo salar] >gi|51316188|sp|Q9YGC0.1|RAN_SALSA RecName: Full=GTP-binding nuclear protein Ran; AltName: Full=GTPase Ran; AltName: Full=Ras-related nuclear protein >gi|3850118|emb|CAA10039.1| Ran protein [Salmo salar] >gi|3850120|emb|CAA10040.1| Ran protein [Salmo salar] >gi|221219656|gb|ACM08489.1| GTP-binding nuclear protein Ran [S…	NP_001117103	4.22901E-157	100	450.669	215	215	Q61820	Rasl2-9-ps
contig04074	64	alpha- -mannosyl-glycoprotein 2-beta-n-acetylglucosaminyltransferase	1130	gi|213513978|ref|NP_001133935.1|alpha-1,6-mannosyl-glycoprotein 2-beta-N-acetylglucosaminyltransferase [Salmo salar] >gi|209155874|gb|ACI34169.1| Alpha-1,6-mannosyl-glycoprotein 2-beta-N-acetylglucosaminyltransferase [Salmo salar]	NP_001133935	6.01764E-136	100	407.527	223	223	Q10469	MGAT2
contig03749	64	PREDICTED: hypothetical protein LOC100565587	1187	gi|327279640|ref|XP_003224564.1|PREDICTED: hypothetical protein LOC100565587 [Anolis carolinensis]	XP_003224564	1.70179E-9	52	68.5514	144	75	#N/A	#N/A
contig02546	64	nicotinamide phosphoribosyltransferase	1403	gi|8100052|dbj|BAA96290.1|pre-B cell enhancing factor [Cyprinus carpio]	BAA96290	0.0	95	723.005	383	367	P43490	NAMPT
contig02519	64	tubulin-specific chaperone a	1407	gi|213511020|ref|NP_001134459.1|Tubulin-specific chaperone A [Salmo salar] >gi|209733490|gb|ACI67614.1| Tubulin-specific chaperone A [Salmo salar] >gi|221219680|gb|ACM08501.1| Tubulin-specific chaperone A [Salmo salar]	NP_001134459	2.22402E-46	100	166.777	115	115	Q6PEC1	Tbca
contig02205	64	protein transport protein sec24d	1476	gi|47219590|emb|CAG02296.1|unnamed protein product [Tetraodon nigroviridis]	CAG02296	2.98175E-34	88	146.747	93	82	SEC24D	SEC24D
contig02191	64	6-phosphogluconolactonase	1480	gi|226443170|ref|NP_001140068.1|6-phosphogluconolactonase [Salmo salar] >gi|221221632|gb|ACM09477.1| 6-phosphogluconolactonase [Salmo salar]	NP_001140068	2.13433E-165	100	479.174	253	253	Q9CQ60	Pgls
contig02150	64	transcription initiation factor tfiid subunit 7	1489	gi|213511042|ref|NP_001133720.1|transcription initiation factor TFIID subunit 7 [Salmo salar] >gi|209155088|gb|ACI33776.1| Transcription initiation factor TFIID subunit 7 [Salmo salar] >gi|209730934|gb|ACI66336.1| Transcription initiation factor TFIID subunit 7 [Salmo salar]	NP_001133720	0.0	100	657.907	371	371	Q15545	TAF7;
contig02138	64	survival of motor neuron-related-splicing factor 30	1491	gi|225714806|gb|ACO13249.1|Survival of motor neuron-related-splicing factor 30 [Esox lucius]	ACO13249	8.35785E-155	97	451.825	236	230	SMN1	SMN1
contig01405	64	h2a histone member y2	1681	gi|221220522|gb|ACM08922.1|Core histone macro-H2A.2 [Salmo salar]	ACM08922	0.0	100	711.835	371	371	Q9LHQ5	HTA13
contig01389	64	growth hormone-inducible transmembrane protein	1685	gi|225706054|gb|ACO08873.1|Growth hormone-inducible transmembrane protein [Osmerus mordax]	ACO08873	0.0	95	574.704	345	328	Q91VC9	Ghitm
contig01377	64	oxidative stress responsive 1	1687	gi|41054890|ref|NP_956651.1|oxidative stress responsive 1 [Danio rerio] >gi|31418832|gb|AAH53184.1| Zgc:63992 [Danio rerio]	NP_956651	1.05937E-88	68	286.96	314	214	Q9D722	3230401D17Rik
contig01329	64	hsc70-interacting protein	1701	gi|213510822|ref|NP_001133946.1|Hsc70-interacting protein [Salmo salar] >gi|209155920|gb|ACI34192.1| Hsc70-interacting protein [Salmo salar]	NP_001133946	3.77921E-93	100	301.982	147	147	Q8IZP2	ST13P4
contig01281	64	actin-related protein 2 3 complex subunit 1a	1716	gi|410917748|ref|XP_003972348.1|PREDICTED: actin-related protein 2/3 complex subunit 1A-like [Takifugu rubripes]	XP_003972348	0.0	98	705.671	370	364	Q9R0Q6	Arpc1a
contig01143	64	apoptosis-related protein 3-like	1756	gi|213514696|ref|NP_001134481.1|Apoptosis-related protein 3 [Salmo salar] >gi|209733662|gb|ACI67700.1| Apoptosis-related protein 3 precursor [Salmo salar]	NP_001134481	8.70187E-163	100	475.322	232	232	ATRAID	ATRAID
contig00896	64	probable signal peptidase complex subunit 2	1858	gi|213514614|ref|NP_001134842.1|probable signal peptidase complex subunit 2 [Salmo salar] >gi|209736478|gb|ACI69108.1| Probable signal peptidase complex subunit 2 [Salmo salar]	NP_001134842	3.26652E-140	100	417.542	201	201	Q9CYN2	Spcs2
contig00783	64	ubx domain-containing protein 1	1914	gi|259155399|ref|NP_001158761.1|SAPK substrate protein 1 [Salmo salar] >gi|223647176|gb|ACN10346.1| SAPK substrate protein 1 [Salmo salar] >gi|223673049|gb|ACN12706.1| SAPK substrate protein 1 [Salmo salar]	NP_001158761	2.1031E-163	100	481.871	308	308	Q8BGG7	Ubash3b
contig00588	64	sialate o-acetylesterase-like	2009	gi|348508358|ref|XP_003441721.1|PREDICTED: sialate O-acetylesterase-like [Oreochromis niloticus]	XP_003441721	0.0	77	688.723	508	394	Q9HAT2	SIAE
contig00557	64	tyrosine 3-monooxygenase tryptophan 5-monooxygenase activation zeta polypeptide	2026	gi|213512605|ref|NP_001135087.1|14-3-3 protein beta/alpha [Salmo salar] >gi|209735990|gb|ACI68864.1| 14-3-3 protein beta/alpha [Salmo salar] >gi|209738576|gb|ACI70157.1| 14-3-3 protein beta/alpha [Salmo salar] >gi|223648382|gb|ACN10949.1| 14-3-3 protein beta/alpha [Salmo salar]	NP_001135087	7.91609E-161	100	474.167	231	231	P31946	YWHAB
contig00352	64	non-muscle myosin heavy chain ii a	2160	gi|224613264|gb|ACN60211.1|Myosin-9 [Salmo salar]	ACN60211	2.26127E-110	100	355.525	201	201	Q0VF96	CGNL1
contig00044	64	complex i intermediate-associated protein mitochondrial-like	3066	gi|348515977|ref|XP_003445516.1|PREDICTED: complex I intermediate-associated protein 30, mitochondrial-like [Oreochromis niloticus]	XP_003445516	1.90221E-156	82	476.093	305	252	Q9BXS6	NUSAP1
contig06398	63	complement c1q-like protein 4 precursor	796	gi|21666422|gb|AAM73701.1|AF394686_1C1q-like adipose specific protein [Salvelinus fontinalis]	AAM73701	2.62513E-39	58	146.362	204	119	O75973	C1QL1
contig06189	63	lipocalin precursor	827	gi|209735438|gb|ACI68588.1|Lipocalin precursor [Salmo salar] >gi|303667728|gb|ADM16276.1| Lipocalin precursor [Salmo salar]	ACI68588	7.54357E-132	100	382.489	181	181	Q6UWW0	LCN15
contig03798	63	histone h1x	1178	gi|221221588|gb|ACM09455.1|Histone H1x [Salmo salar] >gi|221221624|gb|ACM09473.1| Histone H1x [Salmo salar] >gi|225709312|gb|ACO10502.1| Histone H1x [Caligus rogercresseyi]	ACM09455	6.25084E-61	100	205.682	121	121	Q92522	H1FX
contig03510	63	surfeit locus protein 1	1220	gi|213514022|ref|NP_001135069.1|Surfeit locus protein 1 [Salmo salar] >gi|209738418|gb|ACI70078.1| Surfeit locus protein 1 [Salmo salar]	NP_001135069	0.0	100	593.964	304	304	Q15526	SURF1
contig03254	63	sporozoite surface protein 2	1266	gi|213514920|ref|NP_001135109.1|Sporozoite surface protein 2 [Salmo salar] >gi|209154624|gb|ACI33544.1| Sporozoite surface protein 2 precursor [Salmo salar]	NP_001135109	7.68891E-21	91	95.9005	59	54	SSP2	SSP2
contig03195	63	cop9 signalosome complex subunit 6	1278	gi|213512371|ref|NP_001134495.1|COP9 signalosome complex subunit 6 [Salmo salar] >gi|209733768|gb|ACI67753.1| COP9 signalosome complex subunit 6 [Salmo salar]	NP_001134495	0.0	100	662.529	316	316	Q7L5N1	COPS6
contig03169	63	ubx domain-containing protein 1	1283	gi|259155399|ref|NP_001158761.1|SAPK substrate protein 1 [Salmo salar] >gi|223647176|gb|ACN10346.1| SAPK substrate protein 1 [Salmo salar] >gi|223673049|gb|ACN12706.1| SAPK substrate protein 1 [Salmo salar]	NP_001158761	1.15257E-165	97	479.559	308	300	Q8BGG7	Ubash3b
contig02923	63	protein	1329	gi|125852975|ref|XP_692475.2|PREDICTED: hypothetical protein LOC564023 [Danio rerio]	XP_692475	1.22934E-157	93	459.529	265	247	#N/A	#N/A
contig02804	63	complement component 1 q subcomponent-binding mitochondrial precursor	1349	gi|209733834|gb|ACI67786.1|Complement component 1 Q subcomponent-binding protein, mitochondrial precursor [Salmo salar]	ACI67786	0.0	100	588.956	289	289	Q07021	C1QBP
contig02707	63	tumor-associated calcium signal transducer 2 precursor	1368	gi|213514296|ref|NP_001134932.1|Tumor-associated calcium signal transducer 2 precursor [Salmo salar] >gi|209737348|gb|ACI69543.1| Tumor-associated calcium signal transducer 2 precursor [Salmo salar]	NP_001134932	0.0	100	579.326	303	303	Q99JW5	Epcam
contig02304	63	manganese superoxide dismutase	1453	gi|223647010|gb|ACN10263.1|Superoxide dismutase, mitochondrial precursor [Salmo salar] >gi|223672875|gb|ACN12619.1| Superoxide dismutase, mitochondrial precursor [Salmo salar]	ACN10263	3.81809E-119	100	359.762	172	172	SOD2	SOD2
contig02100	63	nfatc2-interacting protein	1499	gi|189516907|ref|XP_683344.2|PREDICTED: NFATC2-interacting protein isoform 1 [Danio rerio]	XP_683344	3.83723E-81	70	267.314	358	251	Q8NCF5	NFATC2IP
contig02082	63	sorting nexin 3	1499	gi|213510874|ref|NP_001134883.1|sorting nexin-3 [Salmo salar] >gi|209736852|gb|ACI69295.1| Sorting nexin-3 [Salmo salar]	NP_001134883	7.00225E-110	100	334.339	162	162	O60493	Snx3;
contig00999	63	f-box protein 9	1811	gi|223648398|gb|ACN10957.1|F-box only protein 9 [Salmo salar]	ACN10957	0.0	97	782.711	425	413	Q9UK97	FBXO9
contig00949	63	tyrosine 3-monooxygenase tryptophan 5-monooxygenase activation epsilon polypeptide	1833	gi|185134340|ref|NP_001117944.1|14-3-3E1 protein [Oncorhynchus mykiss] >gi|34452069|gb|AAQ72491.1| 14-3-3E1 protein [Oncorhynchus mykiss]	NP_001117944	0.0	100	524.628	257	257	P62258	YWHAE; Ywhae; LOC443300;
contig00895	63	cathepsin b	1860	gi|213514196|ref|NP_001133994.1|Cathepsin B precursor [Salmo salar] >gi|209156086|gb|ACI34275.1| Cathepsin B precursor [Salmo salar]	NP_001133994	0.0	99	654.825	330	329	P43233	CTSB
contig00803	63	tumor protein d52-like 1	1901	gi|213511731|ref|NP_001133838.1|Tumor protein D53 homolog [Salmo salar] >gi|209155528|gb|ACI33996.1| Tumor protein D53 homolog [Salmo salar]	NP_001133838	8.06674E-129	100	388.652	191	191	Q16890	TPD52L1
contig00755	63	proteasome ( macropain) 26s 1	1928	gi|209736078|gb|ACI68908.1|26S protease regulatory subunit 4 [Salmo salar]	ACI68908	0.0	99	809.29	440	438	P43686	PSMC4
contig00631	63	f-actin-capping protein subunit beta	1982	gi|209155424|gb|ACI33944.1|F-actin-capping protein subunit beta [Salmo salar] >gi|223647588|gb|ACN10552.1| F-actin-capping protein subunit beta [Salmo salar]	ACI33944	0.0	100	561.607	272	272	Q5XI32	Capzb;
contig00608	63	ectonucleotide pyrophosphatase phosphodiesterase 2	1997	gi|224613304|gb|ACN60231.1|Ectonucleotide pyrophosphatase/phosphodiesterase family member 2 precursor [Salmo salar]	ACN60231	1.05302E-59	100	217.624	105	105	Q6DYE8	Enpp3
contig00445	63	immunoglobulin superfamily member 5-like	2102	gi|348508412|ref|XP_003441748.1|PREDICTED: immunoglobulin superfamily member 5-like [Oreochromis niloticus]	XP_003441748	2.80188E-68	65	238.039	310	202	Q7TSN7	Igsf5
contig00409	63	pyrroline-5-carboxylate reductase 2-like	2122	gi|348532630|ref|XP_003453809.1|PREDICTED: pyrroline-5-carboxylate reductase 2-like [Oreochromis niloticus]	XP_003453809	0.0	93	586.26	324	302	Q96C36	PYCR2
contig00338	63	folylpolyglutamate mitochondrial	2171	gi|47087409|ref|NP_998602.1|folylpolyglutamate synthase, mitochondrial [Danio rerio] >gi|34849806|gb|AAH58343.1| Folylpolyglutamate synthase [Danio rerio]	NP_998602	0.0	82	786.949	537	445	A6H751	FPGS
contig00246	63	cytoplasmic aconitate hydratase	2260	gi|213512768|ref|NP_001133702.1|Iron-responsive element-binding protein 1 [Salmo salar] >gi|209154994|gb|ACI33729.1| Iron-responsive element-binding protein 1 [Salmo salar]	NP_001133702	3.18989E-79	100	282.722	136	136	Q811J3	Ireb2
contig00153	63	lyric protein	2396	gi|213513930|ref|NP_001133763.1|LYRIC protein [Salmo salar] >gi|209155250|gb|ACI33857.1| LYRIC [Salmo salar]	NP_001133763	8.23903E-152	99	465.307	448	447	MTDH	MTDH
contig00101	63	PREDICTED: hypothetical protein LOC100701668	2578	gi|348531325|ref|XP_003453160.1|PREDICTED: hypothetical protein LOC100701668 [Oreochromis niloticus]	XP_003453160	2.25567E-117	87	371.703	261	228	#N/A	#N/A
contig06389	62	dna-directed rna polymerases and iii subunit rpabc1	797	gi|209733016|gb|ACI67377.1|DNA-directed RNA polymerases I, II, and III subunit RPABC1 [Salmo salar] >gi|225715082|gb|ACO13387.1| DNA-directed RNA polymerases I, II, and III subunit RPABC1 [Esox lucius]	ACI67377	7.58819E-105	100	314.309	162	162	Q80UW8	Polr2e;
contig05923	62	autophagy-related protein 101	865	gi|82524332|ref|NP_001032316.1|autophagy-related protein 101 [Danio rerio] >gi|166158094|ref|NP_001107455.1| uncharacterized protein LOC100135303 [Xenopus (Silurana) tropicalis] >gi|123899728|sp|Q3B736.1|ATGA1_DANRE RecName: Full=Autophagy-related protein 101 >gi|78070492|gb|AAI07837.1| Zgc:123177 [Danio rerio] >gi|163916190|gb|AAI57601.1| LOC100135303 protein [Xenopus (Silurana) tropicalis]	NP_001032316	2.26923E-111	98	332.413	166	163	Q9BSB4	C12orf44
contig05450	62	60s ribosomal protein l37a	927	gi|296200978|ref|XP_002747844.1|PREDICTED: 60S ribosomal protein L37a-like [Callithrix jacchus]	XP_002747844	5.29519E-57	96	192.2	99	96	RPL37	RPL37
contig03840	62	cd59 glyco	1172	gi|209735326|gb|ACI68532.1|CD59 glycoprotein precursor [Salmo salar] >gi|209735442|gb|ACI68590.1| CD59 glycoprotein precursor [Salmo salar] >gi|209737718|gb|ACI69728.1| CD59 glycoprotein precursor [Salmo salar]	ACI68532	4.91762E-76	100	242.276	118	118	P13987	CD59
contig03474	62	gamma-glutamyl hydrolase-like	1229	gi|209731186|gb|ACI66462.1|Gamma-glutamyl hydrolase precursor [Salmo salar]	ACI66462	0.0	91	547.354	309	282	Q9Z0L8	Ggh
contig03015	62	protein fam18b1	1312	gi|209733462|gb|ACI67600.1|FAM18B [Salmo salar] >gi|209736948|gb|ACI69343.1| FAM18B [Salmo salar]	ACI67600	5.9235E-125	99	372.089	202	201	Q9D8T4	Fam18b
contig02885	62	succinate dehydrogenase iron-sulfur mitochondrial precursor	1335	gi|213515560|ref|NP_001135166.1|succinate dehydrogenase [ubiquinone] iron-sulfur subunit, mitochondrial [Salmo salar] >gi|197632253|gb|ACH70850.1| succinate dehydrogenase complex, subunit B iron sulfur [Salmo salar] >gi|223646776|gb|ACN10146.1| Succinate dehydrogenase iron-sulfur subunit, mitochondrial precursor [Salmo salar] >gi|223672631|gb|ACN12497.1| Succinate dehydrogenase iron-sulfur subuni…	NP_001135166	0.0	100	554.288	283	283	Q9CQA3	Sdhb
contig02771	62	light chain 12	1356	gi|432859719|ref|XP_004069230.1|PREDICTED: myosin regulatory light polypeptide 9-like isoform 2 [Oryzias latipes]	XP_004069230	3.70141E-120	99	359.762	176	175	Q62082	Myl10
contig02054	62	cold inducible rna binding protein	1509	gi|259089109|ref|NP_001158591.1|cold inducible RNA binding protein [Oncorhynchus mykiss] >gi|225705082|gb|ACO08387.1| Cold-inducible RNA-binding protein [Oncorhynchus mykiss]	NP_001158591	1.60302E-38	100	149.058	70	70	Q14011	CIRBP;
contig01950	62	transmembrane emp24 domain-containing protein 7 precursor	1534	gi|209736240|gb|ACI68989.1|Transmembrane emp24 domain-containing protein 7 precursor [Salmo salar]	ACI68989	5.2325E-144	100	424.091	216	216	Q13445	TMED1
contig01776	62	antithrombin-iii precursor	1580	gi|185136278|ref|NP_001117104.1|antithrombin protein precursor [Salmo salar] >gi|6686808|emb|CAB64714.1| antithrombin [Salmo salar]	NP_001117104	0.0	100	890.952	452	452	P30740	SERPINB1
contig01679	62	proprotein convertase subtilisin kexin type 5	1604	gi|139948927|ref|NP_001077298.1|proprotein convertase subtilisin/kexin type 5b preproprotein [Danio rerio] >gi|115299616|gb|ABI93778.1| proprotein convertase subtilisin/kexin type5b [Danio rerio]	NP_001077298	4.10289E-12	100	77.7962	38	38	PCSK5	PCSK5
contig01513	62	camp-dependent protein kinase inhibitor alpha	1646	gi|348512234|ref|XP_003443648.1|PREDICTED: cAMP-dependent protein kinase inhibitor alpha-like [Oreochromis niloticus]	XP_003443648	6.54947E-17	83	85.1149	56	47	PRKACA	PRKACA
contig01479	62	inactive dipeptidyl peptidase 10-like	1661	gi|348503163|ref|XP_003439135.1|PREDICTED: inactive dipeptidyl peptidase 10-like [Oreochromis niloticus]	XP_003439135	2.35924E-121	92	387.497	221	205	Q6NXK7	Dpp10
contig00831	62	transport protein sec61 subunit alpha	1886	gi|213515344|ref|NP_001133688.1|transport protein Sec61 subunit alpha [Salmo salar] >gi|209154942|gb|ACI33703.1| transport protein Sec61 subunit alpha isoform A [Salmo salar]	NP_001133688	0.0	100	620.157	303	303	SEC61A2	SEC61A2
contig00580	62	succinate dehydrogenase	2009	gi|348540363|ref|XP_003457657.1|PREDICTED: succinate dehydrogenase [ubiquinone] cytochrome b small subunit B, mitochondrial-like [Oreochromis niloticus]	XP_003457657	7.08683E-79	86	258.84	158	137	O14521	SDHD
contig00443	62	interferon-induced protein with tetratricopeptide repeats 5	2103	gi|209156102|gb|ACI34283.1|Interferon-induced protein with tetratricopeptide repeats 5 [Salmo salar]	ACI34283	0.0	100	971.459	481	481	Q5T764	IFIT1B
contig00382	62	sterol o-acyltransferase 1	2139	gi|317418801|emb|CBN80839.1|Sterol O-acyltransferase 2 [Dicentrarchus labrax]	CBN80839	6.20074E-107	92	346.665	201	185	O75908	SOAT2
contig00242	62	cd029 protein	2265	gi|213512899|ref|NP_001133359.1|CD029 protein [Salmo salar] >gi|209151902|gb|ACI33088.1| C4orf29 homolog precursor [Salmo salar]	NP_001133359	0.0	100	895.19	451	451	Q0P651	C4orf29
contig05787	61	2-oxo-4-hydroxy-4-carboxy-5-ureidoimidazoline decarboxylase	882	gi|340051440|emb|CBV36764.1|2-oxo-4-hydroxy-4-carboxy-5-ureidoimidazoline decarboxylase [Plecoglossus altivelis]	CBV36764	1.59942E-81	86	254.603	174	150	Q283N4	Prhoxnb
contig03670	61	adp-sugar pyrophosphatase	1198	gi|213512871|ref|NP_001134525.1|ADP-sugar pyrophosphatase [Salmo salar] >gi|209734020|gb|ACI67879.1| ADP-sugar pyrophosphatase [Salmo salar]	NP_001134525	5.7586E-142	100	414.461	215	215	Q9UKK9	NUDT5
contig03236	61	trafficking protein particle complex subunit 5	1271	gi|209731166|gb|ACI66452.1|Trafficking protein particle complex subunit 5 [Salmo salar] >gi|209734826|gb|ACI68282.1| Trafficking protein particle complex subunit 5 [Salmo salar]	ACI66452	1.9561E-103	100	316.235	151	151	Q8IUR0	TRAPPC5
contig02961	61	complement c1q tumor necrosis factor-related protein 3-like	1323	gi|185133875|ref|NP_001117737.1|precerebellin-like protein precursor [Oncorhynchus mykiss] >gi|38000006|gb|AAF04305.2|AF192969_1 precerebellin-like protein [Oncorhynchus mykiss]	NP_001117737	4.03859E-45	66	165.236	166	111	O75973	C1QL1
contig02796	61	serine protease hepsin	1351	gi|432909075|ref|XP_004078099.1|PREDICTED: serine protease hepsin-like [Oryzias latipes]	XP_004078099	1.09016E-152	85	451.825	298	256	P05981	HPN
contig02694	61	thioredoxin-like protein 1	1372	gi|213511490|ref|NP_001133152.1|thioredoxin-like protein 1 [Salmo salar] >gi|197632163|gb|ACH70805.1| thioredoxin-like 1 [Salmo salar]	NP_001133152	0.0	100	600.512	289	289	TXNL1	TXNL1
contig02247	61	zinc finger ccch domain-containing protein 15	1467	gi|226443308|ref|NP_001139846.1|Zinc finger CCCH domain-containing protein 15 [Salmo salar] >gi|221219298|gb|ACM08310.1| Zinc finger CCCH domain-containing protein 15 [Salmo salar]	NP_001139846	0.0	100	637.876	406	406	Q8WU90	ZC3H15
contig01831	61	retinol dehydrogenase 11-like	1567	gi|348510445|ref|XP_003442756.1|PREDICTED: retinol dehydrogenase 11-like [Oreochromis niloticus]	XP_003442756	2.03088E-134	89	404.06	266	237	Q6UX07	DHRS13
contig01713	61	gamma-aminobutyric acid receptor-associated protein	1593	gi|221220580|gb|ACM08951.1|Gamma-aminobutyric acid receptor-associated protein [Salmo salar]	ACM08951	3.63129E-77	100	249.595	122	122	Q9BY60	GABARAPL3
contig01706	61	28s ribosomal protein mitochondrial-like	1596	gi|348501618|ref|XP_003438366.1|PREDICTED: 28S ribosomal protein S5, mitochondrial-like [Oreochromis niloticus]	XP_003438366	0.0	89	561.607	405	363	Q99N87	Mrps5
contig01676	61	ubiquitin-conjugating enzyme e2 variant 1	1605	gi|326807031|ref|NP_001192039.1|ubiquitin-conjugating enzyme E2 variant 1 [Salmo salar] >gi|221220562|gb|ACM08942.1| Ubiquitin-conjugating enzyme E2 variant 1 [Salmo salar] >gi|223646770|gb|ACN10143.1| Ubiquitin-conjugating enzyme E2 variant 1 [Salmo salar] >gi|223672625|gb|ACN12494.1| Ubiquitin-conjugating enzyme E2 variant 1 [Salmo salar]	NP_001192039	1.12631E-98	100	306.22	147	147	Q15819	UBE2V2;
contig01407	61	poly -binding-splicing factor puf60-like	1682	gi|348503274|ref|XP_003439190.1|PREDICTED: poly(U)-binding-splicing factor PUF60-like [Oreochromis niloticus]	XP_003439190	0.0	86	637.876	440	381	P11940	PABPC1
contig01327	61	histocompatibility 13	1694	gi|209156224|gb|ACI34344.1|Minor histocompatibility antigen H13 [Salmo salar]	ACI34344	1.2936E-59	100	213.001	103	103	Q8TCT9	HM13
contig00801	61	p2x purinoceptor 4	1901	gi|213513495|ref|NP_001133676.1|P2X purinoceptor 4 [Salmo salar] >gi|209154318|gb|ACI33391.1| P2X purinoceptor 4 [Salmo salar] >gi|209154902|gb|ACI33683.1| P2X purinoceptor 4 [Salmo salar]	NP_001133676	4.00834E-139	100	422.55	220	220	P51575	P2RX1
contig00211	61	lysosome-associated membrane glycoprotein 2 isoform 3	2305	gi|48976097|ref|NP_001001749.1|lysosome-associated membrane glycoprotein 2 precursor [Gallus gallus] >gi|2497612|sp|Q90617.1|LAMP2_CHICK RecName: Full=Lysosome-associated membrane glycoprotein 2; Short=LAMP-2; Short=Lysosome-associated membrane protein 2; Flags: Precursor >gi|555690|gb|AAA99540.1| lysosome-associated membrane glycoprotein LAMP-2b [Gallus gallus]	NP_001001749	2.09834E-14	90	84.7297	51	46	Q90617	LAMP2
contig06611	60	zinc transporter 7	767	gi|209155016|gb|ACI33740.1|Zinc transporter 7 [Salmo salar]	ACI33740	9.49383E-92	98	286.96	160	157	Q8TAD4	SLC30A5
contig05300	60	copper transport protein atox1	948	gi|209730454|gb|ACI66096.1|Copper transport protein ATOX1 [Salmo salar] >gi|209731574|gb|ACI66656.1| Copper transport protein ATOX1 [Salmo salar] >gi|209731840|gb|ACI66789.1| Copper transport protein ATOX1 [Salmo salar] >gi|209737240|gb|ACI69489.1| Copper transport protein ATOX1 [Salmo salar] >gi|225705160|gb|ACO08426.1| Copper transport protein ATOX1 [Oncorhynchus mykiss] >gi|225715604|gb|ACO136…	ACI66096	1.52626E-39	100	143.665	69	69	O00244	ATOX1
contig03839	60	beta-2-glycoprotein 1-like	1173	gi|47223944|emb|CAG06121.1|unnamed protein product [Tetraodon nigroviridis]	CAG06121	1.07151E-166	78	482.641	337	266	Q01339	Apoh
contig03012	60	mitochondrial 39s ribosomal protein l23	1313	gi|209733940|gb|ACI67839.1|Mitochondrial 39S ribosomal protein L23 [Salmo salar] >gi|209734782|gb|ACI68260.1| Mitochondrial 39S ribosomal protein L23 [Salmo salar] >gi|209735016|gb|ACI68377.1| Mitochondrial 39S ribosomal protein L23 [Salmo salar]	ACI67839	8.45991E-104	100	316.235	153	153	Q16540	MRPL23
contig02046	60	intracellular hyaluronan-binding protein 4	1510	gi|226443354|ref|NP_001140145.1|Intracellular hyaluronan-binding protein 4 [Salmo salar] >gi|221221952|gb|ACM09637.1| Intracellular hyaluronan-binding protein 4 [Salmo salar]	NP_001140145	1.44378E-128	85	390.193	376	322	Q5JVS0	HABP4
contig02015	60	proteasome ( macropain) 26s 6	1519	gi|213512535|ref|NP_001134354.1|26S protease regulatory subunit S10B [Salmo salar] >gi|209732644|gb|ACI67191.1| 26S protease regulatory subunit S10B [Salmo salar]	NP_001134354	0.0	100	796.579	389	389	P62333	PSMC6; Psmc6;
contig01259	60	glutaryl- mitochondrial-like	1725	gi|209155496|gb|ACI33980.1|Glutaryl-CoA dehydrogenase, mitochondrial precursor [Salmo salar]	ACI33980	3.95223E-155	100	463.381	222	222	Q92947	GCDH
contig01025	60	rna 3 -terminal phosphate cyclase-like protein	1798	gi|213511789|ref|NP_001134606.1|RNA 3'-terminal phosphate cyclase-like protein [Salmo salar] >gi|209734618|gb|ACI68178.1| RNA 3-terminal phosphate cyclase-like protein [Salmo salar]	NP_001134606	0.0	100	762.296	372	372	O00442	RTCD1
contig00850	60	tetraspanin-7	1874	gi|213512144|ref|NP_001135033.1|Tetraspanin-7 [Salmo salar] >gi|209738172|gb|ACI69955.1| Tetraspanin-7 [Salmo salar]	NP_001135033	1.64723E-156	100	461.455	251	251	O60637	TSPAN3;
contig00769	60	udp-glucuronosyltransferase 1-1-like	1920	gi|410924920|ref|XP_003975929.1|PREDICTED: UDP-glucuronosyltransferase 1-1-like [Takifugu rubripes]	XP_003975929	0.0	81	668.307	494	405	P22309	UGT1A1
contig00725	60	nitrilase homolog 1-like	1940	gi|225708018|gb|ACO09855.1|Nitrilase homolog 1 [Osmerus mordax]	ACO09855	1.99106E-179	87	523.472	319	279	Q9NQR4	NIT2
contig00676	60	dihydrolipoyllysine-residue succinyltransferase component of 2-oxoglutarate dehydrogenase mitochondrial	1966	gi|47230217|emb|CAG10631.1|unnamed protein product [Tetraodon nigroviridis]	CAG10631	0.0	85	671.774	461	392	Q9D2G2	Dlst
contig00516	60	phospholipase a1 member a	2054	gi|213513912|ref|NP_001133507.1|phospholipase A1 member A precursor [Salmo salar] >gi|209154276|gb|ACI33370.1| Phospholipase A1 member A precursor [Salmo salar]	NP_001133507	0.0	100	884.404	455	455	Q8WWY8	LIPH
contig00507	60	serine incorporator 1-like	2062	gi|213515216|ref|NP_001135101.1|Serine incorporator 1 precursor [Salmo salar] >gi|197632309|gb|ACH70878.1| serine incorporator 1 (Tumor differentially expressed 2) [Salmo salar] >gi|209147383|gb|ACI32887.1| Serine incorporator 1 [Salmo salar]	NP_001135101	0.0	100	822.387	415	415	Q9NRX5	SERINC1
contig00455	60	platelet-activating factor acetylhydrolase-like	2097	gi|348506400|ref|XP_003440747.1|PREDICTED: platelet-activating factor acetylhydrolase-like [Oreochromis niloticus]	XP_003440747	0.0	88	641.728	398	352	Q99487	PAFAH2
contig00399	60	monocarboxylate transporter 10	2128	gi|121583814|ref|NP_001073497.1|monocarboxylate transporter 10 [Danio rerio] >gi|166218983|sp|A1L1W9.1|MOT10_DANRE RecName: Full=Monocarboxylate transporter 10; Short=MCT 10; AltName: Full=Solute carrier family 16 member 10 >gi|120537635|gb|AAI29247.1| Si:ch211-241j12.1 [Danio rerio]	NP_001073497	0.0	87	710.294	472	413	Q8TF71	SLC16A10
contig00259	60	ubiquitin-like protein 1	2251	gi|213513888|ref|NP_001134702.1|Ubiquitin-like protein 1 [Salmo salar] >gi|209735330|gb|ACI68534.1| Ubiquitin-like protein 1 [Salmo salar]	NP_001134702	2.20677E-100	100	317.005	156	156	UBC	UBC
contig00214	60	adaptor-related protein complex mu 1 subunit	2302	gi|213510732|ref|NP_001135103.1|AP-3 complex subunit mu-1 [Salmo salar] >gi|209150615|gb|ACI33033.1| AP-3 complex subunit mu-1 [Salmo salar]	NP_001135103	0.0	100	861.677	418	418	Q9Y2T2	AP3M1;
contig00178	60	5-aminolevulinate erythroid- mitochondrial-like	2360	gi|223647744|gb|ACN10630.1|5-aminolevulinate synthase, erythroid-specific, mitochondrial precursor [Salmo salar]	ACN10630	0.0	100	1240.33	594	594	Q63147	Alas2
contig00175	60	45 kda calcium-binding protein	2373	gi|348503061|ref|XP_003439085.1|PREDICTED: 45 kDa calcium-binding protein-like [Oreochromis niloticus]	XP_003439085	0.0	95	629.017	355	338	Q9BRK5	SDF4
contig08081	59	heterogeneous nuclear ribonucleoprotein l-like isoform 2	563	gi|348522989|ref|XP_003449006.1|PREDICTED: heterogeneous nuclear ribonucleoprotein L-like isoform 2 [Oreochromis niloticus]	XP_003449006	2.55942E-23	92	104.76	56	52	Q8WVV9	HNRPLL
contig04805	59	receptor expression-enhancing protein 5	1014	gi|221222172|gb|ACM09747.1|Receptor expression-enhancing protein 5 [Salmo salar]	ACM09747	2.39805E-107	99	323.168	194	193	Q9H902	REEP1
contig04588	59	nadh dehydrogenase subunit 5	1048	gi|5835635|ref|NP_008455.1|ND5_14000NADH dehydrogenase subunit 5 [Salmo salar] >gi|6647638|sp|Q9ZZM3.1|NU5M_SALSA RecName: Full=NADH-ubiquinone oxidoreductase chain 5; AltName: Full=NADH dehydrogenase subunit 5 >gi|3776545|gb|AAD04743.1| NADH dehydrogenase subunit 5 [Salmo salar]	NP_008455	3.55314E-119	96	368.237	303	293	ND5	ND5
contig04046	59	tubulin beta chain	1135	gi|38014544|gb|AAH60540.1|Tubb5 protein [Rattus norvegicus] >gi|119623729|gb|EAX03324.1| tubulin, beta, isoform CRA_b [Homo sapiens]	AAH60540	4.97937E-125	100	370.548	175	175	Q13885	TUBB2A; Tubb2a;
contig03799	59	lupus la protein homolog	1178	gi|291190329|ref|NP_001167237.1|Lupus La protein homolog B [Salmo salar] >gi|223648816|gb|ACN11166.1| Lupus La protein homolog B [Salmo salar]	NP_001167237	0.0	94	564.303	365	346	Q9BRS8	LARP6
contig02988	59	membrane-spanning 4-domains subfamily a member 4a	1305	gi|213514004|ref|NP_001134813.1|Membrane-spanning 4-domains subfamily A member 4A [Salmo salar] >gi|209736268|gb|ACI69003.1| Membrane-spanning 4-domains subfamily A member 4A [Salmo salar]	NP_001134813	2.12224E-88	85	278.485	200	170	MS4A4A	MS4A4A
contig02574	59	cytochrome c oxidase subunit viia-related mitochondrial precursor	1397	gi|209732046|gb|ACI66892.1|Cytochrome c oxidase subunit VIIa-related protein, mitochondrial precursor [Salmo salar]	ACI66892	3.89036E-72	100	234.187	113	113	P14406	COX7A2
contig02058	59	bmp-binding endothelial regulator	1509	gi|348525697|ref|XP_003450358.1|PREDICTED: BMP-binding endothelial regulator protein-like [Oreochromis niloticus]	XP_003450358	1.85239E-87	91	294.664	159	146	A2VEC9	SSPO
contig01768	59	aspartyl-trna cytoplasmic	1583	gi|213512448|ref|NP_001134011.1|Aspartyl-tRNA synthetase, cytoplasmic [Salmo salar] >gi|209156148|gb|ACI34306.1| Aspartyl-tRNA synthetase, cytoplasmic [Salmo salar]	NP_001134011	0.0	100	677.552	328	328	Q922B2	Dars
contig01250	59	sorting nexin 12	1729	gi|225716824|gb|ACO14258.1|Sorting nexin-12 [Esox lucius]	ACO14258	2.52345E-105	100	325.094	160	160	O60493	Snx3;
contig00797	59	t-complex protein 1 subunit alpha-like	1904	gi|223648282|gb|ACN10899.1|T-complex protein 1 subunit alpha [Salmo salar]	ACN10899	0.0	100	1141.33	558	558	P17987	TCP1
contig00468	59	sulfhydryl oxidase 1-like	2088	gi|47225656|emb|CAG07999.1|unnamed protein product [Tetraodon nigroviridis]	CAG07999	1.53356E-32	65	144.05	192	126	Q8JGM4	QSOX1
contig00461	59	choline-phosphate cytidylyltransferase b-like	2094	gi|348518598|ref|XP_003446818.1|PREDICTED: choline-phosphate cytidylyltransferase B-like [Oreochromis niloticus]	XP_003446818	6.65944E-173	92	510.375	293	271	Q9Y5K3	PCYT1B
contig00263	59	lanosterol synthase	2249	gi|134133321|ref|NP_001077036.1|lanosterol synthase [Danio rerio] >gi|133778772|gb|AAI34215.1| Lss protein [Danio rerio]	NP_001077036	2.60947E-145	92	454.521	250	231	P48449	LSS
contig00156	59	reverse transcriptase	2400	gi|210147391|ref|NP_001129728.1|uncharacterized protein LOC100192222 [Danio rerio] >gi|190339157|gb|AAI63422.1| Unknown (protein for MGC:194878) [Danio rerio]	NP_001129728	0.0	67	571.237	576	390	#N/A	#N/A
contig00017	59	alpha-2-antiplasmin-like	3480	gi|311771746|ref|NP_001185743.1|serine (or cysteine) peptidase inhibitor, clade F, member 2 precursor [Oncorhynchus mykiss] >gi|302353533|emb|CBW45296.1| serpin peptidase inhibitor, clade F, member 2 [Oncorhynchus mykiss]	NP_001185743	0.0	98	749.199	419	413	Q61247	Serpinf2
contig06956	58	eukaryotic translation initiation factor 4h	720	gi|213510756|ref|NP_001133347.1|Eukaryotic translation initiation factor 4H [Salmo salar] >gi|209151312|gb|ACI33070.1| Eukaryotic translation initiation factor 4H [Salmo salar]	NP_001133347	9.28617E-69	100	223.016	195	195	Q8BGD9	Eif4b
contig05759	58	ubiquitin fusion degradation protein 1 homolog	886	gi|209737186|gb|ACI69462.1|Ubiquitin fusion degradation protein 1 homolog [Salmo salar]	ACI69462	1.38593E-62	100	210.69	101	101	P70362	Ufd1l
contig05441	58	calcium and integrin-binding protein 1	930	gi|221220578|gb|ACM08950.1|Calcium and integrin-binding protein 1 [Salmo salar]	ACM08950	2.13893E-117	100	347.436	189	189	O75838	CIB2
contig03905	58	endothelial differentiation-related factor 1 homolog	1161	gi|185136247|ref|NP_001117974.1|endothelial differentiation-related factor 1 homolog [Oncorhynchus mykiss] >gi|51472297|gb|AAU04542.1| endothelial differentiation-related factor 1 [Oncorhynchus mykiss] >gi|197632395|gb|ACH70921.1| endothelial differentiation-related factor 1-2 [Salmo salar] >gi|209732454|gb|ACI67096.1| Endothelial differentiation-related factor 1 homolog [Salmo salar] >gi|2097328…	NP_001117974	7.24474E-64	100	211.846	105	105	O60869	EDF1;
contig03845	58	transcription factor cp2-like protein 1	1171	gi|291190922|ref|NP_001167422.1|Transcription factor CP2-like protein 1 [Salmo salar] >gi|223648822|gb|ACN11169.1| Transcription factor CP2-like protein 1 [Salmo salar]	NP_001167422	5.64147E-15	100	84.7297	40	40	Q9NZI6	TFCP2L1
contig02724	58	cornifelin homolog b	1364	gi|225715202|gb|ACO13447.1|Cornifelin homolog B [Esox lucius]	ACO13447	1.31469E-42	81	157.147	102	83	Q9NZF1	PLAC8
contig02681	58	eukaryotic translation initiation factor 3 subunit a	1361	gi|291190218|ref|NP_001167090.1|eukaryotic translation initiation factor 3, subunit A [Salmo salar] >gi|223648062|gb|ACN10789.1| Eukaryotic translation initiation factor 3 subunit A [Salmo salar]	NP_001167090	1.86881E-94	100	320.087	164	164	Q14152	EIF3A
contig02250	58	26s proteasome non-atpase regulatory subunit 6	1466	gi|209734766|gb|ACI68252.1|26S proteasome non-ATPase regulatory subunit 6 [Salmo salar]	ACI68252	0.0	99	801.201	389	388	Q15008	PSMD6
contig01817	58	mortality factor 4-like protein 1	1565	gi|226442945|ref|NP_001139993.1|Mortality factor 4-like protein 1 [Salmo salar] >gi|221220846|gb|ACM09084.1| Mortality factor 4-like protein 1 [Salmo salar]	NP_001139993	0.0	100	660.603	333	333	Q15014	MORF4L2;
contig01743	58	tip41-like protein	1564	gi|213513298|ref|NP_001135039.1|TIP41-like protein [Salmo salar] >gi|160550122|gb|ABX44763.1| TIP41-like protein [Salmo salar] >gi|209738202|gb|ACI69970.1| TIP41-like protein [Salmo salar] >gi|303666199|gb|ADM16214.1| TIP41-like protein [Salmo salar]	NP_001135039	3.26401E-169	96	490.73	275	266	Q8BH58	Tiprl
contig01009	58	schwannomin-interacting protein 1	1804	gi|149048341|gb|EDM00917.1|schwannomin interacting protein 1 [Rattus norvegicus]	EDM00917	3.05621E-102	98	320.857	244	241	Q9P0W5	SCHIP1
contig00816	58	60 kda heat shock mitochondrial precursor	1897	gi|209153200|gb|ACI33148.1|60 kDa heat shock protein, mitochondrial precursor [Salmo salar]	ACI33148	1.61022E-134	100	417.157	213	213	P63039	Hspd1;
contig00589	58	neighbor of cox4	2005	gi|209731340|gb|ACI66539.1|Neighbor of COX4 [Salmo salar]	ACI66539	5.44676E-143	100	426.402	205	205	O43402	COX4NB
contig00477	58	glutamyl-prolyl-trna synthetase	2085	gi|159155613|gb|AAI54534.1|LOC562037 protein [Danio rerio]	AAI54534	0.0	96	900.968	472	454	EPRS	EPRS
contig00456	58	caveolin 2	2099	gi|348523403|ref|XP_003449213.1|PREDICTED: caveolin-2-like [Oreochromis niloticus]	XP_003449213	7.18683E-82	87	267.7	162	142	P51636	CAV2
contig00391	58	growth hormone receptor 2	2123	gi|185135459|ref|NP_001117066.1|growth hormone receptor isoform 2 precursor [Salmo salar] >gi|73810203|gb|AAZ86074.1| growth hormone receptor isoform 2 precursor [Salmo salar]	NP_001117066	0.0	99	696.427	445	442	P10912	GHR
contig08118	57	mhc class ii antigen alpha chain	558	gi|60547501|gb|AAX23614.1|MHC class II antigen alpha chain [Salmo salar]	AAX23614	2.10462E-134	100	386.341	185	185	P06340	HLA-DOA
contig07917	57	inosine-uridine preferring nucleoside hydrolase-like	589	gi|410896600|ref|XP_003961787.1|PREDICTED: inosine-uridine preferring nucleoside hydrolase-like [Takifugu rubripes]	XP_003961787	1.34263E-62	90	207.223	117	106	IU-NH	IU-NH
contig07038	57	leucine-rich repeat-containing protein 47-like	710	gi|224613228|gb|ACN60193.1|Leucine-rich repeat-containing protein 47 [Salmo salar]	ACN60193	4.22178E-34	100	137.117	64	64	LRRC57	LRRC57
contig06528	57	coenzyme q-binding protein coq10 mitochondrial-like	778	gi|209733682|gb|ACI67710.1|Probable protein COQ10, mitochondrial precursor [Salmo salar]	ACI67710	9.38323E-172	99	485.337	234	233	Q9H8M1	COQ10B
contig06228	57	ribosome-binding protein 1	821	gi|37681927|gb|AAQ97841.1|ribosome binding protein 1 homolog 180kDa [Danio rerio]	AAQ97841	4.33629E-64	74	225.328	260	193	Q86UP2	KTN1
contig06183	57	fam18b	828	gi|209738178|gb|ACI69958.1|FAM18B [Salmo salar]	ACI69958	3.22656E-138	100	399.438	201	201	Q9D8T4	Fam18b
contig05780	57	bifunctional purine biosynthesis protein purh	880	gi|213514082|ref|NP_001133622.1|Bifunctional purine biosynthesis protein PURH [Salmo salar] >gi|209154718|gb|ACI33591.1| Bifunctional purine biosynthesis protein PURH [Salmo salar]	NP_001133622	0.0	100	612.453	292	292	P31335	ATIC
contig05055	57	saccharopine dehydrogenase	981	gi|213511092|ref|NP_001133323.1|Probable saccharopine dehydrogenase [Salmo salar] >gi|209150506|gb|ACI33028.1| Probable saccharopine dehydrogenase [Salmo salar]	NP_001133323	0.0	100	572.392	276	276	Q8NBX0	SCCPDH
contig04943	57	transcription initiation factor tfiid subunit 10	996	gi|209730986|gb|ACI66362.1|Transcription initiation factor TFIID subunit 10 [Salmo salar] >gi|209733742|gb|ACI67740.1| Transcription initiation factor TFIID subunit 10 [Salmo salar] >gi|303664122|gb|ADM16132.1| Transcription initiation factor TFIID subunit 10 [Salmo salar]	ACI66362	8.80867E-112	100	333.954	187	187	Q12962	TAF10
contig04518	57	methyltransferase-like protein 7a-like	1059	gi|225708384|gb|ACO10038.1|Methyltransferase-like protein 7A precursor [Osmerus mordax]	ACO10038	9.41261E-136	85	397.897	241	206	Q9H8H3	METTL7A
contig04510	57	5-amp-activated protein kinase subunit beta-1	1059	gi|213512586|ref|NP_001134831.1|5-AMP-activated protein kinase subunit beta-1 [Salmo salar] >gi|209736416|gb|ACI69077.1| 5-AMP-activated protein kinase subunit beta-1 [Salmo salar] >gi|303668187|gb|ADM16292.1| 5-AMP-activated protein kinase subunit beta-1 [Salmo salar]	NP_001134831	0.0	100	541.576	273	273	O43741	PRKAB2
contig04196	57	glutathione s-transferase a	1110	gi|221219964|gb|ACM08643.1|Glutathione S-transferase A [Salmo salar]	ACM08643	2.18799E-164	99	470.7	226	225	GSTA1	GSTA1
contig04113	57	26s proteasome non-atpase regulatory subunit 14	1120	gi|213515336|ref|NP_001135360.1|26S proteasome non-ATPase regulatory subunit 14 [Salmo salar] >gi|209733944|gb|ACI67841.1| 26S proteasome non-ATPase regulatory subunit 14 [Salmo salar] >gi|209736702|gb|ACI69220.1| 26S proteasome non-ATPase regulatory subunit 14 [Salmo salar] >gi|303667311|gb|ADM16265.1| 26S proteasome non-ATPase regulatory subunit 14 [Salmo salar]	NP_001135360	0.0	100	575.474	277	277	O00487	PSMD14;
contig04047	57	a chain orally active 2-amino thienopyrimidine inhibitors of the hsp90 chaperone	1134	gi|197632029|gb|ACH70738.1|heat shock protein 90kDa alpha (cytosolic) class B member 1 [Salmo salar]	ACH70738	5.14399E-166	95	488.419	320	307	Q58FF6	HSP90AB4P
contig03884	57	transmembrane emp24 domain-containing protein 10 precursor	1166	gi|221220388|gb|ACM08855.1|Transmembrane emp24 domain-containing protein 10 precursor [Salmo salar]	ACM08855	4.12847E-147	100	426.787	207	207	Q9D1D4	Tmed10
contig03647	57	transforming protein	1202	gi|259089462|ref|NP_001158532.1|Transforming protein RhoA [Oncorhynchus mykiss] >gi|209731848|gb|ACI66793.1| Transforming protein RhoA precursor [Salmo salar] >gi|225704644|gb|ACO08168.1| Transforming protein RhoA precursor [Oncorhynchus mykiss]	NP_001158532	7.84582E-137	100	400.593	193	193	P08134	RHOC;
contig02108	57	f1f0-type atp synthase subunit g	1498	gi|223646436|gb|ACN09976.1|ATP synthase subunit g, mitochondrial [Salmo salar] >gi|223672283|gb|ACN12323.1| ATP synthase subunit g, mitochondrial [Salmo salar] >gi|225704454|gb|ACO08073.1| ATP synthase subunit g, mitochondrial [Oncorhynchus mykiss]	ACN09976	1.66045E-61	99	207.223	103	102	Q7Z4Y8	ATP5L2
contig02066	57	d-threo-3-hydroxyaspartate dehydratase-like	1505	gi|432914355|ref|XP_004079071.1|PREDICTED: D-threo-3-hydroxyaspartate dehydratase-like [Oryzias latipes]	XP_004079071	0.0	88	595.89	365	324	SRR	SRR
contig02019	57	3-hydroxyacyl- dehydratase-like	1518	gi|226442676|ref|NP_001139924.1|tyrosine phosphatase-like protein ptplad1 [Salmo salar] >gi|221220124|gb|ACM08723.1| tyrosine phosphatase-like protein ptplad1 [Salmo salar]	NP_001139924	0.0	100	681.404	345	345	B0YJ81	PTPLA
contig01999	57	heparin cofactor 2-like	1519	gi|313756976|gb|ADR78295.1|heparin cofactor II [Oplegnathus fasciatus]	ADR78295	3.42538E-170	93	501.516	268	251	P49182	Serpind1
contig01895	57	sorting nexin 12	1547	gi|226443044|ref|NP_001140019.1|sorting nexin 12 [Salmo salar] >gi|221221192|gb|ACM09257.1| Sorting nexin-12 [Salmo salar]	NP_001140019	3.66413E-108	100	330.487	160	160	O60493	Snx3;
contig01828	57	protein fam50a-b-like	1569	gi|226443410|ref|NP_001139899.1|FAM50A [Salmo salar] >gi|221219810|gb|ACM08566.1| FAM50A [Salmo salar]	NP_001139899	6.35204E-173	99	502.671	336	335	Q9Y247	FAM50B
contig01382	57	uv excision repair protein rad23 homolog b	1685	gi|213512547|ref|NP_001135284.1|UV excision repair protein RAD23 homolog A [Salmo salar] >gi|209156014|gb|ACI34239.1| UV excision repair protein RAD23 homolog A [Salmo salar]	NP_001135284	9.36608E-140	90	421.394	277	251	P54725	RAD23A
contig00995	57	gem-associated protein 6	1809	gi|213510748|ref|NP_001134796.1|Gem-associated protein 6 [Salmo salar] >gi|209736112|gb|ACI68925.1| Gem-associated protein 6 [Salmo salar]	NP_001134796	4.84865E-80	100	260.766	128	128	Q8WXD5	GEMIN6
contig00951	57	eukaryotic translation initiation factor 4e-1a	1832	gi|213510734|ref|NP_001133833.1|Eukaryotic translation initiation factor 4E-1A [Salmo salar] >gi|209155508|gb|ACI33986.1| Eukaryotic translation initiation factor 4E-1A [Salmo salar]	NP_001133833	4.56081E-71	100	238.424	112	112	Q3UTA9	Eif4e1b
contig00787	57	histone	1911	gi|4504279|ref|NP_002098.1|histone H3.3 [Homo sapiens] >gi|4885385|ref|NP_005315.1| histone H3.3 [Homo sapiens] >gi|6680159|ref|NP_032236.1| histone H3.3 [Mus musculus] >gi|6680161|ref|NP_032237.1| histone H3.3 [Mus musculus] >gi|16758888|ref|NP_446437.1| histone H3.3 [Rattus norvegicus] >gi|17530867|ref|NP_511095.1| histone H3.3B, isoform A [Drosophila melanogaster] >gi|17647507|ref|NP_523479.1|…							P08898	his-17
contig00420	57	ah receptor-interacting protein	2113	gi|213513734|ref|NP_001133532.1|aryl hydrocarbon receptor interacting protein [Salmo salar] >gi|209154374|gb|ACI33419.1| AH receptor-interacting protein [Salmo salar] >gi|209156228|gb|ACI34346.1| AH receptor-interacting protein [Salmo salar]	NP_001133532	0.0	100	557.37	279	279	O08915	Aip
contig00384	57	mitochondrial nadh-ubiquinone oxidoreductase 75 kda subunit	2136	gi|209155396|gb|ACI33930.1|NADH-ubiquinone oxidoreductase 75 kDa subunit, mitochondrial precursor [Salmo salar]	ACI33930	0.0	94	1203.35	646	612	Q91VD9	Ndufs1
contig00342	57	utp--glucose-1-phosphate uridylyltransferase-like	2170	gi|213513005|ref|NP_001133758.1|UTP--glucose-1-phosphate uridylyltransferase [Salmo salar] >gi|197632097|gb|ACH70772.1| UDP-glucose pyrophosphorylase 2 [Salmo salar] >gi|209155230|gb|ACI33847.1| UTP--glucose-1-phosphate uridylyltransferase [Salmo salar]	NP_001133758	0.0	100	1009.59	492	492	UGP2	UGP2
contig00317	57	aminopeptidase-like 1	2192	gi|213513654|ref|NP_001133677.1|Probable aminopeptidase NPEPL1 [Salmo salar] >gi|209154906|gb|ACI33685.1| Probable aminopeptidase NPEPL1 [Salmo salar]	NP_001133677	0.0	100	1080.86	525	525	Q6NSR8	Npepl1
contig00118	57	cytochrome p450 1a	2495	gi|185133444|ref|NP_001117159.1|cytochrome P450, family 1, subfamily A [Salmo salar] >gi|19880115|gb|AAM00254.1|AF361643_1 cytochrome P450 1A [Salmo salar]	NP_001117159	0.0	99	1033.09	520	518	P00185	Cyp1a1
contig00085	57	hydroxy-delta-5-steroid 3 beta- and steroid delta-isomerase 7	2636	gi|41054203|ref|NP_956103.1|3 beta-hydroxysteroid dehydrogenase type 7 [Danio rerio] >gi|28277718|gb|AAH45457.1| Hydroxy-delta-5-steroid dehydrogenase, 3 beta- and steroid delta-isomerase [Danio rerio]	NP_956103	0.0	83	555.058	361	300	Q9EQC1	Hsd3b7
contig08308	56	insulin-like growth factor-binding protein complex acid labile subunit-like	529	gi|432868042|ref|XP_004071382.1|PREDICTED: insulin-like growth factor-binding protein complex acid labile subunit-like [Oryzias latipes]	XP_004071382	2.80728E-15	83	82.0333	48	40	P35858	IGFALS
contig07521	56	glucose-6-phosphatase-like isoform 1	644	gi|225707522|gb|ACO09607.1|Glucose-6-phosphatase [Osmerus mordax]	ACO09607	4.9315E-111	91	333.183	190	173	Q9NQR9	G6PC2
contig05918	56	tributyltin binding protein type 1	865	gi|326673883|ref|XP_001922616.3|PREDICTED: saxitoxin and tetrodotoxin-binding protein 2-like [Danio rerio]	XP_001922616	7.0571E-41	60	150.214	170	102	TBT-bp1	TBT-bp1
contig04816	56	peptidyl-prolyl cis-trans isomerase nima-interacting 1	1014	gi|348540653|ref|XP_003457802.1|PREDICTED: peptidyl-prolyl cis-trans isomerase NIMA-interacting 1-like [Oreochromis niloticus]	XP_003457802	1.35355E-70	99	227.639	117	116	Q13526	PIN1
contig04307	56	cd80-like protein	1091	gi|185132659|ref|NP_001117886.1|CD80-like protein [Oncorhynchus mykiss] >gi|121487405|emb|CAG25516.1| CD80-like protein [Oncorhynchus mykiss]	NP_001117886	1.21251E-26	73	95.9005	73	54	cd80	cd80
contig03358	56	PREDICTED: uncharacterized protein LOC101165404	1248	gi|432882447|ref|XP_004074035.1|PREDICTED: uncharacterized protein LOC101165404 [Oryzias latipes]	XP_004074035	5.3728E-49	61	180.644	231	142	#N/A	#N/A
contig02175	56	si:dkey- protein	1483	gi|340051274|emb|CBH41394.1|PTPRF interacting protein binding protein 1 [Oreochromis mossambicus]	CBH41394	1.13285E-54	84	192.2	129	109	#N/A	#N/A
contig01964	56	thioredoxin-like protein 1	1530	gi|213511490|ref|NP_001133152.1|thioredoxin-like protein 1 [Salmo salar] >gi|197632163|gb|ACH70805.1| thioredoxin-like 1 [Salmo salar]	NP_001133152	0.0	97	581.637	289	283	TXNL1	TXNL1
contig01814	56	ankyrin repeat domain-containing protein 46	1570	gi|209737506|gb|ACI69622.1|Ankyrin repeat domain-containing protein 46 [Salmo salar]	ACI69622	2.48471E-142	100	420.624	228	228	Q86W74	ANKRD46
contig01545	56	catalase	1645	gi|213511066|ref|NP_001133774.1|Catalase [Salmo salar] >gi|209155290|gb|ACI33877.1| Catalase [Salmo salar]	NP_001133774	7.55793E-84	100	279.256	133	133	Q9PT92	cat
contig01307	56	retrotransposon-like family member (retr-1)-like	1708	gi|326670276|ref|XP_003199179.1|PREDICTED: uncharacterized protein K02A2.6-like [Danio rerio]	XP_003199179	0.0	82	832.017	581	478	RETR-1	RETR-1
contig00833	56	glycerate kinase	1884	gi|348521838|ref|XP_003448433.1|PREDICTED: glycerate kinase-like [Oreochromis niloticus]	XP_003448433	0.0	87	795.038	513	448	Q8IVS8	GLYCTK
contig00730	56	calumenin isoform 1	1939	gi|224487682|sp|B5X4E0.1|CALUB_SALSARecName: Full=Calumenin-B; Flags: Precursor >gi|209155878|gb|ACI34171.1| Calumenin precursor [Salmo salar]	B5X4E0	1.91294E-121	100	374.785	184	184	Q15293	RCN1
contig00623	56	ectonucleoside triphosphate diphosphohydrolase 8	1988	gi|268837940|ref|NP_001002379.2|ectonucleoside triphosphate diphosphohydrolase-like [Danio rerio]	NP_001002379	0.0	78	575.089	409	320	P49961	ENTPD1
contig00543	56	t-complex protein 1 subunit epsilon	2037	gi|291190789|ref|NP_001167310.1|T-complex protein 1 subunit epsilon [Salmo salar] >gi|223649150|gb|ACN11333.1| T-complex protein 1 subunit epsilon [Salmo salar]	NP_001167310	0.0	100	1068.91	541	541	P48643	CCT5;
contig00336	56	anthrax toxin receptor 2	2174	gi|156523281|ref|NP_001096038.1|anthrax toxin receptor 2b precursor [Danio rerio] >gi|151335854|gb|ABS00409.1| capillary morphogenesis protein 2B [Danio rerio]	NP_001096038	0.0	83	613.224	463	387	Q6DFX2	Antxr2
contig00220	56	galectin-9	2296	gi|209154456|gb|ACI33460.1|Galectin-9 [Salmo salar] >gi|223648464|gb|ACN10990.1| Galectin-9 [Salmo salar]	ACI33460	0.0	98	766.148	387	382	Q96DT0	LGALS12
contig00117	56	er membrane protein complex subunit 1 isoform 2	2496	gi|213515042|ref|NP_001133344.1|K0090 protein precursor [Salmo salar] >gi|209151171|gb|ACI33063.1| KIAA0090 homolog precursor [Salmo salar]	NP_001133344	2.45722E-105	100	357.836	172	172	Q8N766	KIAA0090
contig08497	55	grpe protein homolog mitochondrial	500	gi|221219864|gb|ACM08593.1|GrpE protein homolog 1, mitochondrial precursor [Salmo salar]	ACM08593	5.80759E-99	100	295.434	157	157	Q9HAV7	GRPEL1
contig07132	55	ribosomal protein l19	693	gi|213510966|ref|NP_001135053.1|60S ribosomal protein L19 [Salmo salar] >gi|163658461|gb|ABY28370.1| ribosomal protein L19 [Oncorhynchus masou formosanus] >gi|209732028|gb|ACI66883.1| 60S ribosomal protein L19 [Salmo salar] >gi|209738320|gb|ACI70029.1| 60S ribosomal protein L19 [Salmo salar] >gi|209738372|gb|ACI70055.1| 60S ribosomal protein L19 [Salmo salar] >gi|223646594|gb|ACN10055.1| 60S ribo…	NP_001135053	1.39238E-87	100	268.47	158	158	P84100	Rpl19; RPL19;
contig07099	55	cytochrome family subfamily polypeptide 1	701	gi|348526159|ref|XP_003450588.1|PREDICTED: cytochrome P450 4B1-like [Oreochromis niloticus]	XP_003450588	8.85445E-43	89	158.688	92	82	Q02928	CYP4A11
contig05215	55	nucleoside diphosphate kinase	960	gi|301605713|ref|XP_002932502.1|PREDICTED: hypothetical protein LOC100491932 [Xenopus (Silurana) tropicalis]	XP_002932502	5.71008E-33	54	135.961	218	119	#N/A	#N/A
contig05008	55	mitochondrial import receptor subunit tom7 homolog	987	gi|221219930|gb|ACM08626.1|Mitochondrial import receptor subunit TOM7 homolog [Salmo salar] >gi|225705096|gb|ACO08394.1| Probable mitochondrial import receptor subunit TOM7 homolog [Oncorhynchus mykiss]	ACM08626	3.13448E-28	100	113.62	54	54	Q9P0U1	TOMM7
contig04858	55	probable saccharopine dehydrogenase	1007	gi|213511092|ref|NP_001133323.1|Probable saccharopine dehydrogenase [Salmo salar] >gi|209150506|gb|ACI33028.1| Probable saccharopine dehydrogenase [Salmo salar]	NP_001133323	4.84803E-89	100	284.263	138	138	Q8NBX0	SCCPDH
contig03642	55	vesicle transport protein got1a	1202	gi|226443312|ref|NP_001140104.1|Vesicle transport protein GOT1A [Salmo salar] >gi|221222130|gb|ACM09726.1| Vesicle transport protein GOT1A [Salmo salar]	NP_001140104	7.38227E-64	100	211.46	133	133	Q6ZVE7	GOLT1A
contig03575	55	s-formylglutathione hydrolase	1210	gi|213511138|ref|NP_001135000.1|S-formylglutathione hydrolase [Salmo salar] >gi|209737896|gb|ACI69817.1| S-formylglutathione hydrolase [Salmo salar]	NP_001135000	0.0	99	551.977	279	278	Q9R0P3	Esd
contig03476	55	proteasome subunit beta type-5	1228	gi|169146058|emb|CAQ14651.1|proteasome (prosome, macropain) subunit, beta type, 5 [Danio rerio]	CAQ14651	8.34843E-168	92	482.641	271	250	A5LHX3	PSMB11
contig03287	55	phosphoribosylaminoimidazole phosphoribosylaminoimidazole succinocarboxamide synthetase	1262	gi|348504854|ref|XP_003439976.1|PREDICTED: multifunctional protein ADE2-like [Oreochromis niloticus]	XP_003439976	0.0	95	551.592	286	273	P38024	PAICS
contig02077	55	ciliary neurotrophic factor receptor	1503	gi|148277597|ref|NP_001091712.1|ciliary neurotrophic factor receptor subunit alpha precursor [Danio rerio] >gi|134054476|emb|CAM73232.1| cntfr [Danio rerio]	NP_001091712	2.08781E-172	90	501.516	287	260	P08887	IL6R
contig01758	55	trace amine-associated receptor 6-like	1585	gi|189524658|ref|XP_001921461.1|PREDICTED: trace amine-associated receptor 6-like [Danio rerio]	XP_001921461	1.82429E-66	61	229.565	341	209	Q96RI8	TAAR6
contig01651	55	minor histocompatibility antigen h13	1610	gi|209154428|gb|ACI33446.1|Minor histocompatibility antigen H13 [Salmo salar]	ACI33446	2.74916E-72	100	246.128	120	120	Q8TCT9	HM13
contig01248	55	rieske	1729	gi|113931468|ref|NP_001039183.1|Novel protein containing Rieske [2Fe-2S] domain and Protein of unknown function (DUF455) domains [Xenopus (Silurana) tropicalis] >gi|89271833|emb|CAJ82022.1| Novel protein containing Rieske [2Fe-2S] domain and Protein of unknown function (DUF455) domains [Xenopus (Silurana) tropicalis] >gi|119850950|gb|AAI27367.1| Novel protein containing Rieske [2Fe-2S] domain and…	NP_001039183	0.0	82	595.89	423	347	LOC368688	LOC368688
contig01162	55	c-x-c motif chemokine 14 precursor	1757	gi|221219528|gb|ACM08425.1|C-X-C motif chemokine 14 precursor [Salmo salar]	ACM08425	3.85955E-51	100	181.03	101	101	CXCL14	CXCL14
contig00996	55	nucleoporin seh1 isoform 2	1811	gi|348529283|ref|XP_003452143.1|PREDICTED: nucleoporin seh1-like [Oreochromis niloticus]	XP_003452143	0.0	97	682.945	357	349	Q8R2U0	Seh1l
contig00965	55	subfamily member 11	1825	gi|348537686|ref|XP_003456324.1|PREDICTED: dnaJ homolog subfamily B member 11-like [Oreochromis niloticus]	XP_003456324	0.0	95	654.055	361	344	O60884	DNAJA2
contig00900	55	t-complex protein 1 subunit gamma	1856	gi|198285439|gb|ACH85258.1|chaperonin containing TCP1, subunit 3 [Salmo salar]	ACH85258	0.0	100	898.271	437	437	P80318	Cct3
contig00880	55	cordon-bleu 1	1865	gi|47226376|emb|CAG09344.1|unnamed protein product [Tetraodon nigroviridis]	CAG09344	5.56462E-62	59	223.402	320	191	COBLL1	COBLL1
contig00839	55	peroxisomal nadh pyrophosphatase nudt12	1879	gi|348513939|ref|XP_003444498.1|PREDICTED: peroxisomal NADH pyrophosphatase NUDT12-like [Oreochromis niloticus]	XP_003444498	0.0	80	634.024	457	368	Q9BQG2	NUDT12
contig00742	55	nsfl1 cofactor	1932	gi|348539067|ref|XP_003457011.1|PREDICTED: NSFL1 cofactor p47-like [Oreochromis niloticus]	XP_003457011	0.0	92	622.083	377	347	Q9UNZ2	NSFL1C
contig00243	55	xaa-pro aminopeptidase 1	2262	gi|213514230|ref|NP_001135239.1|Xaa-Pro aminopeptidase 1 [Salmo salar] >gi|209155046|gb|ACI33755.1| Xaa-Pro aminopeptidase 1 [Salmo salar]	NP_001135239	0.0	100	1272.69	623	623	Q6P1B1	Xpnpep1
contig00213	55	growth arrest-specific protein 1-like	2303	gi|348524322|ref|XP_003449672.1|PREDICTED: growth arrest-specific protein 1-like [Oreochromis niloticus]	XP_003449672	1.73489E-104	80	332.028	233	188	GAS1	GAS1
contig00154	55	t-complex protein 1 subunit gamma	2396	gi|213515486|ref|NP_001135246.1|T-complex protein 1 subunit gamma [Salmo salar] >gi|209155186|gb|ACI33825.1| T-complex protein 1 subunit gamma [Salmo salar]	NP_001135246	0.0	100	1089.72	533	533	P80318	Cct3
contig08387	54	cyclic amp-responsive element-binding protein 3-like protein 3	516	gi|348527712|ref|XP_003451363.1|PREDICTED: cyclic AMP-responsive element-binding protein 3-like protein 3-B-like [Oreochromis niloticus]	XP_003451363	6.80554E-44	76	160.229	122	93	Q91XE9	Creb3l3
contig07570	54	kynureninase-like	637	gi|348518225|ref|XP_003446632.1|PREDICTED: kynureninase-like [Oreochromis niloticus]	XP_003446632	7.96692E-59	90	202.216	116	105	Q16719	KYNU
contig06371	54	fumarylacetoacetate hydrolase	797	gi|225706644|gb|ACO09168.1|Fumarylacetoacetase [Osmerus mordax]	ACO09168	1.70046E-94	96	296.204	154	148	P35505	Fah
contig05876	54	ribosomal protein s3	871	gi|209733852|gb|ACI67795.1|40S ribosomal protein S3 [Salmo salar]	ACI67795	1.7121E-166	99	473.396	236	234	P23396	RPS3;
contig05628	54	nadh dehydrogenase	904	gi|209738000|gb|ACI69869.1|NADH dehydrogenase iron-sulfur protein 3, mitochondrial precursor [Salmo salar]	ACI69869	0.0	100	531.561	255	255	O75489	NDUFS3
contig05552	54	leucine-rich repeat-containing protein 47	914	gi|224613228|gb|ACN60193.1|Leucine-rich repeat-containing protein 47 [Salmo salar]	ACN60193	0.0	100	531.561	304	304	Q8N1G4	LRRC47
contig05344	54	signal recognition particle 19 kda protein	940	gi|213514416|ref|NP_001134585.1|signal recognition particle 19 kDa protein [Salmo salar] >gi|209734480|gb|ACI68109.1| Signal recognition particle 19 kDa protein [Salmo salar] >gi|209737260|gb|ACI69499.1| Signal recognition particle 19 kDa protein [Salmo salar]	NP_001134585	5.70307E-84	100	260.381	124	124	Q9D7A6	Srp19
contig04215	54	dolichol phosphate-mannose biosynthesis regulatory protein	1110	gi|213510986|ref|NP_001135302.1|dolichol phosphate-mannose biosynthesis regulatory protein [Salmo salar] >gi|209730838|gb|ACI66288.1| Dolichol phosphate-mannose biosynthesis regulatory protein [Salmo salar]	NP_001135302	1.00222E-42	100	154.066	83	83	DPM2	DPM2
contig03748	54	zinc transporter 7	1186	gi|209155916|gb|ACI34190.1|Zinc transporter 7 [Salmo salar]	ACI34190	1.26518E-31	100	131.724	61	61	Q8NEW0	SLC30A7
contig03591	54	dna-directed rna polymerase ii subunit rpb3	1200	gi|218931178|ref|NP_001135345.1|DNA-directed RNA polymerase II subunit RPB3 [Salmo salar] >gi|209734758|gb|ACI68248.1| DNA-directed RNA polymerase II subunit RPB3 [Salmo salar] >gi|223647266|gb|ACN10391.1| DNA-directed RNA polymerase II subunit RPB3 [Salmo salar] >gi|223673145|gb|ACN12754.1| DNA-directed RNA polymerase II subunit RPB3 [Salmo salar]	NP_001135345	0.0	100	571.622	275	275	P97760	Polr2c
contig03183	54	h-2 class ii histocompatibility antigen gamma chain	1279	gi|209738632|gb|ACI70185.1|H-2 class II histocompatibility antigen gamma chain [Salmo salar] >gi|223647204|gb|ACN10360.1| H-2 class II histocompatibility antigen gamma chain [Salmo salar] >gi|223673079|gb|ACN12721.1| H-2 class II histocompatibility antigen gamma chain [Salmo salar]	ACI70185	1.16965E-162	99	470.315	224	223	Q9H4F8	SMOC1
contig02954	54	39s ribosomal protein mitochondrial-like	1323	gi|221220576|gb|ACM08949.1|Mitochondrial 39S ribosomal protein L3 [Salmo salar]	ACM08949	0.0	100	678.707	339	339	P09001	MRPL3
contig02683	54	reticulon-3	1369	gi|221219174|gb|ACM08248.1|Reticulon-3 [Salmo salar]	ACM08248	3.9718E-140	100	412.149	216	216	Q16799	RTN1
contig02368	54	ribosome production factor 1	1439	gi|213511502|ref|NP_001134288.1|ribosome production factor 1 [Salmo salar] >gi|209732114|gb|ACI66926.1| Ribosome production factor 1 [Salmo salar]	NP_001134288	0.0	100	632.484	354	354	Q96G21	IMP4
contig02044	54	h aca ribonucleoprotein complex subunit 1	1509	gi|213514516|ref|NP_001134480.1|H/ACA ribonucleoprotein complex subunit 1 [Salmo salar] >gi|209733650|gb|ACI67694.1| H/ACA ribonucleoprotein complex subunit 1 [Salmo salar]	NP_001134480	1.22844E-51	100	184.882	104	104	Q9NY12	GAR1
contig02027	54	phosphoglycerate mutase 1	1514	gi|225707244|gb|ACO09468.1|Phosphoglycerate mutase 1 [Osmerus mordax]	ACO09468	3.76129E-178	99	512.301	254	252	Q8N0Y7	PGAM4
contig01941	54	retinol dehydrogenase 11-like	1537	gi|317419086|emb|CBN81124.1|Retinol dehydrogenase 11 (All-trans/9-cis/11-cis) [Dicentrarchus labrax]	CBN81124	2.30066E-137	88	410.994	260	231	Q6UX07	DHRS13
contig01927	54	5-formyltetrahydrofolate cyclo-ligase	1539	gi|292615753|ref|XP_002662791.1|PREDICTED: 5-formyltetrahydrofolate cyclo-ligase-like [Danio rerio]	XP_002662791	2.45577E-106	90	327.02	199	180	Q9XWE6	Y106G6E.4
contig01737	54	actin-related protein 2 3 complex subunit 5	1587	gi|213512580|ref|NP_001134752.1|Actin-related protein 2/3 complex subunit 5 [Salmo salar] >gi|209735692|gb|ACI68715.1| Actin-related protein 2/3 complex subunit 5 [Salmo salar] >gi|221222364|gb|ACM09843.1| Actin-related protein 2/3 complex subunit 5 [Salmo salar] >gi|303666219|gb|ADM16219.1| Actin-related protein 2/3 complex subunit 5 [Salmo salar]	NP_001134752	8.757E-98	100	303.523	150	150	Q9BPX5	ARPC5L;
contig01393	54	lipid phosphate phosphohydrolase 1-like	1683	gi|348517371|ref|XP_003446207.1|PREDICTED: lipid phosphate phosphohydrolase 1-like [Oreochromis niloticus]	XP_003446207	2.00632E-157	88	462.611	284	250	Q8TBJ4	LPPR1
contig01191	54	multidrug resistance-associated protein 5	1748	gi|348515571|ref|XP_003445313.1|PREDICTED: multidrug resistance-associated protein 5 [Oreochromis niloticus]	XP_003445313	5.31867E-77	95	275.789	148	142	Q96J66	ABCC11
contig01130	54	crumbs homolog 3 isoform cra_a	1766	gi|432868146|ref|XP_004071434.1|PREDICTED: protein crumbs homolog 3-like [Oryzias latipes]	XP_004071434	9.00177E-32	72	128.257	122	89	Q8QZT4	Crb3
contig00905	54	sorting nexin 7	1853	gi|50345112|ref|NP_001002229.1|sorting nexin-7 [Danio rerio] >gi|49258174|gb|AAH74057.1| Zgc:92458 [Danio rerio]	NP_001002229	0.0	89	615.92	403	362	Q5VWJ9	SNX30
contig00530	54	glycosyltransferase 8 domain containing 1	2047	gi|410920421|ref|XP_003973682.1|PREDICTED: glycosyltransferase 8 domain-containing protein 1-like [Takifugu rubripes]	XP_003973682	0.0	91	574.318	370	338	Q9H1C3	GLT8D2
contig00506	54	beta-catenin-like protein 1	2062	gi|213512832|ref|NP_001134039.1|Beta-catenin-like protein 1 [Salmo salar] >gi|209156258|gb|ACI34361.1| Beta-catenin-like protein 1 [Salmo salar]	NP_001134039	0.0	100	1121.69	561	561	Q8WYA6	CTNNBL1
contig00374	54	adp-ribosylation factor 1	2145	gi|291190528|ref|NP_001167030.1|ADP-ribosylation factor 1 like [Salmo salar] >gi|197632037|gb|ACH70742.1| ADP-ribosylation factor 1 like [Salmo salar] >gi|209155320|gb|ACI33892.1| ADP-ribosylation factor 1 [Salmo salar]	NP_001167030	1.12301E-122	100	374.785	181	181	P84082	Arf2; ARF4;
contig00215	54	transmembrane emp24 domain-containing protein 2 precursor	2301	gi|225716336|gb|ACO14014.1|Transmembrane emp24 domain-containing protein 2 precursor [Esox lucius]	ACO14014	1.21932E-132	97	402.905	201	195	Q15363	TMED2
contig00182	54	an1-type zinc finger protein 5	2348	gi|213515018|ref|NP_001135100.1|AN1-type zinc finger protein 5 [Salmo salar] >gi|197632329|gb|ACH70888.1| zinc finger AN1-type domain 5b [Salmo salar] >gi|221219502|gb|ACM08412.1| AN1-type zinc finger protein 5 [Salmo salar]	NP_001135100	1.61356E-116	100	362.073	209	209	O76080	ZFAND5
contig00124	54	endoplasmic reticulum resident protein 44	2479	gi|432908549|ref|XP_004077916.1|PREDICTED: endoplasmic reticulum resident protein 44-like [Oryzias latipes]	XP_004077916	0.0	94	734.561	392	370	Q9BS26	ERP44
contig00122	54	acidic mammalian chitinase-like	2489	gi|47086017|ref|NP_998378.1|chitinase, acidic.3 precursor [Danio rerio] >gi|41389101|gb|AAH65893.1| Zgc:55406 [Danio rerio]	NP_998378	0.0	85	698.353	479	408	Q15782	CHI3L2
contig07104	53	nucleoside diphosphate kinase a	699	gi|213511196|ref|NP_001134716.1|Nucleoside diphosphate kinase A [Salmo salar] >gi|209735398|gb|ACI68568.1| Nucleoside diphosphate kinase A [Salmo salar] >gi|223647142|gb|ACN10329.1| Nucleoside diphosphate kinase A [Salmo salar] >gi|223673015|gb|ACN12689.1| Nucleoside diphosphate kinase A [Salmo salar] >gi|303660927|gb|ADM16016.1| Nucleoside diphosphate kinase A [Salmo salar]	NP_001134716	5.27385E-108	100	318.931	152	152	P15531	NME1;
contig05989	53	tubulin beta chain	853	gi|355727053|gb|AES09064.1|tubulin, beta 2C [Mustela putorius furo]	AES09064	1.22166E-168	99	484.567	254	253	Q9BVA1	TUBB2B; Tubb2b;
contig05265	53	u2 small nuclear rna auxiliary factor 1	950	gi|223646168|gb|ACN09842.1|Splicing factor U2AF 35 kDa subunit [Salmo salar] >gi|223672015|gb|ACN12189.1| Splicing factor U2AF 35 kDa subunit [Salmo salar]	ACN09842	2.47652E-110	100	331.643	177	177	Q64707	Zrsr1
contig04715	53	mediator of rna polymerase ii transcription subunit 10	1029	gi|221220496|gb|ACM08909.1|Mediator of RNA polymerase II transcription subunit 10 [Salmo salar] >gi|225709704|gb|ACO10698.1| Mediator of RNA polymerase II transcription subunit 10 [Caligus rogercresseyi]	ACM08909	2.3633E-77	100	244.588	117	117	Q9BTT4	MED10;
contig03831	53	ring finger protein 121	1173	gi|7023550|dbj|BAA92002.1|unnamed protein product [Homo sapiens]	BAA92002	1.56399E-39	100	148.288	70	70	Q9H920	RNF121
contig03513	53	7-dehydrocholesterol reductase	1219	gi|348500138|ref|XP_003437630.1|PREDICTED: 7-dehydrocholesterol reductase-like [Oreochromis niloticus]	XP_003437630	0.0	92	673.315	386	357	Q9UBM7	DHCR7
contig03164	53	dolichyl-diphosphooligosaccharide--protein glycosyltransferase subunit stt3a	1285	gi|355722493|gb|AES07595.1|STT3, subunit of the oligosaccharyltransferase complex,-like protein A [Mustela putorius furo]	AES07595	0.0	99	677.552	325	324	Q8TCJ2	STT3B
contig02919	53	ribosome biogenesis protein nsa2 homolog	1330	gi|213514458|ref|NP_001134933.1|ribosome biogenesis protein NSA2 homolog [Salmo salar] >gi|197632297|gb|ACH70872.1| TGF beta-inducible nuclear protein 1 [Salmo salar] >gi|209732090|gb|ACI66914.1| Ribosome biogenesis protein NSA2 homolog [Salmo salar] >gi|209737356|gb|ACI69547.1| Ribosome biogenesis protein NSA2 homolog [Salmo salar]	NP_001134933	0.0	100	533.872	260	260	O95478	NSA2
contig02747	53	nadp oxidoreductase coenzyme f420-dependent	1360	gi|225716102|gb|ACO13897.1|Peroxisomal trans-2-enoyl-CoA reductase [Esox lucius]	ACO13897	1.54535E-152	98	444.506	243	239	A6UG04	A6UG04
contig02736	53	cop9 signalosome complex subunit 6	1361	gi|221221404|gb|ACM09363.1|COP9 signalosome complex subunit 6 [Salmo salar]	ACM09363	0.0	100	627.861	316	316	Q7L5N1	COPS6
contig02347	53	26s proteasome non-atpase regulatory subunit 6	1444	gi|197632215|gb|ACH70831.1|proteasome (prosome, macropain) 26S subunit, non-ATPase, 6 [Salmo salar] >gi|209736612|gb|ACI69175.1| 26S proteasome non-ATPase regulatory subunit 6 [Salmo salar]	ACH70831	0.0	100	803.127	389	389	Q15008	PSMD6
contig02237	53	protein fam210a	1469	gi|113681913|ref|NP_001038459.1|uncharacterized protein C18orf19 homolog A [Danio rerio] >gi|123912824|sp|Q1MTD4.1|CR19A_DANRE RecName: Full=Uncharacterized protein C18orf19 homolog A >gi|126632107|gb|AAI33960.1| Si:ch211-105d11.2 [Danio rerio]	NP_001038459	9.50157E-100	83	310.842	219	183	Q8BGY7	4933403F05Rik
contig02202	53	creatine testis isozyme	1478	gi|213513714|ref|NP_001133250.1|Creatine kinase B-type [Salmo salar] >gi|209147682|gb|ACI32901.1| Creatine kinase B-type [Salmo salar] >gi|209733672|gb|ACI67705.1| Creatine kinase B-type [Salmo salar] >gi|209738616|gb|ACI70177.1| Creatine kinase B-type [Salmo salar]	NP_001133250	0.0	100	733.021	381	381	P12277	CKB
contig01597	53	mitochondrial import receptor subunit tom40 homolog	1628	gi|47212687|emb|CAF95507.1|unnamed protein product [Tetraodon nigroviridis]	CAF95507	1.80352E-156	95	461.84	287	274	O96008	TOMM40
contig01575	53	annexin a11	1637	gi|223648866|gb|ACN11191.1|Annexin A11 [Salmo salar]	ACN11191	1.88906E-84	100	282.722	132	132	P50995	ANXA11
contig01476	53	isocitrate dehydrogenase	1662	gi|225706412|gb|ACO09052.1|Isocitrate dehydrogenase subunit alpha, mitochondrial precursor [Osmerus mordax]	ACO09052	0.0	93	681.404	366	344	P50213	IDH3A
contig00760	53	PREDICTED: uncharacterized protein LOC101163599	1926	gi|432904498|ref|XP_004077361.1|PREDICTED: uncharacterized protein LOC101163599 [Oryzias latipes]	XP_004077361	2.62457E-28	74	124.79	216	160	#N/A	#N/A
contig00729	53	er lumen protein retaining receptor 2	1938	gi|348502287|ref|XP_003438699.1|PREDICTED: ER lumen protein retaining receptor 2-like [Oreochromis niloticus]	XP_003438699	2.05106E-133	99	401.364	212	211	P24390	KDELR1
contig00691	53	ubiquinol-cytochrome c reductase core protein ii	1951	gi|348537840|ref|XP_003456401.1|PREDICTED: cytochrome b-c1 complex subunit 2, mitochondrial-like [Oreochromis niloticus]	XP_003456401	0.0	87	676.396	459	403	Q9DC61	Pmpca
contig00667	53	inositol hexaphosphate kinase 2	1970	gi|209156140|gb|ACI34302.1|Inositol hexakisphosphate kinase 2 [Salmo salar]	ACI34302	4.25278E-154	97	464.922	313	306	Q8NFU5	IPMK
contig00537	53	monoglyceride lipase	2043	gi|213512676|ref|NP_001133473.1|monoglyceride lipase [Salmo salar] >gi|209154152|gb|ACI33308.1| Monoglyceride lipase [Salmo salar]	NP_001133473	0.0	100	609.757	293	293	O35678	Mgll
contig00490	53	tripartite motif-containing protein 39-like	2071	gi|432915283|ref|XP_004079159.1|PREDICTED: uncharacterized protein LOC101162957 [Oryzias latipes]	XP_004079159	5.68018E-102	60	345.895	581	353	Q96PL5	ERMAP
contig00322	53	xylulose kinase	2185	gi|41055207|ref|NP_956673.1|xylulose kinase [Danio rerio] >gi|31418939|gb|AAH53262.1| Zgc:64119 [Danio rerio]	NP_956673	0.0	87	808.52	528	463	Q3TNA1	Xylb
contig00093	53	heterogeneous nuclear ribonucleoprotein r	2594	gi|223648358|gb|ACN10937.1|Heterogeneous nuclear ribonucleoprotein R [Salmo salar]	ACN10937	0.0	99	697.582	340	337	Q9NQ94	A1CF
contig00086	53	microtubule-associated proteins 1a 1b light chain 3b	2633	gi|209154000|gb|ACI33232.1|Microtubule-associated proteins 1A/1B light chain 3B precursor [Salmo salar]	ACI33232	3.2417E-76	100	254.218	123	123	A6NCE7	MAP1LC3B2
contig08268	52	proteasome subunit alpha type-7	536	gi|197632493|gb|ACH70970.1|proteasome subunit alpha type 7-2 [Salmo salar] >gi|209734574|gb|ACI68156.1| Proteasome subunit alpha type-7 [Salmo salar]	ACH70970	1.26116E-100	100	301.597	144	144	O14818	PSMA7
contig07728	52	protein rer1	618	gi|221221754|gb|ACM09538.1|RER1 [Salmo salar] >gi|223646810|gb|ACN10163.1| RER1 [Salmo salar] >gi|223672669|gb|ACN12516.1| RER1 [Salmo salar]	ACM09538	5.01846E-133	100	382.489	184	184	O15258	RER1;
contig06470	52	complement factor h	785	gi|164422327|gb|ABY55261.1|complement factor H1 protein [Oncorhynchus masou formosanus]	ABY55261	8.4366E-89	67	275.018	257	173	P36980	CFHR2
contig04043	52	tkt protein	1136	gi|213511480|ref|NP_001134006.1|transketolase-like protein 2 [Salmo salar] >gi|209156132|gb|ACI34298.1| Transketolase [Salmo salar]	NP_001134006	0.0	100	725.702	354	354	Q9H0I9	TKTL2
contig03653	52	s-phase kinase-associated protein 1	1200	gi|431892655|gb|ELK03088.1|S-phase kinase-associated protein 1 [Pteropus alecto]	ELK03088	3.274E-69	100	187.193	91	91	P63208	SKP1;
contig03019	52	complement c1r subcomponent-like	1309	gi|185135447|ref|NP_001117852.1|C1R/C1S subunit of Ca2+-dependent complex precursor [Oncorhynchus mykiss] >gi|40217256|emb|CAD58654.1| C1R/C1S subunit of Ca2+-dependent complex [Oncorhynchus mykiss]	NP_001117852	3.15348E-86	74	288.5	266	197	P09871	C1S
contig03016	52	purine nucleoside phosphorylase-like	1312	gi|47086949|ref|NP_998476.1|purine nucleoside phosphorylase 5a [Danio rerio] >gi|42744594|gb|AAH66610.1| Nucleoside phosphorylase [Danio rerio]	NP_998476	2.55059E-146	94	430.254	228	216	P85973	Np
contig02823	52	h2a histone member v	1346	gi|417408114|gb|JAA50629.1|Putative histone h2a.v-like protein, partial [Desmodus rotundus]	JAA50629	1.44552E-67	100	223.016	111	111	O23628	HTA11
contig02573	52	barrier-to-autointegration factor	1397	gi|209737584|gb|ACI69661.1|Barrier-to-autointegration factor [Salmo salar] >gi|221219080|gb|ACM08201.1| Barrier-to-autointegration factor [Salmo salar] >gi|225704258|gb|ACO07975.1| Barrier-to-autointegration factor [Oncorhynchus mykiss] >gi|225704862|gb|ACO08277.1| Barrier-to-autointegration factor [Oncorhynchus mykiss]	ACI69661	1.65186E-53	100	184.882	90	90	O75531	BANF1;
contig02534	52	lysyl-trna synthetase	1406	gi|224613430|gb|ACN60294.1|Lysyl-tRNA synthetase [Salmo salar]	ACN60294	0.0	99	693.73	330	329	Q99MN1	Kars
contig01845	52	type i iodothyronine deiodinase	1562	gi|348504600|ref|XP_003439849.1|PREDICTED: LOW QUALITY PROTEIN: type I iodothyronine deiodinase [Oreochromis niloticus] >gi|2440145|emb|CAA71995.1| Type I iodothyronine deiodinase [Oreochromis niloticus]	XP_003439849	1.49564E-119	81	363.229	248	201	DIO1	DIO1
contig01766	52	tubulin beta-1 chain	1583	gi|223646838|gb|ACN10177.1|Tubulin beta-1 chain [Salmo salar] >gi|223647350|gb|ACN10433.1| Tubulin beta-1 chain [Salmo salar] >gi|223672699|gb|ACN12531.1| Tubulin beta-1 chain [Salmo salar]	ACN10177	0.0	100	862.448	429	429	Q13885	TUBB2A; Tubb2a;
contig01739	52	krev interaction trapped protein 1-like	1588	gi|348530022|ref|XP_003452510.1|PREDICTED: hypothetical protein LOC100701575 [Oreochromis niloticus]	XP_003452510	1.91771E-120	85	364.77	226	194	KRIT1	KRIT1
contig01689	52	diacylglycerol o-acyltransferase 2	1602	gi|47223778|emb|CAF98548.1|unnamed protein product [Tetraodon nigroviridis]	CAF98548	2.08067E-10	85	68.9366	41	35	dgat2	dgat2
contig01567	52	rna-directed dna polymerase from mobile element jockey-like	1635	gi|301607131|ref|XP_002933173.1|PREDICTED: hypothetical protein LOC100488659 [Xenopus (Silurana) tropicalis]	XP_002933173	4.12774E-25	88	75.8702	43	38	#N/A	#N/A
contig01529	52	microtubule-associated protein rp eb family member 1	1649	gi|221220448|gb|ACM08885.1|Microtubule-associated protein RP/EB family member 1 [Salmo salar]	ACM08885	0.0	100	527.709	252	252	Q15555	MAPRE2
contig01477	52	beta 2	1660	gi|285401966|ref|NP_001165565.1|arrestin red cell [Oncorhynchus mykiss] >gi|1703409|sp|P51468.1|ARR3_ONCMY RecName: Full=Arrestin red cell isoform 3; AltName: Full=TrCarr 3 >gi|1215728|gb|AAB16956.1| arrestin TRCarr 3rd isoform [Oncorhynchus mykiss]	NP_001165565	3.30075E-42	100	166.007	81	81	P32121	ARRB2
contig01371	52	wd repeat-containing protein 82	1688	gi|259089329|ref|NP_001158702.1|Set1 complex component swd2 [Oncorhynchus mykiss] >gi|209732860|gb|ACI67299.1| WD repeat-containing protein 82 [Salmo salar] >gi|209736792|gb|ACI69265.1| WD repeat-containing protein 82 [Salmo salar] >gi|221220174|gb|ACM08748.1| WD repeat-containing protein 82 [Salmo salar] >gi|225705950|gb|ACO08821.1| Set1 complex component swd2 [Oncorhynchus mykiss] >gi|303664754…	NP_001158702	0.0	100	636.721	313	313	P61964	WDR5; Wdr5;
contig01305	52	fibronectin precursor	1709	gi|224613330|gb|ACN60244.1|Fibronectin [Salmo salar]	ACN60244	0.0	100	636.336	317	317	fn1	fn1
contig01027	52	acyl- dehydrogenase	1798	gi|213511174|ref|NP_001135191.1|isovaleryl-CoA dehydrogenase, mitochondrial [Salmo salar] >gi|209151757|gb|ACI33082.1| Probable isovaleryl-CoA dehydrogenase [Salmo salar]	NP_001135191	0.0	100	878.241	432	432	P16219	ACADS
contig01002	52	solute carrier family facilitated glucose transporter member 9-like	1811	gi|348510562|ref|XP_003442814.1|PREDICTED: solute carrier family 2, facilitated glucose transporter member 9-like [Oreochromis niloticus]	XP_003442814	0.0	88	777.319	517	456	Q9BYW1	SLC2A11
contig00740	52	macro domain-containing protein 1	1933	gi|209732472|gb|ACI67105.1|MACRO domain-containing protein 1 [Salmo salar]	ACI67105	0.0	100	783.867	391	391	A1Z1Q3	MACROD2
contig00656	52	glycogen debranching enzyme	1974	gi|289547621|ref|NP_001166124.1|amylo-1, 6-glucosidase, 4-alpha-glucanotransferase [Danio rerio]	NP_001166124	0.0	90	696.041	401	364	AGL	AGL
contig00426	52	caspase 3	2111	gi|213513742|ref|NP_001133393.1|Caspase-3 [Salmo salar] >gi|63054878|gb|AAY28972.1| caspase 3B [Salmo salar] >gi|209153157|gb|ACI33146.1| Caspase-3 precursor [Salmo salar]	NP_001133393	0.0	100	586.645	279	279	P55210	CASP7
contig00283	52	ras-related protein rab-21	2219	gi|115495915|ref|NP_001070133.1|ras-related protein Rab-21 [Danio rerio] >gi|115313619|gb|AAI24523.1| Zgc:154045 [Danio rerio] >gi|182891700|gb|AAI65035.1| Zgc:154045 protein [Danio rerio]	NP_001070133	4.12415E-133	96	404.06	207	200	P61020	RAB5B; Rab5b;
contig00189	52	follistatin-related protein 1-like	2340	gi|209149990|gb|ACI33002.1|Follistatin-related protein 1 precursor [Salmo salar]	ACI33002	0.0	99	597.045	287	286	Q12841	FSTL1
contig00111	52	ribokinase	2534	gi|213513322|ref|NP_001134323.1|Ribokinase [Salmo salar] >gi|209732374|gb|ACI67056.1| Ribokinase [Salmo salar]	NP_001134323	0.0	100	578.556	314	314	Q9H477	RBKS
contig07485	51	40s ribosomal protein s7	647	gi|197632101|gb|ACH70774.1|ribosomal protein S7 [Salmo salar] >gi|209155864|gb|ACI34164.1| 40S ribosomal protein S7 [Salmo salar] >gi|209730890|gb|ACI66314.1| 40S ribosomal protein S7 [Salmo salar] >gi|225704732|gb|ACO08212.1| 40S ribosomal protein S7 [Oncorhynchus mykiss]	ACH70774	1.30094E-134	100	387.111	194	194	P62083	Rps7; RPS7;
contig07227	51	40s ribosomal protein sa	681	gi|213515322|ref|NP_001134397.1|40S ribosomal protein SA [Salmo salar] >gi|269969661|sp|B5DGB6.1|RSSA_SALSA RecName: Full=40S ribosomal protein SA; AltName: Full=37 kDa laminin receptor precursor; Short=37LRP; AltName: Full=37/67 kDa laminin receptor; Short=LRP/LR; AltName: Full=67 kDa laminin receptor; Short=67LR; AltName: Full=Laminin receptor 1; Short=LamR; AltName: Full=Laminin-binding protei…	NP_001134397	1.31944E-114	100	341.658	202	202	RPSA	RPSA
contig06098	51	calpain (m ii) large subunit b	840	gi|185132124|ref|NP_001117701.1|m-calpain [Oncorhynchus mykiss] >gi|56541423|dbj|BAD77825.1| m-calpain [Oncorhynchus mykiss]	NP_001117701	2.35122E-100	99	319.316	155	154	P07384	CAPN1
contig05922	51	h6_oncmy ame: full=non-histone chromosomal protein h6 short=histone t contains: ame: full=oncorhyncin-3 ame: full=oncorhyncin iii	865	gi|462245|sp|P02315.2|H6_ONCMYRecName: Full=Non-histone chromosomal protein H6; Short=Histone T; Contains: RecName: Full=Oncorhyncin-3; AltName: Full=Oncorhyncin III	P02315	3.01936E-10	98	63.929	64	63	#N/A	#N/A
contig03960	51	serine arginine-rich splicing factor 10	1151	gi|148698021|gb|EDL29968.1|FUS interacting protein (serine-arginine rich) 1, isoform CRA_b [Mus musculus]	EDL29968	2.32446E-19	95	91.6633	43	41	O75494	SRSF10;
contig03593	51	deoxyribose-phosphate aldolase	1207	gi|213514686|ref|NP_001133307.1|deoxyribose-phosphate aldolase [Salmo salar] >gi|209150055|gb|ACI33005.1| deoxyribose-phosphate aldolase [Salmo salar]	NP_001133307	0.0	100	663.685	318	318	Q91YP3	Dera
contig03365	51	adp-ribosylation factor 6	1238	gi|225708304|gb|ACO09998.1|ADP-ribosylation factor 6 [Osmerus mordax]	ACO09998	4.9773E-34	100	132.494	62	62	P62330	ARF6
contig03345	51	endothelial cell-specific molecule 1-like	1250	gi|225708534|gb|ACO10113.1|Endothelial cell-specific molecule 1 precursor [Osmerus mordax]	ACO10113	3.30444E-87	86	273.863	181	157	Q9QYY7	Esm1
contig02248	51	predicted protein	1465	gi|156376356|ref|XP_001630327.1|predicted protein [Nematostella vectensis] >gi|156217345|gb|EDO38264.1| predicted protein [Nematostella vectensis]	XP_001630327	9.22987E-16	49	82.0333	170	84	#N/A	#N/A
contig01979	51	39s ribosomal protein mitochondrial	1526	gi|225708614|gb|ACO10153.1|39S ribosomal protein L37, mitochondrial precursor [Osmerus mordax]	ACO10153	0.0	86	591.267	372	321	Q921S7	Mrpl37
contig01620	51	bromodomain-containing protein 3 isoform 2	1622	gi|63100514|gb|AAH95027.1|Brd3a protein [Danio rerio]	AAH95027	0.0	77	587.415	470	366	Q15059	BRD3
contig01612	51	calumenin isoform 3	1625	gi|224487681|sp|B5X186.1|CALUA_SALSARecName: Full=Calumenin-A; Flags: Precursor >gi|209151244|gb|ACI33067.1| Calumenin precursor [Salmo salar]	B5X186	9.19217E-31	100	130.568	63	63	Q15293	RCN1
contig01202	51	hypoxia-inducible factor 1 alpha	1744	gi|223648404|gb|ACN10960.1|Hypoxia-inducible factor 1 alpha [Salmo salar]	ACN10960	5.72739E-139	100	432.565	254	254	Q16665	HIF1A
contig01156	51	nedd8-activating enzyme e1 catalytic subunit isoform 1	1758	gi|348502880|ref|XP_003438995.1|PREDICTED: NEDD8-activating enzyme E1 catalytic subunit-like isoform 2 [Oreochromis niloticus]	XP_003438995	0.0	95	795.423	427	409	Q9Z1F9	Uba2
contig01021	51	cugbp elav-like family member 2-like	1802	gi|47224440|emb|CAG08690.1|unnamed protein product [Tetraodon nigroviridis]	CAG08690	2.04224E-163	80	488.419	457	367	O95319	CELF2;
contig00866	51	phosphoribosyl pyrophosphate synthetase-associated protein 1	1871	gi|213512035|ref|NP_001135368.1|Phosphoribosyl pyrophosphate synthetase-associated protein 1 [Salmo salar] >gi|209737516|gb|ACI69627.1| Phosphoribosyl pyrophosphate synthetase-associated protein 1 [Salmo salar]	NP_001135368	0.0	99	674.085	359	358	P11908	PRPS2;
contig00505	51	mannose-binding 2	2064	gi|225706772|gb|ACO09232.1|Vesicular integral-membrane protein VIP36 precursor [Osmerus mordax]	ACO09232	0.0	92	567.77	346	321	Q12907	LMAN2
contig00496	51	general transcription factor ii-i repeat domain-containing protein 2-like	2067	gi|47212124|emb|CAG06226.1|unnamed protein product [Tetraodon nigroviridis]	CAG06226	1.77337E-33	63	128.257	150	95	Q8IZ13	C5orf54
contig00423	51	fggy carbohydrate kinase domain containing	2113	gi|213515224|ref|NP_001133658.1|sugar kinase FLJ10986 homolog [Salmo salar] >gi|209154840|gb|ACI33652.1| sugar kinase FLJ10986 homolog [Salmo salar]	NP_001133658	0.0	100	1075.85	551	551	A2AJL3	Fggy
contig00386	51	insulin-like growth factor binding protein-1	2137	gi|185135998|ref|NP_001117096.1|IGF binding protein 1 precursor [Salmo salar] >gi|133711671|gb|ABO36530.1| IGF binding protein 1 [Salmo salar]	NP_001117096	6.43839E-153	99	454.907	245	244	P08833	IGFBP1
contig00267	51	golgi membrane protein 1	2244	gi|213514104|ref|NP_001133680.1|Golgi membrane protein 1 [Salmo salar] >gi|209154914|gb|ACI33689.1| Golgi membrane protein 1 [Salmo salar]	NP_001133680	0.0	100	831.247	408	408	Q6P4E1	CASC4
contig00135	51	protein phosphatase 1 regulatory subunit 3g	2451	gi|292627403|ref|XP_002666630.1|PREDICTED: putative protein phosphatase 1 regulatory inhibitor subunit 3G-like [Danio rerio]	XP_002666630	5.04853E-92	76	301.597	263	201	Q86XI6	PPP1R3B
contig00074	51	transmembrane protein 229b-like	2686	gi|301623332|ref|XP_002940973.1|PREDICTED: hypothetical protein LOC100487219 [Xenopus (Silurana) tropicalis]	XP_002940973	2.09109E-42	53	176.407	300	161	Q8NBD8	TMEM229B
contig00005	51	superkiller viralicidic activity 2-like 2	3767	gi|224587915|gb|ACN58736.1|Superkiller viralicidic activity 2-like 2 [Salmo salar]	ACN58736	0.0	99	1271.91	681	675	O14494	PPAP2A
contig08481	50	lysozyme g	502	gi|226443326|ref|NP_001139885.1|Lysozyme g [Salmo salar] >gi|221219636|gb|ACM08479.1| Lysozyme g [Salmo salar]	NP_001139885	1.58315E-59	100	197.593	95	95	Q8N1E2	LYG1
contig08265	50	apolipoprotein m	536	gi|432910550|ref|XP_004078409.1|PREDICTED: uncharacterized protein LOC101169638 [Oryzias latipes]	XP_004078409	3.19607E-38	63	139.813	150	95	Q9Z1R3	Apom
contig07872	50	nadh-cytochrome b5 reductase 3	596	gi|209736718|gb|ACI69228.1|NADH-cytochrome b5 reductase 3 [Salmo salar]	ACI69228	5.04646E-97	99	294.664	168	167	Q9UHQ9	CYB5R1
contig06237	50	cytochrome c oxidase subunit 4 isoform mitochondrial precursor	819	gi|209732660|gb|ACI67199.1|Cytochrome c oxidase subunit 4 isoform 2, mitochondrial precursor [Salmo salar]	ACI67199	7.8064E-113	100	333.954	171	171	P13073	COX4I1
contig05297	50	proteasome subunit beta type-1-a	945	gi|209732446|gb|ACI67092.1|Proteasome subunit beta type-1-A [Salmo salar]	ACI67092	3.32656E-174	100	493.812	237	237	O09061	Psmb1
contig05254	50	glutaredoxin-1	951	gi|225706966|gb|ACO09329.1|Glutaredoxin-1 [Osmerus mordax]	ACO09329	6.87408E-56	95	187.193	106	101	P79764	GLRX
contig05132	50	eukaryotic translation initiation factor 4e-binding protein 3-like	970	gi|213511018|ref|NP_001134912.1|Eukaryotic translation initiation factor 4E-1A-binding protein [Salmo salar] >gi|209737142|gb|ACI69440.1| Eukaryotic translation initiation factor 4E-1A-binding protein [Salmo salar] >gi|303667843|gb|ADM16281.1| Eukaryotic translation initiation factor 4E-1A-binding protein [Salmo salar]	NP_001134912	2.86598E-72	100	229.95	110	110	Q13542	EIF4EBP2
contig03585	50	eukaryotic translation initiation factor 5	1208	gi|238231825|ref|NP_001154099.1|Eukaryotic translation initiation factor 5 [Oncorhynchus mykiss] >gi|225704012|gb|ACO07852.1| Eukaryotic translation initiation factor 5 [Oncorhynchus mykiss]	NP_001154099	8.73571E-135	98	404.445	246	243	P59325	Eif5
contig03278	50	28s ribosomal protein mitochondrial	1264	gi|221221986|gb|ACM09654.1|Mitochondrial 28S ribosomal protein S34 [Salmo salar]	ACM09654	1.21893E-155	100	450.284	220	220	Q9JIK9	Mrps34
contig03144	50	3-keto-steroid reductase-like	1288	gi|348531713|ref|XP_003453353.1|PREDICTED: 3-keto-steroid reductase-like [Oreochromis niloticus]	XP_003453353	0.0	90	578.556	345	312	P56937	HSD17B7
contig02897	50	proteasome subunit alpha type-6	1335	gi|209730840|gb|ACI66289.1|Proteasome subunit alpha type-6 [Salmo salar] >gi|303668431|gb|ADM16303.1| Proteasome subunit alpha type-6 [Salmo salar]	ACI66289	7.00689E-179	100	511.146	246	246	Q9QUM9	Psma6
contig02371	50	migration and invasion enhancer 1	1439	gi|35903099|ref|NP_919398.1|selenoprotein W, 2a [Danio rerio] >gi|29165352|gb|AAO65270.1| selenoprotein W2a [Danio rerio] >gi|190336738|gb|AAI62535.1| Selenoprotein W, 2a [Danio rerio] >gi|190336746|gb|AAI62538.1| Selenoprotein W, 2a [Danio rerio]	NP_919398	6.08695E-49	95	173.326	95	91	Q9BRT3	C17orf37
contig02309	50	glycine cleavage system h mitochondrial precursor	1451	gi|209735496|gb|ACI68617.1|Glycine cleavage system H protein, mitochondrial precursor [Salmo salar]	ACI68617	2.16277E-108	100	330.487	174	174	Q91WK5	Gcsh
contig02111	50	ap-2 complex subunit sigma	1497	gi|296234195|ref|XP_002762351.1|PREDICTED: AP-2 complex subunit sigma [Callithrix jacchus]	XP_002762351	9.87207E-12	100	71.2478	35	35	P62744	Ap2s1; AP2S1;
contig01987	50	vesicle-trafficking protein sec22b-like	1523	gi|221221004|gb|ACM09163.1|Vesicle-trafficking protein SEC22b-B [Salmo salar] >gi|221221668|gb|ACM09495.1| Vesicle-trafficking protein SEC22b-B [Salmo salar]	ACM09163	9.60713E-134	100	397.512	212	212	Q96IW7	SEC22A
contig01924	50	uridine phosphorylase 2	1541	gi|348519739|ref|XP_003447387.1|PREDICTED: uridine phosphorylase 2-like [Oreochromis niloticus]	XP_003447387	0.0	87	531.561	322	281	Q16831	UPP1
contig01795	50	vitamin k-dependent protein c-like	1576	gi|410926055|ref|XP_003976494.1|PREDICTED: vitamin K-dependent protein C-like [Takifugu rubripes]	XP_003976494	0.0	81	564.688	407	333	P04070	PROC
contig01683	50	plasma glutamate carboxypeptidase	1604	gi|213515244|ref|NP_001133914.1|Plasma glutamate carboxypeptidase precursor [Salmo salar] >gi|209155800|gb|ACI34132.1| Plasma glutamate carboxypeptidase precursor [Salmo salar]	NP_001133914	0.0	100	985.326	473	473	Q9Y646	PGCP
contig01680	50	cytochrome b-c1 complex subunit mitochondrial-like	1604	gi|223646668|gb|ACN10092.1|Cytochrome b-c1 complex subunit 2, mitochondrial precursor [Salmo salar] >gi|223672515|gb|ACN12439.1| Cytochrome b-c1 complex subunit 2, mitochondrial precursor [Salmo salar]	ACN10092	0.0	96	879.782	451	436	Q9DC61	Pmpca
contig01670	50	metaxin 2	1606	gi|213511998|ref|NP_001134863.1|metaxin-2 [Salmo salar] >gi|209736664|gb|ACI69201.1| Metaxin-2 [Salmo salar]	NP_001134863	0.0	100	545.428	273	273	O75431	MTX2
contig01640	50	mitogen-activated protein kinase 8b-like	1615	gi|410896200|ref|XP_003961587.1|PREDICTED: mitogen-activated protein kinase 8B-like [Takifugu rubripes]	XP_003961587	0.0	98	769.229	374	369	Q91Y86	Mapk8
contig01283	50	solute carrier family 35 (udp-glucuronic acid udp-n-acetylgalactosamine dual transporter) member d1	1715	gi|225708432|gb|ACO10062.1|UDP-glucuronic acid/UDP-N-acetylgalactosamine transporter [Osmerus mordax]	ACO10062	0.0	90	555.444	338	307	Q9NTN3	SLC35D1
contig01184	50	serine threonine-protein phosphatase pp1-alpha catalytic subunit isoform 1	1750	gi|47551331|ref|NP_999976.1|protein phosphatase 1, catalytic subunit, alpha [Danio rerio] >gi|47124952|gb|AAH70008.1| Zgc:85729 [Danio rerio] >gi|159155263|gb|AAI54764.1| Zgc:85729 [Danio rerio]	NP_999976	0.0	99	650.973	330	328	P36873	PPP1CC
contig01092	50	transmembrane protein 106b	1777	gi|209737566|gb|ACI69652.1|Transmembrane protein 106B [Salmo salar]	ACI69652	1.97784E-124	98	377.867	227	224	Q96A25	TMEM106A
contig00773	50	dep domain-containing mtor-interacting protein	1918	gi|387015512|gb|AFJ49875.1|DEP domain-containing mTOR-interacting protein-like [Crotalus adamanteus]	AFJ49875	8.73961E-51	81	190.66	144	117	DEPTOR	DEPTOR
contig00533	50	rpe-retinal g protein-coupled receptor-like	2045	gi|317419503|emb|CBN81540.1|RPE-retinal G protein-coupled receptor [Dicentrarchus labrax]	CBN81540	3.32242E-138	85	418.313	284	244	Q9H1Y3	OPN3
contig00341	50	probable atp-dependent rna helicase ddx46-like	2169	gi|348527894|ref|XP_003451454.1|PREDICTED: probable ATP-dependent RNA helicase DDX46-like [Oreochromis niloticus]	XP_003451454	0.0	95	953.355	554	529	Q62780	Ddx46

## Sheet: B) Norm O2 >50 reads sorted
Sequence name	No Reads	Sequence desc.	Sequence length	Hit desc.	Hit ACC	E-Value	Similarity	Score	Alignment length	Positives	Blast Hit Accession	Blast Hit Uniprot	Blast Hit Gene Name
contig02840	868	transmembrane protein c10orf57 homolog	1265	gi|226443412|ref|NP_001139859.1|CJ057 protein [Salmo salar] >gi|221219418|gb|ACM08370.1| C10orf57 homolog [Salmo salar]	NP_001139859	1.11819E-82	100	260.381	124	124	Q8TBM7	Q8TBM7	C10orf57
contig01504	533	transmembrane 4 l6 family member 1-like	1568	gi|213513302|ref|NP_001134067.1|Transmembrane 4 L6 family member 1 [Salmo salar] >gi|209730484|gb|ACI66111.1| Transmembrane 4 L6 family member 1 [Salmo salar]	NP_001134067	7.00094E-109	100	333.569	190	190	P30408	P30408	TM4SF1
contig00002	526	f-type lectin	4408	gi|78191590|gb|ABB29990.1|FBP32 precursor [Morone chrysops]	ABB29990	2.0528E-117	78	381.719	294	230		P49263	ptx
contig04411	524	pentraxin	1012	gi|213515122|ref|NP_001134140.1|c-reactive protein, pentraxin-related precursor [Salmo salar] >gi|209730946|gb|ACI66342.1| C-reactive protein precursor [Salmo salar] >gi|223646448|gb|ACN09982.1| C-reactive protein precursor [Salmo salar] >gi|223672295|gb|ACN12329.1| C-reactive protein precursor [Salmo salar]	NP_001134140	3.84112E-166	100	473.781	231	231	P02741	P02741	CRP
contig02638	522	beta-2-microglobulin precursor	1309	gi|185133740|ref|NP_001117171.1|beta-2-microglobulin precursor [Salmo salar] >gi|10443592|gb|AAG17525.1| beta-2 microglobulin [Salmo salar] >gi|10443594|gb|AAG17526.1| beta-2 microglobulin [Salmo salar] >gi|10443598|gb|AAG17528.1| beta-2 microglobulin [Salmo salar] >gi|10443600|gb|AAG17529.1| beta-2 microglobulin [Salmo salar] >gi|10443616|gb|AAG17537.1| beta-2 microglobulin [Salmo salar] >gi|209…	NP_001117171	1.07975E-76	100	245.358	116	116	P07151	P07151	B2m
contig00843	513	c-type lectin domain family 4 member e	1816	gi|209154648|gb|ACI33556.1|CD209 antigen-like protein E [Salmo salar] >gi|209730724|gb|ACI66231.1| CD209 antigen-like protein E [Salmo salar]	ACI33556	0.0	100	531.176	255	255	Q9ULY5	Q9ULY5	CLEC4E
contig04369	500	3-oxo-5-beta-steroid 4-dehydrogenase	1017	gi|226442824|ref|NP_001139958.1|3-oxo-5-beta-steroid 4-dehydrogenase [Salmo salar] >gi|221220454|gb|ACM08888.1| 3-oxo-5-beta-steroid 4-dehydrogenase [Salmo salar]	NP_001139958	3.46372E-144	100	421.779	202	202	Q04828	Q04828	AKR1C1
contig01397	490	cytochrome b5	1606	gi|209731266|gb|ACI66502.1|Cytochrome b5 [Salmo salar]	ACI66502	2.07482E-90	100	284.263	137	137	Q9CQX2	Q9CQX2	Cyb5b
contig00131	485	cytochrome p450 3a	2400	gi|359372837|gb|AEV42266.1|cytochrome P450 3A [Scophthalmus maximus]	AEV42266	0.0	82	696.427	500	410	Q64459	Q64459	Cyp3a11
contig04102	482	l-rhamnose-binding lectin csl2-like	1063	gi|18150174|dbj|BAB83628.1|rhamnose-binding lectin WCL1 [Salvelinus leucomaenis]	BAB83628	0.0	93	574.318	308	289	P58658	P58658	C21orf63
contig02060	475	fructose-bisphosphate aldolase b	1421	gi|185136089|ref|NP_001117099.1|fructose-bisphosphate aldolase B [Salmo salar] >gi|3172540|gb|AAD11573.1| aldolase B [Salmo salar] >gi|209734358|gb|ACI68048.1| Fructose-bisphosphate aldolase B [Salmo salar] >gi|209738610|gb|ACI70174.1| Fructose-bisphosphate aldolase B [Salmo salar]	NP_001117099	0.0	100	724.931	362	362	Q3T0S5	Q3T0S5	ALDOB
contig03591	460	natural killer cell enhancing factor	1142	gi|209732552|gb|ACI67145.1|Peroxiredoxin [Salmo salar]	ACI67145	8.70577E-141	100	410.223	199	199	Q06830	Q06830	PRDX1
contig01857	447	gtp cyclohydrolase 1	1478	gi|339515652|ref|NP_001129727.2|GTP cyclohydrolase 1 [Danio rerio]	NP_001129727	3.27507E-145	88	427.557	257	227	P30793	P30793	GCH1
contig00618	445	translocon-associated protein subunit alpha precursor	1929	gi|239985603|ref|NP_001139832.1|Translocon-associated protein subunit alpha precursor [Salmo salar] >gi|221219138|gb|ACM08230.1| Translocon-associated protein subunit alpha precursor [Salmo salar]	NP_001139832	1.40212E-175	100	512.301	290	290	Q9CY50	Q9CY50	Ssr1
contig01024	442	fructose- -bisphosphatase 1-like	1739	gi|47085885|ref|NP_998297.1|fructose-1,6-bisphosphatase 1b [Danio rerio] >gi|31419556|gb|AAH53267.1| Fructose-1,6-bisphosphatase 1b [Danio rerio]	NP_998297	0.0	97	636.721	334	327	Q2KJJ9	Q2KJJ9	FBP2
contig01078	438	tetraspanin-8	1718	gi|223647130|gb|ACN10323.1|Tetraspanin-8 [Salmo salar] >gi|223647364|gb|ACN10440.1| Tetraspanin-8 [Salmo salar] >gi|223673003|gb|ACN12683.1| Tetraspanin-8 [Salmo salar]	ACN10323	4.9851E-162	100	474.937	280	280	P27701	P27701	CD82
contig04525	415	d-dopachrome decarboxylase	1003	gi|209735926|gb|ACI68832.1|D-dopachrome decarboxylase [Salmo salar] >gi|209735972|gb|ACI68855.1| D-dopachrome decarboxylase [Salmo salar] >gi|221219222|gb|ACM08272.1| D-dopachrome decarboxylase [Salmo salar] >gi|303657694|gb|ADM15890.1| D-dopachrome decarboxylase [Salmo salar]	ACI68832	2.96603E-76	100	240.736	118	118	A6NHG4	A6NHG4	DDTL
contig00112	413	cytochrome p450 2k1-like	2466	gi|363732465|ref|XP_003641106.1|PREDICTED: cytochrome P450 2K1-like [Gallus gallus]	XP_003641106	1.36394E-173	74	521.161	442	329	P20852	P20852	Cyp2a5
contig01856	407	cysteine-rich motor neuron 1 protein	1478	gi|348520696|ref|XP_003447863.1|PREDICTED: cysteine-rich motor neuron 1 protein-like [Oreochromis niloticus]	XP_003447863	1.87971E-38	48	159.073	272	131	Q9NZV1	Q9NZV1	CRIM1
contig03554	407	epididymal secretory protein e1 precursor	1147	gi|213512337|ref|NP_001134062.1|epididymal secretory protein E1 precursor [Salmo salar] >gi|209730444|gb|ACI66091.1| Epididymal secretory protein E1 precursor [Salmo salar] >gi|221219984|gb|ACM08653.1| Epididymal secretory protein E1 precursor [Salmo salar] >gi|221221182|gb|ACM09252.1| Epididymal secretory protein E1 precursor [Salmo salar] >gi|221222194|gb|ACM09758.1| Epididymal secretory protei…	NP_001134062	1.47224E-99	100	303.138	150	150	P61916	P61916; P61917; P61918	NPC2;
contig00057	400	serine threonine-protein phosphatase 2a catalytic subunit beta isoform	2725	gi|209152451|gb|ACI33113.1|Serine/threonine-protein phosphatase 2A catalytic subunit beta isoform [Salmo salar]	ACI33113	0.0	100	649.432	309	309	Q0P594	Q0P594	PPP2CB
contig00284	398	betaine--homocysteine s-methyltransferase 1-like	2162	gi|213512537|ref|NP_001133157.1|betaine--homocysteine S-methyltransferase 1 [Salmo salar] >gi|197632195|gb|ACH70821.1| betaine-homocysteine methyltransferase [Salmo salar]	NP_001133157	0.0	98	813.913	400	393	Q9H2M3	Q9H2M3	BHMT2
contig07701	394	catechol-o-methyltransferase domain-containing protein 1	525	gi|209736396|gb|ACI69067.1|Catechol-O-methyltransferase domain-containing protein 1 [Salmo salar]	ACI69067	2.12872E-72	100	229.18	112	112	Q86VU5	Q86VU5	COMTD1
contig00094	393	PREDICTED: hypothetical protein LOC100693548	2522	gi|348527928|ref|XP_003451471.1|PREDICTED: hypothetical protein LOC100693548 [Oreochromis niloticus]	XP_003451471	2.95886E-73	74	256.144	247	183	C5	#N/A	C5
contig05483	391	lipocalin	850	gi|113679005|ref|NP_001038880.1|prostaglandin-H2 D-isomerase precursor [Danio rerio] >gi|112419212|gb|AAI22438.1| Zgc:153919 [Danio rerio]	NP_001038880	1.0551E-34	83	135.191	99	83	P02760	P02760	AMBP
contig04311	390	microsomal glutathione s-transferase 3	1026	gi|209732516|gb|ACI67127.1|Microsomal glutathione S-transferase 3 [Salmo salar] >gi|209734780|gb|ACI68259.1| Microsomal glutathione S-transferase 3 [Salmo salar]	ACI67127	2.44306E-84	100	263.462	124	124	O14880	O14880	MGST3
contig02833	385	prothymosin alpha	1268	gi|221221610|gb|ACM09466.1|Prothymosin alpha [Salmo salar]	ACM09466	6.23651E-18	100	87.8113	111	111	Q6NV32	Q6NV32	ptmaa
contig02854	383	retinol dehydrogenase 3	1263	gi|209734116|gb|ACI67927.1|Retinol dehydrogenase 3 [Salmo salar]	ACI67927	0.0	100	624.78	304	304	Q9BPW9	Q9BPW9	DHRS9
contig07267	383	complement c1q-like protein 4 precursor	595	gi|326671170|ref|XP_003199376.1|PREDICTED: complement C1q-like protein 2-like [Danio rerio]	XP_003199376	6.8808E-42	68	151.369	154	106	Q15848	Q15848	ADIPOQ
contig00313	378	pterin-4-alpha-carbinolamine dehydratase	2140	gi|226443069|ref|NP_001140026.1|Pterin-4-alpha-carbinolamine dehydratase [Salmo salar] >gi|221219290|gb|ACM08306.1| Pterin-4-alpha-carbinolamine dehydratase [Salmo salar] >gi|221221280|gb|ACM09301.1| Pterin-4-alpha-carbinolamine dehydratase [Salmo salar] >gi|221221920|gb|ACM09621.1| Pterin-4-alpha-carbinolamine dehydratase [Salmo salar] >gi|290561745|gb|ADD38270.1| Pterin-4-alpha-carbinolamine de…	NP_001140026	2.72906E-62	100	213.386	101	101	Q9DG45	Q9DG45	PCBD2
contig02190	376	dihydropteridine reductase	1398	gi|213511208|ref|NP_001134859.1|Dihydropteridine reductase [Salmo salar] >gi|209736618|gb|ACI69178.1| Dihydropteridine reductase [Salmo salar]	NP_001134859	1.14451E-168	100	485.723	238	238	Q3T0Z7	Q3T0Z7	QDPR
contig02291	375	apolipoprotein a-iv-like	1383	gi|348526794|ref|XP_003450904.1|PREDICTED: hypothetical protein LOC100696199 [Oreochromis niloticus]	XP_003450904	1.06972E-77	65	256.144	335	218	APOA4	O46409	APOA4
contig04591	375	hypothetical loc792613	985	gi|198285485|gb|ACH85281.1|hypothetical protein [Salmo salar]	ACH85281	2.46981E-75	88	239.965	164	145	#N/A	#N/A	#N/A
contig00380	373	aldehyde mitochondrial precursor	2087	gi|209154764|gb|ACI33614.1|Aldehyde dehydrogenase, mitochondrial precursor [Salmo salar]	ACI33614	0.0	100	1036.56	518	518	Q9CZS1	Q9CZS1	Aldh1b1
contig00173	371	apolipoprotein f	2319	gi|213511126|ref|NP_001135105.1|apolipoprotein F precursor [Salmo salar] >gi|209153717|gb|ACI33176.1| Apolipoprotein F precursor [Salmo salar]	NP_001135105	0.0	100	769.615	438	438	Q5M889	Q5M889	Apof
contig05231	371	cd209 antigen-like	886	gi|432937171|ref|XP_004082371.1|PREDICTED: C-type lectin domain family 4 member M-like [Oryzias latipes]	XP_004082371	1.29528E-55	60	193.741	223	135	Q9ULY5	Q9ULY5	CLEC4E
contig00044	367	ornithine mitochondrial-like	2829	gi|209154054|gb|ACI33259.1|Ornithine aminotransferase, mitochondrial precursor [Salmo salar]	ACI33259	0.0	100	865.914	441	441	P04181	P04181	OAT
contig03917	363	nattectin precursor	1093	gi|185133386|ref|NP_001117900.1|C-type MBL-2 protein precursor [Oncorhynchus mykiss] >gi|68697201|emb|CAJ14130.1| C-type MBL-2 protein [Oncorhynchus mykiss]	NP_001117900	1.67532E-101	96	308.916	155	150	Q9ULY5	Q9ULY5	CLEC4E
contig02054	357	phytanoyl- 2-hydroxylase	1426	gi|213514550|ref|NP_001133683.1|Phytanoyl-CoA dioxygenase, peroxisomal [Salmo salar] >gi|209154924|gb|ACI33694.1| Phytanoyl-CoA dioxygenase, peroxisomal precursor [Salmo salar]	NP_001133683	0.0	99	698.738	332	331	O14832	O14832	PHYH
contig03380	354	nadh dehydrogenase subunit 1	948	gi|5835625|ref|NP_008445.1|ND1_14000NADH dehydrogenase subunit 1 [Salmo salar] >gi|6226661|sp|Q37676.2|NU1M_SALSA RecName: Full=NADH-ubiquinone oxidoreductase chain 1; AltName: Full=NADH dehydrogenase subunit 1 >gi|5442048|gb|AAD43226.1|AF115412_1 NADH dehydrogenase subunit 1 [Salmo salar] >gi|5442050|gb|AAD43227.1|AF115413_1 NADH dehydrogenase subunit 1 [Salmo salar] >gi|5442052|gb|AAD43228.1|AF…	NP_008445	1.48952E-70	97	232.646	197	193	ND1	P03890	ND1
contig04438	348	peptidyl-prolyl cis-trans isomerase b	1003	gi|164422329|gb|ABY55262.1|peptidylprolyl isomerase B [Oncorhynchus masou formosanus] >gi|209734124|gb|ACI67931.1| Peptidyl-prolyl cis-trans isomerase B precursor [Salmo salar] >gi|209737990|gb|ACI69864.1| Peptidyl-prolyl cis-trans isomerase B precursor [Salmo salar]	ABY55262	2.78618E-140	100	407.527	216	216	P45877	P45877	PPIC
contig01077	343	cell death activator cide-b	1720	gi|213513720|ref|NP_001135128.1|cell death activator CIDE-B [Salmo salar] >gi|209732154|gb|ACI66946.1| Cell death activator CIDE-B [Salmo salar]	NP_001135128	1.6597E-113	92	348.977	207	191	O60543	O60543	CIDEA
contig04288	342	glutathione peroxidase	1031	gi|372622383|ref|NP_001117997.2|glutathione peroxidase 1 [Oncorhynchus mykiss]	NP_001117997	4.24212E-134	99	391.349	190	189	O75715	O75715	GPX5
contig02847	340	glycine cleavage system h mitochondrial precursor	1265	gi|223647144|gb|ACN10330.1|Glycine cleavage system H protein, mitochondrial precursor [Salmo salar] >gi|223673017|gb|ACN12690.1| Glycine cleavage system H protein, mitochondrial precursor [Salmo salar]	ACN10330	7.91825E-42	100	155.606	76	76	Q91WK5	0	Gcsh
contig00594	335	canopy-1 precursor	1949	gi|209738012|gb|ACI69875.1|canopy-1 precursor [Salmo salar]	ACI69875	1.98397E-124	99	377.481	185	184	Q3B7I2	Q3B7I2	CNPY1
contig01165	335	nucleic acid binding protein	1673	gi|60701364|gb|AAX31108.1|SJCHGC09823 protein [Schistosoma japonicum]	AAX31108	5.41523E-44	94	160.614	87	82	#N/A	#N/A	#N/A
contig00187	334	complement c1q-like protein 4 precursor	2295	gi|432867962|ref|XP_004071347.1|PREDICTED: complement C1q-like protein 2-like [Oryzias latipes]	XP_004071347	9.07058E-54	62	194.512	221	138	Q15848	Q15848	ADIPOQ
contig02127	334	cellular nucleic acid-binding protein	1409	gi|221222214|gb|ACM09768.1|Cellular nucleic acid-binding protein [Salmo salar]	ACM09768	2.51327E-14	100	79.337	39	39	Q3T0Q6	Q3T0Q6	CNBP
contig02481	333	eukaryotic translation initiation factor 3 subunit m	1341	gi|209734974|gb|ACI68356.1|Eukaryotic translation initiation factor 3 subunit M [Salmo salar] >gi|209738550|gb|ACI70144.1| Eukaryotic translation initiation factor 3 subunit M [Salmo salar] >gi|223647286|gb|ACN10401.1| Eukaryotic translation initiation factor 3 subunit M [Salmo salar] >gi|223673169|gb|ACN12766.1| Eukaryotic translation initiation factor 3 subunit M [Salmo salar]	ACI68356	0.0	100	747.658	375	375	Q7L2H7	Q7L2H7	EIF3M
contig05384	333	complement component c8 gamma chain precursor	866	gi|223646592|gb|ACN10054.1|Complement component C8 gamma chain precursor [Salmo salar] >gi|223672439|gb|ACN12401.1| Complement component C8 gamma chain precursor [Salmo salar]	ACN10054	1.51138E-133	100	388.652	204	204	P02760	P02760	AMBP
contig00228	329	methylmalonate-semialdehyde dehydrogenase	2229	gi|209155940|gb|ACI34202.1|Methylmalonate-semialdehyde dehydrogenase [Salmo salar]	ACI34202	0.0	99	1091.64	526	525	Q9EQ20	Q9EQ20	Aldh6a1
contig00887	328	sparc precursor	1795	gi|197632219|gb|ACH70833.1|secreted acidic cysteine rich glycoprotein [Salmo salar] >gi|209737738|gb|ACI69738.1| SPARC precursor [Salmo salar] >gi|223647020|gb|ACN10268.1| SPARC precursor [Salmo salar] >gi|223672885|gb|ACN12624.1| SPARC precursor [Salmo salar]	ACH70833	0.0	100	587.415	299	299	P09486	P09486; Q5R767	SPARC;
contig00919	328	methionine-r-sulfoxide reductase mitochondrial-like	1782	gi|209735092|gb|ACI68415.1|Methionine-R-sulfoxide reductase B2, mitochondrial precursor [Salmo salar]	ACI68415	2.39599E-130	100	390.963	185	185	Q78J03	Q78J03	Msrb2
contig03363	328	superoxide dismutase	1178	gi|185135289|ref|NP_001117059.1|superoxide dismutase [Salmo salar] >gi|57908856|gb|AAW59361.1| Cu/Zn superoxide dismutase [Salmo salar] >gi|197632193|gb|ACH70820.1| superoxide dismutase 1 soluble [Salmo salar] >gi|221219638|gb|ACM08480.1| Superoxide dismutase [Salmo salar] >gi|221219740|gb|ACM08531.1| Superoxide dismutase [Salmo salar] >gi|221219962|gb|ACM08642.1| Superoxide dismutase [Salmo sala…	NP_001117059	1.9219E-102	100	311.227	154	154	O73872	O73872	sod1
contig00082	322	complement factor b	2580	gi|350537315|ref|NP_001233271.1|complement factor B/C2 precursor [Oncorhynchus mykiss] >gi|324983881|gb|ADY68777.1| complement factor B/C2 [Oncorhynchus mykiss]	NP_001233271	0.0	97	1333.93	674	656	P03951	P03951	F11
contig05448	318	c4b-binding protein alpha chain precursor	855	gi|185132356|ref|NP_001117876.1|complement receptor-like [Oncorhynchus mykiss] >gi|84616315|emb|CAF05664.1| complement receptor-like [Oncorhynchus mykiss] >gi|84616317|emb|CAF05665.1| complement receptor-like protein 1 [Oncorhynchus mykiss]	NP_001117876	7.07832E-86	66	270.781	253	169	O88174	O88174	Cd46
contig03759	316	ependymin precursor	1116	gi|209730988|gb|ACI66363.1|Ependymin precursor [Salmo salar] >gi|209732362|gb|ACI67050.1| Ependymin precursor [Salmo salar] >gi|223646242|gb|ACN09879.1| Ependymin precursor [Salmo salar] >gi|223648180|gb|ACN10848.1| Ependymin precursor [Salmo salar] >gi|223672089|gb|ACN12226.1| Ependymin precursor [Salmo salar]	ACI66363	3.28123E-146	100	424.091	215	215	Q99M71	Q99M71	Epdr1
contig01201	314	succinyl- ligase	1666	gi|224587121|gb|ACN58607.1|Succinyl-CoA ligase subunit alpha, mitochondrial precursor [Salmo salar]	ACN58607	0.0	100	568.155	325	325	P53596	P53596	C05G5.4
contig00924	313	phosphate carrier mitochondrial precursor	1784	gi|223647156|gb|ACN10336.1|Phosphate carrier protein, mitochondrial precursor [Salmo salar] >gi|223673029|gb|ACN12696.1| Phosphate carrier protein, mitochondrial precursor [Salmo salar]	ACN10336	0.0	100	655.21	360	360	Q9HC21	Q9HC21	SLC25A19
contig02583	313	phytanoyl- dioxygenase domain-containing protein 1	1308	gi|348527995|ref|XP_003451504.1|PREDICTED: phytanoyl-CoA dioxygenase domain-containing protein 1-like [Oreochromis niloticus]	XP_003451504	0.0	93	526.939	291	271	Q0IIB1	Q0IIB1	PHYHD1
contig01525	312	syndecan-2-a precursor	1559	gi|221221864|gb|ACM09593.1|Syndecan-2-A precursor [Salmo salar]	ACM09593	2.77615E-94	100	296.59	209	209	P43407	P43407	Sdc2
contig00815	311	integral membrane protein 2b	1829	gi|209154138|gb|ACI33301.1|Integral membrane protein 2B [Salmo salar]	ACI33301	0.0	100	534.643	258	258	Q9Y287	Q9Y287; Q60HC1; Q5R876; A5A6H8	ITM2B;
contig00247	307	ribose-phosphate pyrophosphokinase 2	2211	gi|213513890|ref|NP_001134988.1|Ribose-phosphate pyrophosphokinase 2 [Salmo salar] >gi|209737776|gb|ACI69757.1| Ribose-phosphate pyrophosphokinase 2 [Salmo salar] >gi|223648888|gb|ACN11202.1| Ribose-phosphate pyrophosphokinase 2 [Salmo salar]	NP_001134988	1.54448E-147	100	444.891	217	217	P11908	P11908; Q5R8F8; Q4R4R7	PRPS2;
contig02556	306	nuclear receptor subfamily 0 group b member 2	1323	gi|213512096|ref|NP_001134122.1|nuclear receptor subfamily 0 group B member 2 [Salmo salar] >gi|209730864|gb|ACI66301.1| Nuclear receptor subfamily 0 group B member 2 [Salmo salar]	NP_001134122	3.3706E-88	67	280.026	279	188	P49116	P49116	NR2C2
contig00303	304	inhibin beta b chain-like	2146	gi|317418792|emb|CBN80830.1|Inhibin beta B chain [Dicentrarchus labrax]	CBN80830	4.39814E-176	84	519.62	351	295	P55103	P55103	INHBC
contig02071	302	cytochrome heme mitochondrial-like	1421	gi|348521806|ref|XP_003448417.1|PREDICTED: cytochrome c1, heme protein, mitochondrial-like isoform 1 [Oreochromis niloticus]	XP_003448417	0.0	93	572.392	307	286	Q9D0M3	Q9D0M3	Cyc1
contig03105	300	ornithine decarboxylase antizyme 1	1220	gi|218156295|ref|NP_001136179.1|ornithine decarboxylase antizyme AZS [Salmo salar]	NP_001136179	8.60971E-98	84	301.982	201	169	O95190	O95190; Q5R680	OAZ2;
contig07654	299	PREDICTED: hypothetical protein LOC100149918	532	gi|189517525|ref|XP_001923568.1|PREDICTED: hypothetical protein LOC100149918 [Danio rerio]	XP_001923568	7.45325E-10	68	63.1586	82	56	#N/A	#N/A	#N/A
contig00718	297	4-hydroxyphenylpyruvate dioxygenase	1874	gi|213512690|ref|NP_001133898.1|4-hydroxyphenylpyruvate dioxygenase [Salmo salar] >gi|209155742|gb|ACI34103.1| 4-hydroxyphenylpyruvate dioxygenase [Salmo salar]	NP_001133898	0.0	100	803.897	386	386	hpd	Q5BKL0	hpd
contig02104	296	15-hydroxyprostaglandin dehydrogenase	1407	gi|221220282|gb|ACM08802.1|15-hydroxyprostaglandin dehydrogenase [Salmo salar]	ACM08802	0.0	100	537.339	261	261	P15428	P15428	HPGD
contig03969	295	ecto-adp-ribosyltransferase 4 precursor	1084	gi|68435761|ref|XP_683240.1|PREDICTED: ecto-ADP-ribosyltransferase 5 [Danio rerio]	XP_683240	3.48742E-23	50	105.916	241	122	Q60935	Q60935	Art1
[truncated: 1,279 more rows]
