# Supplementary material for: Transcriptional responses to temperature and low oxygen stress in Atlantic salmon studied with next-generation sequencing technology
Source: BMC Genomics. 2013 Nov 22;14(1):817. doi: 10.1186/1471-2164-14-817 (PMC4046827; doi:10.1186/1471-2164-14-817)
Supplement: Supplementary file 3 — Additional file 3: A) Enriched gene ontologies (GOs) in liver of Atlantic salmon exposed to 19°C. B) Enriched GOs in liver of Atlantic salmon exposed to low oxygen saturation stress (>50 reads), C) Enriched GOs in liver of Atlantic salmon exposed to low oxygen levels (all reads). Duplicates were removed. GO enrichment analysis was conducted by using the Fisher’s Exact Test as implemented in the Blast2GO software. P < 0.05. (XLSX 482 KB) [file 12864_2013_5535_MOESM3_ESM.xlsx]

## Sheet: Fisher 19°C vs 13°C >50 reads
GO-ID	Term	Category	P-Value	#Test	#Ref	#notAnnotTest	#notAnnotRef	Over/Under	TestSeqs	RefSeqs
GO:0019825	oxygen binding	F	0.023098603772046776	16	9	458	671	over	contigUP04007, contigUP01157, contigUP02985, contigUP04273, contigUP03972, contigUP03607, contigUP03606, contigUP00011, contigUP04995, contigUP04994, contigUP01035, contigUP04224, contigUP04204, contigUP02283, contigUP03750, contigUP04814	contigDOWN05425, contigDOWN01377, contigDOWN01620, contigDOWN00027, contigDOWN03182, contigDOWN03610, contigDOWN03955, contigDOWN00330, contigDOWN03134
GO:0006084	acetyl-CoA metabolic process	P	0.027154806643332984	10	4	464	676	over	contigUP00121, contigUP01157, contigUP00070, contigUP00053, contigUP00052, contigUP01508, contigUP00011, contigUP04995, contigUP04994, contigUP00222	contigDOWN00958, contigDOWN00027, contigDOWN00342, contigDOWN00330
GO:0045893	positive regulation of transcription, DNA-dependent	P	0.028251367159751826	4	0	470	680	over	contigUP00134, contigUP00473, contigUP03993, contigUP00361
GO:0051254	positive regulation of RNA metabolic process	P	0.028251367159751826	4	0	470	680	over	contigUP00134, contigUP00473, contigUP03993, contigUP00361
GO:0010628	positive regulation of gene expression	P	0.028251367159751826	4	0	470	680	over	contigUP00134, contigUP00473, contigUP03993, contigUP00361
GO:0045935	positive regulation of nucleobase-containing compound metabolic process	P	0.028251367159751826	4	0	470	680	over	contigUP00134, contigUP00473, contigUP03993, contigUP00361
GO:0005344	oxygen transporter activity	F	0.030648864238214973	12	6	462	674	over	contigUP04007, contigUP02985, contigUP04273, contigUP03972, contigUP03607, contigUP03606, contigUP01035, contigUP04224, contigUP04204, contigUP02283, contigUP03750, contigUP04814	contigDOWN01377, contigDOWN01620, contigDOWN03182, contigDOWN03610, contigDOWN03955, contigDOWN03134
GO:0051270	regulation of cellular component movement	P	0.03717084819834788	7	2	467	678	over	contigUP01210, contigUP01960, contigUP00523, contigUP00473, contigUP01455, contigUP00639, contigUP00234	contigDOWN01825, contigDOWN01431
GO:0030334	regulation of cell migration	P	0.03717084819834788	7	2	467	678	over	contigUP01210, contigUP01960, contigUP00523, contigUP00473, contigUP01455, contigUP00639, contigUP00234	contigDOWN01825, contigDOWN01431
GO:2000145	regulation of cell motility	P	0.03717084819834788	7	2	467	678	over	contigUP01210, contigUP01960, contigUP00523, contigUP00473, contigUP01455, contigUP00639, contigUP00234	contigDOWN01825, contigDOWN01431
GO:0005833	hemoglobin complex	C	0.03758166669827953	13	7	461	673	over	contigUP04007, contigUP02985, contigUP04273, contigUP03972, contigUP03607, contigUP03606, contigUP01035, contigUP04224, contigUP04204, contigUP02286, contigUP02283, contigUP03750, contigUP04814	contigDOWN05425, contigDOWN01377, contigDOWN01620, contigDOWN03182, contigDOWN03610, contigDOWN03955, contigDOWN03134
GO:0006641	triglyceride metabolic process	P	0.04571254438911485	5	1	469	679	over	contigUP00053, contigUP00045, contigUP02953, contigUP01455, contigUP02334	contigDOWN00693
GO:0006639	acylglycerol metabolic process	P	0.04571254438911485	5	1	469	679	over	contigUP00053, contigUP00045, contigUP02953, contigUP01455, contigUP02334	contigDOWN00693
GO:0006638	neutral lipid metabolic process	P	0.04571254438911485	5	1	469	679	over	contigUP00053, contigUP00045, contigUP02953, contigUP01455, contigUP02334	contigDOWN00693

## Sheet: Fisher Low O2 vs all>50reads
GO-ID	Term	GO Category	P-Value	#Test	#Ref	#notAnnotTest	#notAnnotRef	Over/Under	TestSeqs	RefSeqs
GO:0003676	nucleic acid binding	F	6.008819187883413E-5	176	148	788	1081	over	contiglow01324, contiglow06663, contiglow00233, contiglow01676, contiglow04127, contiglow02752, contiglow05566, contiglow00580, contiglow01307, contiglow04913, contiglow04474, contiglow04111, contiglow00219, contiglow04470, contiglow00215, contiglow00571, contiglow02298, contiglow00564, contiglow03811, contiglow06189, contiglow02289, contiglow03801, contiglow01995, contiglow05095, contiglow01198,…	contignorm02710, contignorm01620, contignorm01611, contignorm07249, contignorm00865, contignorm01934, contignorm01920, contignorm00833, contignorm00830, contignorm07202, contignorm00818, contignorm03161, contignorm03154, contignorm04234, contignorm04588, contignorm03132, contignorm01291, contignorm07809, contignorm05629, contignorm02366, contignorm01272, contignorm01271, contignorm02337, contigno…
GO:0090304	nucleic acid metabolic process	P	8.281970985338416E-5	201	177	763	1052	over	contiglow02417, contiglow01324, contiglow06663, contiglow04490, contiglow00233, contiglow04127, contiglow05566, contiglow00580, contiglow01307, contiglow04913, contiglow03035, contiglow04474, contiglow00219, contiglow04470, contiglow00217, contiglow00571, contiglow02737, contiglow00202, contiglow07277, contiglow03811, contiglow06627, contiglow00557, contiglow03801, contiglow01995, contiglow06611,…	contignorm01622, contignorm01620, contignorm00899, contignorm00892, contignorm00890, contignorm01975, contignorm01611, contignorm00889, contignorm00523, contignorm00885, contignorm07249, contignorm00852, contignorm01934, contignorm06482, contignorm00833, contignorm00830, contignorm07202, contignorm00818, contignorm00810, contignorm05002, contignorm04264, contignorm02089, contignorm02088, contigno…
GO:0016070	RNA metabolic process	P	9.355991971751981E-5	168	141	796	1088	over	contiglow02417, contiglow01324, contiglow06663, contiglow04490, contiglow00233, contiglow05566, contiglow00580, contiglow01307, contiglow04913, contiglow03035, contiglow04474, contiglow00219, contiglow00217, contiglow00571, contiglow02737, contiglow00202, contiglow07277, contiglow03811, contiglow06627, contiglow00557, contiglow03801, contiglow01995, contiglow06611, contiglow05095, contiglow01198,…	contignorm01622, contignorm01620, contignorm00899, contignorm00892, contignorm01611, contignorm00889, contignorm00523, contignorm00885, contignorm07249, contignorm00852, contignorm01934, contignorm06482, contignorm00833, contignorm00830, contignorm07202, contignorm00818, contignorm00810, contignorm05002, contignorm04264, contignorm02088, contignorm07518, contignorm05682, contignorm03132, contigno…
GO:0031323	regulation of cellular metabolic process	P	1.093066418693248E-4	215	194	749	1035	over	contiglow03857, contiglow00245, contiglow06663, contiglow04490, contiglow00596, contiglow03042, contiglow02758, contiglow05566, contiglow00580, contiglow01308, contiglow01307, contiglow04913, contiglow04475, contiglow04474, contiglow04111, contiglow00217, contiglow00214, contiglow02737, contiglow04100, contiglow07277, contiglow03811, contiglow03019, contiglow06627, contiglow02723, contiglow00557,…	contignorm02710, contignorm01622, contignorm00539, contignorm00899, contignorm00892, contignorm01975, contignorm00889, contignorm00523, contignorm00885, contignorm00872, contignorm07249, contignorm00506, contignorm00865, contignorm00500, contignorm06144, contignorm00852, contignorm00833, contignorm00830, contignorm01915, contignorm00820, contignorm00818, contignorm00810, contignorm05002, contigno…
GO:0051252	regulation of RNA metabolic process	P	1.22376007519982E-4	109	81	855	1148	over	contiglow04490, contiglow05566, contiglow00580, contiglow01307, contiglow04913, contiglow04474, contiglow00217, contiglow02737, contiglow07277, contiglow03811, contiglow01995, contiglow01198, contiglow00895, contiglow02261, contiglow01615, contiglow06156, contiglow03699, contiglow01965, contiglow02247, contiglow01950, contiglow03312, contiglow01142, contiglow00856, contiglow00852, contiglow00847,…	contignorm01622, contignorm00899, contignorm00892, contignorm00889, contignorm00523, contignorm00885, contignorm07249, contignorm00852, contignorm00833, contignorm00830, contignorm00818, contignorm00810, contignorm03132, contignorm02041, contignorm03127, contignorm01293, contignorm01292, contignorm01291, contignorm03459, contignorm02366, contignorm02337, contignorm02692, contignorm03416, contigno…
GO:0055114	oxidation-reduction process	P	1.3463558491465263E-4	122	230	842	999	under	contiglow04145, contiglow02771, contiglow00249, contiglow00242, contiglow01688, contiglow00238, contiglow00228, contiglow00221, contiglow01308, contiglow01669, contiglow01304, contiglow03033, contiglow00211, contiglow03380, contiglow02737, contiglow00207, contiglow00544, contiglow01989, contiglow01988, contiglow02709, contiglow01979, contiglow07227, contiglow00867, contiglow00866, contiglow00066,…	contignorm01989, contignorm01977, contignorm07253, contignorm00519, contignorm00508, contignorm00867, contignorm01943, contignorm06499, contignorm01935, contignorm00848, contignorm05022, contignorm00820, contignorm01901, contignorm04288, contignorm03190, contignorm00803, contignorm07533, contignorm02091, contignorm03173, contignorm02071, contignorm04246, contignorm02060, contignorm06767, contigno…
GO:0019219	regulation of nucleobase-containing compound metabolic process	P	1.616561720016377E-4	126	99	838	1130	over	contiglow00245, contiglow04490, contiglow05566, contiglow00580, contiglow01307, contiglow04913, contiglow04475, contiglow04474, contiglow00217, contiglow02737, contiglow07277, contiglow03811, contiglow01995, contiglow01198, contiglow00895, contiglow02261, contiglow01615, contiglow06156, contiglow03699, contiglow01965, contiglow00080, contiglow02247, contiglow01950, contiglow05848, contiglow03312,…	contignorm01622, contignorm00899, contignorm00892, contignorm01975, contignorm00889, contignorm00523, contignorm00885, contignorm07249, contignorm00852, contignorm00833, contignorm00830, contignorm00818, contignorm00810, contignorm02089, contignorm03146, contignorm03132, contignorm02041, contignorm03127, contignorm01293, contignorm01292, contignorm01291, contignorm03459, contignorm02366, contigno…
GO:2001141	regulation of RNA biosynthetic process	P	2.0478915586800666E-4	102	76	862	1153	over	contiglow05566, contiglow00580, contiglow04913, contiglow04474, contiglow00217, contiglow02737, contiglow07277, contiglow03811, contiglow01198, contiglow00895, contiglow02261, contiglow01615, contiglow06156, contiglow03699, contiglow01965, contiglow02247, contiglow01950, contiglow03312, contiglow01142, contiglow00856, contiglow00852, contiglow00847, contiglow00045, contiglow00041, contiglow05819,…	contignorm01622, contignorm00899, contignorm00892, contignorm00889, contignorm00523, contignorm00885, contignorm07249, contignorm00852, contignorm00833, contignorm00830, contignorm00818, contignorm00810, contignorm03132, contignorm02041, contignorm03127, contignorm01293, contignorm01292, contignorm01291, contignorm03459, contignorm02366, contignorm02692, contignorm03416, contignorm01235, contigno…
GO:0006355	regulation of transcription, DNA-dependent	P	2.0521612179580224E-4	98	72	866	1157	over	contiglow00580, contiglow04913, contiglow04474, contiglow00217, contiglow02737, contiglow07277, contiglow03811, contiglow01198, contiglow00895, contiglow02261, contiglow01615, contiglow06156, contiglow03699, contiglow01965, contiglow02247, contiglow01950, contiglow03312, contiglow01142, contiglow00856, contiglow00847, contiglow00045, contiglow00041, contiglow05819, contiglow06100, contiglow00833,…	contignorm01622, contignorm00899, contignorm00892, contignorm00889, contignorm00523, contignorm00885, contignorm07249, contignorm00833, contignorm00830, contignorm00818, contignorm03132, contignorm02041, contignorm03127, contignorm01293, contignorm01292, contignorm01291, contignorm03459, contignorm02366, contignorm02692, contignorm03416, contignorm01235, contignorm00497, contignorm00471, contigno…
GO:0044260	cellular macromolecule metabolic process	P	2.1854325143364528E-4	362	369	602	860	over	contiglow02417, contiglow04145, contiglow00243, contiglow01327, contiglow01324, contiglow06663, contiglow04490, contiglow00596, contiglow00233, contiglow01679, contiglow06653, contiglow03042, contiglow04127, contiglow02752, contiglow05566, contiglow00222, contiglow00221, contiglow00580, contiglow01308, contiglow01307, contiglow04913, contiglow03035, contiglow04475, contiglow04474, contiglow04111,…	contignorm02710, contignorm01622, contignorm01620, contignorm00539, contignorm00538, contignorm00899, contignorm00892, contignorm01975, contignorm01611, contignorm00889, contignorm00523, contignorm00885, contignorm07253, contignorm00517, contignorm05073, contignorm00872, contignorm07249, contignorm00507, contignorm00506, contignorm00865, contignorm00501, contignorm00500, contignorm06144, contigno…
GO:0080090	regulation of primary metabolic process	P	2.379489488986759E-4	217	200	747	1029	over	contiglow03857, contiglow00245, contiglow06663, contiglow04490, contiglow00596, contiglow03042, contiglow02758, contiglow05566, contiglow00580, contiglow01308, contiglow01307, contiglow04913, contiglow04475, contiglow04474, contiglow04111, contiglow00217, contiglow02737, contiglow04100, contiglow07277, contiglow03811, contiglow03019, contiglow06627, contiglow02723, contiglow00557, contiglow01995,…	contignorm02710, contignorm01622, contignorm00899, contignorm00892, contignorm01975, contignorm00527, contignorm00889, contignorm00523, contignorm00885, contignorm01608, contignorm00872, contignorm07249, contignorm00506, contignorm00865, contignorm00500, contignorm07595, contignorm06144, contignorm00852, contignorm00833, contignorm00830, contignorm00820, contignorm01902, contignorm00818, contigno…
GO:0072522	purine-containing compound biosynthetic process	P	3.63011064864317E-4	7	34	957	1195	under	contiglow05563, contiglow03038, contiglow00063, contiglow00040, contiglow01762, contiglow00707, contiglow00250	contignorm06188, contignorm06187, contignorm06110, contignorm05340, contignorm04597, contignorm05631, contignorm00149, contignorm00760, contignorm06025, contignorm00727, contignorm00707, contignorm04142, contignorm06668, contignorm00063, contignorm04764, contignorm00040, contignorm01125, contignorm00026, contignorm01104, contignorm00332, contignorm01774, contignorm00306, contignorm00666, contigno…
GO:0005794	Golgi apparatus	C	3.710347780774362E-4	81	57	883	1172	over	contiglow00245, contiglow00239, contiglow06656, contiglow00222, contiglow02736, contiglow03016, contiglow03803, contiglow02287, contiglow00550, contiglow06171, contiglow04439, contiglow01187, contiglow00087, contiglow00084, contiglow00080, contiglow00518, contiglow02235, contiglow00069, contiglow03670, contiglow00051, contiglow01493, contiglow00040, contiglow00039, contiglow00391, contiglow01477,…	contignorm01975, contignorm00518, contignorm00841, contignorm01922, contignorm01915, contignorm01901, contignorm03199, contignorm03123, contignorm02028, contignorm00195, contignorm00188, contignorm00172, contignorm05606, contignorm00142, contignorm01538, contignorm00428, contignorm00403, contignorm02939, contignorm00726, contignorm01806, contignorm00718, contignorm03063, contignorm04120, contigno…
GO:0009152	purine ribonucleotide biosynthetic process	P	3.7225988604266323E-4	5	29	959	1200	under	contiglow05563, contiglow03038, contiglow00063, contiglow00707, contiglow00250	contignorm06188, contignorm06187, contignorm06110, contignorm05340, contignorm04597, contignorm05631, contignorm00149, contignorm06025, contignorm00727, contignorm00707, contignorm04142, contignorm06668, contignorm00063, contignorm04764, contignorm01125, contignorm00026, contignorm01104, contignorm00332, contignorm00306, contignorm00666, contignorm07005, contignorm00622, contignorm05103, contigno…
GO:0006351	transcription, DNA-dependent	P	4.130666245312933E-4	107	83	857	1146	over	contiglow05566, contiglow00580, contiglow01307, contiglow04913, contiglow04474, contiglow00217, contiglow02737, contiglow07277, contiglow03811, contiglow03801, contiglow01995, contiglow01198, contiglow00895, contiglow02261, contiglow01615, contiglow06156, contiglow03699, contiglow01965, contiglow02247, contiglow01950, contiglow03312, contiglow01142, contiglow00856, contiglow00847, contiglow00045,…	contignorm01622, contignorm00899, contignorm00892, contignorm00889, contignorm00523, contignorm00885, contignorm07249, contignorm01934, contignorm00833, contignorm00830, contignorm07202, contignorm00818, contignorm03132, contignorm02041, contignorm03127, contignorm01293, contignorm01292, contignorm01291, contignorm03459, contignorm02366, contignorm02692, contignorm03416, contignorm01235, contigno…
GO:0022626	cytosolic ribosome	C	5.889234133093552E-4	4	26	960	1203	under	contiglow06663, contiglow06611, contiglow05095, contiglow02681	contignorm06482, contignorm05358, contignorm05682, contignorm05655, contignorm05629, contignorm01272, contignorm02681, contignorm05251, contignorm06663, contignorm06611, contignorm05875, contignorm02562, contignorm04711, contignorm02845, contignorm07018, contignorm06274, contignorm05173, contignorm05152, contignorm06563, contignorm04381, contignorm05460, contignorm03286, contignorm06524, contigno…
GO:0006164	purine nucleotide biosynthetic process	P	6.173759991660053E-4	6	30	958	1199	under	contiglow05563, contiglow03038, contiglow00063, contiglow00040, contiglow00707, contiglow00250	contignorm06188, contignorm06187, contignorm06110, contignorm05340, contignorm04597, contignorm05631, contignorm00149, contignorm06025, contignorm00727, contignorm00707, contignorm04142, contignorm06668, contignorm00063, contignorm04764, contignorm00040, contignorm01125, contignorm00026, contignorm01104, contignorm00332, contignorm00306, contignorm00666, contignorm07005, contignorm00622, contigno…
GO:0043412	macromolecule modification	P	6.707593504844682E-4	146	126	818	1103	over	contiglow02417, contiglow00243, contiglow01327, contiglow00596, contiglow01679, contiglow03042, contiglow05566, contiglow00222, contiglow04475, contiglow00217, contiglow02737, contiglow02736, contiglow04100, contiglow00203, contiglow07277, contiglow03019, contiglow06627, contiglow02723, contiglow00557, contiglow02287, contiglow02275, contiglow04439, contiglow01978, contiglow01615, contiglow01612,…	contignorm00892, contignorm01975, contignorm00523, contignorm00885, contignorm05073, contignorm00872, contignorm00507, contignorm00506, contignorm06144, contignorm00830, contignorm00820, contignorm05002, contignorm00801, contignorm04264, contignorm02088, contignorm07518, contignorm03146, contignorm02041, contignorm01293, contignorm01291, contignorm02360, contignorm04899, contignorm02332, contigno…
GO:0009206	purine ribonucleoside triphosphate biosynthetic process	P	7.484148213935519E-4	2	20	962	1209	under	contiglow03038, contiglow00250	contignorm06188, contignorm06187, contignorm05340, contignorm04597, contignorm05631, contignorm06025, contignorm00727, contignorm04142, contignorm06668, contignorm04764, contignorm01125, contignorm00332, contignorm00306, contignorm00666, contignorm07005, contignorm00622, contignorm05103, contignorm03531, contignorm00250, contignorm02770
GO:0006468	protein phosphorylation	P	7.551744847010133E-4	62	41	902	1188	over	contiglow00243, contiglow01327, contiglow00596, contiglow03042, contiglow05566, contiglow04475, contiglow02723, contiglow02275, contiglow04439, contiglow00872, contiglow00506, contiglow05848, contiglow00065, contiglow00058, contiglow00057, contiglow00031, contiglow00004, contiglow02088, contiglow00343, contiglow07052, contiglow04227, contiglow00686, contiglow03135, contiglow00679, contiglow03922,…	contignorm00892, contignorm01975, contignorm00523, contignorm00872, contignorm00506, contignorm06144, contignorm00820, contignorm02088, contignorm03146, contignorm01293, contignorm01245, contignorm00154, contignorm02654, contignorm00104, contignorm00428, contignorm00783, contignorm01806, contignorm04168, contignorm05566, contignorm01189, contignorm03352, contignorm00079, contignorm00073, contigno…
GO:0009072	aromatic amino acid family metabolic process	P	8.087261279597575E-4	12	43	952	1186	under	contiglow00233, contiglow05500, contiglow00839, contiglow00313, contiglow04086, contiglow00144, contiglow00111, contiglow06840, contiglow01037, contiglow00285, contiglow01002, contiglow00718	contignorm06186, contignorm06139, contignorm02091, contignorm03172, contignorm05678, contignorm03451, contignorm00184, contignorm00180, contignorm01234, contignorm00111, contignorm07155, contignorm00718, contignorm03096, contignorm03046, contignorm03393, contignorm04471, contignorm07727, contignorm04458, contignorm06609, contignorm05500, contignorm00380, contignorm01427, contignorm00688, contigno…
GO:0044431	Golgi apparatus part	C	8.737600680049918E-4	48	28	916	1201	over	contiglow06656, contiglow00222, contiglow02736, contiglow03016, contiglow03803, contiglow02287, contiglow06171, contiglow04439, contiglow00087, contiglow00084, contiglow00080, contiglow00518, contiglow02235, contiglow00051, contiglow01493, contiglow00391, contiglow01477, contiglow00826, contiglow00349, contiglow00339, contiglow00333, contiglow00673, contiglow00653, contiglow02371, contiglow02801,…	contignorm01975, contignorm00518, contignorm00841, contignorm01922, contignorm01915, contignorm01901, contignorm00195, contignorm00172, contignorm01538, contignorm00403, contignorm02939, contignorm00726, contignorm00718, contignorm03016, contignorm00087, contignorm00080, contignorm01477, contignorm00387, contignorm00024, contignorm02540, contignorm00349, contignorm01772, contignorm00310, contigno…
GO:0051171	regulation of nitrogen compound metabolic process	P	9.504636514129301E-4	136	117	828	1112	over	contiglow00245, contiglow04490, contiglow05566, contiglow00580, contiglow01307, contiglow04913, contiglow04475, contiglow04474, contiglow00217, contiglow02737, contiglow07277, contiglow03811, contiglow06627, contiglow01995, contiglow01198, contiglow00895, contiglow02261, contiglow01615, contiglow01612, contiglow06156, contiglow03699, contiglow01965, contiglow00080, contiglow02247, contiglow01950,…	contignorm01622, contignorm00899, contignorm00892, contignorm01975, contignorm00889, contignorm00523, contignorm00885, contignorm07249, contignorm00852, contignorm00833, contignorm00830, contignorm00818, contignorm00810, contignorm05002, contignorm04264, contignorm02089, contignorm07518, contignorm03146, contignorm03132, contignorm02041, contignorm03127, contignorm01293, contignorm01292, contigno…
GO:0003002	regionalization	P	9.565593456644422E-4	21	7	943	1222	over	contiglow01327, contiglow03019, contiglow00895, contiglow00084, contiglow00850, contiglow01114, contiglow04227, contiglow01766, contiglow04215, contiglow03922, contiglow02813, contiglow01584, contiglow00490, contiglow00467, contiglow04339, contiglow02158, contiglow00769, contiglow03579, contiglow00283, contiglow04152, contiglow04948	contignorm00049, contignorm01114, contignorm00332, contignorm00663, contignorm01327, contignorm00597, contignorm00594
GO:0005740	mitochondrial envelope	C	9.872936545202776E-4	45	101	919	1128	under	contiglow01325, contiglow04932, contiglow06653, contiglow00584, contiglow01304, contiglow03380, contiglow05543, contiglow01644, contiglow05876, contiglow02264, contiglow00514, contiglow07227, contiglow00866, contiglow00047, contiglow00839, contiglow01479, contiglow02894, contiglow00005, contiglow02058, contiglow03111, contiglow02825, contiglow06273, contiglow04894, contiglow02359, contiglow00624,…	contignorm06188, contignorm06187, contignorm00889, contignorm00879, contignorm00514, contignorm00508, contignorm06499, contignorm01930, contignorm06126, contignorm06110, contignorm05022, contignorm05340, contignorm03166, contignorm03162, contignorm02071, contignorm04597, contignorm02056, contignorm03483, contignorm03111, contignorm01292, contignorm05631, contignorm01286, contignorm03451, contigno…
GO:0031966	mitochondrial membrane	C	9.899465505598865E-4	42	96	922	1133	under	contiglow01325, contiglow04932, contiglow06653, contiglow00584, contiglow01304, contiglow03380, contiglow05543, contiglow01644, contiglow05876, contiglow02264, contiglow00514, contiglow07227, contiglow00866, contiglow00047, contiglow00839, contiglow01479, contiglow02894, contiglow00005, contiglow02058, contiglow03111, contiglow02825, contiglow06273, contiglow04894, contiglow02359, contiglow00624,…	contignorm06188, contignorm06187, contignorm00889, contignorm00879, contignorm00514, contignorm00508, contignorm06499, contignorm01930, contignorm06126, contignorm06110, contignorm05022, contignorm05340, contignorm03166, contignorm03162, contignorm02071, contignorm04597, contignorm02056, contignorm03483, contignorm03111, contignorm01292, contignorm05631, contignorm01286, contignorm03451, contigno…
GO:0003735	structural constituent of ribosome	F	0.0010332836879544305	10	38	954	1191	under	contiglow06663, contiglow06611, contiglow05095, contiglow02061, contiglow01706, contiglow02681, contiglow06098, contiglow00105, contiglow07132, contiglow04650	contignorm00851, contignorm06482, contignorm03154, contignorm05682, contignorm04234, contignorm05655, contignorm05629, contignorm01272, contignorm02681, contignorm06091, contignorm05251, contignorm06663, contignorm06611, contignorm05875, contignorm02589, contignorm02577, contignorm02562, contignorm05811, contignorm04711, contignorm02845, contignorm07018, contignorm06274, contignorm00986, contigno…
GO:0000122	negative regulation of transcription from RNA polymerase II promoter	P	0.0010918526227978857	18	5	946	1224	over	contiglow00580, contiglow00217, contiglow07277, contiglow06156, contiglow05344, contiglow00353, contiglow06761, contiglow01766, contiglow03474, contiglow01734, contiglow02813, contiglow01293, contiglow04065, contiglow04842, contiglow03748, contiglow05775, contiglow06398, contiglow04948	contignorm00830, contignorm01293, contignorm01806, contignorm00663, contignorm04065
GO:0005743	mitochondrial inner membrane	C	0.0011647750677147345	35	83	929	1146	under	contiglow01325, contiglow00584, contiglow01304, contiglow03380, contiglow05543, contiglow05876, contiglow02264, contiglow00514, contiglow07227, contiglow00866, contiglow00047, contiglow00839, contiglow01479, contiglow00005, contiglow02058, contiglow03111, contiglow02825, contiglow06273, contiglow04894, contiglow02359, contiglow00621, contiglow00608, contiglow00155, contiglow00940, contiglow01221,…	contignorm06188, contignorm06187, contignorm00889, contignorm00879, contignorm00514, contignorm00508, contignorm06499, contignorm06110, contignorm05022, contignorm05340, contignorm03166, contignorm03162, contignorm02071, contignorm04597, contignorm03111, contignorm01292, contignorm05631, contignorm01286, contignorm03451, contignorm02354, contignorm05610, contignorm00132, contignorm02309, contigno…
GO:0044445	cytosolic part	C	0.001204182047376302	12	42	952	1187	under	contiglow06663, contiglow06611, contiglow05095, contiglow07227, contiglow00866, contiglow02235, contiglow00012, contiglow00686, contiglow07036, contiglow02681, contiglow00104, contiglow00436	contignorm06482, contignorm01906, contignorm05358, contignorm05335, contignorm05682, contignorm05655, contignorm02021, contignorm05629, contignorm01272, contignorm02681, contignorm01234, contignorm00104, contignorm00459, contignorm00436, contignorm06365, contignorm05251, contignorm06663, contignorm03361, contignorm06611, contignorm05875, contignorm02245, contignorm02562, contignorm00012, contigno…
GO:0000139	Golgi membrane	C	0.0012574865390039404	41	23	923	1206	over	contiglow00222, contiglow02736, contiglow03016, contiglow02287, contiglow06171, contiglow04439, contiglow00087, contiglow00080, contiglow00518, contiglow02235, contiglow00051, contiglow01493, contiglow00391, contiglow01477, contiglow00826, contiglow00349, contiglow00339, contiglow00333, contiglow00673, contiglow00653, contiglow02801, contiglow04071, contiglow02699, contiglow03408, contiglow00159,…	contignorm01975, contignorm00518, contignorm00841, contignorm01922, contignorm01915, contignorm00172, contignorm02939, contignorm00726, contignorm00718, contignorm03016, contignorm00087, contignorm00080, contignorm01477, contignorm00387, contignorm00024, contignorm02540, contignorm00349, contignorm01772, contignorm00310, contignorm00307, contignorm00653, contignorm00640, contignorm00222
GO:0036211	protein modification process	P	0.0013155105746679428	138	120	826	1109	over	contiglow02417, contiglow00243, contiglow01327, contiglow00596, contiglow01679, contiglow03042, contiglow05566, contiglow00222, contiglow04475, contiglow00217, contiglow02737, contiglow02736, contiglow04100, contiglow00203, contiglow03019, contiglow06627, contiglow02723, contiglow00557, contiglow02287, contiglow02275, contiglow04439, contiglow01978, contiglow01615, contiglow01612, contiglow00524,…	contignorm00892, contignorm01975, contignorm00523, contignorm00885, contignorm05073, contignorm00872, contignorm00507, contignorm00506, contignorm06144, contignorm00830, contignorm00820, contignorm05002, contignorm00801, contignorm04264, contignorm02088, contignorm07518, contignorm03146, contignorm02041, contignorm01293, contignorm02360, contignorm04899, contignorm01245, contignorm00154, contigno…
GO:0006464	cellular protein modification process	P	0.0013155105746679428	138	120	826	1109	over	contiglow02417, contiglow00243, contiglow01327, contiglow00596, contiglow01679, contiglow03042, contiglow05566, contiglow00222, contiglow04475, contiglow00217, contiglow02737, contiglow02736, contiglow04100, contiglow00203, contiglow03019, contiglow06627, contiglow02723, contiglow00557, contiglow02287, contiglow02275, contiglow04439, contiglow01978, contiglow01615, contiglow01612, contiglow00524,…	contignorm00892, contignorm01975, contignorm00523, contignorm00885, contignorm05073, contignorm00872, contignorm00507, contignorm00506, contignorm06144, contignorm00830, contignorm00820, contignorm05002, contignorm00801, contignorm04264, contignorm02088, contignorm07518, contignorm03146, contignorm02041, contignorm01293, contignorm02360, contignorm04899, contignorm01245, contignorm00154, contigno…
GO:0009145	purine nucleoside triphosphate biosynthetic process	P	0.0014676703090228556	3	21	961	1208	under	contiglow03038, contiglow00063, contiglow00250	contignorm06188, contignorm06187, contignorm05340, contignorm04597, contignorm05631, contignorm06025, contignorm00727, contignorm04142, contignorm06668, contignorm00063, contignorm04764, contignorm01125, contignorm00332, contignorm00306, contignorm00666, contignorm07005, contignorm00622, contignorm05103, contignorm03531, contignorm00250, contignorm02770
GO:0005576	extracellular region	C	0.0017959336932952086	64	128	900	1101	under	contiglow00221, contiglow01300, contiglow02736, contiglow00201, contiglow03006, contiglow02275, contiglow01627, contiglow00896, contiglow00098, contiglow00527, contiglow00887, contiglow02250, contiglow00084, contiglow00082, contiglow00071, contiglow00069, contiglow00054, contiglow01138, contiglow01927, contiglow00040, contiglow02561, contiglow00038, contiglow04707, contiglow02398, contiglow03474,…	contignorm01627, contignorm06184, contignorm01622, contignorm01621, contignorm00527, contignorm00887, contignorm01967, contignorm00874, contignorm07595, contignorm01915, contignorm01902, contignorm00807, contignorm00805, contignorm02089, contignorm05692, contignorm03134, contignorm06745, contignorm03123, contignorm02039, contignorm02038, contignorm02025, contignorm02001, contignorm00185, contigno…
GO:0006586	indolalkylamine metabolic process	P	0.0019551205285120005	8	32	956	1197	under	contiglow00233, contiglow00839, contiglow00313, contiglow04086, contiglow00144, contiglow06840, contiglow01037, contiglow00285	contignorm06186, contignorm06139, contignorm03172, contignorm03451, contignorm00184, contignorm00180, contignorm01234, contignorm07155, contignorm03096, contignorm03046, contignorm03393, contignorm04471, contignorm06609, contignorm00380, contignorm00688, contignorm01765, contignorm00313, contignorm00672, contignorm00616, contignorm04086, contignorm07342, contignorm00922, contignorm04000, contigno…
GO:0006568	tryptophan metabolic process	P	0.0019551205285120005	8	32	956	1197	under	contiglow00233, contiglow00839, contiglow00313, contiglow04086, contiglow00144, contiglow06840, contiglow01037, contiglow00285	contignorm06186, contignorm06139, contignorm03172, contignorm03451, contignorm00184, contignorm00180, contignorm01234, contignorm07155, contignorm03096, contignorm03046, contignorm03393, contignorm04471, contignorm06609, contignorm00380, contignorm00688, contignorm01765, contignorm00313, contignorm00672, contignorm00616, contignorm04086, contignorm07342, contignorm00922, contignorm04000, contigno…
GO:0016491	oxidoreductase activity	F	0.002030325184793961	100	182	864	1047	under	contiglow02771, contiglow00242, contiglow01688, contiglow00238, contiglow00228, contiglow01304, contiglow00211, contiglow03380, contiglow02737, contiglow00207, contiglow00557, contiglow00544, contiglow01989, contiglow01979, contiglow07227, contiglow00507, contiglow00867, contiglow00866, contiglow00066, contiglow00060, contiglow01142, contiglow00056, contiglow00055, contiglow03301, contiglow01130,…	contignorm01989, contignorm00892, contignorm01977, contignorm00508, contignorm00507, contignorm00867, contignorm01943, contignorm06499, contignorm01935, contignorm00820, contignorm01901, contignorm04288, contignorm03190, contignorm00803, contignorm07533, contignorm02091, contignorm03173, contignorm04246, contignorm06767, contignorm02056, contignorm02054, contignorm05305, contignorm03111, contigno…
GO:0006357	regulation of transcription from RNA polymerase II promoter	P	0.002120123776096171	41	24	923	1205	over	contiglow00580, contiglow00217, contiglow07277, contiglow00895, contiglow06156, contiglow03699, contiglow01965, contiglow01950, contiglow01142, contiglow00856, contiglow05819, contiglow06100, contiglow00028, contiglow05344, contiglow00353, contiglow02077, contiglow06761, contiglow01766, contiglow03127, contiglow03474, contiglow01734, contiglow02813, contiglow01293, contiglow06273, contiglow00177,…	contignorm00830, contignorm02041, contignorm03127, contignorm01293, contignorm03459, contignorm03416, contignorm00471, contignorm00771, contignorm01806, contignorm00709, contignorm04459, contignorm06989, contignorm01169, contignorm00028, contignorm03641, contignorm02542, contignorm00663, contignorm01721, contignorm04065, contignorm02127, contignorm02474, contignorm03877, contignorm00241, contigno…
GO:0051253	negative regulation of RNA metabolic process	P	0.002120123776096171	41	24	923	1205	over	contiglow00580, contiglow01307, contiglow00217, contiglow07277, contiglow01995, contiglow02261, contiglow06156, contiglow01965, contiglow00856, contiglow00847, contiglow00041, contiglow05344, contiglow00353, contiglow01795, contiglow06761, contiglow01766, contiglow03474, contiglow01734, contiglow02813, contiglow02810, contiglow01293, contiglow07350, contiglow05154, contiglow04065, contiglow01237,…	contignorm01622, contignorm00892, contignorm00889, contignorm00885, contignorm00830, contignorm01293, contignorm01292, contignorm02692, contignorm00783, contignorm01806, contignorm04459, contignorm02261, contignorm02212, contignorm03641, contignorm00663, contignorm02810, contignorm01729, contignorm01721, contignorm04065, contignorm01039, contignorm01348, contignorm01693, contignorm01307, contigno…
GO:0060255	regulation of macromolecule metabolic process	P	0.002197590426933851	204	197	760	1032	over	contiglow06663, contiglow04490, contiglow00596, contiglow03042, contiglow05566, contiglow00580, contiglow01308, contiglow01307, contiglow04913, contiglow04475, contiglow04474, contiglow04111, contiglow00219, contiglow00217, contiglow02737, contiglow04100, contiglow07277, contiglow03811, contiglow03019, contiglow06627, contiglow02723, contiglow00557, contiglow01995, contiglow01198, contiglow02710,…	contignorm02710, contignorm01622, contignorm00539, contignorm00899, contignorm00892, contignorm01975, contignorm00889, contignorm00523, contignorm00885, contignorm01608, contignorm00872, contignorm07249, contignorm00506, contignorm00865, contignorm00500, contignorm07595, contignorm06144, contignorm00852, contignorm00833, contignorm00830, contignorm01915, contignorm00820, contignorm01902, contigno…
GO:0031975	envelope	C	0.0023982265054403812	61	122	903	1107	under	contiglow01325, contiglow04932, contiglow06653, contiglow00584, contiglow01304, contiglow04474, contiglow03380, contiglow05543, contiglow01644, contiglow06189, contiglow05876, contiglow02264, contiglow00514, contiglow07227, contiglow00866, contiglow00852, contiglow00047, contiglow00839, contiglow01479, contiglow02894, contiglow00005, contiglow00337, contiglow00333, contiglow02058, contiglow00322,…	contignorm06188, contignorm06187, contignorm00889, contignorm00880, contignorm00879, contignorm00514, contignorm00508, contignorm00852, contignorm06499, contignorm01930, contignorm06126, contignorm06110, contignorm05022, contignorm00810, contignorm05340, contignorm03166, contignorm03162, contignorm02071, contignorm04597, contignorm02056, contignorm02055, contignorm03483, contignorm03111, contigno…
GO:0031967	organelle envelope	C	0.0023982265054403812	61	122	903	1107	under	contiglow01325, contiglow04932, contiglow06653, contiglow00584, contiglow01304, contiglow04474, contiglow03380, contiglow05543, contiglow01644, contiglow06189, contiglow05876, contiglow02264, contiglow00514, contiglow07227, contiglow00866, contiglow00852, contiglow00047, contiglow00839, contiglow01479, contiglow02894, contiglow00005, contiglow00337, contiglow00333, contiglow02058, contiglow00322,…	contignorm06188, contignorm06187, contignorm00889, contignorm00880, contignorm00879, contignorm00514, contignorm00508, contignorm00852, contignorm06499, contignorm01930, contignorm06126, contignorm06110, contignorm05022, contignorm00810, contignorm05340, contignorm03166, contignorm03162, contignorm02071, contignorm04597, contignorm02056, contignorm02055, contignorm03483, contignorm03111, contigno…
GO:0010556	regulation of macromolecule biosynthetic process	P	0.002562761218955491	136	121	828	1108	over	contiglow06663, contiglow00580, contiglow01308, contiglow04913, contiglow04474, contiglow04111, contiglow00217, contiglow02737, contiglow07277, contiglow03811, contiglow01198, contiglow02710, contiglow00895, contiglow02261, contiglow01615, contiglow06156, contiglow03699, contiglow01965, contiglow00080, contiglow02247, contiglow01950, contiglow00070, contiglow03312, contiglow01142, contiglow00856,…	contignorm02710, contignorm01622, contignorm00899, contignorm00892, contignorm01975, contignorm00889, contignorm00523, contignorm00885, contignorm07249, contignorm00865, contignorm00833, contignorm00830, contignorm01915, contignorm00818, contignorm02089, contignorm03161, contignorm03146, contignorm04588, contignorm03132, contignorm02041, contignorm03127, contignorm01293, contignorm01292, contigno…
GO:0042430	indole-containing compound metabolic process	P	0.002664263036741262	9	33	955	1196	under	contiglow00233, contiglow00546, contiglow00839, contiglow00313, contiglow04086, contiglow00144, contiglow06840, contiglow01037, contiglow00285	contignorm06186, contignorm06139, contignorm03172, contignorm03451, contignorm00184, contignorm00180, contignorm01234, contignorm07155, contignorm03096, contignorm03046, contignorm03393, contignorm04471, contignorm06609, contignorm00380, contignorm00688, contignorm01765, contignorm00313, contignorm00672, contignorm00616, contignorm04086, contignorm07342, contignorm00922, contignorm00909, contigno…
GO:0006139	nucleobase-containing compound metabolic process	P	0.0027191853824490354	280	287	684	942	over	contiglow02417, contiglow02774, contiglow00245, contiglow01324, contiglow06663, contiglow00239, contiglow04490, contiglow00235, contiglow00233, contiglow04127, contiglow05566, contiglow00223, contiglow05563, contiglow00580, contiglow01308, contiglow01669, contiglow01307, contiglow03038, contiglow04913, contiglow03035, contiglow04475, contiglow04474, contiglow00219, contiglow04470, contiglow00217,…	contignorm06188, contignorm06187, contignorm06186, contignorm01622, contignorm01620, contignorm00899, contignorm00892, contignorm00890, contignorm01975, contignorm01611, contignorm00889, contignorm00523, contignorm00885, contignorm07253, contignorm00519, contignorm07249, contignorm00852, contignorm01934, contignorm00848, contignorm00840, contignorm06482, contignorm00833, contignorm00830, contigno…
GO:0018130	heterocycle biosynthetic process	P	0.002758902993263277	27	67	937	1162	under	contiglow00235, contiglow00233, contiglow05563, contiglow03038, contiglow00546, contiglow01979, contiglow00514, contiglow00063, contiglow00060, contiglow00055, contiglow00040, contiglow01762, contiglow00313, contiglow06273, contiglow04086, contiglow00170, contiglow00155, contiglow00144, contiglow04036, contiglow03255, contiglow00788, contiglow01385, contiglow01019, contiglow00281, contiglow00707,…	contignorm06188, contignorm06187, contignorm06186, contignorm00514, contignorm06110, contignorm02091, contignorm03172, contignorm05340, contignorm04597, contignorm05631, contignorm00170, contignorm01234, contignorm00149, contignorm03764, contignorm02969, contignorm00788, contignorm07155, contignorm01857, contignorm00760, contignorm06025, contignorm00727, contignorm03096, contignorm00707, contigno…
GO:0015986	ATP synthesis coupled proton transport	P	0.0029126950877083105	1	14	963	1215	under	contiglow00250	contignorm06187, contignorm05340, contignorm04597, contignorm05631, contignorm06025, contignorm00727, contignorm04142, contignorm04764, contignorm00306, contignorm00666, contignorm00622, contignorm05103, contignorm00250, contignorm02770
GO:0015985	energy coupled proton transport, down electrochemical gradient	P	0.0029126950877083105	1	14	963	1215	under	contiglow00250	contignorm06187, contignorm05340, contignorm04597, contignorm05631, contignorm06025, contignorm00727, contignorm04142, contignorm04764, contignorm00306, contignorm00666, contignorm00622, contignorm05103, contignorm00250, contignorm02770
GO:0045259	proton-transporting ATP synthase complex	C	0.0029126950877083105	1	14	963	1215	under	contiglow00250	contignorm06187, contignorm05340, contignorm04597, contignorm05631, contignorm06025, contignorm00727, contignorm04142, contignorm04764, contignorm00306, contignorm00666, contignorm00622, contignorm05103, contignorm00250, contignorm02770
GO:0044282	small molecule catabolic process	P	0.002972362081025897	36	82	928	1147	under	contiglow00228, contiglow01979, contiglow02247, contiglow00867, contiglow05848, contiglow00839, contiglow01100, contiglow00347, contiglow00342, contiglow04239, contiglow02054, contiglow01407, contiglow00313, contiglow02015, contiglow00624, contiglow04086, contiglow00182, contiglow00176, contiglow00965, contiglow00157, contiglow00138, contiglow00125, contiglow04019, contiglow04369, contiglow00460,…	contignorm06186, contignorm00508, contignorm00867, contignorm01943, contignorm06139, contignorm00827, contignorm03190, contignorm02091, contignorm03172, contignorm04239, contignorm05678, contignorm02054, contignorm02028, contignorm03105, contignorm01286, contignorm03451, contignorm06707, contignorm03444, contignorm00182, contignorm00180, contignorm02355, contignorm00176, contignorm00157, contigno…
GO:0032774	RNA biosynthetic process	P	0.0029972868809022887	110	94	854	1135	over	contiglow06663, contiglow05566, contiglow00580, contiglow01307, contiglow04913, contiglow04474, contiglow00217, contiglow02737, contiglow07277, contiglow03811, contiglow03801, contiglow01995, contiglow05095, contiglow01198, contiglow00895, contiglow02261, contiglow01615, contiglow06156, contiglow03699, contiglow01965, contiglow02247, contiglow01950, contiglow03312, contiglow01142, contiglow00856,…	contignorm01622, contignorm00899, contignorm00892, contignorm00889, contignorm00523, contignorm00885, contignorm07249, contignorm00852, contignorm01934, contignorm06482, contignorm00833, contignorm00830, contignorm07202, contignorm00818, contignorm00810, contignorm05682, contignorm03132, contignorm02041, contignorm03127, contignorm01293, contignorm01292, contignorm01291, contignorm03459, contigno…
GO:0031326	regulation of cellular biosynthetic process	P	0.0030204294036396424	147	134	817	1095	over	contiglow06663, contiglow05566, contiglow00580, contiglow01308, contiglow04913, contiglow04474, contiglow04111, contiglow00217, contiglow00214, contiglow02737, contiglow07277, contiglow03811, contiglow01198, contiglow02710, contiglow00895, contiglow02261, contiglow01615, contiglow06156, contiglow03699, contiglow01965, contiglow00080, contiglow02247, contiglow01950, contiglow00070, contiglow03312,…	contignorm02710, contignorm01622, contignorm00899, contignorm00892, contignorm01975, contignorm00889, contignorm00523, contignorm00885, contignorm07249, contignorm00865, contignorm00852, contignorm00833, contignorm00830, contignorm01915, contignorm00818, contignorm00810, contignorm02089, contignorm03161, contignorm03146, contignorm04588, contignorm03132, contignorm02041, contignorm03127, contigno…
GO:0060026	convergent extension	P	0.0031329220824420764	7	0	957	1229	over	contiglow01988, contiglow00521, contiglow02092, contiglow04215, contiglow04555, contiglow01086, contiglow00283
GO:2000112	regulation of cellular macromolecule biosynthetic process	P	0.003144263335732444	135	121	829	1108	over	contiglow06663, contiglow00580, contiglow01308, contiglow04913, contiglow04474, contiglow04111, contiglow00217, contiglow02737, contiglow07277, contiglow03811, contiglow01198, contiglow02710, contiglow00895, contiglow02261, contiglow01615, contiglow06156, contiglow03699, contiglow01965, contiglow00080, contiglow02247, contiglow01950, contiglow00070, contiglow03312, contiglow01142, contiglow00856,…	contignorm02710, contignorm01622, contignorm00899, contignorm00892, contignorm01975, contignorm00889, contignorm00523, contignorm00885, contignorm07249, contignorm00865, contignorm00833, contignorm00830, contignorm01915, contignorm00818, contignorm02089, contignorm03161, contignorm03146, contignorm04588, contignorm03132, contignorm02041, contignorm03127, contignorm01293, contignorm01292, contigno…
GO:0005634	nucleus	C	0.0038305495331820917	268	275	696	954	over	contiglow02417, contiglow00249, contiglow00243, contiglow01324, contiglow06663, contiglow01676, contiglow05566, contiglow00580, contiglow01308, contiglow01307, contiglow03038, contiglow01305, contiglow04913, contiglow03035, contiglow04475, contiglow04474, contiglow04111, contiglow04470, contiglow00217, contiglow00215, contiglow02737, contiglow00203, contiglow00564, contiglow00202, contiglow07277,…	contignorm06186, contignorm01622, contignorm00892, contignorm00890, contignorm01611, contignorm00889, contignorm00523, contignorm00885, contignorm00880, contignorm07249, contignorm06144, contignorm00852, contignorm01934, contignorm01930, contignorm00842, contignorm06126, contignorm00833, contignorm00830, contignorm07202, contignorm06114, contignorm01915, contignorm00820, contignorm00818, contigno…
GO:0009889	regulation of biosynthetic process	P	0.003891350170832741	147	136	817	1093	over	contiglow06663, contiglow05566, contiglow00580, contiglow01308, contiglow04913, contiglow04474, contiglow04111, contiglow00217, contiglow00214, contiglow02737, contiglow07277, contiglow03811, contiglow01198, contiglow02710, contiglow00895, contiglow02261, contiglow01615, contiglow06156, contiglow03699, contiglow01965, contiglow00080, contiglow02247, contiglow01950, contiglow00070, contiglow03312,…	contignorm02710, contignorm01622, contignorm00899, contignorm00892, contignorm01975, contignorm00889, contignorm00523, contignorm00885, contignorm07249, contignorm00865, contignorm00852, contignorm00833, contignorm00830, contignorm01915, contignorm00818, contignorm00810, contignorm02089, contignorm03161, contignorm03146, contignorm04588, contignorm03132, contignorm02041, contignorm03127, contigno…
GO:0006754	ATP biosynthetic process	P	0.003939907613221421	2	17	962	1212	under	contiglow03038, contiglow00250	contignorm06187, contignorm05340, contignorm04597, contignorm05631, contignorm06025, contignorm00727, contignorm04142, contignorm04764, contignorm01125, contignorm00332, contignorm00306, contignorm00666, contignorm00622, contignorm05103, contignorm03531, contignorm00250, contignorm02770
GO:0009260	ribonucleotide biosynthetic process	P	0.003960316662046117	9	32	955	1197	under	contiglow05563, contiglow03038, contiglow00063, contiglow00170, contiglow03255, contiglow01019, contiglow00281, contiglow00707, contiglow00250	contignorm06188, contignorm06187, contignorm06110, contignorm05340, contignorm04597, contignorm05631, contignorm00170, contignorm00149, contignorm06025, contignorm00727, contignorm00707, contignorm04142, contignorm06668, contignorm00063, contignorm04764, contignorm01125, contignorm00026, contignorm01104, contignorm00332, contignorm00306, contignorm00666, contignorm07005, contignorm00622, contigno…
GO:0009201	ribonucleoside triphosphate biosynthetic process	P	0.004113692684885264	4	21	960	1208	under	contiglow03038, contiglow03255, contiglow00281, contiglow00250	contignorm06188, contignorm06187, contignorm05340, contignorm04597, contignorm05631, contignorm06025, contignorm00727, contignorm04142, contignorm06668, contignorm04764, contignorm01125, contignorm00332, contignorm00306, contignorm00666, contignorm07005, contignorm00622, contignorm05103, contignorm00281, contignorm03531, contignorm00250, contignorm02770
GO:0045892	negative regulation of transcription, DNA-dependent	P	0.004152266517392642	36	21	928	1208	over	contiglow00580, contiglow00217, contiglow07277, contiglow02261, contiglow06156, contiglow01965, contiglow00856, contiglow00847, contiglow00041, contiglow05344, contiglow00353, contiglow01795, contiglow06761, contiglow01766, contiglow03474, contiglow01734, contiglow02813, contiglow02810, contiglow01293, contiglow07350, contiglow05154, contiglow04065, contiglow04842, contiglow04046, contiglow03748,…	contignorm01622, contignorm00892, contignorm00889, contignorm00885, contignorm00830, contignorm01293, contignorm01292, contignorm02692, contignorm00783, contignorm01806, contignorm04459, contignorm02261, contignorm02212, contignorm03641, contignorm00663, contignorm02810, contignorm01729, contignorm01721, contignorm04065, contignorm01039, contignorm01693
GO:0006091	generation of precursor metabolites and energy	P	0.00415392273542421	47	98	917	1131	under	contiglow04145, contiglow00249, contiglow00238, contiglow01308, contiglow03038, contiglow01304, contiglow03033, contiglow03380, contiglow00544, contiglow01988, contiglow00866, contiglow00047, contiglow02563, contiglow01907, contiglow00005, contiglow00363, contiglow00361, contiglow02529, contiglow00357, contiglow00335, contiglow03111, contiglow02825, contiglow00653, contiglow02359, contiglow00621,…	contignorm06187, contignorm07253, contignorm00519, contignorm06499, contignorm05022, contignorm02071, contignorm02060, contignorm03111, contignorm05631, contignorm02354, contignorm01234, contignorm02313, contignorm00493, contignorm02309, contignorm02663, contignorm00488, contignorm01201, contignorm00469, contignorm02631, contignorm01544, contignorm02978, contignorm00792, contignorm02609, contigno…
GO:0007389	pattern specification process	P	0.004159717869232383	28	14	936	1215	over	contiglow01327, contiglow00580, contiglow03019, contiglow00895, contiglow01966, contiglow00084, contiglow00850, contiglow01114, contiglow07521, contiglow04227, contiglow01766, contiglow04215, contiglow03922, contiglow02813, contiglow00165, contiglow01584, contiglow00130, contiglow00490, contiglow00467, contiglow04339, contiglow02158, contiglow04312, contiglow00769, contiglow03579, contiglow01804,…	contignorm02349, contignorm00165, contignorm00130, contignorm04413, contignorm00049, contignorm01114, contignorm00001, contignorm00332, contignorm00303, contignorm00663, contignorm01060, contignorm01327, contignorm00597, contignorm00594
GO:0006725	cellular aromatic compound metabolic process	P	0.004454005404106056	41	88	923	1141	under	contiglow00235, contiglow00233, contiglow05566, contiglow05563, contiglow03038, contiglow00546, contiglow01979, contiglow05500, contiglow00085, contiglow00063, contiglow00060, contiglow01142, contiglow00852, contiglow00840, contiglow00839, contiglow02205, contiglow07052, contiglow00320, contiglow01762, contiglow00313, contiglow06273, contiglow04086, contiglow00170, contiglow00155, contiglow00144,…	contignorm06188, contignorm06186, contignorm00508, contignorm00852, contignorm06139, contignorm01934, contignorm00840, contignorm06110, contignorm00810, contignorm02091, contignorm03172, contignorm05678, contignorm04584, contignorm03451, contignorm00184, contignorm00180, contignorm00170, contignorm04504, contignorm01234, contignorm00149, contignorm01220, contignorm00111, contignorm01547, contigno…
GO:0044391	ribosomal subunit	C	0.004497462786477668	8	30	956	1199	under	contiglow06663, contiglow06611, contiglow05095, contiglow06450, contiglow02061, contiglow02681, contiglow00105, contiglow04650	contignorm06482, contignorm05358, contignorm05682, contignorm03146, contignorm05655, contignorm05629, contignorm01272, contignorm02681, contignorm05251, contignorm06663, contignorm06611, contignorm05875, contignorm03685, contignorm02562, contignorm04711, contignorm02845, contignorm07018, contignorm06274, contignorm00986, contignorm05173, contignorm05152, contignorm06563, contignorm04381, contigno…
GO:0019866	organelle inner membrane	C	0.004558174904178952	38	83	926	1146	under	contiglow01325, contiglow00584, contiglow01304, contiglow03380, contiglow05543, contiglow05876, contiglow02264, contiglow00514, contiglow07227, contiglow00866, contiglow00047, contiglow00839, contiglow01479, contiglow00005, contiglow00337, contiglow02058, contiglow03111, contiglow02825, contiglow06273, contiglow04894, contiglow02359, contiglow00621, contiglow00608, contiglow02699, contiglow00155,…	contignorm06188, contignorm06187, contignorm00889, contignorm00879, contignorm00514, contignorm00508, contignorm06499, contignorm06110, contignorm05022, contignorm05340, contignorm03166, contignorm03162, contignorm02071, contignorm04597, contignorm03111, contignorm01292, contignorm05631, contignorm01286, contignorm03451, contignorm02354, contignorm05610, contignorm00132, contignorm02309, contigno…
GO:0019222	regulation of metabolic process	P	0.0051351665928262465	241	245	723	984	over	contiglow03857, contiglow00245, contiglow06663, contiglow04490, contiglow00596, contiglow03042, contiglow02758, contiglow05566, contiglow00580, contiglow01308, contiglow01307, contiglow04913, contiglow04475, contiglow04474, contiglow04111, contiglow00219, contiglow00217, contiglow00214, contiglow02737, contiglow04100, contiglow07277, contiglow03811, contiglow03019, contiglow06627, contiglow02723,…	contignorm02710, contignorm06184, contignorm01622, contignorm00539, contignorm00899, contignorm00892, contignorm01975, contignorm00527, contignorm00889, contignorm00523, contignorm00885, contignorm01608, contignorm00872, contignorm07249, contignorm00506, contignorm00865, contignorm00500, contignorm07595, contignorm06144, contignorm00852, contignorm00833, contignorm00830, contignorm01915, contigno…
GO:0044429	mitochondrial part	C	0.005213949561788888	63	122	901	1107	under	contiglow01688, contiglow01325, contiglow04932, contiglow01676, contiglow06653, contiglow00584, contiglow01304, contiglow03033, contiglow00214, contiglow03380, contiglow00203, contiglow05543, contiglow01644, contiglow05876, contiglow02264, contiglow00514, contiglow07227, contiglow00866, contiglow00850, contiglow00047, contiglow00839, contiglow01479, contiglow06450, contiglow02894, contiglow00005,…	contignorm06188, contignorm06187, contignorm00889, contignorm00879, contignorm00514, contignorm00508, contignorm06499, contignorm01930, contignorm06126, contignorm06110, contignorm05022, contignorm05340, contignorm03166, contignorm03162, contignorm02071, contignorm04597, contignorm02056, contignorm03483, contignorm03111, contignorm01292, contignorm05631, contignorm01286, contignorm03451, contigno…
GO:0015078	hydrogen ion transmembrane transporter activity	F	0.005233173619554875	7	28	957	1201	under	contiglow01304, contiglow01907, contiglow03111, contiglow00653, contiglow00959, contiglow00726, contiglow00250	contignorm06187, contignorm02093, contignorm05340, contignorm04597, contignorm03111, contignorm05631, contignorm07491, contignorm06025, contignorm00727, contignorm00726, contignorm07401, contignorm04142, contignorm03056, contignorm04764, contignorm00306, contignorm00666, contignorm00653, contignorm00622, contignorm05103, contignorm05745, contignorm01397, contignorm00250, contignorm02778, contigno…
GO:0044281	small molecule metabolic process	P	0.005360545491216432	254	391	710	838	under	contiglow02774, contiglow04145, contiglow02771, contiglow00249, contiglow00245, contiglow00243, contiglow01327, contiglow01688, contiglow00239, contiglow00238, contiglow00235, contiglow00233, contiglow00228, contiglow00589, contiglow05566, contiglow00223, contiglow00582, contiglow05563, contiglow01308, contiglow01669, contiglow03038, contiglow01664, contiglow04475, contiglow00214, contiglow00211,…	contignorm06188, contignorm01989, contignorm06187, contignorm06186, contignorm01622, contignorm01620, contignorm01977, contignorm01975, contignorm00527, contignorm07253, contignorm00519, contignorm05078, contignorm00508, contignorm00507, contignorm00867, contignorm01943, contignorm00852, contignorm07587, contignorm06139, contignorm06499, contignorm01934, contignorm00848, contignorm00840, contigno…
GO:0005198	structural molecule activity	F	0.005905819478486699	26	62	938	1167	under	contiglow06663, contiglow06611, contiglow05095, contiglow00884, contiglow00518, contiglow03647, contiglow01477, contiglow00337, contiglow02061, contiglow00322, contiglow04555, contiglow01706, contiglow02681, contiglow03769, contiglow03748, contiglow06098, contiglow00109, contiglow00105, contiglow01541, contiglow01526, contiglow07132, contiglow01859, contiglow00768, contiglow04650, contiglow05731,…	contignorm00523, contignorm00884, contignorm00518, contignorm00854, contignorm00851, contignorm06482, contignorm03154, contignorm05682, contignorm04234, contignorm02055, contignorm05655, contignorm05629, contignorm01272, contignorm02681, contignorm05908, contignorm01541, contignorm06091, contignorm01526, contignorm02945, contignorm00717, contignorm05256, contignorm05251, contignorm06663, contigno…
GO:0031327	negative regulation of cellular biosynthetic process	P	0.005913176650825714	48	33	916	1196	over	contiglow00580, contiglow01308, contiglow00217, contiglow07277, contiglow03811, contiglow02261, contiglow06156, contiglow01965, contiglow00856, contiglow00847, contiglow00041, contiglow05344, contiglow00353, contiglow01795, contiglow06761, contiglow00694, contiglow01766, contiglow03474, contiglow01734, contiglow02813, contiglow02810, contiglow01293, contiglow07350, contiglow00182, contiglow04518,…	contignorm01622, contignorm00892, contignorm00889, contignorm00885, contignorm00830, contignorm01915, contignorm02089, contignorm03146, contignorm01293, contignorm01292, contignorm00182, contignorm02692, contignorm00428, contignorm00783, contignorm02954, contignorm01806, contignorm04459, contignorm03007, contignorm02261, contignorm03685, contignorm02212, contignorm03641, contignorm00663, contigno…
GO:0010468	regulation of gene expression	P	0.006039634544352421	148	139	816	1090	over	contiglow06663, contiglow00580, contiglow01307, contiglow04913, contiglow04474, contiglow04111, contiglow00219, contiglow00217, contiglow02737, contiglow07277, contiglow03811, contiglow01995, contiglow01198, contiglow02710, contiglow00895, contiglow02261, contiglow01615, contiglow06156, contiglow03699, contiglow01965, contiglow02247, contiglow01950, contiglow00070, contiglow03312, contiglow01142,…	contignorm02710, contignorm01622, contignorm00899, contignorm00892, contignorm01975, contignorm00889, contignorm00523, contignorm00885, contignorm07249, contignorm00865, contignorm07595, contignorm00852, contignorm00833, contignorm00830, contignorm00818, contignorm00810, contignorm03161, contignorm03146, contignorm04588, contignorm03132, contignorm02041, contignorm03127, contignorm01293, contigno…
GO:0031324	negative regulation of cellular metabolic process	P	0.006046440827280378	77	62	887	1167	over	contiglow00596, contiglow03042, contiglow00580, contiglow01308, contiglow01307, contiglow00217, contiglow04100, contiglow07277, contiglow03811, contiglow06627, contiglow02723, contiglow00557, contiglow01995, contiglow02261, contiglow01615, contiglow01612, contiglow06156, contiglow01965, contiglow00856, contiglow00847, contiglow00041, contiglow00833, contiglow05344, contiglow00353, contiglow01795,…	contignorm01622, contignorm00892, contignorm00889, contignorm00523, contignorm00885, contignorm00833, contignorm00830, contignorm01915, contignorm00820, contignorm05002, contignorm04264, contignorm02089, contignorm07518, contignorm03146, contignorm01293, contignorm01292, contignorm00182, contignorm02692, contignorm00154, contignorm01593, contignorm01529, contignorm00428, contignorm00783, contigno…
GO:0034654	nucleobase-containing compound biosynthetic process	P	0.006311786429293046	19	50	945	1179	under	contiglow00235, contiglow05563, contiglow03038, contiglow00543, contiglow00063, contiglow01142, contiglow00040, contiglow01762, contiglow06273, contiglow04086, contiglow00170, contiglow02975, contiglow03255, contiglow00788, contiglow01019, contiglow00281, contiglow00707, contiglow00705, contiglow00250	contignorm06188, contignorm06187, contignorm06186, contignorm06110, contignorm05340, contignorm04597, contignorm05631, contignorm00170, contignorm00149, contignorm03764, contignorm02312, contignorm02969, contignorm00788, contignorm07155, contignorm00760, contignorm06025, contignorm00727, contignorm00708, contignorm00707, contignorm00705, contignorm04142, contignorm06668, contignorm06609, contigno…
GO:0019220	regulation of phosphate metabolic process	P	0.006490480276208397	49	34	915	1195	over	contiglow00596, contiglow03042, contiglow02758, contiglow04475, contiglow02723, contiglow00557, contiglow02275, contiglow00080, contiglow00872, contiglow00506, contiglow05848, contiglow00065, contiglow00057, contiglow00004, contiglow00686, contiglow00679, contiglow03922, contiglow00301, contiglow03474, contiglow02386, contiglow02813, contiglow02810, contiglow01293, contiglow05983, contiglow06260,…	contignorm00892, contignorm01975, contignorm00523, contignorm00872, contignorm00506, contignorm06144, contignorm00820, contignorm03146, contignorm01293, contignorm01245, contignorm00154, contignorm00121, contignorm00104, contignorm00428, contignorm00783, contignorm01806, contignorm04168, contignorm01189, contignorm00080, contignorm00073, contignorm03685, contignorm00057, contignorm00046, contigno…
GO:0051174	regulation of phosphorus metabolic process	P	0.006490480276208397	49	34	915	1195	over	contiglow00596, contiglow03042, contiglow02758, contiglow04475, contiglow02723, contiglow00557, contiglow02275, contiglow00080, contiglow00872, contiglow00506, contiglow05848, contiglow00065, contiglow00057, contiglow00004, contiglow00686, contiglow00679, contiglow03922, contiglow00301, contiglow03474, contiglow02386, contiglow02813, contiglow02810, contiglow01293, contiglow05983, contiglow06260,…	contignorm00892, contignorm01975, contignorm00523, contignorm00872, contignorm00506, contignorm06144, contignorm00820, contignorm03146, contignorm01293, contignorm01245, contignorm00154, contignorm00121, contignorm00104, contignorm00428, contignorm00783, contignorm01806, contignorm04168, contignorm01189, contignorm00080, contignorm00073, contignorm03685, contignorm00057, contignorm00046, contigno…
GO:0043405	regulation of MAP kinase activity	P	0.007152088303040141	6	0	958	1229	over	contiglow02723, contiglow05848, contiglow00686, contiglow02158, contiglow02461, contiglow01002
GO:0042325	regulation of phosphorylation	P	0.00739281111631006	46	32	918	1197	over	contiglow00596, contiglow03042, contiglow02758, contiglow04475, contiglow02723, contiglow02275, contiglow00080, contiglow00872, contiglow00506, contiglow05848, contiglow00065, contiglow00057, contiglow00004, contiglow00686, contiglow00679, contiglow03922, contiglow00301, contiglow03474, contiglow02386, contiglow02813, contiglow02810, contiglow01293, contiglow05983, contiglow06260, contiglow04071,…	contignorm00892, contignorm01975, contignorm00523, contignorm00872, contignorm00506, contignorm06144, contignorm00820, contignorm03146, contignorm01293, contignorm01245, contignorm00154, contignorm00104, contignorm00428, contignorm00783, contignorm01806, contignorm04168, contignorm01189, contignorm00080, contignorm00073, contignorm03685, contignorm00057, contignorm00046, contignorm00004, contigno…
GO:0016568	chromatin modification	P	0.007745638207695596	20	9	944	1220	over	contiglow00580, contiglow04474, contiglow00217, contiglow02737, contiglow02247, contiglow01950, contiglow03312, contiglow00045, contiglow00353, contiglow01734, contiglow02810, contiglow00996, contiglow04046, contiglow00900, contiglow01895, contiglow05775, contiglow05774, contiglow06828, contiglow01389, contiglow04152	contignorm02041, contignorm01806, contignorm04497, contignorm04791, contignorm02810, contignorm01729, contignorm01046, contignorm01693, contignorm00241
GO:0015992	proton transport	P	0.007758672756272488	12	36	952	1193	under	contiglow01304, contiglow03380, contiglow01907, contiglow03111, contiglow00653, contiglow02359, contiglow00621, contiglow00959, contiglow02309, contiglow00122, contiglow00726, contiglow00250	contignorm06187, contignorm06499, contignorm02093, contignorm05340, contignorm04597, contignorm03111, contignorm05631, contignorm02354, contignorm05610, contignorm02309, contignorm07491, contignorm06025, contignorm00727, contignorm00726, contignorm05275, contignorm04151, contignorm07401, contignorm04142, contignorm03056, contignorm03380, contignorm03375, contignorm04764, contignorm00306, contigno…
GO:0016054	organic acid catabolic process	P	0.007815410802056453	35	76	929	1153	under	contiglow00228, contiglow01979, contiglow02247, contiglow00867, contiglow05848, contiglow00839, contiglow01100, contiglow00347, contiglow00342, contiglow04239, contiglow02054, contiglow01407, contiglow00313, contiglow02015, contiglow00624, contiglow04086, contiglow00182, contiglow00176, contiglow00965, contiglow00157, contiglow00138, contiglow00125, contiglow04019, contiglow04369, contiglow00460,…	contignorm06186, contignorm00508, contignorm00867, contignorm01943, contignorm06139, contignorm00827, contignorm03190, contignorm02091, contignorm03172, contignorm04239, contignorm05678, contignorm02054, contignorm03105, contignorm03451, contignorm06707, contignorm03444, contignorm00182, contignorm00180, contignorm02355, contignorm00176, contignorm00157, contignorm00153, contignorm00152, contigno…
GO:0046395	carboxylic acid catabolic process	P	0.007815410802056453	35	76	929	1153	under	contiglow00228, contiglow01979, contiglow02247, contiglow00867, contiglow05848, contiglow00839, contiglow01100, contiglow00347, contiglow00342, contiglow04239, contiglow02054, contiglow01407, contiglow00313, contiglow02015, contiglow00624, contiglow04086, contiglow00182, contiglow00176, contiglow00965, contiglow00157, contiglow00138, contiglow00125, contiglow04019, contiglow04369, contiglow00460,…	contignorm06186, contignorm00508, contignorm00867, contignorm01943, contignorm06139, contignorm00827, contignorm03190, contignorm02091, contignorm03172, contignorm04239, contignorm05678, contignorm02054, contignorm03105, contignorm03451, contignorm06707, contignorm03444, contignorm00182, contignorm00180, contignorm02355, contignorm00176, contignorm00157, contignorm00153, contignorm00152, contigno…
GO:0009165	nucleotide biosynthetic process	P	0.007833422086696842	16	44	948	1185	under	contiglow00235, contiglow05563, contiglow03038, contiglow00543, contiglow00063, contiglow01142, contiglow00040, contiglow06273, contiglow04086, contiglow00170, contiglow02975, contiglow03255, contiglow01019, contiglow00281, contiglow00707, contiglow00250	contignorm06188, contignorm06187, contignorm06186, contignorm06110, contignorm05340, contignorm04597, contignorm05631, contignorm00170, contignorm00149, contignorm03764, contignorm02312, contignorm02969, contignorm07155, contignorm06025, contignorm00727, contignorm00708, contignorm00707, contignorm04142, contignorm06668, contignorm06609, contignorm00063, contignorm04764, contignorm00040, contigno…
GO:0005694	chromosome	C	0.0080284585400763	47	33	917	1196	over	contiglow01676, contiglow01305, contiglow04474, contiglow04470, contiglow00217, contiglow02737, contiglow03811, contiglow01198, contiglow00895, contiglow03699, contiglow01965, contiglow04778, contiglow02247, contiglow03312, contiglow00057, contiglow00847, contiglow02213, contiglow00045, contiglow02529, contiglow00357, contiglow00353, contiglow01795, contiglow02077, contiglow01766, contiglow01402,…	contignorm02041, contignorm03754, contignorm00127, contignorm00488, contignorm02653, contignorm07195, contignorm02954, contignorm01869, contignorm00767, contignorm07442, contignorm03007, contignorm03353, contignorm04413, contignorm00057, contignorm02565, contignorm03641, contignorm01104, contignorm00373, contignorm02542, contignorm03925, contignorm00663, contignorm00651, contignorm00648, contigno…
GO:0001932	regulation of protein phosphorylation	P	0.00835961591806217	44	30	920	1199	over	contiglow00596, contiglow03042, contiglow04475, contiglow02723, contiglow02275, contiglow00872, contiglow00506, contiglow05848, contiglow00065, contiglow00057, contiglow00004, contiglow00686, contiglow00679, contiglow03922, contiglow00301, contiglow03474, contiglow02386, contiglow02813, contiglow02810, contiglow01293, contiglow05983, contiglow06260, contiglow04071, contiglow00154, contiglow03402,…	contignorm00892, contignorm01975, contignorm00523, contignorm00872, contignorm00506, contignorm06144, contignorm00820, contignorm03146, contignorm01293, contignorm01245, contignorm00154, contignorm00104, contignorm00428, contignorm00783, contignorm01806, contignorm04168, contignorm01189, contignorm00073, contignorm03685, contignorm00057, contignorm00046, contignorm00004, contignorm01772, contigno…
GO:0009056	catabolic process	P	0.008820748251054885	193	304	771	925	under	contiglow02774, contiglow00249, contiglow03857, contiglow00245, contiglow06663, contiglow00239, contiglow00238, contiglow00235, contiglow01679, contiglow00228, contiglow00589, contiglow00221, contiglow01308, contiglow01669, contiglow03038, contiglow04475, contiglow00571, contiglow03027, contiglow02736, contiglow07277, contiglow03019, contiglow06627, contiglow01644, contiglow05095, contiglow01198,…	contignorm06187, contignorm06186, contignorm01622, contignorm00897, contignorm01975, contignorm00527, contignorm00523, contignorm00519, contignorm00517, contignorm00508, contignorm00507, contignorm00867, contignorm00500, contignorm01943, contignorm06139, contignorm00848, contignorm00840, contignorm06482, contignorm00830, contignorm00827, contignorm03190, contignorm00803, contignorm05002, contigno…
GO:0016853	isomerase activity	F	0.009192569696491128	11	34	953	1195	under	contiglow02709, contiglow05500, contiglow00507, contiglow03308, contiglow00014, contiglow00361, contiglow01276, contiglow00124, contiglow00426, contiglow01058, contiglow02918	contignorm00519, contignorm00507, contignorm00827, contignorm05692, contignorm04899, contignorm00181, contignorm00180, contignorm01266, contignorm02332, contignorm02312, contignorm00124, contignorm00106, contignorm01544, contignorm00426, contignorm07442, contignorm03395, contignorm04438, contignorm05874, contignorm05500, contignorm00062, contignorm00014, contignorm03632, contignorm01456, contigno…
GO:0044271	cellular nitrogen compound biosynthetic process	P	0.009397210947520645	41	85	923	1144	under	contiglow00235, contiglow00233, contiglow05563, contiglow03038, contiglow00546, contiglow00543, contiglow01979, contiglow00514, contiglow00063, contiglow00060, contiglow01142, contiglow05834, contiglow00040, contiglow00342, contiglow00333, contiglow01762, contiglow00313, contiglow06273, contiglow05983, contiglow06260, contiglow04086, contiglow00170, contiglow00162, contiglow00155, contiglow00144,…	contignorm06188, contignorm06187, contignorm06186, contignorm00514, contignorm01943, contignorm06126, contignorm06110, contignorm02091, contignorm03172, contignorm05340, contignorm04597, contignorm03105, contignorm05631, contignorm05621, contignorm00170, contignorm01234, contignorm00149, contignorm03764, contignorm02312, contignorm00138, contignorm00469, contignorm02969, contignorm00788, contigno…
GO:0006732	coenzyme metabolic process	P	0.009489856590648077	45	91	919	1138	under	contiglow00249, contiglow00238, contiglow00235, contiglow01308, contiglow01669, contiglow00214, contiglow03380, contiglow00544, contiglow02709, contiglow01979, contiglow00099, contiglow00078, contiglow00505, contiglow00060, contiglow01130, contiglow00840, contiglow00839, contiglow02563, contiglow01100, contiglow00801, contiglow00005, contiglow00363, contiglow00361, contiglow01762, contiglow00313,…	contignorm06186, contignorm00519, contignorm07244, contignorm06499, contignorm01934, contignorm00848, contignorm00840, contignorm00801, contignorm02091, contignorm02060, contignorm01278, contignorm00182, contignorm00180, contignorm02354, contignorm00170, contignorm04860, contignorm03764, contignorm01220, contignorm00493, contignorm02309, contignorm01201, contignorm00118, contignorm01544, contigno…
GO:0006081	cellular aldehyde metabolic process	P	0.01012527565707747	8	28	956	1201	under	contiglow01989, contiglow01979, contiglow00342, contiglow00330, contiglow02825, contiglow00138, contiglow00125, contiglow00285	contignorm01989, contignorm00519, contignorm02028, contignorm03444, contignorm02355, contignorm02691, contignorm00138, contignorm02643, contignorm01550, contignorm00792, contignorm07768, contignorm01153, contignorm02586, contignorm00380, contignorm02547, contignorm00342, contignorm02854, contignorm02825, contignorm05145, contignorm07656, contignorm04663, contignorm00285, contignorm01335, contigno…
GO:0009952	anterior/posterior pattern specification	P	0.010247176841848595	14	5	950	1224	over	contiglow00084, contiglow00850, contiglow01114, contiglow04227, contiglow01766, contiglow03922, contiglow02813, contiglow01584, contiglow00490, contiglow00467, contiglow02158, contiglow00769, contiglow04152, contiglow04948	contignorm01114, contignorm00332, contignorm00663, contignorm00597, contignorm00594
GO:0008047	enzyme activator activity	F	0.010247176841848595	14	5	950	1224	over	contiglow01978, contiglow00866, contiglow00013, contiglow00686, contiglow00679, contiglow06731, contiglow00301, contiglow00999, contiglow04047, contiglow00461, contiglow01513, contiglow00421, contiglow01051, contiglow00768	contignorm00013, contignorm02855, contignorm00314, contignorm04047, contignorm02489
GO:0044106	cellular amine metabolic process	P	0.010464822054494713	29	65	935	1164	under	contiglow00233, contiglow06627, contiglow01612, contiglow05834, contiglow00852, contiglow00839, contiglow02871, contiglow00342, contiglow00333, contiglow00313, contiglow00631, contiglow04086, contiglow00162, contiglow04842, contiglow00948, contiglow04047, contiglow00144, contiglow00138, contiglow01204, contiglow00460, contiglow00429, contiglow02159, contiglow06840, contiglow01037, contiglow01828,…	contignorm06186, contignorm00852, contignorm06139, contignorm00810, contignorm05002, contignorm04264, contignorm03172, contignorm07518, contignorm03105, contignorm03451, contignorm05621, contignorm00184, contignorm00180, contignorm01234, contignorm01593, contignorm00138, contignorm00460, contignorm07155, contignorm01857, contignorm06056, contignorm01828, contignorm03096, contignorm03046, contigno…
GO:0046483	heterocycle metabolic process	P	0.010572762550954651	120	201	844	1028	under	contiglow02774, contiglow00245, contiglow01688, contiglow00239, contiglow00235, contiglow00233, contiglow05566, contiglow00582, contiglow05563, contiglow01308, contiglow01669, contiglow03038, contiglow04475, contiglow07277, contiglow00546, contiglow01988, contiglow02709, contiglow01979, contiglow00099, contiglow01612, contiglow00087, contiglow00080, contiglow00514, contiglow00510, contiglow05848,…	contignorm06188, contignorm06187, contignorm06186, contignorm01622, contignorm01975, contignorm00519, contignorm00514, contignorm06139, contignorm01934, contignorm00848, contignorm00840, contignorm06126, contignorm06110, contignorm03190, contignorm05002, contignorm00801, contignorm02091, contignorm03172, contignorm05340, contignorm02060, contignorm04239, contignorm04597, contignorm03146, contigno…
GO:0016053	organic acid biosynthetic process	P	0.010609996608790803	43	87	921	1142	under	contiglow00233, contiglow00589, contiglow03038, contiglow01664, contiglow00570, contiglow00087, contiglow00867, contiglow05848, contiglow00060, contiglow00055, contiglow00840, contiglow00035, contiglow00019, contiglow03628, contiglow00014, contiglow00005, contiglow00342, contiglow01762, contiglow00313, contiglow07350, contiglow04086, contiglow00182, contiglow00170, contiglow00159, contiglow00156,…	contignorm06186, contignorm01977, contignorm07253, contignorm00508, contignorm00867, contignorm01943, contignorm07587, contignorm00840, contignorm06126, contignorm02091, contignorm03172, contignorm02065, contignorm02021, contignorm03451, contignorm00191, contignorm00182, contignorm00180, contignorm00170, contignorm00169, contignorm00156, contignorm01234, contignorm01220, contignorm00138, contigno…
GO:0046394	carboxylic acid biosynthetic process	P	0.010609996608790803	43	87	921	1142	under	contiglow00233, contiglow00589, contiglow03038, contiglow01664, contiglow00570, contiglow00087, contiglow00867, contiglow05848, contiglow00060, contiglow00055, contiglow00840, contiglow00035, contiglow00019, contiglow03628, contiglow00014, contiglow00005, contiglow00342, contiglow01762, contiglow00313, contiglow07350, contiglow04086, contiglow00182, contiglow00170, contiglow00159, contiglow00156,…	contignorm06186, contignorm01977, contignorm07253, contignorm00508, contignorm00867, contignorm01943, contignorm07587, contignorm00840, contignorm06126, contignorm02091, contignorm03172, contignorm02065, contignorm02021, contignorm03451, contignorm00191, contignorm00182, contignorm00180, contignorm00170, contignorm00169, contignorm00156, contignorm01234, contignorm01220, contignorm00138, contigno…
GO:0022625	cytosolic large ribosomal subunit	C	0.010684740417514278	2	14	962	1215	under	contiglow05095, contiglow02681	contignorm05358, contignorm05655, contignorm05629, contignorm02681, contignorm05875, contignorm02562, contignorm04711, contignorm02845, contignorm06274, contignorm05173, contignorm05460, contignorm03286, contignorm04348, contignorm03821
GO:0009074	aromatic amino acid family catabolic process	P	0.010944963086564438	3	17	961	1212	under	contiglow00313, contiglow04086, contiglow00718	contignorm06186, contignorm06139, contignorm02091, contignorm03172, contignorm05678, contignorm07155, contignorm00718, contignorm03046, contignorm03393, contignorm04458, contignorm06609, contignorm00313, contignorm00312, contignorm04086, contignorm02190, contignorm04000, contignorm01993
GO:0006082	organic acid metabolic process	P	0.011161561445499594	139	228	825	1001	under	contiglow02771, contiglow00249, contiglow00243, contiglow01327, contiglow01688, contiglow00238, contiglow00235, contiglow00233, contiglow00228, contiglow00589, contiglow00223, contiglow00582, contiglow05563, contiglow03038, contiglow01664, contiglow00214, contiglow00211, contiglow00570, contiglow00203, contiglow06627, contiglow02723, contiglow00544, contiglow01620, contiglow04439, contiglow01979,…	contignorm06186, contignorm01620, contignorm01977, contignorm00527, contignorm07253, contignorm05078, contignorm00508, contignorm00867, contignorm01943, contignorm00852, contignorm07587, contignorm06139, contignorm00840, contignorm06126, contignorm00827, contignorm01901, contignorm00810, contignorm04288, contignorm03190, contignorm05002, contignorm00801, contignorm02091, contignorm04264, contigno…
GO:0003677	DNA binding	F	0.011363091163039544	73	60	891	1169	over	contiglow04127, contiglow05566, contiglow00580, contiglow04913, contiglow04474, contiglow04470, contiglow03811, contiglow03801, contiglow01198, contiglow00895, contiglow02261, contiglow06156, contiglow03699, contiglow01965, contiglow04778, contiglow00070, contiglow00856, contiglow02213, contiglow00041, contiglow00838, contiglow05819, contiglow00833, contiglow01479, contiglow01114, contiglow00818,…	contignorm07249, contignorm01934, contignorm01920, contignorm00833, contignorm00830, contignorm00818, contignorm03132, contignorm01291, contignorm02366, contignorm02337, contignorm02692, contignorm03416, contignorm01235, contignorm03754, contignorm00132, contignorm00127, contignorm07195, contignorm01546, contignorm00447, contignorm00446, contignorm01869, contignorm06026, contignorm06377, contigno…
GO:0005102	receptor binding	F	0.01161739919224646	37	77	927	1152	under	contiglow02275, contiglow01627, contiglow00527, contiglow02561, contiglow00038, contiglow00004, contiglow00349, contiglow02077, contiglow00322, contiglow06731, contiglow03474, contiglow03905, contiglow02386, contiglow05983, contiglow06260, contiglow00624, contiglow00173, contiglow00965, contiglow03402, contiglow04842, contiglow00931, contiglow00135, contiglow00129, contiglow00121, contiglow02641,…	contignorm01627, contignorm01622, contignorm00899, contignorm01977, contignorm00527, contignorm00889, contignorm00523, contignorm00827, contignorm03146, contignorm02055, contignorm02399, contignorm01292, contignorm00193, contignorm03444, contignorm00180, contignorm00173, contignorm02692, contignorm00135, contignorm00129, contignorm03744, contignorm00484, contignorm00121, contignorm02653, contigno…
GO:0005488	binding	F	0.01179730516744081	695	824	269	405	over	contiglow02774, contiglow02771, contiglow00249, contiglow00246, contiglow00245, contiglow00243, contiglow00242, contiglow01329, contiglow01327, contiglow01688, contiglow01325, contiglow01324, contiglow04932, contiglow06663, contiglow00239, contiglow00238, contiglow00598, contiglow00235, contiglow00596, contiglow00233, contiglow01679, contiglow01676, contiglow01314, contiglow06656, contiglow04127,…	contignorm00542, contignorm02710, contignorm06188, contignorm01627, contignorm01989, contignorm06187, contignorm06186, contignorm01622, contignorm01620, contignorm00539, contignorm00538, contignorm00899, contignorm00897, contignorm00893, contignorm00892, contignorm00890, contignorm01977, contignorm01975, contignorm01974, contignorm01611, contignorm00527, contignorm00889, contignorm00887, contigno…
GO:0006576	cellular biogenic amine metabolic process	P	0.01227285485561079	22	52	942	1177	under	contiglow00233, contiglow05834, contiglow00839, contiglow02871, contiglow00342, contiglow00333, contiglow00313, contiglow00631, contiglow04086, contiglow00162, contiglow00144, contiglow00138, contiglow01204, contiglow00460, contiglow00429, contiglow02159, contiglow06840, contiglow01037, contiglow00298, contiglow01804, contiglow00285, contiglow00702	contignorm06186, contignorm06139, contignorm03172, contignorm03105, contignorm03451, contignorm05621, contignorm00184, contignorm00180, contignorm01234, contignorm00138, contignorm00460, contignorm07155, contignorm01857, contignorm06056, contignorm03096, contignorm03046, contignorm04120, contignorm03393, contignorm04471, contignorm07702, contignorm06609, contignorm04430, contignorm03682, contigno…
GO:0010605	negative regulation of macromolecule metabolic process	P	0.01267244077402108	80	68	884	1161	over	contiglow00596, contiglow03042, contiglow00580, contiglow01307, contiglow00219, contiglow00217, contiglow04100, contiglow07277, contiglow03811, contiglow06627, contiglow02723, contiglow00557, contiglow01995, contiglow02261, contiglow01615, contiglow01612, contiglow06156, contiglow01965, contiglow00856, contiglow00847, contiglow00041, contiglow00833, contiglow05344, contiglow00353, contiglow00352,…	contignorm01622, contignorm00892, contignorm01975, contignorm00889, contignorm00523, contignorm00885, contignorm07595, contignorm00833, contignorm00830, contignorm01915, contignorm00820, contignorm05002, contignorm04264, contignorm02089, contignorm07518, contignorm03146, contignorm01293, contignorm01292, contignorm02692, contignorm00154, contignorm01593, contignorm00101, contignorm01529, contigno…
GO:0009890	negative regulation of biosynthetic process	P	0.012689341173131958	48	35	916	1194	over	contiglow00580, contiglow01308, contiglow00217, contiglow07277, contiglow03811, contiglow02261, contiglow06156, contiglow01965, contiglow00856, contiglow00847, contiglow00041, contiglow05344, contiglow00353, contiglow01795, contiglow06761, contiglow00694, contiglow01766, contiglow03474, contiglow01734, contiglow02813, contiglow02810, contiglow01293, contiglow07350, contiglow00182, contiglow04518,…	contignorm01622, contignorm00892, contignorm00889, contignorm00885, contignorm00830, contignorm01915, contignorm02089, contignorm03146, contignorm01293, contignorm01292, contignorm00182, contignorm02692, contignorm03762, contignorm00428, contignorm00783, contignorm02954, contignorm01806, contignorm04459, contignorm03007, contignorm02272, contignorm02261, contignorm03685, contignorm02212, contigno…
GO:0044428	nuclear part	C	0.013026969412292063	173	172	791	1057	over	contiglow00249, contiglow00243, contiglow06663, contiglow01676, contiglow05566, contiglow00580, contiglow01307, contiglow04913, contiglow03035, contiglow04475, contiglow04474, contiglow04470, contiglow00215, contiglow00202, contiglow07277, contiglow00200, contiglow06627, contiglow06189, contiglow02723, contiglow00557, contiglow03801, contiglow05891, contiglow01995, contiglow06611, contiglow01198,…	contignorm06186, contignorm01622, contignorm00892, contignorm01611, contignorm00880, contignorm07249, contignorm06144, contignorm00852, contignorm01934, contignorm01930, contignorm00842, contignorm00833, contignorm00830, contignorm07202, contignorm00820, contignorm00818, contignorm00810, contignorm05002, contignorm04264, contignorm02088, contignorm07518, contignorm03161, contignorm05682, contigno…
GO:0006818	hydrogen transport	P	0.013176598654795445	13	36	951	1193	under	contiglow00223, contiglow01304, contiglow03380, contiglow01907, contiglow03111, contiglow00653, contiglow02359, contiglow00621, contiglow00959, contiglow02309, contiglow00122, contiglow00726, contiglow00250	contignorm06187, contignorm06499, contignorm02093, contignorm05340, contignorm04597, contignorm03111, contignorm05631, contignorm02354, contignorm05610, contignorm02309, contignorm07491, contignorm06025, contignorm00727, contignorm00726, contignorm05275, contignorm04151, contignorm07401, contignorm04142, contignorm03056, contignorm03380, contignorm03375, contignorm04764, contignorm00306, contigno…
GO:0051186	cofactor metabolic process	P	0.013224555928787853	51	99	913	1130	under	contiglow00249, contiglow00238, contiglow00235, contiglow01308, contiglow01669, contiglow00214, contiglow03380, contiglow00544, contiglow02709, contiglow01979, contiglow00099, contiglow00514, contiglow00078, contiglow00505, contiglow00069, contiglow00060, contiglow01130, contiglow00840, contiglow00839, contiglow02563, contiglow01100, contiglow00801, contiglow00005, contiglow00363, contiglow00361,…	contignorm06186, contignorm00519, contignorm00514, contignorm07244, contignorm06499, contignorm01934, contignorm00848, contignorm00840, contignorm03190, contignorm00801, contignorm02091, contignorm02060, contignorm05630, contignorm01278, contignorm00182, contignorm00180, contignorm02354, contignorm00170, contignorm01251, contignorm04860, contignorm03764, contignorm01220, contignorm00493, contigno…
GO:0010629	negative regulation of gene expression	P	0.014138473039995738	41	29	923	1200	over	contiglow00580, contiglow00219, contiglow00217, contiglow07277, contiglow02261, contiglow06156, contiglow01965, contiglow00856, contiglow00847, contiglow00041, contiglow05344, contiglow00353, contiglow00352, contiglow01795, contiglow06761, contiglow00339, contiglow01766, contiglow03474, contiglow01734, contiglow02813, contiglow02810, contiglow01293, contiglow07350, contiglow04071, contiglow05154,…	contignorm01622, contignorm00892, contignorm01975, contignorm00889, contignorm00885, contignorm00830, contignorm01293, contignorm01292, contignorm02692, contignorm00101, contignorm00783, contignorm02939, contignorm01806, contignorm06668, contignorm04459, contignorm02261, contignorm02212, contignorm03641, contignorm00352, contignorm01772, contignorm00307, contignorm00663, contignorm02810, contigno…
GO:0050794	regulation of cellular process	P	0.015129982621908811	369	408	595	821	over	contiglow02774, contiglow04145, contiglow03857, contiglow00245, contiglow00243, contiglow01327, contiglow04932, contiglow06663, contiglow02403, contiglow00238, contiglow04490, contiglow00235, contiglow00596, contiglow03042, contiglow02758, contiglow05566, contiglow00221, contiglow00580, contiglow01309, contiglow01308, contiglow01307, contiglow01666, contiglow04913, contiglow01664, contiglow04475,…	contignorm02710, contignorm01627, contignorm01622, contignorm00539, contignorm00899, contignorm00893, contignorm00892, contignorm01977, contignorm01975, contignorm00527, contignorm00889, contignorm00887, contignorm00523, contignorm00885, contignorm00880, contignorm00512, contignorm00874, contignorm00872, contignorm07249, contignorm00507, contignorm00506, contignorm00865, contignorm00500, contigno…
GO:0003824	catalytic activity	F	0.015974284556558256	461	652	503	577	under	contiglow02417, contiglow02774, contiglow04145, contiglow02771, contiglow00249, contiglow03857, contiglow00243, contiglow00242, contiglow01327, contiglow01688, contiglow01325, contiglow06305, contiglow01683, contiglow01320, contiglow00239, contiglow00238, contiglow04490, contiglow00598, contiglow00235, contiglow00233, contiglow01679, contiglow04127, contiglow00228, contiglow00589, contiglow03834,…	contignorm00542, contignorm06188, contignorm01989, contignorm06187, contignorm06186, contignorm01622, contignorm01620, contignorm00897, contignorm00531, contignorm00892, contignorm00890, contignorm01977, contignorm01975, contignorm01611, contignorm00885, contignorm00520, contignorm07253, contignorm00519, contignorm00517, contignorm05078, contignorm00877, contignorm05073, contignorm07244, contigno…
GO:0006996	organelle organization	P	0.01619199724905856	91	81	873	1148	over	contiglow04932, contiglow06656, contiglow06653, contiglow02752, contiglow00580, contiglow01309, contiglow04475, contiglow04474, contiglow00217, contiglow00215, contiglow02737, contiglow00557, contiglow05876, contiglow02264, contiglow01171, contiglow00526, contiglow00521, contiglow01965, contiglow00080, contiglow02247, contiglow01950, contiglow02235, contiglow00069, contiglow03312, contiglow04753,…	contignorm00893, contignorm00890, contignorm01975, contignorm00880, contignorm00512, contignorm00874, contignorm01947, contignorm01930, contignorm03161, contignorm05682, contignorm02055, contignorm02041, contignorm03483, contignorm03459, contignorm05622, contignorm00150, contignorm00142, contignorm00135, contignorm00132, contignorm02663, contignorm00127, contignorm00484, contignorm00121, contigno…
GO:0015980	energy derivation by oxidation of organic compounds	P	0.01628350688821665	28	61	936	1168	under	contiglow04145, contiglow00249, contiglow00238, contiglow01308, contiglow03380, contiglow00544, contiglow01988, contiglow00047, contiglow00005, contiglow00363, contiglow02529, contiglow00335, contiglow03111, contiglow02825, contiglow00653, contiglow02359, contiglow00621, contiglow01255, contiglow02309, contiglow00489, contiglow00122, contiglow04817, contiglow00113, contiglow01097, contiglow01086,…	contignorm07253, contignorm06499, contignorm03111, contignorm02354, contignorm00493, contignorm02309, contignorm01201, contignorm00469, contignorm00792, contignorm02609, contignorm07491, contignorm00744, contignorm00727, contignorm00726, contignorm05275, contignorm04156, contignorm04151, contignorm07768, contignorm04145, contignorm07401, contignorm03056, contignorm07731, contignorm03380, contigno…
GO:0010466	negative regulation of peptidase activity	P	0.016306048522240095	4	18	960	1211	under	contiglow00017, contiglow00606, contiglow01843, contiglow00742	contignorm06184, contignorm01608, contignorm01902, contignorm00807, contignorm06745, contignorm00422, contignorm01508, contignorm00771, contignorm07135, contignorm00742, contignorm02241, contignorm00027, contignorm00017, contignorm01400, contignorm03925, contignorm00625, contignorm00606, contignorm00559
GO:0010558	negative regulation of macromolecule biosynthetic process	P	0.01664100734972229	43	31	921	1198	over	contiglow00580, contiglow00217, contiglow07277, contiglow03811, contiglow02261, contiglow06156, contiglow01965, contiglow00856, contiglow00847, contiglow00041, contiglow05344, contiglow00353, contiglow01795, contiglow06761, contiglow00694, contiglow01766, contiglow03474, contiglow01734, contiglow02813, contiglow02810, contiglow01293, contiglow07350, contiglow04518, contiglow05154, contiglow04065,…	contignorm01622, contignorm00892, contignorm00889, contignorm00885, contignorm00830, contignorm01915, contignorm02089, contignorm03146, contignorm01293, contignorm01292, contignorm02692, contignorm00428, contignorm00783, contignorm02954, contignorm01806, contignorm04459, contignorm03007, contignorm02261, contignorm03685, contignorm02212, contignorm03641, contignorm00663, contignorm02810, contigno…
GO:0045934	negative regulation of nucleobase-containing compound metabolic process	P	0.01664100734972229	43	31	921	1198	over	contiglow00580, contiglow01307, contiglow00217, contiglow07277, contiglow01995, contiglow02261, contiglow06156, contiglow01965, contiglow00856, contiglow00847, contiglow00041, contiglow05344, contiglow00353, contiglow01795, contiglow06761, contiglow01766, contiglow03474, contiglow01734, contiglow02813, contiglow02810, contiglow01293, contiglow07350, contiglow05154, contiglow04065, contiglow01237,…	contignorm01622, contignorm00892, contignorm00889, contignorm00885, contignorm00830, contignorm02089, contignorm01293, contignorm01292, contignorm02692, contignorm00428, contignorm00783, contignorm02939, contignorm01806, contignorm00705, contignorm04459, contignorm02261, contignorm02212, contignorm03641, contignorm00307, contignorm00663, contignorm02810, contignorm01729, contignorm01721, contigno…
GO:0051172	negative regulation of nitrogen compound metabolic process	P	0.01664100734972229	43	31	921	1198	over	contiglow00580, contiglow01307, contiglow00217, contiglow07277, contiglow01995, contiglow02261, contiglow06156, contiglow01965, contiglow00856, contiglow00847, contiglow00041, contiglow05344, contiglow00353, contiglow01795, contiglow06761, contiglow01766, contiglow03474, contiglow01734, contiglow02813, contiglow02810, contiglow01293, contiglow07350, contiglow05154, contiglow04065, contiglow01237,…	contignorm01622, contignorm00892, contignorm00889, contignorm00885, contignorm00830, contignorm02089, contignorm01293, contignorm01292, contignorm02692, contignorm00428, contignorm00783, contignorm02939, contignorm01806, contignorm00705, contignorm04459, contignorm02261, contignorm02212, contignorm03641, contignorm00307, contignorm00663, contignorm02810, contignorm01729, contignorm01721, contigno…
GO:0031399	regulation of protein modification process	P	0.01666253913981378	60	48	904	1181	over	contiglow00596, contiglow03042, contiglow04475, contiglow04100, contiglow06627, contiglow02723, contiglow00557, contiglow02275, contiglow01978, contiglow01615, contiglow01612, contiglow00872, contiglow00506, contiglow05848, contiglow00065, contiglow00057, contiglow00004, contiglow00352, contiglow00339, contiglow00686, contiglow00679, contiglow03922, contiglow00301, contiglow03474, contiglow02386,…	contignorm00892, contignorm01975, contignorm00523, contignorm00872, contignorm00506, contignorm06144, contignorm00820, contignorm05002, contignorm04264, contignorm07518, contignorm03146, contignorm02041, contignorm01293, contignorm01245, contignorm00154, contignorm01593, contignorm00104, contignorm01529, contignorm00428, contignorm00783, contignorm02939, contignorm01828, contignorm01806, contigno…
GO:0001934	positive regulation of protein phosphorylation	P	0.016769509337633798	29	18	935	1211	over	contiglow04475, contiglow02275, contiglow00872, contiglow00065, contiglow00057, contiglow00004, contiglow00686, contiglow00679, contiglow03922, contiglow00301, contiglow03474, contiglow05983, contiglow06260, contiglow04071, contiglow03402, contiglow02672, contiglow00478, contiglow00104, contiglow02158, contiglow00783, contiglow00421, contiglow01868, contiglow01859, contiglow01852, contiglow02918,…	contignorm00892, contignorm01975, contignorm00872, contignorm03146, contignorm01245, contignorm00104, contignorm00783, contignorm04168, contignorm01189, contignorm00073, contignorm03685, contignorm00057, contignorm00004, contignorm01772, contignorm00990, contignorm06260, contignorm00618, contignorm00549
GO:0042180	cellular ketone metabolic process	P	0.017028513193707583	146	234	818	995	under	contiglow02771, contiglow00249, contiglow00243, contiglow01327, contiglow01688, contiglow00238, contiglow00233, contiglow00228, contiglow00589, contiglow00223, contiglow00582, contiglow05563, contiglow01308, contiglow03038, contiglow01664, contiglow00214, contiglow00211, contiglow00570, contiglow03380, contiglow00203, contiglow06627, contiglow02723, contiglow00544, contiglow01620, contiglow04439,…	contignorm06186, contignorm01620, contignorm01977, contignorm00527, contignorm07253, contignorm05078, contignorm00508, contignorm00867, contignorm01943, contignorm00852, contignorm07587, contignorm06139, contignorm06499, contignorm01934, contignorm00840, contignorm06126, contignorm00827, contignorm01901, contignorm00810, contignorm04288, contignorm03190, contignorm05002, contignorm00801, contigno…
GO:0019752	carboxylic acid metabolic process	P	0.017358542919997784	138	223	826	1006	under	contiglow02771, contiglow00249, contiglow00243, contiglow01327, contiglow01688, contiglow00238, contiglow00233, contiglow00228, contiglow00589, contiglow00223, contiglow00582, contiglow05563, contiglow03038, contiglow01664, contiglow00214, contiglow00211, contiglow00570, contiglow00203, contiglow06627, contiglow02723, contiglow00544, contiglow01620, contiglow04439, contiglow01979, contiglow00099,…	contignorm06186, contignorm01620, contignorm01977, contignorm00527, contignorm07253, contignorm05078, contignorm00508, contignorm00867, contignorm01943, contignorm00852, contignorm07587, contignorm06139, contignorm00840, contignorm06126, contignorm00827, contignorm01901, contignorm00810, contignorm04288, contignorm03190, contignorm05002, contignorm00801, contignorm02091, contignorm04264, contigno…
GO:0043436	oxoacid metabolic process	P	0.017358542919997784	138	223	826	1006	under	contiglow02771, contiglow00249, contiglow00243, contiglow01327, contiglow01688, contiglow00238, contiglow00233, contiglow00228, contiglow00589, contiglow00223, contiglow00582, contiglow05563, contiglow03038, contiglow01664, contiglow00214, contiglow00211, contiglow00570, contiglow00203, contiglow06627, contiglow02723, contiglow00544, contiglow01620, contiglow04439, contiglow01979, contiglow00099,…	contignorm06186, contignorm01620, contignorm01977, contignorm00527, contignorm07253, contignorm05078, contignorm00508, contignorm00867, contignorm01943, contignorm00852, contignorm07587, contignorm06139, contignorm00840, contignorm06126, contignorm00827, contignorm01901, contignorm00810, contignorm04288, contignorm03190, contignorm05002, contignorm00801, contignorm02091, contignorm04264, contigno…
GO:0051090	regulation of sequence-specific DNA binding transcription factor activity	P	0.01743114783015897	13	5	951	1224	over	contiglow00580, contiglow01615, contiglow04227, contiglow00679, contiglow00996, contiglow03402, contiglow00900, contiglow01895, contiglow00769, contiglow02476, contiglow01804, contiglow01354, contiglow04948	contignorm00523, contignorm06563, contignorm01046, contignorm00294, contignorm01354
GO:0006575	cellular modified amino acid metabolic process	P	0.017798880455590478	20	47	944	1182	under	contiglow00099, contiglow05500, contiglow00060, contiglow00852, contiglow03301, contiglow00840, contiglow00801, contiglow00342, contiglow07350, contiglow04086, contiglow00611, contiglow00170, contiglow00606, contiglow00156, contiglow04047, contiglow00138, contiglow04816, contiglow03598, contiglow02125, contiglow00295	contignorm06186, contignorm05078, contignorm01943, contignorm00852, contignorm07587, contignorm00840, contignorm06126, contignorm00810, contignorm04288, contignorm00801, contignorm02091, contignorm03176, contignorm02025, contignorm03460, contignorm00170, contignorm04868, contignorm00156, contignorm01220, contignorm00138, contignorm04816, contignorm07155, contignorm01857, contignorm03393, contigno…
GO:0016469	proton-transporting two-sector ATPase complex	C	0.0178622508994703	3	16	961	1213	under	contiglow01907, contiglow00959, contiglow00250	contignorm06187, contignorm02093, contignorm05340, contignorm04597, contignorm05631, contignorm06025, contignorm00727, contignorm04142, contignorm04764, contignorm00306, contignorm00666, contignorm00622, contignorm05103, contignorm00250, contignorm02770, contignorm01641
GO:0060089	molecular transducer activity	F	0.018772838155323737	33	22	931	1207	over	contiglow01327, contiglow02403, contiglow02736, contiglow03335, contiglow01924, contiglow00041, contiglow00040, contiglow01102, contiglow00818, contiglow00007, contiglow02529, contiglow00352, contiglow00339, contiglow00679, contiglow02813, contiglow00988, contiglow01267, contiglow06248, contiglow03408, contiglow04842, contiglow01557, contiglow03272, contiglow02159, contiglow00420, contiglow00769,…	contignorm00818, contignorm03459, contignorm02692, contignorm00786, contignorm00420, contignorm02939, contignorm06026, contignorm00709, contignorm00040, contignorm02556, contignorm00007, contignorm00352, contignorm00310, contignorm00307, contignorm00663, contignorm02489, contignorm02474, contignorm02104, contignorm00289, contignorm00275, contignorm01327, contignorm01672
GO:0004871	signal transducer activity	F	0.018772838155323737	33	22	931	1207	over	contiglow01327, contiglow02403, contiglow02736, contiglow03335, contiglow01924, contiglow00041, contiglow00040, contiglow01102, contiglow00818, contiglow00007, contiglow02529, contiglow00352, contiglow00339, contiglow00679, contiglow02813, contiglow00988, contiglow01267, contiglow06248, contiglow03408, contiglow04842, contiglow01557, contiglow03272, contiglow02159, contiglow00420, contiglow00769,…	contignorm00818, contignorm03459, contignorm02692, contignorm00786, contignorm00420, contignorm02939, contignorm06026, contignorm00709, contignorm00040, contignorm02556, contignorm00007, contignorm00352, contignorm00310, contignorm00307, contignorm00663, contignorm02489, contignorm02474, contignorm02104, contignorm00289, contignorm00275, contignorm01327, contignorm01672
GO:0005840	ribosome	C	0.01884624217292482	41	81	923	1148	under	contiglow06663, contiglow04111, contiglow06611, contiglow05095, contiglow02710, contiglow00070, contiglow00838, contiglow05819, contiglow00399, contiglow06450, contiglow03986, contiglow00376, contiglow05344, contiglow03161, contiglow02061, contiglow04588, contiglow01739, contiglow01734, contiglow01706, contiglow04518, contiglow01250, contiglow02694, contiglow02681, contiglow00498, contiglow06098,…	contignorm02710, contignorm00865, contignorm00851, contignorm06482, contignorm00830, contignorm05358, contignorm03166, contignorm03161, contignorm03154, contignorm05682, contignorm04234, contignorm03146, contignorm04588, contignorm05655, contignorm05629, contignorm01272, contignorm01271, contignorm01245, contignorm00151, contignorm02681, contignorm02669, contignorm01543, contignorm06091, contigno…
GO:0009892	negative regulation of metabolic process	P	0.01888446799780169	83	73	881	1156	over	contiglow00596, contiglow03042, contiglow00580, contiglow01308, contiglow01307, contiglow00219, contiglow00217, contiglow04100, contiglow07277, contiglow03811, contiglow06627, contiglow02723, contiglow00557, contiglow01995, contiglow02261, contiglow01615, contiglow01612, contiglow06156, contiglow01965, contiglow00856, contiglow00847, contiglow00041, contiglow00833, contiglow05344, contiglow00353,…	contignorm01622, contignorm00892, contignorm01975, contignorm00889, contignorm00523, contignorm00885, contignorm07595, contignorm00833, contignorm00830, contignorm01915, contignorm00820, contignorm05002, contignorm04264, contignorm02089, contignorm07518, contignorm03146, contignorm01293, contignorm01292, contignorm00182, contignorm02692, contignorm00154, contignorm01593, contignorm03762, contigno…
GO:0000502	proteasome complex	C	0.018898676740146364	11	32	953	1197	under	contiglow06627, contiglow01612, contiglow00948, contiglow04047, contiglow00931, contiglow03287, contiglow00447, contiglow01090, contiglow03242, contiglow04664, contiglow01828	contignorm05059, contignorm01929, contignorm05002, contignorm04264, contignorm07518, contignorm03435, contignorm01593, contignorm02313, contignorm04838, contignorm02653, contignorm00447, contignorm01828, contignorm06672, contignorm03385, contignorm06621, contignorm04793, contignorm02212, contignorm01449, contignorm01726, contignorm00948, contignorm05136, contignorm04047, contignorm03276, contigno…
GO:0031981	nuclear lumen	C	0.019743430832386288	149	147	815	1082	over	contiglow00249, contiglow00243, contiglow06663, contiglow01676, contiglow05566, contiglow00580, contiglow01307, contiglow04913, contiglow03035, contiglow04470, contiglow00215, contiglow00202, contiglow07277, contiglow00200, contiglow06627, contiglow02723, contiglow00557, contiglow03801, contiglow05891, contiglow01995, contiglow06611, contiglow01198, contiglow04444, contiglow02707, contiglow00537,…	contignorm06186, contignorm01622, contignorm00892, contignorm01611, contignorm07249, contignorm01934, contignorm01930, contignorm00842, contignorm00833, contignorm00830, contignorm07202, contignorm00820, contignorm00818, contignorm05002, contignorm04264, contignorm02088, contignorm07518, contignorm03161, contignorm05682, contignorm03132, contignorm02041, contignorm03127, contignorm02038, contigno…
GO:0009308	amine metabolic process	P	0.019941944998330855	38	76	926	1153	under	contiglow00233, contiglow00222, contiglow01308, contiglow02736, contiglow06627, contiglow06171, contiglow01612, contiglow05834, contiglow00852, contiglow00839, contiglow02871, contiglow00342, contiglow00333, contiglow00313, contiglow02801, contiglow00631, contiglow04086, contiglow00162, contiglow04842, contiglow00948, contiglow04047, contiglow00144, contiglow00138, contiglow01204, contiglow00471,…	contignorm06186, contignorm00517, contignorm01943, contignorm00852, contignorm06139, contignorm01901, contignorm00810, contignorm05002, contignorm04264, contignorm03172, contignorm07518, contignorm03105, contignorm03451, contignorm05621, contignorm00184, contignorm00180, contignorm01234, contignorm01593, contignorm00138, contignorm00471, contignorm00460, contignorm07155, contignorm01857, contigno…
GO:0009142	nucleoside triphosphate biosynthetic process	P	0.019977205259059265	6	22	958	1207	under	contiglow03038, contiglow00063, contiglow06273, contiglow03255, contiglow00281, contiglow00250	contignorm06188, contignorm06187, contignorm05340, contignorm04597, contignorm05631, contignorm06025, contignorm00727, contignorm04142, contignorm06668, contignorm00063, contignorm04764, contignorm01125, contignorm00332, contignorm00306, contignorm00666, contignorm07005, contignorm00622, contignorm05103, contignorm00281, contignorm03531, contignorm00250, contignorm02770
GO:2001242	regulation of intrinsic apoptotic signaling pathway	P	0.020364367550979767	0	7	964	1222	under		contignorm03146, contignorm01508, contignorm00407, contignorm03368, contignorm03685, contignorm00024, contignorm00657
GO:0016614	oxidoreductase activity, acting on CH-OH group of donors	F	0.02115720942202359	19	45	945	1184	under	contiglow00242, contiglow00544, contiglow01989, contiglow00060, contiglow00030, contiglow01100, contiglow00014, contiglow00803, contiglow00369, contiglow00330, contiglow02825, contiglow04817, contiglow00118, contiglow04369, contiglow00781, contiglow01053, contiglow01037, contiglow00285, contiglow00259	contignorm01989, contignorm00508, contignorm01901, contignorm03190, contignorm00803, contignorm03451, contignorm03444, contignorm00180, contignorm01256, contignorm02691, contignorm04860, contignorm00493, contignorm00118, contignorm02643, contignorm01550, contignorm00792, contignorm00781, contignorm07768, contignorm07756, contignorm01153, contignorm00060, contignorm02586, contignorm00030, contigno…
GO:0071842	cellular component organization at cellular level	P	0.021410291646245864	144	142	820	1087	over	contiglow00245, contiglow04932, contiglow06663, contiglow06656, contiglow06653, contiglow02752, contiglow00580, contiglow01309, contiglow01307, contiglow04475, contiglow04474, contiglow00217, contiglow00215, contiglow02737, contiglow02736, contiglow00203, contiglow07277, contiglow00200, contiglow00557, contiglow00550, contiglow05095, contiglow01193, contiglow06171, contiglow02275, contiglow01987,…	contignorm00893, contignorm00892, contignorm00890, contignorm01975, contignorm00880, contignorm00512, contignorm00874, contignorm00502, contignorm01947, contignorm00852, contignorm01930, contignorm06482, contignorm05036, contignorm00830, contignorm00810, contignorm03161, contignorm05682, contignorm02055, contignorm02051, contignorm02041, contignorm03483, contignorm03459, contignorm05629, contigno…
GO:2000113	negative regulation of cellular macromolecule biosynthetic process	P	0.022138022694506477	42	31	922	1198	over	contiglow00580, contiglow00217, contiglow07277, contiglow03811, contiglow02261, contiglow06156, contiglow01965, contiglow00856, contiglow00847, contiglow00041, contiglow05344, contiglow00353, contiglow01795, contiglow06761, contiglow01766, contiglow03474, contiglow01734, contiglow02813, contiglow02810, contiglow01293, contiglow07350, contiglow04518, contiglow05154, contiglow04065, contiglow04842,…	contignorm01622, contignorm00892, contignorm00889, contignorm00885, contignorm00830, contignorm01915, contignorm02089, contignorm03146, contignorm01293, contignorm01292, contignorm02692, contignorm00428, contignorm00783, contignorm02954, contignorm01806, contignorm04459, contignorm03007, contignorm02261, contignorm03685, contignorm02212, contignorm03641, contignorm00663, contignorm02810, contigno…
GO:0004386	helicase activity	F	0.022510984726287136	10	3	954	1226	over	contiglow00219, contiglow02298, contiglow02707, contiglow03699, contiglow01965, contiglow06916, contiglow01489, contiglow01592, contiglow04046, contiglow00272	contignorm01869, contignorm00779, contignorm01489
GO:0006368	transcription elongation from RNA polymerase II promoter	P	0.022510984726287136	10	3	954	1226	over	contiglow05566, contiglow01198, contiglow01950, contiglow05819, contiglow07052, contiglow01734, contiglow01895, contiglow06828, contiglow05717, contiglow04948	contignorm02041, contignorm05566, contignorm04791
GO:0006354	DNA-dependent transcription, elongation	P	0.022510984726287136	10	3	954	1226	over	contiglow05566, contiglow01198, contiglow01950, contiglow05819, contiglow07052, contiglow01734, contiglow01895, contiglow06828, contiglow05717, contiglow04948	contignorm02041, contignorm05566, contignorm04791
GO:0051091	positive regulation of sequence-specific DNA binding transcription factor activity	P	0.022510984726287136	10	3	954	1226	over	contiglow00580, contiglow04227, contiglow00679, contiglow00996, contiglow03402, contiglow00900, contiglow01895, contiglow00769, contiglow01354, contiglow04948	contignorm01046, contignorm00294, contignorm01354
GO:0019439	aromatic compound catabolic process	P	0.022858704809329274	5	19	959	1210	under	contiglow05500, contiglow00313, contiglow04086, contiglow02138, contiglow00718	contignorm06186, contignorm06139, contignorm02091, contignorm03172, contignorm05678, contignorm04584, contignorm07155, contignorm00718, contignorm03046, contignorm03393, contignorm04458, contignorm06609, contignorm05500, contignorm00313, contignorm00312, contignorm04086, contignorm02190, contignorm04000, contignorm01993
GO:0016331	morphogenesis of embryonic epithelium	P	0.02509511560384079	7	1	957	1228	over	contiglow01584, contiglow00467, contiglow00461, contiglow02158, contiglow01804, contiglow00267, contiglow04948	contignorm00663
GO:0000981	sequence-specific DNA binding RNA polymerase II transcription factor activity	F	0.02509511560384079	7	1	957	1228	over	contiglow00580, contiglow06156, contiglow02813, contiglow04842, contiglow03748, contiglow01804, contiglow00709	contignorm00709
GO:0031985	Golgi cisterna	C	0.02509511560384079	7	1	957	1228	over	contiglow02736, contiglow02287, contiglow06171, contiglow00673, contiglow00467, contiglow01025, contiglow00251	contignorm01922
GO:0031984	organelle subcompartment	C	0.02509511560384079	7	1	957	1228	over	contiglow02736, contiglow02287, contiglow06171, contiglow00673, contiglow00467, contiglow01025, contiglow00251	contignorm01922
GO:0005996	monosaccharide metabolic process	P	0.02530014097683937	27	58	937	1171	under	contiglow00249, contiglow00238, contiglow01308, contiglow01669, contiglow03038, contiglow02736, contiglow02709, contiglow02563, contiglow00030, contiglow01100, contiglow00005, contiglow00361, contiglow00357, contiglow03960, contiglow00335, contiglow02825, contiglow00971, contiglow00489, contiglow00488, contiglow00118, contiglow00113, contiglow00426, contiglow00781, contiglow00769, contiglow00285,…	contignorm00897, contignorm07253, contignorm00519, contignorm00848, contignorm01901, contignorm02060, contignorm01266, contignorm01256, contignorm01245, contignorm04860, contignorm01234, contignorm02312, contignorm02663, contignorm00488, contignorm00118, contignorm00469, contignorm01544, contignorm00426, contignorm00781, contignorm00715, contignorm00708, contignorm04156, contignorm03046, contigno…
GO:0019318	hexose metabolic process	P	0.02530014097683937	27	58	937	1171	under	contiglow00249, contiglow00238, contiglow01308, contiglow01669, contiglow03038, contiglow02736, contiglow02709, contiglow02563, contiglow00030, contiglow01100, contiglow00005, contiglow00361, contiglow00357, contiglow03960, contiglow00335, contiglow02825, contiglow00971, contiglow00489, contiglow00488, contiglow00118, contiglow00113, contiglow00426, contiglow00781, contiglow00769, contiglow00285,…	contignorm00897, contignorm07253, contignorm00519, contignorm00848, contignorm01901, contignorm02060, contignorm01266, contignorm01256, contignorm01245, contignorm04860, contignorm01234, contignorm02312, contignorm02663, contignorm00488, contignorm00118, contignorm00469, contignorm01544, contignorm00426, contignorm00781, contignorm00715, contignorm00708, contignorm04156, contignorm03046, contigno…
GO:0032268	regulation of cellular protein metabolic process	P	0.025608201035797765	104	98	860	1131	over	contiglow06663, contiglow00596, contiglow03042, contiglow04475, contiglow04111, contiglow04100, contiglow03811, contiglow03019, contiglow06627, contiglow02723, contiglow00557, contiglow02710, contiglow02275, contiglow01978, contiglow01615, contiglow01612, contiglow00872, contiglow00070, contiglow00506, contiglow05848, contiglow00065, contiglow00057, contiglow00838, contiglow05819, contiglow00399,…	contignorm02710, contignorm00892, contignorm01975, contignorm00523, contignorm00872, contignorm00506, contignorm00865, contignorm00500, contignorm06144, contignorm00830, contignorm00820, contignorm05002, contignorm04264, contignorm07518, contignorm03161, contignorm03146, contignorm04588, contignorm02041, contignorm01293, contignorm03459, contignorm01272, contignorm01271, contignorm01245, contigno…
GO:0017016	Ras GTPase binding	F	0.02616572254067146	8	2	956	1227	over	contiglow04475, contiglow01988, contiglow00521, contiglow00080, contiglow01768, contiglow01216, contiglow01086, contiglow01845	contignorm00080, contignorm00016
GO:0061053	somite development	P	0.02616572254067146	8	2	956	1227	over	contiglow00850, contiglow01114, contiglow03922, contiglow00490, contiglow00467, contiglow02158, contiglow04152, contiglow04948	contignorm01114, contignorm00597
GO:0042327	positive regulation of phosphorylation	P	0.026520686962368117	29	19	935	1210	over	contiglow04475, contiglow02275, contiglow00872, contiglow00065, contiglow00057, contiglow00004, contiglow00686, contiglow00679, contiglow03922, contiglow00301, contiglow03474, contiglow05983, contiglow06260, contiglow04071, contiglow03402, contiglow02672, contiglow00478, contiglow00104, contiglow02158, contiglow00783, contiglow00421, contiglow01868, contiglow01859, contiglow01852, contiglow02918,…	contignorm00892, contignorm01975, contignorm00872, contignorm03146, contignorm01245, contignorm00104, contignorm00783, contignorm04168, contignorm01189, contignorm00073, contignorm03685, contignorm00057, contignorm00004, contignorm02511, contignorm01772, contignorm00990, contignorm06260, contignorm00618, contignorm00549
GO:0010562	positive regulation of phosphorus metabolic process	P	0.026520686962368117	29	19	935	1210	over	contiglow04475, contiglow02275, contiglow00872, contiglow00065, contiglow00057, contiglow00004, contiglow00686, contiglow00679, contiglow03922, contiglow00301, contiglow03474, contiglow05983, contiglow06260, contiglow04071, contiglow03402, contiglow02672, contiglow00478, contiglow00104, contiglow02158, contiglow00783, contiglow00421, contiglow01868, contiglow01859, contiglow01852, contiglow02918,…	contignorm00892, contignorm01975, contignorm00872, contignorm03146, contignorm01245, contignorm00104, contignorm00783, contignorm04168, contignorm01189, contignorm00073, contignorm03685, contignorm00057, contignorm00004, contignorm02511, contignorm01772, contignorm00990, contignorm06260, contignorm00618, contignorm00549
GO:0045937	positive regulation of phosphate metabolic process	P	0.026520686962368117	29	19	935	1210	over	contiglow04475, contiglow02275, contiglow00872, contiglow00065, contiglow00057, contiglow00004, contiglow00686, contiglow00679, contiglow03922, contiglow00301, contiglow03474, contiglow05983, contiglow06260, contiglow04071, contiglow03402, contiglow02672, contiglow00478, contiglow00104, contiglow02158, contiglow00783, contiglow00421, contiglow01868, contiglow01859, contiglow01852, contiglow02918,…	contignorm00892, contignorm01975, contignorm00872, contignorm03146, contignorm01245, contignorm00104, contignorm00783, contignorm04168, contignorm01189, contignorm00073, contignorm03685, contignorm00057, contignorm00004, contignorm02511, contignorm01772, contignorm00990, contignorm06260, contignorm00618, contignorm00549
GO:0008270	zinc ion binding	F	0.02667330363921778	63	53	901	1176	over	contiglow01325, contiglow00589, contiglow04470, contiglow02736, contiglow00564, contiglow00563, contiglow00201, contiglow03019, contiglow00553, contiglow01995, contiglow01987, contiglow06156, contiglow00872, contiglow00076, contiglow00840, contiglow00047, contiglow05028, contiglow00041, contiglow05819, contiglow02205, contiglow00393, contiglow00818, contiglow00004, contiglow00359, contiglow03966,…	contignorm00517, contignorm00872, contignorm00840, contignorm01920, contignorm00818, contignorm04504, contignorm03416, contignorm00156, contignorm01550, contignorm00449, contignorm01857, contignorm06376, contignorm00709, contignorm00705, contignorm07432, contignorm03036, contignorm03024, contignorm03363, contignorm01164, contignorm01153, contignorm02225, contignorm00049, contignorm00048, contigno…
GO:0006325	chromatin organization	P	0.026794950057232817	26	16	938	1213	over	contiglow00580, contiglow04474, contiglow00217, contiglow02737, contiglow01965, contiglow02247, contiglow01950, contiglow03312, contiglow00045, contiglow00028, contiglow02529, contiglow00353, contiglow01734, contiglow02810, contiglow00996, contiglow00626, contiglow04046, contiglow00900, contiglow01895, contiglow04690, contiglow05775, contiglow05774, contiglow00789, contiglow06828, contiglow01389,…	contignorm02041, contignorm00127, contignorm07195, contignorm01806, contignorm04497, contignorm03353, contignorm04791, contignorm02565, contignorm00028, contignorm02810, contignorm01729, contignorm00626, contignorm01046, contignorm01693, contignorm00241, contignorm03806
GO:0004857	enzyme inhibitor activity	F	0.02731717385915975	16	39	948	1190	under	contiglow01187, contiglow00527, contiglow00017, contiglow01293, contiglow01283, contiglow00189, contiglow00606, contiglow04065, contiglow00485, contiglow02641, contiglow00104, contiglow00461, contiglow00796, contiglow01843, contiglow00742, contiglow00702	contignorm06184, contignorm00527, contignorm01608, contignorm00820, contignorm01902, contignorm00807, contignorm03146, contignorm06745, contignorm01293, contignorm03105, contignorm00193, contignorm00104, contignorm00422, contignorm01508, contignorm00771, contignorm06056, contignorm07135, contignorm00742, contignorm00708, contignorm02294, contignorm01187, contignorm02260, contignorm02241, contigno…
GO:0004672	protein kinase activity	F	0.027387541526333378	20	11	944	1218	over	contiglow00243, contiglow01327, contiglow05566, contiglow02723, contiglow04439, contiglow00058, contiglow00031, contiglow00343, contiglow07052, contiglow04227, contiglow03135, contiglow00301, contiglow01267, contiglow00456, contiglow05780, contiglow02961, contiglow00797, contiglow00421, contiglow00420, contiglow04188	contignorm02654, contignorm00420, contignorm05566, contignorm03352, contignorm00079, contignorm00058, contignorm00031, contignorm03925, contignorm00603, contignorm00243, contignorm01327
GO:0006665	sphingolipid metabolic process	P	0.027387541526333378	20	11	944	1218	over	contiglow00222, contiglow00882, contiglow00069, contiglow02548, contiglow00374, contiglow03606, contiglow03960, contiglow00333, contiglow03456, contiglow02801, contiglow04071, contiglow00951, contiglow01238, contiglow00471, contiglow00460, contiglow01523, contiglow00798, contiglow00418, contiglow01025, contiglow02461	contignorm00897, contignorm05036, contignorm04224, contignorm00471, contignorm00460, contignorm06377, contignorm00069, contignorm00309, contignorm04651, contignorm00222, contignorm02745
GO:0006643	membrane lipid metabolic process	P	0.027387541526333378	20	11	944	1218	over	contiglow00222, contiglow00882, contiglow00069, contiglow02548, contiglow00374, contiglow03606, contiglow03960, contiglow00333, contiglow03456, contiglow02801, contiglow04071, contiglow00951, contiglow01238, contiglow00471, contiglow00460, contiglow01523, contiglow00798, contiglow00418, contiglow01025, contiglow02461	contignorm00897, contignorm05036, contignorm04224, contignorm00471, contignorm00460, contignorm06377, contignorm00069, contignorm00309, contignorm04651, contignorm00222, contignorm02745
GO:0016881	acid-amino acid ligase activity	F	0.027387541526333378	20	11	944	1218	over	contiglow01679, contiglow01615, contiglow00524, contiglow00694, contiglow00679, contiglow02810, contiglow07350, contiglow01283, contiglow04520, contiglow01709, contiglow05154, contiglow02676, contiglow05923, contiglow00900, contiglow01545, contiglow01031, contiglow02903, contiglow00295, contiglow02441, contiglow01354	contignorm00885, contignorm05073, contignorm04459, contignorm02810, contignorm03561, contignorm01364, contignorm02441, contignorm04975, contignorm01354, contignorm03877, contignorm01693
GO:0010467	gene expression	P	0.027422530327815865	227	241	737	988	over	contiglow02417, contiglow04145, contiglow01324, contiglow06663, contiglow00233, contiglow02752, contiglow05566, contiglow00222, contiglow00580, contiglow01307, contiglow04913, contiglow03035, contiglow04474, contiglow04111, contiglow00219, contiglow00217, contiglow02737, contiglow02736, contiglow00202, contiglow07277, contiglow03811, contiglow06627, contiglow00557, contiglow02287, contiglow03801,…	contignorm02710, contignorm01622, contignorm01620, contignorm00899, contignorm00892, contignorm01975, contignorm01611, contignorm00889, contignorm00523, contignorm00885, contignorm07249, contignorm00507, contignorm00865, contignorm07595, contignorm00852, contignorm00851, contignorm01934, contignorm06482, contignorm00833, contignorm00830, contignorm07202, contignorm01915, contignorm00818, contigno…
GO:0006396	RNA processing	P	0.028000978405978663	49	39	915	1190	over	contiglow02417, contiglow01324, contiglow05566, contiglow01307, contiglow04913, contiglow00219, contiglow00217, contiglow00202, contiglow03801, contiglow01995, contiglow06611, contiglow00537, contiglow01950, contiglow00070, contiglow06916, contiglow01489, contiglow03628, contiglow01455, contiglow02088, contiglow07052, contiglow00321, contiglow01734, contiglow01732, contiglow00638, contiglow00633,…	contignorm01622, contignorm01611, contignorm06482, contignorm07202, contignorm02088, contignorm05682, contignorm02360, contignorm02332, contignorm03756, contignorm01543, contignorm00451, contignorm01539, contignorm00446, contignorm00779, contignorm00767, contignorm07488, contignorm04130, contignorm05566, contignorm03005, contignorm06611, contignorm01489, contignorm00675, contignorm01732, contigno…
GO:0046933	hydrogen ion transporting ATP synthase activity, rotational mechanism	F	0.028472498946390666	1	10	963	1219	under	contiglow00250	contignorm06187, contignorm04597, contignorm05631, contignorm06025, contignorm00727, contignorm04142, contignorm00306, contignorm00666, contignorm00622, contignorm00250
GO:0030018	Z disc	C	0.028472498946390666	1	10	963	1219	under	contiglow00526	contignorm00893, contignorm00874, contignorm03744, contignorm00442, contignorm01169, contignorm00048, contignorm01125, contignorm00663, contignorm01006, contignorm02734
GO:0031674	I band	C	0.028472498946390666	1	10	963	1219	under	contiglow00526	contignorm00893, contignorm00874, contignorm03744, contignorm00442, contignorm01169, contignorm00048, contignorm01125, contignorm00663, contignorm01006, contignorm02734
GO:0033333	fin development	P	0.02881621349299708	3	14	961	1215	under	contiglow00940, contiglow00733, contiglow01804	contignorm01622, contignorm02945, contignorm00407, contignorm00733, contignorm03368, contignorm02586, contignorm00049, contignorm00398, contignorm02854, contignorm00318, contignorm00657, contignorm00940, contignorm00928, contignorm00901
GO:0015935	small ribosomal subunit	C	0.02881621349299708	3	14	961	1215	under	contiglow06663, contiglow06611, contiglow06450	contignorm06482, contignorm05682, contignorm03146, contignorm01272, contignorm05251, contignorm06663, contignorm06611, contignorm03685, contignorm07018, contignorm05152, contignorm06563, contignorm04381, contignorm06524, contignorm07293
GO:0042611	MHC protein complex	C	0.028920117621405225	3	15	961	1214	under	contiglow00322, contiglow07103, contiglow00250	contignorm02055, contignorm02399, contignorm04562, contignorm05995, contignorm00167, contignorm00416, contignorm00727, contignorm03376, contignorm00322, contignorm00306, contignorm00666, contignorm00622, contignorm04368, contignorm00250, contignorm00225
GO:0031960	response to corticosteroid stimulus	P	0.028920117621405225	3	15	961	1214	under	contiglow00489, contiglow02191, contiglow03514	contignorm01943, contignorm06126, contignorm03172, contignorm02025, contignorm03459, contignorm03046, contignorm01169, contignorm03682, contignorm07381, contignorm00600, contignorm02191, contignorm02474, contignorm01373, contignorm02760, contignorm02734
GO:0051384	response to glucocorticoid stimulus	P	0.028920117621405225	3	15	961	1214	under	contiglow00489, contiglow02191, contiglow03514	contignorm01943, contignorm06126, contignorm03172, contignorm02025, contignorm03459, contignorm03046, contignorm01169, contignorm03682, contignorm07381, contignorm00600, contignorm02191, contignorm02474, contignorm01373, contignorm02760, contignorm02734
GO:0071900	regulation of protein serine/threonine kinase activity	P	0.029127145476088252	15	7	949	1222	over	contiglow02723, contiglow00506, contiglow05848, contiglow00057, contiglow00004, contiglow00686, contiglow00679, contiglow02813, contiglow01293, contiglow05983, contiglow06260, contiglow02158, contiglow00769, contiglow02461, contiglow01002	contignorm00506, contignorm06144, contignorm01293, contignorm00428, contignorm00057, contignorm00004, contignorm06260
GO:0009063	cellular amino acid catabolic process	P	0.02914809841538565	29	60	935	1169	under	contiglow00228, contiglow01979, contiglow02247, contiglow00867, contiglow05848, contiglow00839, contiglow01100, contiglow00347, contiglow00342, contiglow04239, contiglow01407, contiglow00313, contiglow02015, contiglow00624, contiglow04086, contiglow00182, contiglow00176, contiglow00138, contiglow00125, contiglow04019, contiglow00457, contiglow01097, contiglow00429, contiglow06840, contiglow01037,…	contignorm06186, contignorm00508, contignorm00867, contignorm01943, contignorm06139, contignorm02091, contignorm03172, contignorm04239, contignorm05678, contignorm03105, contignorm03451, contignorm06707, contignorm00182, contignorm00180, contignorm00176, contignorm00153, contignorm00152, contignorm00138, contignorm07155, contignorm06056, contignorm00718, contignorm03046, contignorm03393, contigno…
GO:0044427	chromosomal part	C	0.029179371599923672	37	27	927	1202	over	contiglow01305, contiglow04474, contiglow00217, contiglow02737, contiglow03811, contiglow01198, contiglow00895, contiglow03699, contiglow01965, contiglow03312, contiglow00057, contiglow00847, contiglow00045, contiglow02529, contiglow00353, contiglow01795, contiglow02077, contiglow01766, contiglow01402, contiglow04555, contiglow03905, contiglow01734, contiglow02810, contiglow00626, contiglow04842,…	contignorm02041, contignorm00127, contignorm02653, contignorm07195, contignorm02954, contignorm01869, contignorm00767, contignorm07442, contignorm03007, contignorm03353, contignorm04413, contignorm00057, contignorm02565, contignorm00373, contignorm02542, contignorm03925, contignorm00663, contignorm00648, contignorm03905, contignorm02810, contignorm00626, contignorm04975, contignorm03877, contigno…
GO:0016746	transferase activity, transferring acyl groups	F	0.029246282831604256	14	35	950	1194	under	contiglow00570, contiglow04444, contiglow00078, contiglow04060, contiglow00155, contiglow00490, contiglow04378, contiglow00119, contiglow00460, contiglow01895, contiglow01097, contiglow00798, contiglow06828, contiglow00728	contignorm00508, contignorm00814, contignorm05002, contignorm02065, contignorm02021, contignorm00191, contignorm04880, contignorm01201, contignorm00119, contignorm03736, contignorm00460, contignorm00799, contignorm00403, contignorm06377, contignorm04197, contignorm04497, contignorm01172, contignorm04430, contignorm04791, contignorm00078, contignorm03682, contignorm01492, contignorm00350, contigno…
GO:0022627	cytosolic small ribosomal subunit	C	0.029261736673885822	2	12	962	1217	under	contiglow06663, contiglow06611	contignorm06482, contignorm05682, contignorm01272, contignorm05251, contignorm06663, contignorm06611, contignorm07018, contignorm05152, contignorm06563, contignorm04381, contignorm06524, contignorm07293
GO:0006013	mannose metabolic process	P	0.029261736673885822	2	12	962	1217	under	contiglow02563, contiglow00030	contignorm00519, contignorm01901, contignorm02060, contignorm01256, contignorm02312, contignorm01125, contignorm00030, contignorm00930, contignorm03282, contignorm01096, contignorm01024, contignorm03505
GO:0006000	fructose metabolic process	P	0.029261736673885822	2	12	962	1217	under	contiglow02563, contiglow00030	contignorm00519, contignorm01901, contignorm02060, contignorm01256, contignorm02312, contignorm01125, contignorm00030, contignorm00930, contignorm03282, contignorm01096, contignorm01024, contignorm03505
GO:0004867	serine-type endopeptidase inhibitor activity	F	0.029261736673885822	2	12	962	1217	under	contiglow00017, contiglow00742	contignorm01608, contignorm01902, contignorm00422, contignorm00771, contignorm07135, contignorm00742, contignorm02241, contignorm00027, contignorm00017, contignorm01400, contignorm00625, contignorm00559
GO:0016773	phosphotransferase activity, alcohol group as acceptor	F	0.029618170894115375	30	20	934	1209	over	contiglow00243, contiglow01327, contiglow05566, contiglow01308, contiglow03038, contiglow02723, contiglow04439, contiglow00063, contiglow05834, contiglow00058, contiglow00031, contiglow00343, contiglow07052, contiglow04227, contiglow03135, contiglow00301, contiglow03456, contiglow02359, contiglow01267, contiglow00971, contiglow00456, contiglow05780, contiglow02963, contiglow02961, contiglow00797,…	contignorm05621, contignorm02354, contignorm00128, contignorm02654, contignorm00420, contignorm04156, contignorm05566, contignorm06990, contignorm03352, contignorm00079, contignorm00063, contignorm00058, contignorm05834, contignorm00031, contignorm03925, contignorm00603, contignorm03505, contignorm00243, contignorm01327, contignorm01308
GO:0034645	cellular macromolecule biosynthetic process	P	0.029745168827772173	195	204	769	1025	over	contiglow04145, contiglow06663, contiglow00233, contiglow02752, contiglow05566, contiglow00222, contiglow00580, contiglow01308, contiglow01307, contiglow04913, contiglow04474, contiglow04111, contiglow04470, contiglow00217, contiglow02737, contiglow02736, contiglow07277, contiglow03811, contiglow02287, contiglow03801, contiglow01995, contiglow06611, contiglow05095, contiglow01198, contiglow02710,…	contignorm02710, contignorm01622, contignorm01620, contignorm00899, contignorm00892, contignorm01975, contignorm00889, contignorm00523, contignorm00885, contignorm07253, contignorm00517, contignorm07249, contignorm00507, contignorm00865, contignorm00851, contignorm01934, contignorm06482, contignorm00833, contignorm00830, contignorm07202, contignorm01915, contignorm00818, contignorm03190, contigno…
GO:0009893	positive regulation of metabolic process	P	0.029908351977841464	95	89	869	1140	over	contiglow03857, contiglow02758, contiglow05566, contiglow00580, contiglow01308, contiglow04475, contiglow04474, contiglow02737, contiglow07277, contiglow03811, contiglow03019, contiglow06627, contiglow01198, contiglow02275, contiglow00895, contiglow01612, contiglow00527, contiglow01965, contiglow00080, contiglow00872, contiglow01950, contiglow00065, contiglow00856, contiglow00852, contiglow00057,…	contignorm00539, contignorm00899, contignorm00892, contignorm01975, contignorm00527, contignorm00523, contignorm00872, contignorm00500, contignorm00852, contignorm00833, contignorm00810, contignorm05002, contignorm04264, contignorm07518, contignorm03146, contignorm02041, contignorm03127, contignorm03459, contignorm02366, contignorm01245, contignorm03416, contignorm01593, contignorm02653, contigno…
GO:0035639	purine ribonucleoside triphosphate binding	F	0.03086225812392753	127	125	837	1104	over	contiglow02774, contiglow00249, contiglow00246, contiglow00243, contiglow01327, contiglow01688, contiglow00239, contiglow01679, contiglow01308, contiglow03038, contiglow04475, contiglow00219, contiglow04470, contiglow02298, contiglow02723, contiglow06183, contiglow00550, contiglow01195, contiglow01988, contiglow01620, contiglow02707, contiglow04439, contiglow01979, contiglow01612, contiglow03699,…	contignorm06188, contignorm06187, contignorm01622, contignorm01620, contignorm00538, contignorm01975, contignorm01974, contignorm00885, contignorm00506, contignorm06126, contignorm01915, contignorm06110, contignorm03199, contignorm05002, contignorm07518, contignorm05335, contignorm02055, contignorm03459, contignorm00192, contignorm02354, contignorm00172, contignorm05606, contignorm01593, contigno…
GO:0005739	mitochondrion	C	0.03090183744704772	148	232	816	997	under	contiglow02774, contiglow01688, contiglow01325, contiglow04932, contiglow01683, contiglow00238, contiglow00598, contiglow01676, contiglow06653, contiglow02752, contiglow00584, contiglow00582, contiglow01308, contiglow03038, contiglow01304, contiglow03033, contiglow00218, contiglow04470, contiglow00214, contiglow03380, contiglow00203, contiglow05543, contiglow00200, contiglow01644, contiglow00557,…	contignorm06188, contignorm06187, contignorm06186, contignorm01977, contignorm00889, contignorm00879, contignorm00514, contignorm00508, contignorm06499, contignorm01934, contignorm01930, contignorm06126, contignorm06110, contignorm00827, contignorm05022, contignorm00820, contignorm01901, contignorm00816, contignorm00806, contignorm02091, contignorm03172, contignorm05340, contignorm03166, contigno…
GO:0017076	purine nucleotide binding	F	0.03256234340092489	129	128	835	1101	over	contiglow02774, contiglow00249, contiglow00246, contiglow00243, contiglow01327, contiglow01688, contiglow00239, contiglow01679, contiglow01308, contiglow03038, contiglow04475, contiglow00219, contiglow04470, contiglow02298, contiglow02723, contiglow06183, contiglow00550, contiglow01195, contiglow01988, contiglow01620, contiglow02707, contiglow04439, contiglow01979, contiglow01612, contiglow03699,…	contignorm06188, contignorm06187, contignorm01622, contignorm01620, contignorm00538, contignorm01975, contignorm01974, contignorm00885, contignorm00506, contignorm06126, contignorm01915, contignorm06110, contignorm03199, contignorm05002, contignorm07518, contignorm05335, contignorm02055, contignorm03459, contignorm00192, contignorm02354, contignorm00172, contignorm05606, contignorm01593, contigno…
GO:0051276	chromosome organization	P	0.032706351657792114	30	21	934	1208	over	contiglow00580, contiglow04474, contiglow00217, contiglow02737, contiglow01965, contiglow02247, contiglow01950, contiglow03312, contiglow00045, contiglow00028, contiglow02529, contiglow00353, contiglow02077, contiglow01766, contiglow01734, contiglow02810, contiglow00996, contiglow00626, contiglow04046, contiglow00900, contiglow01895, contiglow00447, contiglow04690, contiglow05775, contiglow05774,…	contignorm00890, contignorm02041, contignorm00127, contignorm07195, contignorm00447, contignorm01806, contignorm07442, contignorm04497, contignorm03353, contignorm04791, contignorm02565, contignorm00028, contignorm00663, contignorm02810, contignorm01729, contignorm00626, contignorm01046, contignorm03877, contignorm01693, contignorm00241, contignorm03806
GO:0002009	morphogenesis of an epithelium	P	0.03328545201915844	24	15	940	1214	over	contiglow00580, contiglow00550, contiglow01988, contiglow00521, contiglow01966, contiglow00080, contiglow00031, contiglow07521, contiglow02092, contiglow04215, contiglow04555, contiglow01584, contiglow00130, contiglow00467, contiglow00461, contiglow01086, contiglow02158, contiglow04312, contiglow00411, contiglow00769, contiglow01804, contiglow00283, contiglow00267, contiglow04948	contignorm00889, contignorm01292, contignorm00142, contignorm00130, contignorm01525, contignorm03352, contignorm00080, contignorm04413, contignorm00031, contignorm00021, contignorm00332, contignorm00663, contignorm02489, contignorm00597, contignorm00550
GO:0005795	Golgi stack	C	0.033437828144794235	11	4	953	1225	over	contiglow02736, contiglow03803, contiglow02287, contiglow06171, contiglow00673, contiglow02371, contiglow00467, contiglow01025, contiglow03542, contiglow04150, contiglow00251	contignorm01922, contignorm01901, contignorm00403, contignorm00651
GO:0004713	protein tyrosine kinase activity	F	0.033437828144794235	11	4	953	1225	over	contiglow02723, contiglow04439, contiglow00058, contiglow00343, contiglow04227, contiglow03135, contiglow01267, contiglow02961, contiglow00797, contiglow00420, contiglow04188	contignorm02654, contignorm00420, contignorm00058, contignorm03925
GO:0044248	cellular catabolic process	P	0.0337410054691697	167	258	797	971	under	contiglow02774, contiglow00249, contiglow03857, contiglow00245, contiglow06663, contiglow00239, contiglow00238, contiglow00235, contiglow01679, contiglow00228, contiglow00589, contiglow00221, contiglow04475, contiglow00571, contiglow07277, contiglow03019, contiglow06627, contiglow01644, contiglow05095, contiglow01198, contiglow00544, contiglow01988, contiglow01979, contiglow01612, contiglow00527,…	contignorm06187, contignorm06186, contignorm01622, contignorm00897, contignorm01975, contignorm00527, contignorm00523, contignorm00508, contignorm00507, contignorm00867, contignorm00500, contignorm01943, contignorm06139, contignorm00848, contignorm00840, contignorm06482, contignorm00830, contignorm00827, contignorm03190, contignorm05002, contignorm02091, contignorm04264, contignorm03172, contigno…
GO:0016616	oxidoreductase activity, acting on the CH-OH group of donors, NAD or NADP as acceptor	F	0.03406650858574359	18	42	946	1187	under	contiglow00242, contiglow00544, contiglow01989, contiglow00060, contiglow00030, contiglow01100, contiglow00014, contiglow00803, contiglow00330, contiglow02825, contiglow04817, contiglow00118, contiglow04369, contiglow00781, contiglow01053, contiglow01037, contiglow00285, contiglow00259	contignorm01989, contignorm00508, contignorm01901, contignorm03190, contignorm00803, contignorm03451, contignorm00180, contignorm01256, contignorm02691, contignorm04860, contignorm00493, contignorm00118, contignorm01550, contignorm00792, contignorm00781, contignorm07768, contignorm07756, contignorm01153, contignorm00060, contignorm02586, contignorm00030, contignorm01100, contignorm00014, contigno…
GO:0045333	cellular respiration	P	0.03406650858574359	18	42	946	1187	under	contiglow00249, contiglow00238, contiglow03380, contiglow00544, contiglow00047, contiglow00005, contiglow00363, contiglow03111, contiglow02825, contiglow00653, contiglow02359, contiglow00621, contiglow02309, contiglow00122, contiglow04817, contiglow01097, contiglow00735, contiglow00726	contignorm06499, contignorm03111, contignorm02354, contignorm00493, contignorm02309, contignorm01201, contignorm00792, contignorm02609, contignorm07491, contignorm00727, contignorm00726, contignorm05275, contignorm04151, contignorm07768, contignorm07401, contignorm03056, contignorm07731, contignorm03380, contignorm03375, contignorm01492, contignorm00047, contignorm00032, contignorm00005, contigno…
GO:0015077	monovalent inorganic cation transmembrane transporter activity	F	0.034977087951945235	13	33	951	1196	under	contiglow00223, contiglow01304, contiglow00087, contiglow00852, contiglow01907, contiglow03111, contiglow00653, contiglow05989, contiglow00959, contiglow00159, contiglow00726, contiglow00273, contiglow00250	contignorm06187, contignorm00852, contignorm00810, contignorm02093, contignorm05340, contignorm04597, contignorm03111, contignorm05631, contignorm07491, contignorm06025, contignorm00727, contignorm00726, contignorm07401, contignorm04142, contignorm03056, contignorm00087, contignorm04764, contignorm00332, contignorm00306, contignorm00666, contignorm00653, contignorm00622, contignorm05103, contigno…
GO:0065008	regulation of biological quality	P	0.0351674420454058	118	190	846	1039	under	contiglow04145, contiglow03857, contiglow00243, contiglow00242, contiglow00238, contiglow00596, contiglow05563, contiglow00580, contiglow01308, contiglow03811, contiglow00557, contiglow01193, contiglow01989, contiglow01988, contiglow01187, contiglow01171, contiglow00527, contiglow00526, contiglow00084, contiglow00080, contiglow00078, contiglow00507, contiglow05848, contiglow00866, contiglow02235,…	contignorm01989, contignorm00899, contignorm00893, contignorm00892, contignorm01975, contignorm00527, contignorm00523, contignorm00880, contignorm01608, contignorm00874, contignorm00873, contignorm07249, contignorm00507, contignorm01947, contignorm01943, contignorm00852, contignorm01902, contignorm00810, contignorm03190, contignorm05682, contignorm03134, contignorm05630, contignorm03459, contigno…
GO:0043170	macromolecule metabolic process	P	0.03520189169634394	410	468	554	761	over	contiglow02417, contiglow04145, contiglow00243, contiglow01327, contiglow01325, contiglow01324, contiglow06663, contiglow00238, contiglow04490, contiglow00596, contiglow00233, contiglow01679, contiglow06653, contiglow03042, contiglow04127, contiglow02752, contiglow05566, contiglow00222, contiglow00221, contiglow00580, contiglow01308, contiglow01307, contiglow01305, contiglow04913, contiglow03035,…	contignorm02710, contignorm01622, contignorm01620, contignorm00539, contignorm00538, contignorm00899, contignorm00531, contignorm00892, contignorm01975, contignorm01611, contignorm00889, contignorm00523, contignorm00885, contignorm07253, contignorm01608, contignorm01967, contignorm00517, contignorm05073, contignorm00872, contignorm07249, contignorm00508, contignorm00507, contignorm00506, contigno…
GO:0010604	positive regulation of macromolecule metabolic process	P	0.035535265213190254	87	81	877	1148	over	contiglow05566, contiglow00580, contiglow01308, contiglow04475, contiglow04474, contiglow02737, contiglow07277, contiglow03811, contiglow03019, contiglow06627, contiglow01198, contiglow02275, contiglow00895, contiglow01612, contiglow01965, contiglow00080, contiglow00872, contiglow01950, contiglow00065, contiglow00856, contiglow00852, contiglow00057, contiglow05819, contiglow00833, contiglow00393,…	contignorm00539, contignorm00899, contignorm00892, contignorm01975, contignorm00523, contignorm00872, contignorm00500, contignorm00852, contignorm00833, contignorm00810, contignorm05002, contignorm04264, contignorm07518, contignorm03146, contignorm02041, contignorm03127, contignorm03459, contignorm02366, contignorm01245, contignorm03416, contignorm01593, contignorm02653, contignorm00471, contigno…
GO:0044454	nuclear chromosome part	C	0.036803955333825814	13	6	951	1223	over	contiglow01198, contiglow01965, contiglow03312, contiglow00847, contiglow00045, contiglow01795, contiglow02077, contiglow01766, contiglow02810, contiglow04842, contiglow04046, contiglow05774, contiglow01804	contignorm01869, contignorm00767, contignorm03925, contignorm00648, contignorm02810, contignorm01693
GO:0044283	small molecule biosynthetic process	P	0.036884915754342405	51	93	913	1136	under	contiglow00235, contiglow00233, contiglow00589, contiglow03038, contiglow01664, contiglow00570, contiglow00087, contiglow00867, contiglow05848, contiglow00060, contiglow05834, contiglow00055, contiglow01130, contiglow00840, contiglow00035, contiglow00019, contiglow03628, contiglow00014, contiglow00005, contiglow00347, contiglow00342, contiglow00333, contiglow01762, contiglow00313, contiglow07350,…	contignorm06186, contignorm01977, contignorm07253, contignorm00508, contignorm00867, contignorm01943, contignorm07587, contignorm00840, contignorm06126, contignorm02091, contignorm03172, contignorm02065, contignorm02021, contignorm03451, contignorm00191, contignorm05621, contignorm01278, contignorm00182, contignorm00180, contignorm00170, contignorm00169, contignorm00156, contignorm01234, contigno…
GO:0030414	peptidase inhibitor activity	F	0.03714875388486584	7	22	957	1207	under	contiglow00017, contiglow01283, contiglow00189, contiglow00606, contiglow00104, contiglow01843, contiglow00742	contignorm06184, contignorm01608, contignorm01902, contignorm00807, contignorm06745, contignorm00104, contignorm00422, contignorm01508, contignorm00771, contignorm07135, contignorm00742, contignorm02294, contignorm02260, contignorm02241, contignorm00027, contignorm00017, contignorm02855, contignorm01400, contignorm00625, contignorm00606, contignorm02496, contignorm00559
GO:0007259	JAK-STAT cascade	P	0.037207981180683025	4	0	960	1229	over	contiglow00065, contiglow01908, contiglow02461, contiglow01814
GO:0001841	neural tube formation	P	0.037207981180683025	4	0	960	1229	over	contiglow00467, contiglow00461, contiglow02158, contiglow04948
GO:0030183	B cell differentiation	P	0.037207981180683025	4	0	960	1229	over	contiglow04227, contiglow01557, contiglow01814, contiglow01002
GO:0032555	purine ribonucleotide binding	F	0.03735087170001704	128	127	836	1102	over	contiglow02774, contiglow00249, contiglow00246, contiglow00243, contiglow01327, contiglow01688, contiglow00239, contiglow01679, contiglow01308, contiglow03038, contiglow04475, contiglow00219, contiglow04470, contiglow02298, contiglow02723, contiglow06183, contiglow00550, contiglow01195, contiglow01988, contiglow01620, contiglow02707, contiglow04439, contiglow01979, contiglow01612, contiglow03699,…	contignorm06188, contignorm06187, contignorm01622, contignorm01620, contignorm00538, contignorm01975, contignorm01974, contignorm00885, contignorm00506, contignorm06126, contignorm01915, contignorm06110, contignorm03199, contignorm05002, contignorm07518, contignorm05335, contignorm02055, contignorm03459, contignorm00192, contignorm02354, contignorm00172, contignorm05606, contignorm01593, contigno…
GO:0005730	nucleolus	C	0.03783759502372467	82	76	882	1153	over	contiglow00249, contiglow06663, contiglow05566, contiglow01307, contiglow00215, contiglow00202, contiglow02723, contiglow03801, contiglow05891, contiglow01995, contiglow06611, contiglow01198, contiglow04444, contiglow02707, contiglow00537, contiglow01978, contiglow01615, contiglow01612, contiglow00524, contiglow01965, contiglow05067, contiglow01950, contiglow00868, contiglow05848, contiglow02235,…	contignorm06186, contignorm01622, contignorm01611, contignorm01934, contignorm00842, contignorm05002, contignorm03161, contignorm05682, contignorm02038, contignorm00192, contignorm02337, contignorm02332, contignorm02681, contignorm01595, contignorm01593, contignorm02653, contignorm00459, contignorm01539, contignorm00447, contignorm00436, contignorm01873, contignorm00428, contignorm07155, contigno…
GO:0006366	transcription from RNA polymerase II promoter	P	0.03785701837654945	49	40	915	1189	over	contiglow05566, contiglow00580, contiglow01307, contiglow00217, contiglow07277, contiglow03801, contiglow01995, contiglow01198, contiglow00895, contiglow06156, contiglow03699, contiglow01965, contiglow01950, contiglow01142, contiglow00856, contiglow05819, contiglow06100, contiglow00028, contiglow05344, contiglow00353, contiglow02077, contiglow07052, contiglow06761, contiglow01766, contiglow03127,…	contignorm00523, contignorm07249, contignorm00830, contignorm07202, contignorm02041, contignorm03127, contignorm01293, contignorm03459, contignorm03416, contignorm03756, contignorm00471, contignorm00771, contignorm01806, contignorm00709, contignorm04130, contignorm05566, contignorm04459, contignorm06989, contignorm03005, contignorm04791, contignorm01169, contignorm02587, contignorm02212, contigno…
GO:0015947	methane metabolic process	P	0.037965801499979156	0	6	964	1223	under		contignorm02028, contignorm00184, contignorm01550, contignorm01153, contignorm01774, contignorm02146
GO:0045263	proton-transporting ATP synthase complex, coupling factor F(o)	C	0.037965801499979156	0	6	964	1223	under		contignorm05340, contignorm04597, contignorm04142, contignorm04764, contignorm05103, contignorm02770
GO:0051591	response to cAMP	P	0.037965801499979156	0	6	964	1223	under		contignorm01943, contignorm06126, contignorm06668, contignorm04413, contignorm07005, contignorm02760
GO:0030331	estrogen receptor binding	F	0.037965801499979156	0	6	964	1223	under		contignorm00889, contignorm01292, contignorm04497, contignorm04791, contignorm00663, contignorm00547
GO:0002761	regulation of myeloid leukocyte differentiation	P	0.037965801499979156	0	6	964	1223	under		contignorm02939, contignorm06668, contignorm00307, contignorm00663, contignorm07005, contignorm00241
GO:0070301	cellular response to hydrogen peroxide	P	0.037965801499979156	0	6	964	1223	under		contignorm01930, contignorm02025, contignorm00184, contignorm02674, contignorm04413, contignorm03325
GO:0016832	aldehyde-lyase activity	F	0.037965801499979156	0	6	964	1223	under		contignorm00848, contignorm02060, contignorm02355, contignorm01125, contignorm00373, contignorm02547
GO:0043446	cellular alkane metabolic process	P	0.037965801499979156	0	6	964	1223	under		contignorm02028, contignorm00184, contignorm01550, contignorm01153, contignorm01774, contignorm02146
GO:0060322	head development	P	0.037965801499979156	0	6	964	1223	under		contignorm01920, contignorm00449, contignorm00906, contignorm00901, contignorm02127, contignorm01631
GO:0060589	nucleoside-triphosphatase regulator activity	F	0.03965158702836944	9	3	955	1226	over	contiglow04475, contiglow00013, contiglow06731, contiglow00999, contiglow03288, contiglow01513, contiglow01051, contiglow01845, contiglow02113	contignorm00013, contignorm00314, contignorm02113
GO:0071902	positive regulation of protein serine/threonine kinase activity	P	0.03965158702836944	9	3	955	1226	over	contiglow00057, contiglow00004, contiglow00686, contiglow00679, contiglow05983, contiglow06260, contiglow02158, contiglow02461, contiglow01002	contignorm00057, contignorm00004, contignorm06260
GO:0043473	pigmentation	P	0.03965158702836944	9	3	955	1226	over	contiglow04475, contiglow01171, contiglow01950, contiglow02235, contiglow01927, contiglow07521, contiglow02954, contiglow00707, contiglow04152	contignorm02954, contignorm00707, contignorm03007
GO:0005515	protein binding	F	0.039806851134451426	419	480	545	749	over	contiglow00246, contiglow00245, contiglow00243, contiglow04932, contiglow06663, contiglow00596, contiglow00233, contiglow01679, contiglow01676, contiglow01314, contiglow06656, contiglow04125, contiglow03834, contiglow05566, contiglow00223, contiglow00584, contiglow00580, contiglow01309, contiglow03038, contiglow01305, contiglow01666, contiglow01304, contiglow04475, contiglow04474, contiglow04111,…	contignorm02710, contignorm01627, contignorm06187, contignorm06186, contignorm01622, contignorm00539, contignorm00538, contignorm00899, contignorm00897, contignorm00893, contignorm00892, contignorm01977, contignorm01975, contignorm01611, contignorm00527, contignorm00889, contignorm00523, contignorm00885, contignorm00880, contignorm07253, contignorm01967, contignorm00879, contignorm05078, contigno…
GO:0006006	glucose metabolic process	P	0.04005277347077232	23	49	941	1180	under	contiglow00249, contiglow00238, contiglow01308, contiglow01669, contiglow03038, contiglow02709, contiglow02563, contiglow01100, contiglow00005, contiglow00361, contiglow00357, contiglow00335, contiglow02825, contiglow00489, contiglow00488, contiglow00118, contiglow00113, contiglow00426, contiglow00781, contiglow00769, contiglow00285, contiglow00715, contiglow03514	contignorm07253, contignorm00519, contignorm00848, contignorm02060, contignorm01245, contignorm04860, contignorm01234, contignorm02663, contignorm00488, contignorm00118, contignorm00469, contignorm01544, contignorm00426, contignorm00781, contignorm00715, contignorm00708, contignorm04156, contignorm03046, contignorm03036, contignorm07731, contignorm06990, contignorm01189, contignorm01169, contigno…
GO:0032787	monocarboxylic acid metabolic process	P	0.041570971902856774	49	89	915	1140	under	contiglow00249, contiglow03038, contiglow01664, contiglow00214, contiglow00211, contiglow00544, contiglow01979, contiglow00527, contiglow00087, contiglow00839, contiglow00035, contiglow00030, contiglow01100, contiglow00019, contiglow03628, contiglow00014, contiglow00005, contiglow00356, contiglow04239, contiglow00335, contiglow00330, contiglow02054, contiglow00301, contiglow02825, contiglow00190,…	contignorm06186, contignorm01977, contignorm00527, contignorm07253, contignorm00508, contignorm00827, contignorm01901, contignorm03190, contignorm03172, contignorm05692, contignorm02065, contignorm04239, contignorm02054, contignorm02021, contignorm03451, contignorm00191, contignorm00190, contignorm06707, contignorm03444, contignorm00182, contignorm00180, contignorm02355, contignorm01256, contigno…
GO:0051347	positive regulation of transferase activity	P	0.04213260424518895	22	14	942	1215	over	contiglow00080, contiglow00057, contiglow00004, contiglow00686, contiglow00679, contiglow03922, contiglow00301, contiglow03474, contiglow05983, contiglow06260, contiglow04071, contiglow00478, contiglow00104, contiglow02158, contiglow00783, contiglow00421, contiglow01868, contiglow01859, contiglow02918, contiglow02461, contiglow01002, contiglow04150	contignorm00892, contignorm01975, contignorm01245, contignorm00104, contignorm00783, contignorm01189, contignorm00080, contignorm00073, contignorm00057, contignorm00004, contignorm01772, contignorm06260, contignorm00618, contignorm00549
GO:0033674	positive regulation of kinase activity	P	0.04213260424518895	22	14	942	1215	over	contiglow00080, contiglow00057, contiglow00004, contiglow00686, contiglow00679, contiglow03922, contiglow00301, contiglow03474, contiglow05983, contiglow06260, contiglow04071, contiglow00478, contiglow00104, contiglow02158, contiglow00783, contiglow00421, contiglow01868, contiglow01859, contiglow02918, contiglow02461, contiglow01002, contiglow04150	contignorm00892, contignorm01975, contignorm01245, contignorm00104, contignorm00783, contignorm01189, contignorm00080, contignorm00073, contignorm00057, contignorm00004, contignorm01772, contignorm06260, contignorm00618, contignorm00549
GO:0016747	transferase activity, transferring acyl groups other than amino-acyl groups	F	0.04249509292887867	12	31	952	1198	under	contiglow00570, contiglow00078, contiglow04060, contiglow00155, contiglow00490, contiglow00119, contiglow00460, contiglow01895, contiglow01097, contiglow00798, contiglow06828, contiglow00728	contignorm00508, contignorm00814, contignorm02065, contignorm02021, contignorm00191, contignorm04880, contignorm00119, contignorm03736, contignorm00460, contignorm00799, contignorm00403, contignorm06377, contignorm04197, contignorm04497, contignorm01172, contignorm04430, contignorm04791, contignorm00078, contignorm03682, contignorm00350, contignorm00616, contignorm00607, contignorm04060, contigno…
GO:0050789	regulation of biological process	P	0.04323053638215706	406	465	558	764	over	contiglow02774, contiglow04145, contiglow03857, contiglow00245, contiglow00243, contiglow01327, contiglow04932, contiglow06663, contiglow02403, contiglow00238, contiglow04490, contiglow00235, contiglow00596, contiglow03042, contiglow02758, contiglow05566, contiglow00221, contiglow00580, contiglow01309, contiglow01308, contiglow01307, contiglow01666, contiglow04913, contiglow01664, contiglow04475,…	contignorm02710, contignorm01627, contignorm06184, contignorm01622, contignorm00539, contignorm00899, contignorm00893, contignorm00892, contignorm01977, contignorm01975, contignorm00527, contignorm00889, contignorm00887, contignorm00523, contignorm00885, contignorm00880, contignorm01608, contignorm01967, contignorm01602, contignorm00512, contignorm00874, contignorm00872, contignorm07249, contigno…
GO:0034220	ion transmembrane transport	P	0.044116890051231906	10	27	954	1202	under	contiglow00243, contiglow00223, contiglow01308, contiglow00852, contiglow01907, contiglow03111, contiglow00608, contiglow00959, contiglow03514, contiglow00250	contignorm06187, contignorm00852, contignorm00810, contignorm02093, contignorm05340, contignorm04597, contignorm03111, contignorm05631, contignorm01251, contignorm06025, contignorm00727, contignorm04142, contignorm01169, contignorm00067, contignorm04764, contignorm00306, contignorm00666, contignorm00663, contignorm00622, contignorm05103, contignorm01373, contignorm00250, contignorm00243, contigno…
GO:0006259	DNA metabolic process	P	0.04443411755004725	57	49	907	1180	over	contiglow04127, contiglow05566, contiglow04474, contiglow04470, contiglow07277, contiglow01191, contiglow01971, contiglow01965, contiglow00080, contiglow04778, contiglow00069, contiglow03312, contiglow03671, contiglow01142, contiglow00847, contiglow02213, contiglow00045, contiglow05819, contiglow00028, contiglow02537, contiglow02529, contiglow02878, contiglow02077, contiglow07052, contiglow00686,…	contignorm01975, contignorm02089, contignorm03146, contignorm01291, contignorm07809, contignorm02337, contignorm04504, contignorm00132, contignorm00127, contignorm02653, contignorm07195, contignorm00447, contignorm00428, contignorm00788, contignorm01869, contignorm02939, contignorm07442, contignorm06668, contignorm05566, contignorm03028, contignorm03353, contignorm00080, contignorm04414, contigno…
GO:0015672	monovalent inorganic cation transport	P	0.04463192911882115	21	45	943	1184	under	contiglow00243, contiglow00223, contiglow01308, contiglow01304, contiglow03380, contiglow00087, contiglow00852, contiglow01907, contiglow03111, contiglow00653, contiglow06278, contiglow02359, contiglow00621, contiglow00959, contiglow00159, contiglow02309, contiglow00122, contiglow00726, contiglow00289, contiglow00273, contiglow00250	contignorm06187, contignorm00852, contignorm06499, contignorm00810, contignorm02093, contignorm05340, contignorm04597, contignorm03111, contignorm05631, contignorm02354, contignorm05610, contignorm02309, contignorm07491, contignorm06025, contignorm00727, contignorm00726, contignorm05275, contignorm04151, contignorm07401, contignorm04142, contignorm03056, contignorm03380, contignorm03375, contigno…
GO:0042537	benzene-containing compound metabolic process	P	0.04469816525086861	6	19	958	1210	under	contiglow05500, contiglow00839, contiglow00320, contiglow04086, contiglow06840, contiglow01037	contignorm06186, contignorm00508, contignorm05678, contignorm03451, contignorm00180, contignorm07155, contignorm04471, contignorm04458, contignorm05500, contignorm00320, contignorm01765, contignorm00312, contignorm00616, contignorm04086, contignorm00922, contignorm01037, contignorm03537, contignorm03518, contignorm00586
GO:0032553	ribonucleotide binding	F	0.04510083656013234	128	129	836	1100	over	contiglow02774, contiglow00249, contiglow00246, contiglow00243, contiglow01327, contiglow01688, contiglow00239, contiglow01679, contiglow01308, contiglow03038, contiglow04475, contiglow00219, contiglow04470, contiglow02298, contiglow02723, contiglow06183, contiglow00550, contiglow01195, contiglow01988, contiglow01620, contiglow02707, contiglow04439, contiglow01979, contiglow01612, contiglow03699,…	contignorm06188, contignorm06187, contignorm01622, contignorm01620, contignorm00538, contignorm01975, contignorm01974, contignorm00885, contignorm07253, contignorm00506, contignorm06126, contignorm01915, contignorm06110, contignorm03199, contignorm05002, contignorm07518, contignorm05335, contignorm02055, contignorm03459, contignorm00192, contignorm02354, contignorm00172, contignorm05606, contigno…
GO:0043292	contractile fiber	C	0.04513658195976055	3	13	961	1216	under	contiglow00526, contiglow03408, contiglow00443	contignorm00893, contignorm00874, contignorm03744, contignorm00449, contignorm00442, contignorm01169, contignorm00048, contignorm01125, contignorm00387, contignorm00310, contignorm00663, contignorm01006, contignorm02734
GO:0033334	fin morphogenesis	P	0.04513658195976055	3	13	961	1216	under	contiglow00940, contiglow00733, contiglow01804	contignorm01622, contignorm02945, contignorm00407, contignorm00733, contignorm03368, contignorm02586, contignorm00398, contignorm02854, contignorm00318, contignorm00657, contignorm00940, contignorm00928, contignorm00901
GO:0014075	response to amine stimulus	P	0.04513658195976055	3	13	961	1216	under	contiglow00478, contiglow00424, contiglow03514	contignorm01943, contignorm06126, contignorm03459, contignorm00449, contignorm06668, contignorm01169, contignorm01104, contignorm07005, contignorm00928, contignorm00901, contignorm02474, contignorm01373, contignorm02734
GO:0044449	contractile fiber part	C	0.04513658195976055	3	13	961	1216	under	contiglow00526, contiglow03408, contiglow00443	contignorm00893, contignorm00874, contignorm03744, contignorm00449, contignorm00442, contignorm01169, contignorm00048, contignorm01125, contignorm00387, contignorm00310, contignorm00663, contignorm01006, contignorm02734
GO:0030017	sarcomere	C	0.04513658195976055	3	13	961	1216	under	contiglow00526, contiglow03408, contiglow00443	contignorm00893, contignorm00874, contignorm03744, contignorm00449, contignorm00442, contignorm01169, contignorm00048, contignorm01125, contignorm00387, contignorm00310, contignorm00663, contignorm01006, contignorm02734
GO:0030016	myofibril	C	0.04513658195976055	3	13	961	1216	under	contiglow00526, contiglow03408, contiglow00443	contignorm00893, contignorm00874, contignorm03744, contignorm00449, contignorm00442, contignorm01169, contignorm00048, contignorm01125, contignorm00387, contignorm00310, contignorm00663, contignorm01006, contignorm02734
GO:0016860	intramolecular oxidoreductase activity	F	0.04513658195976055	3	13	961	1216	under	contiglow02709, contiglow00507, contiglow00361	contignorm00519, contignorm00507, contignorm00827, contignorm05692, contignorm00106, contignorm07442, contignorm05874, contignorm00062, contignorm00361, contignorm07656, contignorm03282, contignorm02169, contignorm01045
GO:0004888	transmembrane signaling receptor activity	F	0.04550136364910542	14	7	950	1222	over	contiglow02403, contiglow02736, contiglow03335, contiglow00040, contiglow01102, contiglow00007, contiglow01267, contiglow06248, contiglow01557, contiglow00420, contiglow00769, contiglow04188, contiglow00289, contiglow00275	contignorm00420, contignorm00040, contignorm00007, contignorm02489, contignorm02104, contignorm00289, contignorm00275
GO:0016585	chromatin remodeling complex	C	0.04636258572676145	12	5	952	1224	over	contiglow00557, contiglow01965, contiglow03312, contiglow00045, contiglow00353, contiglow01766, contiglow04046, contiglow00485, contiglow05775, contiglow05774, contiglow00783, contiglow01389	contignorm00892, contignorm00820, contignorm00783, contignorm03925, contignorm03561
GO:0038023	signaling receptor activity	F	0.04682566492255471	20	12	944	1217	over	contiglow02403, contiglow02736, contiglow03335, contiglow00041, contiglow00040, contiglow01102, contiglow00818, contiglow00007, contiglow02813, contiglow00988, contiglow01267, contiglow06248, contiglow04842, contiglow01557, contiglow00420, contiglow00769, contiglow04188, contiglow00289, contiglow00275, contiglow00709	contignorm00818, contignorm02692, contignorm00420, contignorm06026, contignorm00709, contignorm00040, contignorm02556, contignorm00007, contignorm02489, contignorm02104, contignorm00289, contignorm00275
GO:0045860	positive regulation of protein kinase activity	P	0.04682566492255471	20	12	944	1217	over	contiglow00057, contiglow00004, contiglow00686, contiglow00679, contiglow03922, contiglow00301, contiglow03474, contiglow05983, contiglow06260, contiglow00478, contiglow00104, contiglow02158, contiglow00783, contiglow00421, contiglow01868, contiglow01859, contiglow02918, contiglow02461, contiglow01002, contiglow04150	contignorm00892, contignorm01975, contignorm01245, contignorm00104, contignorm00783, contignorm01189, contignorm00073, contignorm00057, contignorm00004, contignorm06260, contignorm00618, contignorm00549
GO:0009725	response to hormone stimulus	P	0.04686765195290218	33	64	931	1165	under	contiglow05563, contiglow00580, contiglow03038, contiglow00550, contiglow00527, contiglow00070, contiglow00065, contiglow00852, contiglow00041, contiglow00818, contiglow00374, contiglow02529, contiglow00301, contiglow03474, contiglow02813, contiglow02810, contiglow07350, contiglow00988, contiglow00626, contiglow04065, contiglow04842, contiglow00489, contiglow02641, contiglow00478, contiglow02191,…	contignorm00892, contignorm00527, contignorm01943, contignorm00852, contignorm06126, contignorm00818, contignorm00810, contignorm02091, contignorm03172, contignorm05682, contignorm02025, contignorm03459, contignorm00193, contignorm02692, contignorm03416, contignorm03756, contignorm00127, contignorm07195, contignorm01543, contignorm00783, contignorm00760, contignorm06026, contignorm00733, contigno…
GO:0042645	mitochondrial nucleoid	C	0.04805867599943807	2	11	962	1218	under	contiglow01676, contiglow00584	contignorm00508, contignorm00407, contignorm02928, contignorm03368, contignorm00373, contignorm00666, contignorm00657, contignorm00622, contignorm00586, contignorm00584, contignorm02750
GO:0042287	MHC protein binding	F	0.04805867599943807	2	11	962	1218	under	contiglow00322, contiglow00250	contignorm02055, contignorm02399, contignorm00416, contignorm00727, contignorm03376, contignorm00322, contignorm00306, contignorm00666, contignorm00622, contignorm04368, contignorm00250
GO:0072175	epithelial tube formation	P	0.048498531095121644	6	1	958	1228	over	contiglow00467, contiglow00461, contiglow02158, contiglow01804, contiglow00267, contiglow04948	contignorm00663
GO:0001838	embryonic epithelial tube formation	P	0.048498531095121644	6	1	958	1228	over	contiglow00467, contiglow00461, contiglow02158, contiglow01804, contiglow00267, contiglow04948	contignorm00663
GO:0005875	microtubule associated complex	C	0.048498531095121644	6	1	958	1228	over	contiglow00246, contiglow03834, contiglow04056, contiglow00937, contiglow00485, contiglow00402	contignorm00820
GO:0003690	double-stranded DNA binding	F	0.048498531095121644	6	1	958	1228	over	contiglow00580, contiglow04778, contiglow01795, contiglow02077, contiglow01237, contiglow04842	contignorm00663
GO:0032580	Golgi cisterna membrane	C	0.048498531095121644	6	1	958	1228	over	contiglow02736, contiglow02287, contiglow06171, contiglow00467, contiglow01025, contiglow00251	contignorm01922
GO:0035148	tube formation	P	0.048498531095121644	6	1	958	1228	over	contiglow00467, contiglow00461, contiglow02158, contiglow01804, contiglow00267, contiglow04948	contignorm00663
GO:0015291	secondary active transmembrane transporter activity	F	0.048498531095121644	6	1	958	1228	over	contiglow00223, contiglow00319, contiglow06278, contiglow05989, contiglow07658, contiglow01055	contignorm00308
GO:0007498	mesoderm development	P	0.048498531095121644	6	1	958	1228	over	contiglow00580, contiglow00057, contiglow04227, contiglow02461, contiglow00283, contiglow04948	contignorm00057
GO:0045621	positive regulation of lymphocyte differentiation	P	0.048498531095121644	6	1	958	1228	over	contiglow00235, contiglow01171, contiglow04227, contiglow01814, contiglow01002, contiglow04948	contignorm00235
GO:0001756	somitogenesis	P	0.04856295865734691	7	2	957	1227	over	contiglow00850, contiglow01114, contiglow03922, contiglow00490, contiglow00467, contiglow02158, contiglow04152	contignorm01114, contignorm00597
GO:0030695	GTPase regulator activity	F	0.04856295865734691	7	2	957	1227	over	contiglow04475, contiglow00013, contiglow06731, contiglow00999, contiglow03288, contiglow01513, contiglow01845	contignorm00013, contignorm00314
GO:0035282	segmentation	P	0.04856295865734691	7	2	957	1227	over	contiglow00850, contiglow01114, contiglow03922, contiglow00490, contiglow00467, contiglow02158, contiglow04152	contignorm01114, contignorm00597
GO:0006289	nucleotide-excision repair	P	0.04856295865734691	7	2	957	1227	over	contiglow05566, contiglow04470, contiglow05819, contiglow02077, contiglow07052, contiglow01573, contiglow00447	contignorm00447, contignorm05566
GO:0006302	double-strand break repair	P	0.04856295865734691	7	2	957	1227	over	contiglow03312, contiglow01766, contiglow04047, contiglow04046, contiglow02672, contiglow00931, contiglow00900	contignorm02653, contignorm04047
GO:0070035	purine NTP-dependent helicase activity	F	0.04856295865734691	7	2	957	1227	over	contiglow02298, contiglow02707, contiglow03699, contiglow06916, contiglow01489, contiglow01592, contiglow00272	contignorm00779, contignorm01489
GO:0005657	replication fork	C	0.04856295865734691	7	2	957	1227	over	contiglow03699, contiglow01795, contiglow02077, contiglow01402, contiglow02810, contiglow04046, contiglow05775	contignorm02810, contignorm01693
GO:0008276	protein methyltransferase activity	F	0.04856295865734691	7	2	957	1227	over	contiglow00217, contiglow02247, contiglow00036, contiglow00801, contiglow06576, contiglow02125, contiglow02476	contignorm00801, contignorm00036
GO:0008026	ATP-dependent helicase activity	F	0.04856295865734691	7	2	957	1227	over	contiglow02298, contiglow02707, contiglow03699, contiglow06916, contiglow01489, contiglow01592, contiglow00272	contignorm00779, contignorm01489
GO:0061371	determination of heart left/right asymmetry	P	0.04856295865734691	7	2	957	1227	over	contiglow07521, contiglow00130, contiglow00467, contiglow04312, contiglow01804, contiglow00283, contiglow04948	contignorm00130, contignorm04413
GO:0043449	cellular alkene metabolic process	P	0.04992489887623112	1	9	963	1220	under	contiglow05500	contignorm05692, contignorm05678, contignorm02691, contignorm07442, contignorm04458, contignorm07701, contignorm05874, contignorm05500, contignorm00312
GO:0010171	body morphogenesis	P	0.04992489887623112	1	9	963	1220	under	contiglow00626	contignorm00127, contignorm07195, contignorm00449, contignorm02565, contignorm00332, contignorm00626, contignorm00906, contignorm00901, contignorm03806
GO:0005753	mitochondrial proton-transporting ATP synthase complex	C	0.04992489887623112	1	9	963	1220	under	contiglow00250	contignorm06187, contignorm04597, contignorm05631, contignorm00727, contignorm04142, contignorm00306, contignorm00666, contignorm00622, contignorm00250

## Sheet: Fisher Low O2 vs all contigs
GO-ID	Term	GO Category	P-Value	#Test	#Ref	#notAnnotTest	#notAnnotRef	Over/Under	TestSeqs	RefSeqs
GO:0006629	lipid metabolic process	P	7.082525680417652E-5	297	555	3745	5203	under	contiglow07495, contiglow07483, contiglow06394, contiglow07465, contiglow06377, contiglow06370, contiglow04197, contiglow07442, contiglow04179, contiglow04168, contiglow05250, contiglow05249, contiglow04156, contiglow04155, contiglow04150, contiglow07410, contiglow06326, contiglow03058, contiglow06312, contiglow05228, contiglow04120, contiglow03028, contiglow06990, contiglow04799, contiglow05874,…	contignorm00616, contignorm00600, contiglow00298, contiglow00285, contignorm05489, contignorm05483, contiglow00259, contiglow00250, contiglow00249, contignorm03289, contiglow00242, contignorm03282, contiglow00231, contiglow00229, contiglow00226, contiglow00224, contignorm03267, contiglow00222, contiglow00221, contignorm07611, contiglow00211, contignorm01064, contignorm03239, contignorm01058, cont…
GO:0006631	fatty acid metabolic process	P	9.911783546864235E-5	63	157	3979	5601	under	contiglow04197, contiglow07442, contiglow06312, contiglow05874, contiglow06954, contiglow01460, contiglow05812, contiglow03628, contiglow03624, contiglow02538, contiglow06253, contiglow07334, contiglow07313, contiglow04018, contiglow06874, contiglow04694, contiglow06840, contiglow03537, contiglow04607, contiglow03518, contiglow06196, contiglow01977, contiglow06176, contiglow05692, contiglow04594,…	contignorm00616, contiglow00285, contiglow00229, contiglow00226, contiglow00211, contignorm05404, contignorm01037, contignorm03208, contignorm01017, contignorm04981, contignorm00586, contignorm00572, contignorm00527, contignorm00508, contiglow00191, contiglow00182, contiglow00180, contiglow00169, contiglow00157, contignorm03190, contiglow00146, contignorm02691, contignorm02643, contignorm00469, c…
GO:0044281	small molecule metabolic process	P	1.6485419268665735E-4	895	1465	3147	4293	under	contiglow07497, contiglow07496, contiglow07483, contiglow06394, contiglow07475, contiglow06383, contiglow06382, contiglow07469, contiglow07465, contiglow06377, contiglow06376, contiglow04197, contiglow05280, contiglow07452, contiglow05275, contiglow03096, contiglow07442, contiglow05266, contiglow04177, contiglow03085, contiglow03083, contiglow03081, contiglow06344, contiglow05257, contiglow06340,…	contignorm00616, contignorm00611, contignorm00607, contignorm00606, contiglow00298, contiglow00295, contiglow00294, contiglow00285, contiglow00284, contiglow00281, contiglow00274, contiglow00271, contignorm07665, contignorm05489, contignorm05486, contignorm05485, contiglow00267, contignorm05484, contiglow00265, contiglow00264, contignorm07656, contignorm05477, contiglow00259, contiglow00255, cont…
GO:0032787	monocarboxylic acid metabolic process	P	1.93607881650312E-4	126	266	3916	5492	under	contiglow07497, contiglow06394, contiglow04197, contiglow07442, contiglow03081, contiglow06312, contiglow03046, contiglow03038, contiglow05874, contiglow06954, contiglow01460, contiglow05812, contiglow02547, contiglow03628, contiglow03624, contiglow02538, contiglow06289, contiglow04086, contiglow04084, contiglow06253, contiglow07334, contiglow07329, contiglow07313, contiglow07309, contiglow07304,…	contignorm00616, contiglow00285, contignorm05484, contignorm07656, contiglow00249, contiglow00230, contiglow00229, contiglow00226, contiglow00214, contiglow00211, contiglow00210, contignorm05404, contignorm01037, contignorm03208, contignorm03203, contignorm01017, contignorm04981, contignorm04965, contignorm04960, contignorm00586, contignorm00572, contignorm02738, contignorm00544, contignorm02713,…
GO:0044255	cellular lipid metabolic process	P	3.1677133087175527E-4	223	423	3819	5335	under	contiglow07495, contiglow07483, contiglow07465, contiglow06377, contiglow06370, contiglow04197, contiglow07442, contiglow04179, contiglow04168, contiglow05249, contiglow04156, contiglow04155, contiglow07410, contiglow06326, contiglow03058, contiglow06312, contiglow04120, contiglow06990, contiglow04799, contiglow05874, contiglow04785, contiglow06954, contiglow05864, contiglow03682, contiglow03677,…	contignorm00616, contiglow00298, contiglow00285, contignorm05489, contiglow00259, contignorm03289, contignorm03282, contiglow00229, contiglow00226, contiglow00224, contiglow00222, contiglow00221, contignorm07611, contiglow00211, contignorm01064, contignorm03239, contignorm01058, contignorm01053, contignorm05404, contignorm01037, contignorm03208, contignorm01025, contignorm01017, contignorm01012, …
GO:0006082	organic acid metabolic process	P	4.2039790351212274E-4	423	737	3619	5021	under	contiglow07497, contiglow07483, contiglow06394, contiglow07469, contiglow07465, contiglow04197, contiglow07452, contiglow03096, contiglow07442, contiglow03085, contiglow03083, contiglow03081, contiglow06344, contiglow05257, contiglow06340, contiglow05250, contiglow07427, contiglow07424, contiglow06330, contiglow04159, contiglow04156, contiglow04155, contiglow06329, contiglow06326, contiglow05239,…	contignorm00616, contignorm00611, contignorm00607, contignorm00606, contiglow00295, contiglow00294, contiglow00285, contiglow00284, contiglow00281, contiglow00271, contignorm05489, contignorm05484, contiglow00265, contignorm07656, contignorm05477, contignorm03298, contignorm03291, contiglow00249, contiglow00244, contiglow00243, contiglow00238, contiglow00236, contiglow00235, contiglow00233, conti…
GO:0043436	oxoacid metabolic process	P	4.970028493034206E-4	418	728	3624	5030	under	contiglow07497, contiglow07483, contiglow06394, contiglow07469, contiglow07465, contiglow04197, contiglow07452, contiglow03096, contiglow07442, contiglow03085, contiglow03083, contiglow03081, contiglow05257, contiglow06340, contiglow05250, contiglow07427, contiglow07424, contiglow06330, contiglow04159, contiglow04155, contiglow06329, contiglow06326, contiglow05239, contiglow05235, contiglow06312,…	contignorm00616, contignorm00611, contignorm00607, contignorm00606, contiglow00295, contiglow00294, contiglow00285, contiglow00284, contiglow00281, contiglow00271, contignorm05489, contignorm05484, contiglow00265, contignorm07656, contignorm05477, contignorm03298, contignorm03291, contiglow00249, contiglow00244, contiglow00243, contiglow00238, contiglow00236, contiglow00233, contiglow00230, conti…
GO:0019752	carboxylic acid metabolic process	P	4.970028493034206E-4	418	728	3624	5030	under	contiglow07497, contiglow07483, contiglow06394, contiglow07469, contiglow07465, contiglow04197, contiglow07452, contiglow03096, contiglow07442, contiglow03085, contiglow03083, contiglow03081, contiglow05257, contiglow06340, contiglow05250, contiglow07427, contiglow07424, contiglow06330, contiglow04159, contiglow04155, contiglow06329, contiglow06326, contiglow05239, contiglow05235, contiglow06312,…	contignorm00616, contignorm00611, contignorm00607, contignorm00606, contiglow00295, contiglow00294, contiglow00285, contiglow00284, contiglow00281, contiglow00271, contignorm05489, contignorm05484, contiglow00265, contignorm07656, contignorm05477, contignorm03298, contignorm03291, contiglow00249, contiglow00244, contiglow00243, contiglow00238, contiglow00236, contiglow00233, contiglow00230, conti…
GO:0034440	lipid oxidation	P	5.05640946465089E-4	21	69	4021	5689	under	contiglow01460, contiglow05812, contiglow03624, contiglow02538, contiglow06874, contiglow04694, contiglow03444, contiglow05619, contiglow05582, contiglow03391, contiglow04471, contiglow01173, contiglow03328, contiglow03208, contiglow01017, contiglow04981, contiglow03190, contiglow02094, contiglow02054, contiglow02643, contiglow02615	contiglow00229, contiglow00221, contiglow00211, contignorm03208, contignorm01017, contignorm04981, contignorm00586, contignorm00508, contiglow00182, contiglow00180, contiglow00157, contignorm03190, contiglow00146, contignorm02643, contignorm00469, contignorm00440, contignorm02615, contignorm00421, contiglow00090, contignorm02538, contignorm00331, contignorm00326, contignorm00301, contignorm06874,…
GO:0019395	fatty acid oxidation	P	6.99948195944473E-4	21	67	4021	5691	under	contiglow01460, contiglow05812, contiglow03624, contiglow02538, contiglow06874, contiglow04694, contiglow03444, contiglow05619, contiglow05582, contiglow03391, contiglow04471, contiglow01173, contiglow03328, contiglow03208, contiglow01017, contiglow04981, contiglow03190, contiglow02094, contiglow02054, contiglow02643, contiglow02615	contiglow00229, contiglow00211, contignorm03208, contignorm01017, contignorm04981, contignorm00586, contignorm00508, contiglow00182, contiglow00180, contiglow00157, contignorm03190, contiglow00146, contignorm02643, contignorm00469, contignorm00440, contignorm02615, contignorm00421, contiglow00090, contignorm02538, contignorm00331, contignorm00326, contignorm00301, contignorm06874, contignorm04694…
GO:0042180	cellular ketone metabolic process	P	0.0011225582795079119	453	773	3589	4985	under	contiglow07497, contiglow07483, contiglow06394, contiglow07469, contiglow07465, contiglow04197, contiglow07452, contiglow05275, contiglow03096, contiglow07442, contiglow03085, contiglow03083, contiglow03081, contiglow05257, contiglow06340, contiglow05250, contiglow07427, contiglow07424, contiglow06330, contiglow04159, contiglow04155, contiglow04151, contiglow06329, contiglow07410, contiglow06326,…	contignorm00616, contignorm00611, contignorm00607, contignorm00606, contiglow00295, contiglow00294, contiglow00285, contiglow00284, contiglow00281, contiglow00271, contignorm07665, contignorm05489, contignorm05484, contiglow00265, contignorm07656, contignorm05477, contignorm03298, contignorm03291, contiglow00249, contiglow00244, contiglow00243, contiglow00238, contiglow00236, contiglow00233, cont…
GO:0003824	catalytic activity	F	0.001215443671480842	1759	2697	2283	3061	under	contiglow01505, contiglow01503, contiglow07497, contiglow07495, contiglow07492, contiglow07491, contiglow07488, contiglow07487, contiglow07483, contiglow06394, contiglow07475, contiglow06383, contiglow06382, contiglow05298, contiglow06381, contiglow05296, contiglow05294, contiglow07469, contiglow07465, contiglow06377, contiglow06376, contiglow06373, contiglow05287, contiglow04198, contiglow04197,…	contignorm00616, contignorm00615, contignorm00612, contignorm00611, contignorm00610, contignorm00608, contignorm00607, contignorm00606, contignorm00603, contignorm00600, contignorm07698, contignorm07696, contiglow00298, contiglow00295, contiglow00294, contiglow00291, contiglow00290, contiglow00287, contiglow00286, contiglow00285, contiglow00284, contiglow00281, contignorm07675, contiglow00278, co…
GO:0005634	nucleus	C	0.002796740465280658	1330	1730	2712	4028	over	contiglow01509, contiglow01501, contiglow07498, contiglow07495, contiglow07493, contiglow07488, contiglow06398, contiglow06395, contiglow06394, contiglow07473, contiglow06383, contiglow05299, contiglow06381, contiglow05296, contiglow05292, contiglow07469, contiglow07466, contiglow07463, contiglow06377, contiglow07460, contiglow06373, contiglow05289, contiglow06372, contiglow06370, contiglow05284,…	contignorm00619, contignorm00616, contignorm00608, contignorm00607, contignorm00600, contignorm07699, contignorm07697, contignorm07694, contiglow00299, contiglow00294, contiglow00293, contiglow00288, contiglow00286, contiglow00283, contignorm05498, contignorm05486, contiglow00262, contignorm07653, contignorm05478, contiglow00256, contiglow00255, contiglow00250, contignorm03291, contignorm03290, c…
GO:0016042	lipid catabolic process	P	0.0028184275996961097	69	151	3973	5607	under	contiglow07495, contiglow04155, contiglow03058, contiglow04120, contiglow03028, contiglow05864, contiglow03682, contiglow01460, contiglow05812, contiglow03624, contiglow02538, contiglow03606, contiglow04059, contiglow06891, contiglow04694, contiglow06840, contiglow02480, contiglow01377, contiglow05722, contiglow02456, contiglow06196, contiglow05042, contiglow05640, contiglow01286, contiglow03456,…	contiglow00298, contiglow00285, contiglow00224, contiglow00221, contignorm03239, contignorm05404, contignorm03208, contignorm03203, contignorm01017, contignorm04981, contignorm00586, contignorm00527, contignorm00508, contignorm00507, contiglow00193, contiglow00182, contiglow00180, contiglow00157, contignorm03190, contiglow00146, contiglow00145, contignorm03160, contiglow00119, contiglow00113, con…
GO:0016053	organic acid biosynthetic process	P	0.003347809085891366	123	241	3919	5517	under	contiglow07497, contiglow04197, contiglow07452, contiglow03096, contiglow07442, contiglow03083, contiglow06340, contiglow06330, contiglow04155, contiglow03046, contiglow03038, contiglow03036, contiglow04120, contiglow05207, contiglow06984, contiglow06954, contiglow02582, contiglow05848, contiglow01467, contiglow03628, contiglow04702, contiglow01429, contiglow07381, contiglow06294, contiglow06289,…	contignorm00616, contiglow00295, contiglow00294, contiglow00285, contiglow00284, contiglow00271, contiglow00244, contiglow00236, contiglow00233, contignorm01094, contignorm05447, contignorm05443, contignorm03221, contignorm01039, contignorm01037, contignorm03208, contignorm03203, contignorm01017, contignorm04981, contignorm04965, contignorm00595, contignorm00589, contignorm00586, contignorm00572,…
GO:0046394	carboxylic acid biosynthetic process	P	0.003347809085891366	123	241	3919	5517	under	contiglow07497, contiglow04197, contiglow07452, contiglow03096, contiglow07442, contiglow03083, contiglow06340, contiglow06330, contiglow04155, contiglow03046, contiglow03038, contiglow03036, contiglow04120, contiglow05207, contiglow06984, contiglow06954, contiglow02582, contiglow05848, contiglow01467, contiglow03628, contiglow04702, contiglow01429, contiglow07381, contiglow06294, contiglow06289,…	contignorm00616, contiglow00295, contiglow00294, contiglow00285, contiglow00284, contiglow00271, contiglow00244, contiglow00236, contiglow00233, contignorm01094, contignorm05447, contignorm05443, contignorm03221, contignorm01039, contignorm01037, contignorm03208, contignorm03203, contignorm01017, contignorm04981, contignorm04965, contignorm00595, contignorm00589, contignorm00586, contignorm00572,…
GO:0006577	betaine metabolic process	P	0.004896899754397854	2	18	4040	5740	under	contiglow02952, contiglow01173	contiglow00284, contiglow00236, contignorm00589, contiglow00182, contiglow00138, contignorm00469, contignorm00429, contignorm00342, contignorm00284, contignorm00236, contignorm00182, contignorm00138, contiglow00589, contiglow00469, contiglow00429, contignorm02952, contiglow00342, contignorm01173
GO:0044283	small molecule biosynthetic process	P	0.005482245270912299	141	267	3901	5491	under	contiglow07497, contiglow04197, contiglow07452, contiglow03096, contiglow07442, contiglow03083, contiglow06340, contiglow06330, contiglow04155, contiglow03046, contiglow03038, contiglow03036, contiglow04120, contiglow05207, contiglow06984, contiglow06954, contiglow03677, contiglow02582, contiglow05848, contiglow05834, contiglow03651, contiglow01467, contiglow03628, contiglow04702, contiglow01429,…	contignorm00616, contiglow00295, contiglow00294, contiglow00285, contiglow00284, contiglow00271, contiglow00244, contiglow00236, contiglow00235, contiglow00233, contignorm01094, contignorm05447, contignorm05443, contignorm07611, contignorm03221, contignorm01039, contignorm01037, contignorm03208, contignorm03203, contignorm01017, contignorm04981, contignorm04965, contignorm00595, contignorm00589, …
GO:0005783	endoplasmic reticulum	C	0.005513683192728358	331	567	3711	5191	under	contiglow07495, contiglow06395, contiglow06377, contiglow06370, contiglow04197, contiglow07446, contiglow04179, contiglow04178, contiglow07437, contiglow07436, contiglow06344, contiglow04160, contiglow06332, contiglow05247, contiglow04156, contiglow04155, contiglow04150, contiglow03065, contiglow03063, contiglow05234, contiglow04145, contiglow04144, contiglow04136, contiglow04120, contiglow04114,…	contignorm00618, contignorm00615, contignorm00609, contignorm07696, contignorm07692, contiglow00296, contiglow00285, contiglow00282, contiglow00280, contignorm07675, contiglow00274, contignorm05484, contiglow00266, contiglow00251, contignorm07644, contiglow00243, contiglow00242, contignorm03281, contiglow00239, contignorm03279, contignorm05443, contignorm03266, contignorm01088, contignorm01081, c…
GO:0005793	endoplasmic reticulum-Golgi intermediate compartment	C	0.006031766412237505	21	59	4021	5699	under	contiglow05234, contiglow07404, contiglow04114, contiglow05881, contiglow01493, contiglow06214, contiglow01922, contiglow02372, contiglow06700, contiglow01871, contiglow01868, contiglow01802, contiglow07776, contiglow01163, contiglow02205, contiglow01010, contiglow01681, contiglow03812, contiglow04887, contiglow04800, contiglow01522	contiglow00280, contignorm01010, contignorm00597, contignorm00551, contiglow00181, contiglow00172, contiglow00124, contiglow00104, contignorm04887, contignorm00494, contignorm00467, contignorm04800, contignorm00443, contiglow00062, contiglow00042, contiglow00024, contignorm05234, contignorm07404, contignorm00391, contignorm00387, contignorm00280, contignorm01922, contignorm02372, contignorm00181,…
GO:0044242	cellular lipid catabolic process	P	0.006121982486802479	57	125	3985	5633	under	contiglow07495, contiglow04155, contiglow04120, contiglow05864, contiglow03682, contiglow01460, contiglow05812, contiglow03624, contiglow02538, contiglow03606, contiglow04059, contiglow06891, contiglow04694, contiglow06840, contiglow01377, contiglow05722, contiglow02456, contiglow06196, contiglow05042, contiglow03456, contiglow03444, contiglow05619, contiglow02335, contiglow06066, contiglow07130,…	contiglow00298, contiglow00285, contiglow00221, contignorm05404, contignorm03208, contignorm01017, contignorm04981, contignorm00586, contignorm00527, contignorm00508, contignorm00507, contiglow00182, contiglow00180, contiglow00157, contignorm03190, contiglow00146, contiglow00145, contignorm03160, contiglow00119, contiglow00113, contignorm03157, contignorm02666, contignorm00471, contignorm00469, c…
GO:0030258	lipid modification	P	0.006203540405823426	37	89	4005	5669	under	contiglow06326, contiglow03682, contiglow01460, contiglow05812, contiglow03624, contiglow02538, contiglow06253, contiglow06891, contiglow06874, contiglow04694, contiglow02445, contiglow07206, contiglow05007, contiglow03456, contiglow03444, contiglow05619, contiglow03424, contiglow07188, contiglow05582, contiglow03391, contiglow04471, contiglow01173, contiglow03328, contiglow02138, contiglow03208,…	contiglow00229, contiglow00221, contiglow00211, contignorm03208, contignorm01017, contignorm04981, contignorm00586, contignorm04934, contignorm00508, contiglow00182, contiglow00180, contiglow00157, contignorm03190, contiglow00146, contignorm03103, contignorm04844, contignorm02643, contignorm00469, contignorm00440, contignorm02615, contignorm00421, contiglow00090, contignorm02538, contignorm00331,…
GO:0090304	nucleic acid metabolic process	P	0.006749455497289829	983	1265	3059	4493	over	contiglow01509, contiglow07498, contiglow07493, contiglow07488, contiglow06398, contiglow06391, contiglow07473, contiglow05299, contiglow05292, contiglow07469, contiglow07463, contiglow06377, contiglow07460, contiglow06372, contiglow05287, contiglow06370, contiglow05284, contiglow04198, contiglow07455, contiglow06368, contiglow07451, contiglow06362, contiglow04189, contiglow04181, contiglow03096,…	contignorm00619, contignorm07699, contignorm07694, contiglow00295, contiglow00294, contiglow00283, contiglow00271, contiglow00262, contignorm05477, contignorm05476, contiglow00256, contignorm03294, contignorm03291, contignorm03290, contignorm07647, contignorm05467, contiglow00244, contignorm05461, contiglow00241, contignorm07638, contignorm07631, contiglow00233, contignorm07623, contignorm03268, …
GO:0003676	nucleic acid binding	F	0.006895274888828837	814	1034	3228	4724	over	contiglow01501, contiglow07493, contiglow06398, contiglow06395, contiglow05299, contiglow05296, contiglow07469, contiglow06377, contiglow07460, contiglow05289, contiglow06372, contiglow06371, contiglow05287, contiglow06370, contiglow05284, contiglow05283, contiglow04199, contiglow04190, contiglow07455, contiglow06364, contiglow06362, contiglow05278, contiglow04189, contiglow04185, contiglow03096,…	contignorm00619, contignorm00603, contignorm07694, contiglow00293, contiglow00288, contiglow00283, contiglow00276, contiglow00272, contiglow00271, contiglow00262, contignorm05478, contiglow00255, contiglow00254, contignorm03293, contignorm07647, contignorm05467, contignorm05461, contignorm05460, contiglow00241, contignorm07638, contiglow00233, contiglow00232, contignorm05443, contignorm03268, con…
GO:0005789	endoplasmic reticulum membrane	C	0.0069095685433749375	185	335	3857	5423	under	contiglow06377, contiglow06370, contiglow04197, contiglow07446, contiglow04179, contiglow04178, contiglow07436, contiglow06344, contiglow04160, contiglow06332, contiglow04156, contiglow04150, contiglow05234, contiglow04145, contiglow04114, contiglow04110, contiglow03014, contiglow05881, contiglow04788, contiglow04785, contiglow06954, contiglow01493, contiglow03651, contiglow02558, contiglow01466,…	contignorm00618, contignorm00615, contignorm00609, contiglow00296, contiglow00280, contignorm07675, contiglow00251, contignorm07644, contiglow00243, contiglow00242, contignorm03279, contignorm05443, contignorm03266, contignorm01088, contignorm01079, contignorm05424, contiglow00201, contignorm01060, contignorm01010, contignorm04981, contignorm02787, contignorm04959, contignorm00595, contignorm0275…
GO:0031090	organelle membrane	C	0.007114436638016237	596	966	3446	4792	under	contiglow01508, contiglow07492, contiglow07491, contiglow05298, contiglow05294, contiglow06377, contiglow06373, contiglow06370, contiglow04197, contiglow04194, contiglow04193, contiglow07457, contiglow06360, contiglow05275, contiglow05270, contiglow07446, contiglow05264, contiglow04179, contiglow04178, contiglow04171, contiglow07437, contiglow07436, contiglow06344, contiglow06340, contiglow04160,…	contignorm00618, contignorm00615, contignorm00609, contignorm00608, contignorm07698, contignorm07691, contiglow00296, contignorm07683, contiglow00283, contiglow00280, contignorm07675, contiglow00279, contignorm07665, contiglow00267, contignorm07658, contiglow00251, contiglow00250, contignorm07644, contignorm05466, contignorm05465, contiglow00245, contiglow00243, contiglow00242, contignorm05456, c…
GO:0016054	organic acid catabolic process	P	0.007267582096899014	101	199	3941	5559	under	contiglow07497, contiglow07483, contiglow07469, contiglow07465, contiglow06340, contiglow05250, contiglow03046, contiglow03677, contiglow06937, contiglow02580, contiglow05848, contiglow03661, contiglow02560, contiglow02550, contiglow01460, contiglow05812, contiglow02547, contiglow01451, contiglow03624, contiglow02538, contiglow01429, contiglow02503, contiglow01407, contiglow04086, contiglow04068,…	contignorm00616, contignorm00607, contiglow00285, contiglow00236, contignorm01097, contiglow00228, contignorm01063, contignorm05404, contignorm01037, contignorm03208, contignorm01018, contignorm01017, contignorm04981, contignorm04965, contignorm02760, contignorm00586, contignorm00508, contiglow00182, contiglow00180, contiglow00176, contignorm05392, contiglow00157, contiglow00153, contiglow00152, …
GO:0046395	carboxylic acid catabolic process	P	0.007267582096899014	101	199	3941	5559	under	contiglow07497, contiglow07483, contiglow07469, contiglow07465, contiglow06340, contiglow05250, contiglow03046, contiglow03677, contiglow06937, contiglow02580, contiglow05848, contiglow03661, contiglow02560, contiglow02550, contiglow01460, contiglow05812, contiglow02547, contiglow01451, contiglow03624, contiglow02538, contiglow01429, contiglow02503, contiglow01407, contiglow04086, contiglow04068,…	contignorm00616, contignorm00607, contiglow00285, contiglow00236, contignorm01097, contiglow00228, contignorm01063, contignorm05404, contignorm01037, contignorm03208, contignorm01018, contignorm01017, contignorm04981, contignorm04965, contignorm02760, contignorm00586, contignorm00508, contiglow00182, contiglow00180, contiglow00176, contignorm05392, contiglow00157, contiglow00153, contiglow00152, …
GO:0042175	nuclear outer membrane-endoplasmic reticulum membrane network	C	0.007285938284441587	188	340	3854	5418	under	contiglow06377, contiglow06370, contiglow04197, contiglow07446, contiglow04179, contiglow04178, contiglow07436, contiglow06344, contiglow04160, contiglow06332, contiglow04156, contiglow04150, contiglow05234, contiglow04145, contiglow04114, contiglow04110, contiglow03014, contiglow05881, contiglow04788, contiglow04785, contiglow06954, contiglow01493, contiglow03651, contiglow02558, contiglow01466,…	contignorm00618, contignorm00615, contignorm00609, contiglow00296, contiglow00280, contignorm07675, contiglow00251, contignorm07644, contiglow00243, contiglow00242, contignorm03279, contignorm05443, contignorm03266, contignorm01088, contignorm01079, contignorm05424, contiglow00201, contignorm01060, contignorm01010, contignorm04981, contignorm02787, contignorm04959, contignorm00595, contignorm0275…
GO:0050662	coenzyme binding	F	0.007298755955818406	77	159	3965	5599	under	contiglow05250, contiglow04163, contiglow04141, contiglow04766, contiglow03677, contiglow01483, contiglow02550, contiglow01460, contiglow04727, contiglow01451, contiglow03629, contiglow03624, contiglow02517, contiglow07350, contiglow04000, contiglow03598, contiglow01392, contiglow03518, contiglow06196, contiglow06171, contiglow05085, contiglow07227, contiglow05049, contiglow06755, contiglow03479,…	contiglow00295, contignorm05485, contiglow00265, contiglow00238, contignorm01096, contignorm05449, contiglow00210, contiglow00208, contignorm01063, contignorm01053, contignorm05404, contignorm03208, contignorm01021, contignorm04958, contignorm04956, contignorm00586, contignorm04923, contignorm04922, contignorm00544, contiglow00182, contiglow00170, contignorm07565, contiglow00162, contiglow00155, …
GO:0005759	mitochondrial matrix	C	0.007570717958707911	78	160	3964	5598	under	contiglow04182, contiglow06340, contiglow05250, contiglow05235, contiglow03033, contiglow04110, contiglow03002, contiglow06952, contiglow03677, contiglow01492, contiglow05835, contiglow06911, contiglow01468, contiglow03629, contiglow01429, contiglow01413, contiglow06296, contiglow05197, contiglow06273, contiglow04091, contiglow04075, contiglow06872, contiglow04694, contiglow04679, contiglow04650,…	contignorm00607, contignorm05485, contignorm03295, contiglow00236, contiglow00214, contignorm05430, contiglow00203, contignorm01052, contignorm01037, contignorm01036, contignorm03208, contignorm01017, contignorm02760, contignorm00586, contignorm00584, contignorm02750, contignorm00508, contignorm07585, contiglow00182, contignorm07561, contiglow00156, contiglow00155, contiglow00153, contiglow00105,…
GO:0030529	ribonucleoprotein complex	C	0.008082773644979056	426	514	3616	5244	over	contiglow07493, contiglow05296, contiglow05295, contiglow07462, contiglow06371, contiglow04190, contiglow07455, contiglow06362, contiglow05278, contiglow04189, contiglow03091, contiglow07442, contiglow06356, contiglow05262, contiglow05261, contiglow07435, contiglow05251, contiglow04166, contiglow03072, contiglow05248, contiglow05240, contiglow04154, contiglow03069, contiglow03064, contiglow03062,…	contignorm00601, contignorm07699, contiglow00288, contiglow00276, contignorm05478, contiglow00255, contiglow00254, contignorm03296, contignorm03295, contignorm05467, contignorm05460, contignorm03286, contignorm07638, contiglow00232, contignorm05443, contignorm01085, contignorm07618, contignorm07614, contiglow00219, contignorm05430, contignorm01076, contignorm01075, contignorm07607, contiglow00209…
GO:0055114	oxidation-reduction process	P	0.008139247694651812	408	680	3634	5078	under	contiglow07492, contiglow07491, contiglow07483, contiglow06394, contiglow05294, contiglow07465, contiglow06370, contiglow04193, contiglow07453, contiglow05275, contiglow04178, contiglow04170, contiglow06344, contiglow05250, contiglow04163, contiglow04161, contiglow04156, contiglow04151, contiglow04145, contiglow03056, contiglow07401, contiglow03039, contiglow03037, contiglow03036, contiglow03033,…	contignorm00611, contignorm00608, contignorm00607, contignorm07698, contiglow00291, contiglow00285, contiglow00278, contiglow00277, contignorm07665, contignorm07663, contignorm05485, contignorm05484, contiglow00265, contiglow00264, contiglow00259, contignorm03298, contiglow00249, contiglow00247, contiglow00242, contignorm03282, contiglow00238, contiglow00236, contiglow00234, contiglow00230, conti…
GO:0044432	endoplasmic reticulum part	C	0.008775420160355239	215	381	3827	5377	under	contiglow06377, contiglow06370, contiglow04197, contiglow07446, contiglow04179, contiglow04178, contiglow07436, contiglow06344, contiglow04160, contiglow06332, contiglow05247, contiglow04156, contiglow04150, contiglow05234, contiglow04145, contiglow04144, contiglow04114, contiglow04110, contiglow03014, contiglow05881, contiglow04788, contiglow04785, contiglow06954, contiglow01493, contiglow03660,…	contignorm00618, contignorm00615, contignorm00609, contiglow00296, contiglow00280, contignorm07675, contiglow00274, contignorm05484, contiglow00266, contiglow00251, contignorm07644, contiglow00243, contiglow00242, contignorm03279, contignorm05443, contignorm03266, contignorm01088, contignorm01079, contignorm01071, contignorm05424, contiglow00201, contignorm01060, contignorm01045, contignorm01033,…
GO:0031981	nuclear lumen	C	0.009406709153755608	812	1036	3230	4722	over	contiglow01509, contiglow01501, contiglow07498, contiglow07493, contiglow07488, contiglow06398, contiglow06395, contiglow06394, contiglow05299, contiglow06381, contiglow05292, contiglow07463, contiglow06377, contiglow07460, contiglow06373, contiglow06370, contiglow05284, contiglow05281, contiglow07455, contiglow07451, contiglow06364, contiglow06362, contiglow04189, contiglow03098, contiglow03091,…	contignorm00619, contignorm00616, contignorm00600, contignorm07699, contignorm07697, contiglow00299, contiglow00288, contiglow00283, contiglow00262, contignorm07653, contignorm05478, contiglow00256, contiglow00255, contignorm03291, contignorm07647, contignorm05467, contiglow00249, contignorm05461, contiglow00243, contiglow00241, contignorm03283, contignorm07638, contignorm07631, contiglow00232, c…
GO:0042221	response to chemical stimulus	P	0.010928533400454339	569	919	3473	4839	under	contiglow01508, contiglow07497, contiglow07492, contiglow07491, contiglow07487, contiglow07483, contiglow06394, contiglow07465, contiglow07460, contiglow06370, contiglow04199, contiglow07452, contiglow07450, contiglow04188, contiglow05262, contiglow03085, contiglow03083, contiglow07432, contiglow06344, contiglow06340, contiglow04168, contiglow03079, contiglow07428, contiglow07424, contiglow07422,…	contignorm00618, contignorm00615, contignorm00608, contignorm00606, contignorm00600, contignorm07697, contiglow00299, contiglow00295, contiglow00289, contiglow00285, contiglow00283, contiglow00273, contignorm07665, contignorm05489, contignorm05482, contiglow00262, contignorm07653, contignorm05476, contiglow00255, contiglow00254, contiglow00249, contignorm05464, contiglow00243, contiglow00241, con…
GO:0044282	small molecule catabolic process	P	0.011065334069263794	110	210	3932	5548	under	contiglow07497, contiglow07483, contiglow07469, contiglow07465, contiglow06340, contiglow05250, contiglow03046, contiglow03677, contiglow06937, contiglow02580, contiglow05848, contiglow03661, contiglow01487, contiglow02560, contiglow02550, contiglow01460, contiglow05812, contiglow02547, contiglow01451, contiglow03624, contiglow02538, contiglow02514, contiglow01429, contiglow02503, contiglow01407,…	contignorm00616, contignorm00607, contiglow00285, contignorm03289, contiglow00236, contignorm01097, contignorm01096, contiglow00228, contignorm01063, contignorm05404, contignorm01037, contignorm03208, contignorm01018, contignorm01017, contignorm04981, contignorm04965, contignorm02760, contignorm00586, contignorm00508, contiglow00182, contiglow00180, contiglow00176, contignorm05392, contiglow00157…
GO:0016020	membrane	C	0.011306719577735094	1318	2020	2724	3738	under	contiglow01508, contiglow01504, contiglow07499, contiglow07496, contiglow07495, contiglow07492, contiglow07491, contiglow07487, contiglow07482, contiglow06383, contiglow05298, contiglow05297, contiglow05296, contiglow05294, contiglow05290, contiglow07469, contiglow07463, contiglow06377, contiglow06373, contiglow06370, contiglow05285, contiglow04197, contiglow04194, contiglow04193, contiglow07457,…	contignorm00618, contignorm00615, contignorm00613, contignorm00612, contignorm00609, contignorm00608, contignorm00607, contignorm00606, contignorm00602, contignorm07698, contignorm07696, contignorm07692, contignorm07691, contiglow00299, contiglow00298, contiglow00296, contiglow00291, contignorm07683, contiglow00289, contiglow00283, contiglow00282, contiglow00280, contignorm07675, contignorm05498,…
GO:0012505	endomembrane system	C	0.011999240910194406	362	604	3680	5154	under	contiglow06377, contiglow06373, contiglow06370, contiglow04197, contiglow04188, contiglow07446, contiglow05264, contiglow04179, contiglow04178, contiglow07437, contiglow07436, contiglow06344, contiglow04160, contiglow07422, contiglow06335, contiglow06334, contiglow06332, contiglow04156, contiglow04150, contiglow05234, contiglow04145, contiglow06317, contiglow04132, contiglow05218, contiglow05200,…	contignorm00618, contignorm00615, contignorm00609, contignorm07691, contiglow00296, contiglow00283, contiglow00280, contignorm07675, contignorm05498, contiglow00267, contignorm07658, contiglow00251, contignorm07644, contignorm05465, contiglow00245, contiglow00243, contiglow00242, contignorm03281, contignorm03279, contignorm07620, contignorm05443, contiglow00222, contignorm03266, contignorm01088, …
GO:0006118	electron transport	P	0.012026724444553865	91	179	3951	5579	under	contiglow04193, contiglow04178, contiglow04170, contiglow06344, contiglow05250, contiglow06339, contiglow03056, contiglow03033, contiglow04795, contiglow04788, contiglow05867, contiglow02580, contiglow01488, contiglow04734, contiglow01460, contiglow03624, contiglow02532, contiglow02506, contiglow05191, contiglow04000, contiglow04694, contiglow03598, contiglow03595, contiglow06851, contiglow02480,…	contiglow00278, contiglow00277, contiglow00274, contignorm07665, contignorm05485, contiglow00265, contiglow00238, contiglow00234, contignorm07629, contiglow00211, contiglow00208, contiglow00207, contignorm01063, contignorm01045, contignorm01021, contignorm04956, contignorm02778, contignorm02771, contignorm04923, contignorm04922, contignorm02738, contignorm02735, contignorm00507, contiglow00182, c…
GO:0044260	cellular macromolecule metabolic process	P	0.012406319371460662	1646	2200	2396	3558	over	contiglow01509, contiglow07498, contiglow07496, contiglow07493, contiglow07488, contiglow07487, contiglow07483, contiglow06398, contiglow06391, contiglow07473, contiglow05299, contiglow05298, contiglow05295, contiglow05292, contiglow07469, contiglow07465, contiglow07463, contiglow07462, contiglow06377, contiglow07460, contiglow06373, contiglow06372, contiglow06371, contiglow05287, contiglow06370,…	contignorm00619, contignorm00618, contignorm00615, contignorm00612, contignorm00603, contignorm07699, contignorm07697, contignorm07694, contignorm07692, contignorm07691, contiglow00299, contiglow00295, contiglow00294, contiglow00291, contiglow00288, contiglow00283, contignorm07675, contiglow00276, contiglow00271, contignorm05489, contignorm05486, contiglow00267, contignorm05484, contiglow00262, c…
GO:0032559	adenyl ribonucleotide binding	F	0.012763968390363823	292	496	3750	5262	under	contiglow06394, contiglow06383, contiglow06382, contiglow05296, contiglow03096, contiglow05262, contiglow04177, contiglow07427, contiglow07424, contiglow04159, contiglow07408, contiglow06312, contiglow05225, contiglow04134, contiglow03038, contiglow05207, contiglow04114, contiglow04112, contiglow06992, contiglow06967, contiglow03699, contiglow06952, contiglow06950, contiglow04775, contiglow04770,…	contignorm00603, contignorm07697, contiglow00295, contiglow00291, contiglow00289, contiglow00281, contiglow00272, contiglow00271, contignorm05477, contiglow00250, contignorm03291, contiglow00249, contiglow00247, contiglow00246, contignorm03289, contiglow00244, contiglow00243, contignorm01094, contiglow00226, contignorm05439, contiglow00219, contiglow00216, contignorm05431, contignorm03255, contig…
GO:0044444	cytoplasmic part	C	0.012889055360058646	1848	2780	2194	2978	under	contiglow01508, contiglow07497, contiglow07496, contiglow07495, contiglow07492, contiglow07491, contiglow07488, contiglow07487, contiglow06395, contiglow06394, contiglow06383, contiglow06382, contiglow05298, contiglow05296, contiglow05295, contiglow05294, contiglow07469, contiglow07464, contiglow07463, contiglow07462, contiglow06377, contiglow06373, contiglow06371, contiglow05287, contiglow06370,…	contignorm00618, contignorm00616, contignorm00615, contignorm00612, contignorm00611, contignorm00609, contignorm00608, contignorm00607, contignorm00601, contignorm07699, contignorm07698, contignorm07697, contignorm07696, contignorm07692, contignorm07691, contiglow00299, contiglow00296, contiglow00295, contignorm07683, contiglow00289, contiglow00288, contiglow00287, contiglow00286, contiglow00285,…
GO:0033116	endoplasmic reticulum-Golgi intermediate compartment membrane	C	0.01383832756354867	12	38	4030	5720	under	contiglow05234, contiglow05881, contiglow01493, contiglow01922, contiglow02372, contiglow01802, contiglow07776, contiglow01163, contiglow01010, contiglow01681, contiglow03812, contiglow04800	contiglow00280, contignorm01010, contignorm00551, contiglow00172, contignorm00494, contignorm00467, contignorm04800, contignorm00443, contiglow00024, contignorm05234, contignorm00391, contignorm00387, contignorm00280, contignorm01922, contignorm02372, contignorm00172, contignorm01802, contignorm00024, contiglow00841, contignorm01681, contignorm03812, contiglow00774, contiglow00726, contignorm0588…
GO:0030554	adenyl nucleotide binding	F	0.014383933198070116	294	498	3748	5260	under	contiglow06394, contiglow06383, contiglow06382, contiglow05296, contiglow04182, contiglow03096, contiglow05262, contiglow04177, contiglow07427, contiglow07424, contiglow04159, contiglow07408, contiglow06312, contiglow05225, contiglow04134, contiglow03038, contiglow05207, contiglow04114, contiglow04112, contiglow06992, contiglow06967, contiglow03699, contiglow06952, contiglow06950, contiglow04775,…	contignorm00603, contignorm07697, contiglow00295, contiglow00291, contiglow00289, contiglow00281, contiglow00272, contiglow00271, contignorm05477, contiglow00250, contignorm03291, contiglow00249, contiglow00247, contiglow00246, contignorm03289, contiglow00244, contiglow00243, contignorm01094, contiglow00226, contignorm05439, contiglow00219, contiglow00216, contignorm05431, contignorm03255, contig…
GO:0050896	response to stimulus	P	0.014786721575674762	1291	1975	2751	3783	under	contiglow01508, contiglow01505, contiglow07497, contiglow07496, contiglow07495, contiglow07492, contiglow07491, contiglow07488, contiglow07487, contiglow07486, contiglow07483, contiglow06394, contiglow07471, contiglow06386, contiglow05299, contiglow05296, contiglow07465, contiglow07463, contiglow07460, contiglow06370, contiglow05285, contiglow04199, contiglow07454, contiglow07452, contiglow07450,…	contignorm00618, contignorm00615, contignorm00612, contignorm00608, contignorm00606, contignorm00600, contignorm07697, contignorm07692, contiglow00299, contiglow00296, contiglow00295, contiglow00294, contiglow00292, contiglow00289, contiglow00287, contiglow00286, contiglow00285, contiglow00283, contignorm07675, contignorm05498, contignorm05497, contiglow00275, contiglow00273, contignorm07665, con…
GO:0065008	regulation of biological quality	P	0.015360402282451101	479	779	3563	4979	under	contiglow01508, contiglow01505, contiglow07463, contiglow06370, contiglow07452, contiglow06360, contiglow04188, contiglow03091, contiglow07442, contiglow06355, contiglow05251, contiglow04161, contiglow03074, contiglow03070, contiglow06339, contiglow06333, contiglow05247, contiglow04157, contiglow04156, contiglow03064, contiglow07414, contiglow06326, contiglow05234, contiglow05232, contiglow04145,…	contignorm00609, contiglow00295, contiglow00291, contiglow00290, contiglow00289, contiglow00283, contiglow00279, contiglow00275, contiglow00274, contiglow00273, contignorm07663, contignorm05489, contiglow00266, contiglow00265, contignorm05482, contiglow00259, contignorm03292, contignorm05467, contiglow00244, contignorm03288, contiglow00243, contiglow00242, contiglow00241, contignorm03283, contigl…
GO:0006090	pyruvate metabolic process	P	0.016223547462414334	15	43	4027	5715	under	contiglow07497, contiglow03038, contiglow04084, contiglow07329, contiglow04647, contiglow01335, contiglow01313, contiglow01901, contiglow04563, contiglow04550, contiglow01256, contiglow02904, contiglow07768, contiglow03971, contiglow02825	contignorm00616, contiglow00230, contiglow00214, contignorm00586, contignorm00544, contiglow00190, contiglow00156, contignorm00493, contignorm07497, contiglow00030, contignorm03038, contignorm00330, contignorm07329, contignorm04647, contignorm00230, contignorm00214, contignorm01901, contignorm04563, contignorm04550, contignorm00190, contignorm00156, contignorm00030, contignorm03971, contiglow0079…
GO:0005524	ATP binding	F	0.01689860945785498	290	490	3752	5268	under	contiglow06394, contiglow06383, contiglow06382, contiglow05296, contiglow03096, contiglow05262, contiglow04177, contiglow07427, contiglow07424, contiglow04159, contiglow07408, contiglow06312, contiglow05225, contiglow04134, contiglow03038, contiglow05207, contiglow04114, contiglow04112, contiglow06992, contiglow06967, contiglow03699, contiglow06952, contiglow06950, contiglow04775, contiglow04770,…	contignorm00603, contignorm07697, contiglow00291, contiglow00289, contiglow00281, contiglow00272, contiglow00271, contignorm05477, contiglow00250, contignorm03291, contiglow00249, contiglow00247, contiglow00246, contignorm03289, contiglow00244, contiglow00243, contignorm01094, contiglow00226, contignorm05439, contiglow00219, contiglow00216, contignorm05431, contignorm03255, contignorm03251, conti…
GO:0009066	aspartate family amino acid metabolic process	P	0.019382721159044408	75	149	3967	5609	under	contiglow07497, contiglow07469, contiglow03083, contiglow06340, contiglow06330, contiglow06329, contiglow05235, contiglow03025, contiglow02580, contiglow05848, contiglow06911, contiglow02550, contiglow01451, contiglow02535, contiglow04702, contiglow01429, contiglow01407, contiglow07381, contiglow04076, contiglow05110, contiglow04019, contiglow04689, contiglow06840, contiglow02468, contiglow03537,…	contignorm00616, contignorm00607, contiglow00294, contiglow00285, contiglow00284, contiglow00271, contiglow00265, contignorm05477, contiglow00238, contiglow00236, contignorm01097, contignorm01037, contignorm03208, contignorm01018, contignorm00589, contignorm00586, contiglow00180, contiglow00176, contignorm05392, contiglow00155, contiglow00149, contiglow00141, contiglow00138, contignorm03178, cont…
GO:0002054	nucleobase binding	F	0.019568774903198288	1	11	4041	5747	under	contiglow01104	contiglow00291, contiglow00235, contiglow00170, contignorm00291, contignorm00235, contignorm00170, contiglow00840, contiglow00760, contignorm00840, contignorm00760, contignorm01104
GO:0043499	eukaryotic cell surface binding	F	0.019568774903198288	1	11	4041	5747	under	contiglow04872	contiglow00250, contignorm04872, contignorm00306, contignorm00250, contiglow00727, contiglow00666, contiglow00622, contignorm00727, contiglow00306, contignorm00666, contignorm00622
GO:0019695	choline metabolic process	P	0.019568774903198288	1	11	4041	5747	under	contiglow02550	contiglow00298, contiglow00236, contiglow00138, contignorm00429, contignorm02550, contignorm00342, contignorm00298, contignorm00236, contignorm00138, contiglow00429, contiglow00342
GO:0009062	fatty acid catabolic process	P	0.020537865598695762	22	56	4020	5702	under	contiglow01460, contiglow05812, contiglow03624, contiglow02538, contiglow04694, contiglow06196, contiglow03444, contiglow05619, contiglow07130, contiglow05582, contiglow04471, contiglow01173, contiglow03328, contiglow05404, contiglow03208, contiglow01017, contiglow04981, contiglow03190, contiglow02094, contiglow06411, contiglow02054, contiglow02615	contignorm05404, contignorm03208, contignorm01017, contignorm04981, contignorm00586, contignorm00508, contiglow00182, contiglow00180, contiglow00157, contignorm03190, contiglow00146, contignorm00469, contignorm00460, contignorm00440, contignorm02615, contiglow00090, contignorm02538, contignorm00331, contignorm00326, contignorm04694, contignorm00182, contignorm00180, contignorm00157, contignorm001…
GO:0006732	coenzyme metabolic process	P	0.020557108047874337	145	261	3897	5497	under	contiglow06394, contiglow04197, contiglow07452, contiglow05275, contiglow04163, contiglow06330, contiglow04151, contiglow07410, contiglow05239, contiglow03037, contiglow03036, contiglow05870, contiglow04766, contiglow03677, contiglow01492, contiglow04751, contiglow01487, contiglow02563, contiglow01464, contiglow01460, contiglow04727, contiglow01451, contiglow02532, contiglow02501, contiglow06289,…	contignorm00607, contignorm07665, contiglow00265, contiglow00264, contiglow00249, contiglow00247, contignorm03282, contiglow00238, contiglow00235, contiglow00230, contignorm01097, contignorm07628, contignorm05447, contiglow00214, contiglow00210, contignorm03254, contignorm01063, contignorm01024, contignorm01017, contignorm04958, contignorm00572, contignorm04921, contignorm02738, contignorm00556, …
GO:0044428	nuclear part	C	0.021049520958285755	906	1178	3136	4580	over	contiglow01509, contiglow01501, contiglow07498, contiglow07493, contiglow07488, contiglow06398, contiglow06395, contiglow06394, contiglow05299, contiglow06381, contiglow05292, contiglow07463, contiglow06377, contiglow07460, contiglow06373, contiglow06370, contiglow05284, contiglow05281, contiglow07455, contiglow07451, contiglow06364, contiglow06362, contiglow04189, contiglow04188, contiglow03098,…	contignorm00619, contignorm00616, contignorm00600, contignorm07699, contignorm07697, contiglow00299, contiglow00288, contiglow00283, contignorm05498, contiglow00262, contignorm07653, contignorm05478, contiglow00256, contiglow00255, contiglow00250, contignorm03291, contignorm07647, contignorm07645, contignorm05467, contiglow00249, contignorm05461, contiglow00243, contiglow00241, contignorm03283, c…
GO:0006551	leucine metabolic process	P	0.021091019065009962	17	47	4025	5711	under	contiglow03677, contiglow04047, contiglow04040, contiglow06840, contiglow03537, contiglow03518, contiglow03451, contiglow02990, contiglow04471, contiglow01100, contiglow01765, contiglow03221, contiglow01037, contiglow03208, contiglow01017, contiglow02760, contiglow03700	contignorm00616, contiglow00285, contiglow00244, contiglow00228, contignorm03221, contignorm01037, contignorm03208, contignorm01017, contignorm02760, contignorm00586, contignorm00508, contiglow00180, contiglow00153, contiglow00152, contignorm00457, contignorm00380, contignorm00347, contignorm06840, contignorm00285, contignorm00244, contignorm00228, contignorm00180, contignorm00153, contignorm0015…
GO:0009056	catabolic process	P	0.022081358969057736	758	1188	3284	4570	under	contiglow07497, contiglow07496, contiglow07495, contiglow07487, contiglow07483, contiglow06394, contiglow07475, contiglow07473, contiglow06383, contiglow05298, contiglow07469, contiglow07465, contiglow07463, contiglow06376, contiglow06370, contiglow04198, contiglow04194, contiglow07450, contiglow04188, contiglow05266, contiglow05262, contiglow04177, contiglow06344, contiglow06340, contiglow05256,…	contignorm00616, contignorm00613, contignorm00607, contignorm00606, contignorm07699, contiglow00298, contiglow00295, contiglow00285, contiglow00284, contignorm05486, contiglow00265, contiglow00264, contignorm07653, contiglow00255, contiglow00254, contignorm03298, contiglow00250, contignorm03291, contignorm05467, contiglow00249, contiglow00247, contiglow00245, contignorm03289, contignorm03288, con…
GO:0048037	cofactor binding	F	0.02263116037640138	136	246	3906	5512	under	contiglow07497, contiglow06340, contiglow05250, contiglow04163, contiglow05235, contiglow04141, contiglow03046, contiglow03037, contiglow04766, contiglow03677, contiglow02580, contiglow01492, contiglow05848, contiglow03661, contiglow01483, contiglow06911, contiglow02550, contiglow01460, contiglow04727, contiglow01451, contiglow03629, contiglow03624, contiglow02517, contiglow01429, contiglow02503,…	contiglow00295, contiglow00294, contiglow00291, contignorm05485, contiglow00265, contiglow00238, contignorm01096, contignorm05449, contiglow00210, contiglow00208, contiglow00203, contignorm01063, contignorm01053, contignorm05404, contignorm03208, contignorm01021, contignorm01018, contignorm04965, contignorm04958, contignorm04956, contignorm00586, contignorm00582, contignorm04923, contignorm04922,…
GO:0006520	cellular amino acid metabolic process	P	0.022651726160120685	313	521	3729	5237	under	contiglow07497, contiglow07469, contiglow07452, contiglow03096, contiglow03085, contiglow03083, contiglow05257, contiglow06340, contiglow05250, contiglow07427, contiglow07424, contiglow06330, contiglow04159, contiglow06329, contiglow06326, contiglow05239, contiglow05235, contiglow03046, contiglow05207, contiglow03025, contiglow03013, contiglow06992, contiglow06984, contiglow04780, contiglow03677,…	contignorm00616, contignorm00611, contignorm00607, contignorm00606, contiglow00295, contiglow00294, contiglow00285, contiglow00284, contiglow00281, contiglow00271, contignorm05489, contignorm05484, contiglow00265, contignorm05477, contignorm03298, contignorm03291, contiglow00244, contiglow00243, contiglow00238, contiglow00236, contiglow00233, contignorm01097, contignorm01094, contignorm07629, con…
GO:0016070	RNA metabolic process	P	0.023873189362983136	802	1038	3240	4720	over	contiglow01509, contiglow07498, contiglow07493, contiglow07488, contiglow06398, contiglow05299, contiglow05292, contiglow07469, contiglow07463, contiglow06377, contiglow07460, contiglow06372, contiglow05287, contiglow06370, contiglow05284, contiglow04198, contiglow07455, contiglow07451, contiglow06362, contiglow04189, contiglow03096, contiglow03091, contiglow06355, contiglow05267, contiglow05262,…	contignorm00619, contignorm07699, contiglow00295, contiglow00294, contiglow00283, contiglow00271, contiglow00262, contignorm05477, contignorm05476, contiglow00256, contignorm03291, contignorm03290, contignorm07647, contignorm05467, contiglow00244, contignorm05461, contiglow00241, contignorm07638, contignorm07631, contiglow00233, contignorm07623, contignorm03268, contignorm01085, contignorm07614, …
GO:0003995	acyl-CoA dehydrogenase activity	F	0.024108187322063202	6	24	4036	5734	under	contiglow05250, contiglow01460, contiglow03624, contiglow01021, contiglow04923, contiglow07565	contiglow00277, contignorm01021, contignorm04923, contiglow00182, contignorm07565, contiglow00153, contiglow00123, contignorm00469, contignorm05250, contignorm00277, contignorm00182, contignorm00153, contignorm00123, contiglow00965, contiglow00922, contiglow00839, contiglow00706, contignorm01460, contignorm03624, contignorm00965, contignorm00922, contignorm00839, contiglow00469, contignorm00706
GO:0008235	metalloexopeptidase activity	F	0.024108187322063202	6	24	4036	5734	under	contiglow01466, contiglow01349, contiglow02404, contiglow05084, contiglow06045, contiglow03745	contignorm00606, contignorm00600, contiglow00196, contignorm00450, contignorm00423, contiglow00048, contignorm00323, contignorm02404, contignorm05084, contignorm00196, contignorm00048, contiglow00967, contiglow00746, contignorm03745, contiglow00606, contiglow00600, contignorm01466, contignorm00967, contignorm01349, contiglow00450, contiglow00423, contignorm06045, contignorm00746, contiglow00323
GO:0006544	glycine metabolic process	P	0.02431178400930436	30	70	4012	5688	under	contiglow07497, contiglow03083, contiglow05235, contiglow02580, contiglow05848, contiglow06911, contiglow02550, contiglow04076, contiglow04019, contiglow04606, contiglow04605, contiglow01336, contiglow01335, contiglow01313, contiglow01966, contiglow04563, contiglow03372, contiglow01172, contiglow03322, contiglow02207, contiglow07072, contiglow03948, contiglow02847, contiglow05477, contiglow02193,…	contiglow00294, contiglow00284, contiglow00265, contignorm05477, contiglow00238, contiglow00236, contignorm01018, contignorm00589, contiglow00176, contignorm05392, contiglow00155, contiglow00141, contiglow00138, contiglow00125, contignorm00429, contignorm07497, contiglow00043, contignorm03083, contignorm05235, contignorm02580, contignorm06911, contignorm02550, contignorm00373, contignorm00342, co…
GO:0006579	betaine catabolic process	P	0.024529689868788184	0	8	4042	5750	under		contiglow00284, contignorm00589, contiglow00182, contignorm00429, contignorm00284, contignorm00182, contiglow00589, contiglow00429
GO:0051787	misfolded protein binding	F	0.024529689868788184	0	8	4042	5750	under		contignorm00549, contiglow00104, contignorm00104, contiglow00940, contiglow00829, contignorm00940, contiglow00549, contignorm00829
GO:0004181	metallocarboxypeptidase activity	F	0.024529689868788184	0	8	4042	5750	under		contignorm00600, contiglow00048, contignorm00048, contiglow00967, contiglow00746, contiglow00600, contignorm00967, contignorm00746
GO:0004028	3-chloroallyl aldehyde dehydrogenase activity	F	0.024529689868788184	0	8	4042	5750	under		contiglow00285, contiglow00138, contignorm00380, contignorm00342, contignorm00285, contignorm00138, contiglow00380, contiglow00342
GO:0032991	macromolecular complex	C	0.025391413402864334	1472	1970	2570	3788	over	contiglow01508, contiglow07498, contiglow07493, contiglow07492, contiglow07491, contiglow07488, contiglow07487, contiglow07486, contiglow07483, contiglow06398, contiglow05299, contiglow06382, contiglow05296, contiglow05295, contiglow05294, contiglow05292, contiglow07465, contiglow07464, contiglow07463, contiglow07462, contiglow06377, contiglow07460, contiglow06371, contiglow06370, contiglow05285,…	contignorm00619, contignorm00615, contignorm00607, contignorm00601, contignorm07699, contignorm07698, contignorm07697, contignorm07694, contiglow00299, contiglow00295, contiglow00289, contiglow00288, contiglow00283, contignorm05498, contiglow00276, contiglow00273, contiglow00271, contignorm07665, contignorm05489, contignorm05486, contiglow00262, contignorm07653, contignorm05478, contiglow00256, c…
GO:0042612	MHC class I protein complex	C	0.02606524858921912	8	28	4034	5730	under	contiglow05026, contiglow02392, contiglow07103, contiglow06018, contiglow05519, contiglow07096, contiglow05486, contiglow02055	contignorm05486, contiglow00250, contiglow00225, contiglow00167, contignorm00416, contignorm00322, contignorm00306, contignorm00250, contignorm00225, contignorm05026, contignorm02392, contignorm00167, contignorm07103, contignorm07096, contiglow00828, contignorm02055, contiglow00727, contiglow00666, contiglow00622, contignorm00828, contiglow00416, contignorm00727, contignorm06018, contiglow00322, …
GO:0032555	purine ribonucleotide binding	F	0.026309439198536053	429	695	3613	5063	under	contiglow06394, contiglow06383, contiglow06382, contiglow05296, contiglow03096, contiglow07443, contiglow05266, contiglow05262, contiglow04177, contiglow05256, contiglow07427, contiglow07424, contiglow06337, contiglow06334, contiglow04159, contiglow04153, contiglow06329, contiglow07408, contiglow03051, contiglow06315, contiglow06312, contiglow05225, contiglow04134, contiglow06301, contiglow03038,…	contignorm00603, contignorm07697, contiglow00295, contiglow00291, contiglow00289, contiglow00281, contiglow00272, contiglow00271, contignorm05486, contignorm05477, contiglow00255, contiglow00254, contiglow00250, contignorm03291, contiglow00249, contiglow00247, contiglow00246, contignorm03289, contiglow00244, contignorm03288, contiglow00243, contignorm03283, contiglow00239, contignorm03270, contig…
GO:0010467	gene expression	P	0.026570264742806066	1071	1411	2971	4347	over	contiglow01509, contiglow07498, contiglow07493, contiglow07488, contiglow06398, contiglow05299, contiglow05295, contiglow05292, contiglow07469, contiglow07463, contiglow07462, contiglow06377, contiglow07460, contiglow06373, contiglow06372, contiglow06371, contiglow06370, contiglow05284, contiglow04190, contiglow07455, contiglow07451, contiglow06362, contiglow05278, contiglow06360, contiglow04189,…	contignorm00619, contignorm00618, contignorm00615, contignorm00612, contignorm07699, contiglow00299, contiglow00295, contiglow00294, contiglow00288, contiglow00287, contiglow00283, contiglow00276, contiglow00271, contiglow00267, contiglow00262, contignorm07653, contignorm05477, contignorm05476, contiglow00256, contiglow00255, contiglow00254, contignorm03296, contiglow00251, contignorm03291, conti…
GO:0006563	L-serine metabolic process	P	0.02661425369377737	28	66	4014	5692	under	contiglow07497, contiglow03083, contiglow05235, contiglow02580, contiglow05848, contiglow06911, contiglow02550, contiglow04076, contiglow04019, contiglow04606, contiglow04605, contiglow01336, contiglow01335, contiglow01313, contiglow01966, contiglow04563, contiglow01172, contiglow03322, contiglow02207, contiglow07072, contiglow03948, contiglow05477, contiglow02193, contiglow01018, contiglow03870,…	contiglow00294, contiglow00284, contiglow00265, contignorm05477, contiglow00238, contiglow00236, contignorm01018, contignorm00589, contiglow00176, contignorm05392, contiglow00155, contiglow00141, contiglow00138, contiglow00125, contignorm00429, contignorm07497, contiglow00043, contignorm03083, contignorm05235, contignorm02580, contignorm06911, contignorm02550, contignorm00373, contignorm00342, co…
GO:0016597	amino acid binding	F	0.02661425369377737	28	66	4014	5692	under	contiglow05239, contiglow03046, contiglow05848, contiglow02550, contiglow01429, contiglow06273, contiglow07350, contiglow07313, contiglow01392, contiglow02468, contiglow01993, contiglow06176, contiglow05056, contiglow04554, contiglow01275, contiglow06660, contiglow03393, contiglow05530, contiglow07072, contiglow03948, contiglow04367, contiglow06519, contiglow01055, contiglow01018, contiglow04965,…	contignorm00606, contiglow00295, contiglow00271, contignorm01055, contignorm01018, contignorm04965, contignorm00557, contiglow00155, contignorm03172, contignorm00485, contignorm00429, contignorm00424, contignorm00414, contiglow00072, contignorm05239, contignorm03046, contignorm02550, contignorm00373, contignorm07350, contignorm07313, contignorm00295, contignorm02468, contignorm00271, contignorm01…
GO:0019482	beta-alanine metabolic process	P	0.02675850215126331	5	21	4037	5737	under	contiglow06840, contiglow01220, contiglow02990, contiglow04471, contiglow03208	contiglow00285, contignorm03208, contignorm00586, contiglow00170, contiglow00138, contignorm00380, contignorm00377, contignorm00342, contignorm06840, contignorm00285, contignorm00170, contignorm00138, contignorm04471, contiglow00840, contiglow00586, contignorm00840, contignorm01220, contignorm02990, contiglow00380, contiglow00377, contiglow00342
GO:0043498	cell surface binding	F	0.02675850215126331	5	21	4037	5737	under	contiglow03025, contiglow06296, contiglow04646, contiglow05381, contiglow04872	contiglow00250, contignorm00527, contignorm05381, contignorm04872, contignorm03025, contignorm00306, contignorm04646, contignorm00250, contiglow00940, contiglow00829, contiglow00727, contiglow00666, contiglow00622, contignorm06296, contignorm00940, contiglow00527, contignorm00829, contignorm00727, contiglow00306, contignorm00666, contignorm00622
GO:0006553	lysine metabolic process	P	0.02770373441780749	17	45	4025	5713	under	contiglow07469, contiglow01451, contiglow06840, contiglow03537, contiglow03518, contiglow03451, contiglow02984, contiglow02952, contiglow04489, contiglow04471, contiglow02247, contiglow01765, contiglow01097, contiglow01037, contiglow03208, contiglow03178, contiglow03700	contignorm00616, contignorm00607, contiglow00285, contiglow00271, contiglow00236, contignorm01097, contignorm01037, contignorm03208, contignorm00586, contiglow00180, contiglow00138, contignorm03178, contignorm07469, contignorm00380, contignorm00342, contignorm06840, contignorm00285, contignorm00271, contignorm00236, contignorm00180, contignorm00138, contignorm04489, contignorm04471, contignorm022…
GO:0003735	structural constituent of ribosome	F	0.028273722198201644	116	124	3926	5634	over	contiglow05295, contiglow07462, contiglow06356, contiglow05251, contiglow05218, contiglow03002, contiglow05875, contiglow05863, contiglow02589, contiglow02577, contiglow06922, contiglow02562, contiglow05811, contiglow04711, contiglow01421, contiglow07376, contiglow06286, contiglow06283, contiglow05197, contiglow06274, contiglow04091, contiglow05173, contiglow05171, contiglow04075, contiglow05152,…	contignorm03296, contignorm05460, contignorm03286, contignorm07618, contignorm05430, contignorm01075, contignorm04916, contignorm02724, contignorm07585, contignorm07561, contignorm07538, contignorm03154, contiglow00105, contignorm05303, contignorm03112, contignorm03106, contignorm02681, contignorm02667, contignorm05295, contignorm07462, contignorm05251, contignorm05218, contignorm03002, contignor…
GO:0005737	cytoplasm	C	0.028500380497714223	2333	3451	1709	2307	under	contiglow01508, contiglow07497, contiglow07496, contiglow07495, contiglow07493, contiglow07492, contiglow07491, contiglow07488, contiglow07487, contiglow07486, contiglow06395, contiglow06394, contiglow07478, contiglow07475, contiglow07471, contiglow06383, contiglow06382, contiglow05298, contiglow06381, contiglow05296, contiglow05295, contiglow05294, contiglow07469, contiglow07464, contiglow07463,…
GO:0017076	purine nucleotide binding	F	0.02878649383266588	431	697	3611	5061	under	contiglow06394, contiglow06383, contiglow06382, contiglow05296, contiglow04182, contiglow03096, contiglow07443, contiglow05266, contiglow05262, contiglow04177, contiglow05256, contiglow07427, contiglow07424, contiglow06337, contiglow06334, contiglow04159, contiglow04153, contiglow06329, contiglow07408, contiglow03051, contiglow06315, contiglow06312, contiglow05225, contiglow04134, contiglow06301,…	contignorm00603, contignorm07697, contiglow00295, contiglow00291, contiglow00289, contiglow00281, contiglow00272, contiglow00271, contignorm05486, contignorm05477, contiglow00255, contiglow00254, contiglow00250, contignorm03291, contiglow00249, contiglow00247, contiglow00246, contignorm03289, contiglow00244, contignorm03288, contiglow00243, contignorm03283, contiglow00239, contignorm03270, contig…
GO:0006635	fatty acid beta-oxidation	P	0.02920644462919085	15	41	4027	5717	under	contiglow01460, contiglow05812, contiglow03624, contiglow04694, contiglow05619, contiglow05582, contiglow04471, contiglow01173, contiglow03328, contiglow03208, contiglow01017, contiglow04981, contiglow03190, contiglow02094, contiglow02615	contignorm03208, contignorm01017, contignorm04981, contignorm00586, contignorm00508, contiglow00182, contiglow00180, contignorm03190, contiglow00146, contignorm00469, contignorm00440, contignorm02615, contiglow00090, contignorm00331, contignorm04694, contignorm00182, contignorm00180, contignorm00146, contignorm04471, contignorm00090, contiglow00965, contignorm02094, contiglow00730, contiglow00706…
GO:0004180	carboxypeptidase activity	F	0.029882988966219635	4	18	4038	5740	under	contiglow01349, contiglow01209, contiglow01646, contiglow02004	contignorm00600, contignorm00531, contignorm00491, contiglow00048, contignorm00381, contignorm00048, contiglow00967, contignorm01646, contignorm02004, contiglow00746, contiglow00600, contignorm00967, contiglow00531, contignorm01349, contiglow00491, contignorm01209, contignorm00746, contiglow00381
GO:0051186	cofactor metabolic process	P	0.02995231922036434	178	310	3864	5448	under	contiglow06394, contiglow04197, contiglow07452, contiglow05275, contiglow03081, contiglow04163, contiglow06330, contiglow04151, contiglow07410, contiglow05239, contiglow05235, contiglow03037, contiglow03036, contiglow04117, contiglow03028, contiglow05870, contiglow05850, contiglow04766, contiglow03677, contiglow01492, contiglow04751, contiglow01487, contiglow02563, contiglow06911, contiglow01464,…	contignorm00607, contignorm07665, contignorm07663, contiglow00265, contiglow00264, contignorm07643, contiglow00249, contiglow00247, contignorm03282, contiglow00238, contiglow00235, contiglow00230, contignorm01097, contignorm07628, contignorm07625, contignorm05447, contiglow00214, contiglow00210, contignorm03254, contignorm01063, contignorm01024, contignorm01017, contignorm04958, contignorm00572, …
GO:0072329	monocarboxylic acid catabolic process	P	0.031300361311686085	27	63	4015	5695	under	contiglow01460, contiglow05812, contiglow02547, contiglow03624, contiglow02538, contiglow04694, contiglow02468, contiglow01335, contiglow06196, contiglow03444, contiglow02355, contiglow05619, contiglow07130, contiglow05582, contiglow04471, contiglow01173, contiglow03328, contiglow04369, contiglow05404, contiglow03208, contiglow01017, contiglow04981, contiglow03190, contiglow02094, contiglow06411,…	contignorm05404, contignorm03208, contignorm01017, contignorm04981, contignorm00586, contignorm00508, contiglow00182, contiglow00180, contiglow00157, contignorm03190, contiglow00146, contiglow00125, contignorm00469, contignorm00460, contignorm00440, contignorm02615, contiglow00090, contignorm02547, contignorm02538, contignorm00331, contignorm00326, contignorm04694, contignorm02468, contignorm0018…
GO:0006566	threonine metabolic process	P	0.031300361311686085	27	63	4015	5695	under	contiglow07497, contiglow03083, contiglow05235, contiglow02580, contiglow05848, contiglow06911, contiglow02550, contiglow04076, contiglow04019, contiglow04606, contiglow04605, contiglow01335, contiglow01313, contiglow01966, contiglow04563, contiglow01172, contiglow03322, contiglow02207, contiglow07072, contiglow03948, contiglow05477, contiglow02193, contiglow01018, contiglow03870, contiglow05392,…	contiglow00294, contiglow00284, contiglow00265, contignorm05477, contiglow00238, contiglow00236, contignorm01018, contignorm00589, contiglow00176, contignorm05392, contiglow00155, contiglow00141, contiglow00138, contiglow00125, contignorm00429, contignorm07497, contiglow00043, contignorm03083, contignorm05235, contignorm02580, contignorm06911, contignorm02550, contignorm00342, contignorm00330, co…
GO:0032553	ribonucleotide binding	F	0.03146847109746246	433	699	3609	5059	under	contiglow06394, contiglow06383, contiglow06382, contiglow05296, contiglow03096, contiglow07443, contiglow05266, contiglow05262, contiglow04177, contiglow05256, contiglow07427, contiglow07424, contiglow06337, contiglow06334, contiglow04159, contiglow04153, contiglow06329, contiglow07408, contiglow03051, contiglow06315, contiglow06312, contiglow05225, contiglow04134, contiglow06301, contiglow03038,…	contignorm00603, contignorm07697, contiglow00295, contiglow00291, contiglow00289, contiglow00281, contiglow00272, contiglow00271, contignorm05486, contignorm05477, contiglow00255, contiglow00254, contiglow00250, contignorm03291, contiglow00249, contiglow00247, contiglow00246, contignorm03289, contiglow00244, contignorm03288, contiglow00243, contignorm03283, contiglow00239, contignorm03270, contig…
GO:0005794	Golgi apparatus	C	0.03147413398158952	240	406	3802	5352	under	contiglow07469, contiglow06373, contiglow04194, contiglow07443, contiglow03084, contiglow07437, contiglow03075, contiglow06335, contiglow06334, contiglow05247, contiglow05240, contiglow04155, contiglow04150, contiglow03065, contiglow03063, contiglow07412, contiglow05234, contiglow04148, contiglow06317, contiglow04132, contiglow03041, contiglow04120, contiglow03028, contiglow03016, contiglow03003,…	contignorm00612, contignorm00609, contignorm07691, contiglow00280, contiglow00267, contiglow00266, contignorm07658, contiglow00256, contiglow00251, contignorm05465, contiglow00245, contiglow00239, contignorm01098, contignorm01092, contignorm07624, contignorm07620, contiglow00222, contignorm03240, contignorm01064, contignorm01044, contignorm03215, contignorm01025, contignorm01012, contignorm01010,…
GO:0048770	pigment granule	C	0.03167889935770548	34	76	4008	5682	under	contiglow05285, contiglow05247, contiglow05881, contiglow02593, contiglow03633, contiglow02511, contiglow06260, contiglow04016, contiglow06851, contiglow02429, contiglow06780, contiglow04554, contiglow04501, contiglow02307, contiglow01871, contiglow01864, contiglow02272, contiglow04438, contiglow04436, contiglow02255, contiglow03325, contiglow03905, contiglow07697, contiglow06519, contiglow02145,…	contignorm07697, contiglow00266, contignorm01045, contignorm00574, contignorm00568, contignorm00562, contignorm00557, contignorm00507, contiglow00172, contiglow00134, contiglow00121, contignorm03160, contiglow00109, contiglow00104, contiglow00101, contignorm00485, contiglow00080, contignorm05285, contignorm05247, contignorm02593, contignorm02511, contignorm06851, contignorm00266, contignorm02429,…
GO:0042470	melanosome	C	0.03167889935770548	34	76	4008	5682	under	contiglow05285, contiglow05247, contiglow05881, contiglow02593, contiglow03633, contiglow02511, contiglow06260, contiglow04016, contiglow06851, contiglow02429, contiglow06780, contiglow04554, contiglow04501, contiglow02307, contiglow01871, contiglow01864, contiglow02272, contiglow04438, contiglow04436, contiglow02255, contiglow03325, contiglow03905, contiglow07697, contiglow06519, contiglow02145,…	contignorm07697, contiglow00266, contignorm01045, contignorm00574, contignorm00568, contignorm00562, contignorm00557, contignorm00507, contiglow00172, contiglow00134, contiglow00121, contignorm03160, contiglow00109, contiglow00104, contiglow00101, contignorm00485, contiglow00080, contignorm05285, contignorm05247, contignorm02593, contignorm02511, contignorm06851, contignorm00266, contignorm02429,…
GO:0034645	cellular macromolecule biosynthetic process	P	0.032130893646468754	890	1164	3152	4594	over	contiglow07498, contiglow06398, contiglow07473, contiglow05299, contiglow05295, contiglow05292, contiglow07469, contiglow07463, contiglow07462, contiglow06377, contiglow07460, contiglow06373, contiglow06372, contiglow06371, contiglow06370, contiglow05284, contiglow04190, contiglow07451, contiglow05278, contiglow03096, contiglow03091, contiglow07442, contiglow06356, contiglow06355, contiglow05267,…	contignorm00618, contignorm00615, contignorm00612, contignorm07699, contiglow00295, contiglow00294, contiglow00288, contiglow00283, contiglow00276, contiglow00271, contiglow00267, contiglow00262, contignorm07653, contignorm05477, contiglow00255, contiglow00254, contignorm03296, contiglow00251, contignorm07647, contignorm05467, contiglow00244, contignorm05461, contignorm05460, contignorm03286, con…
GO:0009063	cellular amino acid catabolic process	P	0.03256848495153454	76	146	3966	5612	under	contiglow07497, contiglow07469, contiglow06340, contiglow05250, contiglow03046, contiglow03677, contiglow06937, contiglow02580, contiglow05848, contiglow03661, contiglow02560, contiglow02550, contiglow01451, contiglow01429, contiglow02503, contiglow01407, contiglow04086, contiglow04068, contiglow04019, contiglow04000, contiglow06840, contiglow01385, contiglow02468, contiglow03537, contiglow04606,…	contignorm00616, contignorm00607, contiglow00285, contiglow00236, contignorm01097, contiglow00228, contignorm01063, contignorm01037, contignorm03208, contignorm01018, contignorm01017, contignorm04965, contignorm02760, contignorm00586, contignorm00508, contiglow00182, contiglow00180, contiglow00176, contignorm05392, contiglow00153, contiglow00152, contiglow00138, contignorm03178, contignorm03172, …
GO:0035639	purine ribonucleoside triphosphate binding	F	0.03300279481009257	427	689	3615	5069	under	contiglow06394, contiglow06383, contiglow06382, contiglow05296, contiglow03096, contiglow07443, contiglow05266, contiglow05262, contiglow04177, contiglow05256, contiglow07427, contiglow07424, contiglow06337, contiglow06334, contiglow04159, contiglow04153, contiglow06329, contiglow07408, contiglow03051, contiglow06315, contiglow06312, contiglow05225, contiglow04134, contiglow06301, contiglow03038,…	contignorm00603, contignorm07697, contiglow00291, contiglow00289, contiglow00281, contiglow00272, contiglow00271, contignorm05486, contignorm05477, contiglow00255, contiglow00254, contiglow00250, contignorm03291, contiglow00249, contiglow00247, contiglow00246, contignorm03289, contiglow00244, contignorm03288, contiglow00243, contignorm03283, contiglow00239, contignorm03270, contignorm01094, conti…
GO:0019400	alditol metabolic process	P	0.034727512068192044	6	22	4036	5736	under	contiglow07410, contiglow01436, contiglow05722, contiglow02814, contiglow03289, contiglow01096	contiglow00298, contignorm03289, contignorm01096, contignorm00527, contiglow00128, contiglow00078, contignorm07410, contignorm00298, contignorm00128, contignorm00078, contiglow00981, contiglow00930, contiglow00814, contiglow00799, contignorm01436, contignorm00981, contignorm00930, contiglow00527, contignorm05722, contignorm00814, contignorm00799, contignorm02814
GO:0042288	MHC class I protein binding	F	0.034727512068192044	6	22	4036	5736	under	contiglow02392, contiglow06018, contiglow05519, contiglow07096, contiglow05486, contiglow02055	contignorm05486, contiglow00250, contignorm00416, contignorm00322, contignorm00306, contignorm00250, contignorm02392, contignorm07096, contiglow00828, contignorm02055, contiglow00727, contiglow00666, contiglow00622, contignorm00828, contiglow00416, contignorm00727, contignorm06018, contiglow00322, contiglow00306, contignorm05519, contignorm00666, contignorm00622
GO:0032774	RNA biosynthetic process	P	0.03484221092364724	539	685	3503	5073	over	contiglow07498, contiglow06398, contiglow05299, contiglow05292, contiglow07469, contiglow07463, contiglow06377, contiglow07460, contiglow06372, contiglow06370, contiglow05284, contiglow07451, contiglow06355, contiglow05267, contiglow05261, contiglow05251, contiglow04167, contiglow05250, contiglow07428, contiglow05249, contiglow04152, contiglow03064, contiglow03062, contiglow07414, contiglow06326,…	contignorm07699, contiglow00295, contiglow00294, contiglow00283, contiglow00262, contignorm07647, contignorm05467, contignorm05461, contiglow00241, contignorm07631, contignorm07623, contignorm03268, contiglow00217, contignorm03251, contignorm01075, contignorm01067, contignorm05405, contignorm03229, contignorm01046, contignorm03219, contignorm03215, contignorm03214, contignorm01039, contignorm0321…
GO:0006897	endocytosis	P	0.03548098592477687	53	107	3989	5651	under	contiglow07471, contiglow06326, contiglow03040, contiglow03028, contiglow06961, contiglow03685, contiglow02593, contiglow07393, contiglow04097, contiglow05167, contiglow04070, contiglow01394, contiglow03515, contiglow02429, contiglow06195, contiglow03490, contiglow06753, contiglow03474, contiglow06731, contiglow01267, contiglow01262, contiglow03436, contiglow02339, contiglow03418, contiglow01894,…	contignorm07644, contiglow00245, contignorm01083, contignorm04948, contignorm00587, contignorm04934, contignorm00577, contignorm00574, contignorm00562, contignorm00534, contignorm00523, contignorm00500, contiglow00194, contiglow00142, contiglow00135, contiglow00109, contignorm03146, contignorm05302, contignorm00484, contignorm00464, contignorm02636, contignorm00431, contignorm02606, contignorm026…
GO:0009069	serine family amino acid metabolic process	P	0.036325953707986566	80	152	3962	5606	under	contiglow07497, contiglow03085, contiglow03083, contiglow05257, contiglow06340, contiglow04159, contiglow05235, contiglow06992, contiglow02580, contiglow05848, contiglow06911, contiglow01467, contiglow02550, contiglow05803, contiglow03622, contiglow01429, contiglow02500, contiglow07393, contiglow07350, contiglow05172, contiglow04076, contiglow04019, contiglow04018, contiglow05780, contiglow04696,…	contignorm00611, contiglow00295, contiglow00294, contiglow00284, contiglow00265, contignorm05477, contignorm03298, contiglow00243, contiglow00238, contiglow00236, contignorm05431, contiglow00203, contignorm03230, contignorm01056, contignorm01018, contignorm00589, contignorm02723, contignorm02702, contiglow00176, contignorm05392, contiglow00155, contignorm03192, contignorm05367, contiglow00141, co…
GO:0006084	acetyl-CoA metabolic process	P	0.03694704298721474	33	73	4009	5685	under	contiglow06394, contiglow04163, contiglow04766, contiglow01492, contiglow04727, contiglow01451, contiglow02501, contiglow06289, contiglow04086, contiglow06213, contiglow04647, contiglow06186, contiglow05085, contiglow01957, contiglow04550, contiglow04535, contiglow01201, contiglow02984, contiglow02963, contiglow07768, contiglow03393, contiglow07731, contiglow01190, contiglow01113, contiglow03971,…	contignorm00607, contiglow00265, contiglow00249, contiglow00238, contiglow00230, contignorm01097, contiglow00214, contiglow00210, contignorm01017, contignorm02738, contignorm00556, contignorm00544, contignorm00505, contignorm00493, contignorm04817, contignorm02609, contiglow00032, contiglow00005, contignorm04766, contignorm04727, contignorm00363, contignorm02501, contignorm00302, contignorm04647,…
GO:0016491	oxidoreductase activity	F	0.03719433612713295	333	545	3709	5213	under	contiglow07492, contiglow07491, contiglow05294, contiglow04193, contiglow07453, contiglow05275, contiglow04178, contiglow04170, contiglow06344, contiglow05250, contiglow04163, contiglow04161, contiglow06339, contiglow04151, contiglow03056, contiglow07401, contiglow06314, contiglow03039, contiglow03037, contiglow06984, contiglow05886, contiglow04795, contiglow04788, contiglow05870, contiglow04780,…	contignorm00611, contignorm00608, contignorm07698, contiglow00285, contiglow00278, contiglow00277, contiglow00274, contignorm07665, contignorm07663, contignorm05485, contignorm05484, contiglow00265, contiglow00259, contiglow00242, contiglow00238, contiglow00236, contiglow00234, contignorm01099, contignorm01096, contignorm07629, contiglow00228, contiglow00211, contiglow00210, contignorm07603, cont…
GO:0009081	branched chain family amino acid metabolic process	P	0.03758377009590785	20	50	4022	5708	under	contiglow05250, contiglow03677, contiglow04047, contiglow04040, contiglow06840, contiglow03537, contiglow03518, contiglow03451, contiglow02990, contiglow04471, contiglow01100, contiglow02858, contiglow01765, contiglow04384, contiglow03221, contiglow01037, contiglow03208, contiglow01017, contiglow02760, contiglow03700	contignorm00616, contiglow00285, contiglow00244, contiglow00228, contignorm03221, contignorm01037, contignorm03208, contignorm01017, contignorm02760, contignorm00586, contignorm00508, contiglow00180, contiglow00153, contiglow00152, contignorm00457, contignorm05250, contignorm00380, contignorm00347, contignorm06840, contignorm00285, contignorm00244, contignorm00228, contignorm00180, contignorm0015…
GO:0006633	fatty acid biosynthetic process	P	0.038610622116505615	30	68	4012	5690	under	contiglow04197, contiglow07442, contiglow06954, contiglow03628, contiglow06253, contiglow07313, contiglow04018, contiglow06840, contiglow03537, contiglow04607, contiglow03518, contiglow01977, contiglow06176, contiglow03451, contiglow01258, contiglow03391, contiglow04471, contiglow01190, contiglow03991, contiglow01765, contiglow02161, contiglow01037, contiglow03208, contiglow01017, contiglow01664,…	contignorm00616, contignorm01037, contignorm03208, contignorm01017, contignorm00586, contignorm00572, contignorm00508, contiglow00191, contiglow00182, contiglow00180, contiglow00169, contignorm00457, contignorm07442, contiglow00035, contiglow00019, contiglow00005, contignorm06954, contignorm07313, contignorm06840, contignorm04607, contignorm01977, contignorm00191, contignorm00182, contignorm00180…
GO:0006549	isoleucine metabolic process	P	0.04068403651104109	18	46	4024	5712	under	contiglow03677, contiglow04047, contiglow04040, contiglow06840, contiglow03537, contiglow03518, contiglow03451, contiglow02990, contiglow04471, contiglow01100, contiglow01765, contiglow04384, contiglow03221, contiglow01037, contiglow03208, contiglow01017, contiglow02760, contiglow03700	contignorm00616, contiglow00285, contiglow00244, contiglow00228, contignorm03221, contignorm01037, contignorm03208, contignorm01017, contignorm02760, contignorm00586, contignorm00508, contiglow00180, contiglow00153, contiglow00152, contignorm00457, contignorm00380, contignorm00347, contignorm06840, contignorm00285, contignorm00244, contignorm00228, contignorm00180, contignorm00153, contignorm0015…
GO:0005654	nucleoplasm	C	0.04077925473486656	540	688	3502	5070	over	contiglow07498, contiglow07493, contiglow07488, contiglow06398, contiglow05299, contiglow05292, contiglow07463, contiglow06377, contiglow07460, contiglow06370, contiglow05284, contiglow07455, contiglow07451, contiglow06364, contiglow06362, contiglow04189, contiglow03091, contiglow06355, contiglow05267, contiglow03085, contiglow07435, contiglow05254, contiglow04167, contiglow04166, contiglow07428,…	contiglow00299, contiglow00288, contiglow00283, contiglow00262, contignorm07653, contignorm05478, contiglow00256, contiglow00255, contignorm03291, contignorm07647, contignorm05467, contignorm05461, contiglow00243, contiglow00241, contignorm07638, contignorm07623, contignorm03268, contignorm07614, contignorm05439, contignorm03251, contiglow00209, contiglow00200, contignorm01067, contignorm01066, c…
GO:0019219	regulation of nucleobase-containing compound metabolic process	P	0.04117172294151195	600	770	3442	4988	over	contiglow07498, contiglow07496, contiglow06398, contiglow05299, contiglow05292, contiglow07469, contiglow07463, contiglow06377, contiglow07460, contiglow06370, contiglow05284, contiglow07451, contiglow06355, contiglow05267, contiglow05261, contiglow07435, contiglow04167, contiglow05250, contiglow03075, contiglow07428, contiglow05249, contiglow04152, contiglow03064, contiglow03062, contiglow07414,…	contiglow00295, contiglow00294, contiglow00283, contiglow00262, contignorm05476, contignorm07647, contignorm05467, contiglow00245, contignorm05461, contignorm03288, contiglow00241, contignorm07631, contignorm07623, contignorm03268, contiglow00217, contignorm03251, contignorm01067, contignorm01056, contignorm01051, contignorm05405, contignorm03229, contignorm01046, contignorm03215, contignorm03214…
GO:0004497	monooxygenase activity	F	0.04139197345043558	39	83	4003	5675	under	contiglow04178, contiglow04170, contiglow06344, contiglow06984, contiglow04788, contiglow04000, contiglow05751, contiglow02480, contiglow01383, contiglow06814, contiglow02453, contiglow03513, contiglow01993, contiglow01939, contiglow06795, contiglow06767, contiglow04579, contiglow06742, contiglow03479, contiglow06739, contiglow04554, contiglow01286, contiglow01870, contiglow02917, contiglow01826,…	contiglow00278, contiglow00211, contiglow00207, contignorm01063, contignorm00557, contignorm07533, contiglow00131, contiglow00117, contiglow00112, contignorm05316, contignorm03139, contignorm05305, contignorm00485, contignorm00454, contiglow00056, contignorm06984, contignorm04788, contignorm00320, contignorm00313, contignorm02480, contignorm06814, contignorm02453, contignorm00278, contignorm00211…
GO:0008652	cellular amino acid biosynthetic process	P	0.042191766242180344	63	123	3979	5635	under	contiglow07452, contiglow03096, contiglow03083, contiglow06340, contiglow06330, contiglow03046, contiglow05207, contiglow06984, contiglow02582, contiglow05848, contiglow01467, contiglow04702, contiglow01429, contiglow07381, contiglow07350, contiglow04047, contiglow04040, contiglow04039, contiglow05760, contiglow05751, contiglow01385, contiglow02468, contiglow02433, contiglow04605, contiglow01336,…	contiglow00295, contiglow00294, contiglow00284, contiglow00271, contiglow00244, contiglow00236, contiglow00233, contignorm01094, contignorm05447, contignorm05443, contignorm03221, contignorm01039, contignorm04965, contignorm00589, contignorm00567, contignorm07587, contiglow00170, contiglow00156, contiglow00144, contiglow00138, contignorm03172, contiglow00125, contignorm00478, contignorm04827, con…
GO:0030139	endocytic vesicle	C	0.04382978213000691	16	42	4026	5716	under	contiglow07422, contiglow03633, contiglow06283, contiglow05167, contiglow04691, contiglow01386, contiglow02429, contiglow06731, contiglow04486, contiglow01129, contiglow01087, contiglow01613, contiglow04278, contiglow03184, contiglow02098, contiglow04834	contiglow00243, contignorm01087, contignorm00574, contignorm00562, contignorm00534, contiglow00194, contignorm03184, contiglow00109, contignorm00484, contignorm04834, contignorm00464, contiglow00040, contignorm07422, contignorm05167, contignorm04691, contignorm02429, contignorm00243, contignorm06731, contignorm00194, contignorm00109, contignorm04486, contignorm00040, contiglow00963, contiglow0093…
GO:0006573	valine metabolic process	P	0.04428180349527355	19	47	4023	5711	under	contiglow05250, contiglow03677, contiglow04047, contiglow04040, contiglow06840, contiglow03537, contiglow03518, contiglow03451, contiglow02990, contiglow04471, contiglow01100, contiglow01765, contiglow04384, contiglow03221, contiglow01037, contiglow03208, contiglow01017, contiglow02760, contiglow03700	contignorm00616, contiglow00285, contiglow00244, contiglow00228, contignorm03221, contignorm01037, contignorm03208, contignorm01017, contignorm02760, contignorm00586, contignorm00508, contiglow00180, contiglow00153, contiglow00152, contignorm00457, contignorm05250, contignorm00380, contignorm00347, contignorm06840, contignorm00285, contignorm00244, contignorm00228, contignorm00180, contignorm0015…
GO:0005840	ribosome	C	0.045534415993664305	240	288	3802	5470	over	contiglow05295, contiglow07462, contiglow06371, contiglow04190, contiglow05278, contiglow06356, contiglow05262, contiglow05251, contiglow05248, contiglow05218, contiglow04111, contiglow03007, contiglow03002, contiglow04791, contiglow05875, contiglow04783, contiglow05863, contiglow03685, contiglow02599, contiglow02589, contiglow02577, contiglow06922, contiglow05838, contiglow04741, contiglow02569,…	contignorm00601, contignorm07699, contiglow00288, contiglow00276, contiglow00254, contignorm03296, contignorm03295, contignorm05460, contignorm03286, contignorm05443, contignorm07618, contignorm05430, contignorm01076, contignorm01075, contignorm07607, contiglow00209, contignorm05410, contignorm05405, contignorm03214, contignorm01036, contignorm02794, contignorm02791, contignorm04968, contignorm02…
GO:0051128	regulation of cellular component organization	P	0.04555569087961835	227	381	3815	5377	under	contiglow01508, contiglow05299, contiglow07460, contiglow06370, contiglow04188, contiglow05253, contiglow06334, contiglow05249, contiglow04157, contiglow07414, contiglow06326, contiglow07404, contiglow04126, contiglow03032, contiglow03028, contiglow06989, contiglow06961, contiglow05870, contiglow04781, contiglow06952, contiglow03685, contiglow03682, contiglow02593, contiglow02590, contiglow01499,…	contiglow00294, contiglow00292, contiglow00283, contiglow00280, contignorm05482, contignorm07653, contignorm03292, contignorm07645, contiglow00245, contiglow00243, contiglow00241, contignorm03283, contignorm01091, contiglow00229, contignorm05443, contiglow00217, contignorm01079, contignorm01072, contignorm03230, contignorm01056, contignorm03229, contignorm01046, contignorm01044, contignorm03213, …
GO:0006971	hypotonic response	P	0.0460088460014375	0	6	4042	5752	under		contiglow00067, contiglow00058, contignorm00067, contignorm00058, contiglow00964, contignorm00964
GO:0046121	deoxyribonucleoside catabolic process	P	0.0460088460014375	0	6	4042	5752	under		contiglow00170, contignorm00473, contignorm00170, contiglow00848, contignorm00848, contiglow00473
GO:0019285	glycine betaine biosynthetic process from choline	P	0.0460088460014375	0	6	4042	5752	under		contiglow00236, contiglow00138, contignorm00342, contignorm00236, contignorm00138, contiglow00342
GO:0016885	ligase activity, forming carbon-carbon bonds	F	0.0460088460014375	0	6	4042	5752	under		contignorm00457, contiglow00005, contignorm00005, contiglow00744, contiglow00457, contignorm00744
GO:0005227	calcium activated cation channel activity	F	0.0460088460014375	0	6	4042	5752	under		contiglow00273, contignorm00273, contiglow00852, contiglow00810, contignorm00852, contignorm00810
GO:0016717	oxidoreductase activity, acting on paired donors, with oxidation of a pair of donors resulting in the reduction of molecular oxygen to two molecules of water	F	0.0460088460014375	0	6	4042	5752	under		contiglow00035, contiglow00019, contignorm00035, contignorm00019, contiglow00920, contignorm00920
GO:0031456	glycine betaine biosynthetic process	P	0.0460088460014375	0	6	4042	5752	under		contiglow00236, contiglow00138, contignorm00342, contignorm00236, contignorm00138, contiglow00342
GO:0031455	glycine betaine metabolic process	P	0.0460088460014375	0	6	4042	5752	under		contiglow00236, contiglow00138, contignorm00342, contignorm00236, contignorm00138, contiglow00342
GO:0009343	biotin carboxylase complex	C	0.0460088460014375	0	6	4042	5752	under		contignorm00457, contiglow00005, contignorm00005, contiglow00744, contiglow00457, contignorm00744
GO:0009317	acetyl-CoA carboxylase complex	C	0.0460088460014375	0	6	4042	5752	under		contignorm00457, contiglow00005, contignorm00005, contiglow00744, contiglow00457, contignorm00744
GO:0008802	betaine-aldehyde dehydrogenase activity	F	0.0460088460014375	0	6	4042	5752	under		contiglow00236, contiglow00138, contignorm00342, contignorm00236, contignorm00138, contiglow00342
GO:0009120	deoxyribonucleoside metabolic process	P	0.0460088460014375	0	6	4042	5752	under		contiglow00170, contignorm00473, contignorm00170, contiglow00848, contignorm00848, contiglow00473
GO:0022839	ion gated channel activity	F	0.0460088460014375	0	6	4042	5752	under		contiglow00273, contignorm00273, contiglow00852, contiglow00810, contignorm00852, contignorm00810
GO:0004075	biotin carboxylase activity	F	0.0460088460014375	0	6	4042	5752	under		contignorm00457, contiglow00005, contignorm00005, contiglow00744, contiglow00457, contignorm00744
GO:0015269	calcium-activated potassium channel activity	F	0.0460088460014375	0	6	4042	5752	under		contiglow00273, contignorm00273, contiglow00852, contiglow00810, contignorm00852, contignorm00810
GO:0051171	regulation of nitrogen compound metabolic process	P	0.04688236531015114	638	824	3404	4934	over	contiglow07498, contiglow07496, contiglow06398, contiglow05299, contiglow05292, contiglow07469, contiglow07463, contiglow06377, contiglow07460, contiglow06370, contiglow05284, contiglow07451, contiglow06355, contiglow05267, contiglow05261, contiglow07435, contiglow04167, contiglow05250, contiglow03075, contiglow07428, contiglow07427, contiglow05249, contiglow04152, contiglow03064, contiglow03062,…	contiglow00295, contiglow00294, contiglow00289, contiglow00283, contiglow00262, contignorm05476, contignorm03291, contignorm07647, contignorm05467, contiglow00245, contignorm05461, contignorm03288, contiglow00241, contignorm07631, contignorm07623, contignorm03268, contignorm05439, contiglow00217, contignorm03251, contignorm01067, contignorm01056, contignorm01051, contignorm05405, contignorm03229,…
GO:0006552	leucine catabolic process	P	0.046908146477108975	14	38	4028	5720	under	contiglow03677, contiglow06840, contiglow03537, contiglow03518, contiglow03451, contiglow02990, contiglow04471, contiglow01100, contiglow01765, contiglow01037, contiglow03208, contiglow01017, contiglow02760, contiglow03700	contignorm00616, contiglow00285, contiglow00228, contignorm01037, contignorm03208, contignorm01017, contignorm02760, contignorm00586, contignorm00508, contiglow00180, contiglow00153, contiglow00152, contignorm00457, contignorm00380, contignorm00347, contignorm06840, contignorm00285, contignorm00228, contignorm00180, contignorm00153, contignorm00152, contignorm04471, contiglow00956, contignorm0176…
GO:0006550	isoleucine catabolic process	P	0.046908146477108975	14	38	4028	5720	under	contiglow03677, contiglow06840, contiglow03537, contiglow03518, contiglow03451, contiglow02990, contiglow04471, contiglow01100, contiglow01765, contiglow01037, contiglow03208, contiglow01017, contiglow02760, contiglow03700	contignorm00616, contiglow00285, contiglow00228, contignorm01037, contignorm03208, contignorm01017, contignorm02760, contignorm00586, contignorm00508, contiglow00180, contiglow00153, contiglow00152, contignorm00457, contignorm00380, contignorm00347, contignorm06840, contignorm00285, contignorm00228, contignorm00180, contignorm00153, contignorm00152, contignorm04471, contiglow00956, contignorm0176…
GO:0006554	lysine catabolic process	P	0.047941149312120554	17	43	4025	5715	under	contiglow07469, contiglow01451, contiglow06840, contiglow03537, contiglow03518, contiglow03451, contiglow02984, contiglow02952, contiglow04489, contiglow04471, contiglow02247, contiglow01765, contiglow01097, contiglow01037, contiglow03208, contiglow03178, contiglow03700	contignorm00616, contignorm00607, contiglow00285, contiglow00236, contignorm01097, contignorm01037, contignorm03208, contignorm00586, contiglow00180, contiglow00138, contignorm03178, contignorm07469, contignorm00380, contignorm00342, contignorm06840, contignorm00285, contignorm00236, contignorm00180, contignorm00138, contignorm04489, contignorm04471, contignorm02247, contiglow00922, contignorm017…
GO:0044391	ribosomal subunit	C	0.04809328561123854	82	86	3960	5672	over	contiglow05295, contiglow05251, contiglow05218, contiglow03002, contiglow05875, contiglow03685, contiglow06922, contiglow02562, contiglow04711, contiglow06286, contiglow06283, contiglow05197, contiglow06274, contiglow04091, contiglow05173, contiglow05171, contiglow04075, contiglow05152, contiglow07311, contiglow06864, contiglow06846, contiglow04650, contiglow02448, contiglow07293, contiglow07271,…	contignorm07699, contignorm05460, contignorm03286, contignorm05430, contignorm01075, contignorm07607, contignorm01036, contignorm02724, contignorm07585, contignorm07538, contignorm05358, contiglow00105, contignorm03146, contignorm05303, contignorm03106, contignorm02681, contignorm05295, contignorm05251, contignorm05218, contignorm03002, contignorm06922, contignorm02562, contignorm04711, contignor…
GO:0016071	mRNA metabolic process	P	0.04831408274353362	281	343	3761	5415	over	contiglow07493, contiglow04198, contiglow07455, contiglow06362, contiglow04189, contiglow05262, contiglow05261, contiglow07435, contiglow05251, contiglow04166, contiglow03072, contiglow07427, contiglow05249, contiglow05240, contiglow04154, contiglow03064, contiglow03062, contiglow04144, contiglow07408, contiglow05225, contiglow05223, contiglow04130, contiglow05219, contiglow05218, contiglow05202,…	contignorm00619, contignorm07699, contiglow00256, contignorm03291, contignorm03290, contignorm07647, contignorm05467, contignorm07638, contignorm07614, contignorm05439, contiglow00219, contiglow00217, contignorm01075, contignorm01066, contignorm05408, contignorm01011, contignorm04964, contignorm04928, contignorm02743, contignorm04919, contignorm04913, contignorm04912, contignorm02735, contignorm0…
GO:0009109	coenzyme catabolic process	P	0.04978521155725683	27	61	4015	5697	under	contiglow06394, contiglow04163, contiglow04766, contiglow01492, contiglow04727, contiglow01451, contiglow02501, contiglow06289, contiglow06213, contiglow04647, contiglow05085, contiglow01957, contiglow04550, contiglow04535, contiglow01201, contiglow07768, contiglow07731, contiglow01190, contiglow01113, contiglow03971, contiglow02825, contiglow01097, contiglow02738, contiglow02072, contiglow04202,…	contignorm00607, contiglow00265, contiglow00249, contiglow00238, contiglow00230, contignorm01097, contiglow00210, contignorm02738, contignorm00556, contignorm00544, contignorm00493, contignorm04817, contignorm02609, contiglow00032, contiglow00005, contignorm04766, contignorm04727, contignorm00363, contignorm02501, contignorm00302, contignorm04647, contignorm00265, contignorm00249, contignorm00238…
GO:0050660	flavin adenine dinucleotide binding	F	0.04978521155725683	27	61	4015	5697	under	contiglow05250, contiglow04766, contiglow02550, contiglow01460, contiglow04727, contiglow03624, contiglow02517, contiglow04000, contiglow03598, contiglow01392, contiglow07227, contiglow03479, contiglow06609, contiglow01137, contiglow07072, contiglow05485, contiglow01063, contiglow02139, contiglow01021, contiglow04956, contiglow04923, contiglow07565, contiglow02058, contiglow03139, contiglow04202,…	contignorm05485, contiglow00265, contiglow00238, contignorm01063, contignorm01021, contignorm04956, contignorm04923, contiglow00182, contiglow00170, contignorm07565, contiglow00153, contiglow00132, contiglow00123, contignorm03139, contignorm00469, contignorm00429, contiglow00043, contignorm05250, contignorm04766, contignorm02550, contignorm04727, contignorm00364, contignorm02517, contignorm00265,…
