# Supplementary material for: Transcriptional responses to temperature and low oxygen stress in Atlantic salmon studied with next-generation sequencing technology
Source: BMC Genomics. 2013 Nov 22;14(1):817. doi: 10.1186/1471-2164-14-817 (PMC4046827; doi:10.1186/1471-2164-14-817)
Supplement: Supplementary file 4 — Additional file 4: Possible upstream regulators in liver of Atlantic salmon exposed to temperature stress as suggested by IPA analysis. (XLS 76 KB) [file 12864_2013_5535_MOESM4_ESM.xls]

## Sheet: Temperature
Upstream Regulator	Fold Change	Molecule Type	Predicted Activation State	Activation z-score	Notes	p-value of overlap	Target molecules in dataset	Mechanistic Network
MYCN		transcription regulator	Inhibited	-6,360		6,82E-40	COL1A1,EEF1A1,EEF1G,EEF2,EIF3C/EIF3CL,FAU,FN1,GAPDH,NME1,PTMA,RPL10,RPL12,RPL13,RPL17,RPL18,RPL18A,RPL19,RPL23,RPL24,RPL26,RPL27A,RPL28,RPL3,RPL30,RPL31,RPL35,RPL35A,RPL39,RPL6,RPL7,RPL8,RPL9,RPLP0,RPLP1,RPLP2,RPS12,RPS13,RPS16,RPS17/RPS17L,RPS2,RPS20,RPS23,RPS24,RPS25,RPS26,RPS3A,RPS4X,RPS5,RPS6,RPS7,RPS8,RPS9,SORD,TPI1
5-fluorouracil		chemical drug	Activated	5,008	bias	3,69E-36	ACOX3,ATP5B,ATP5F1,BTF3,CALU,CD80,COX6A1,COX8A,ECHS1,EEF1G,EEF2,EIF3C/EIF3CL,FBL,FKBP1A,GAPDH,HSPA8,MT-COI,MT-ND3,MT-ND4,MT-ND6,NDUFA4,OAZ1,PSME1,RPL10,RPL10A,RPL15,RPL18,RPL19,RPL23,RPL24,RPL27A,RPL30,RPL31,RPL35,RPL35A,RPL6,RPL7,RPS13,RPS15A,RPS16,RPS23,RPS27A,RPS29,RPS4X,RPS8,SLC25A3,SPINK1,TPI1,UBD
sirolimus		chemical drug	Activated	5,753	bias	3,99E-29	CD80,COL1A1,COX6A1,DAD1,EEF2,FASN,FN1,GNB2L1,GSTP1,HMOX1,HSP90B1,LDHB,LPIN1,OAZ1,PSMA4,PTMA,RBM6,RPL10,RPL10A,RPL15,RPL18,RPL18A,RPL19,RPL23,RPL27A,RPL3,RPL30,RPL32,RPL34,RPL35,RPL8,RPLP0,RPS12,RPS13,RPS14,RPS16,RPS17/RPS17L,RPS18,RPS2,RPS23,RPS24,RPS26,RPS27A,RPS29,RPS3A,RPS4X,RPS5,RPS6,RPS7,RPS8,RPS9,SOD1,TPI1,UBA52,XBP1	Ap1,CEBPA,FOXO1,Insulin,JUNB,MYC,NFKBIA,PPARG,SREBF1,STAT3,TP53,sirolimus
CD 437		chemical drug	Activated	4,564	bias	1,27E-21	API5,ATP5A1,ATP5B,ATP5J,CEBPB,COX7A2,EEF2,EIF3D,FTH1,HSPA8,ITM2B,JUN,MGST1,NME1,PABPC1,PDIA3,PHYH,PSMA4,RBX1,RPL10,RPL13,RPL19,RPL24,RPL36A/RPL36A-HNRNPH2,RPL39,RPL8,RPLP1,RPLP2,RPS16,RPS17/RPS17L,RPS2,SLC25A3,SOD1,UBA52,UBL5
PPARA		ligand-dependent nuclear receptor		-0,270		1,02E-20	ACADL,ACOT8,AGXT,AHCY,ALDOB,APOA1,APOA2,APOC2,AQP8,ATP5B,CAT,CEBPB,CFH,CFI,COX6B2,CSAD,CTSL1,CYP1A1,FABP1,FABP3,FASN,FGB,FGG,FTCD,GK,GSTP1,GSTT1,HACL1,HADH,HMOX1,HPD,HPX,KRT8,LECT2,MASP2,MBL2,MGST1,MT-CO2,PBLD,PKLR,PRDX6,RTN4,SARDH,SELENBP1,SLC27A2,SORD	Ap1,CEBPA,EP300,NFE2L2,NR1H3,NR1H4,PPARA,PPARD,PPARG,RXRA,SMAD3,SREBF1,STAT3,THRB,TP53,bezafibrate,fenofibrate,pirinixic acid
HNF1A		transcription regulator	Inhibited	-4,444	bias	1,23E-19	A1CF,AHSG,ALB,ALDOB,AMBP,ANGPTL3,APOA2,APOB,APOH,C4BPA,C8B,C8G,CCBL2,CDO1,CPN1,CRP,DPP4,ELOVL2,FABP1,FGB,GNB2L1,GRHPR,GSTA1,HABP2,HACL1,HAL,HGD,HPX,ITM2B,KNG1,MCCC1,MID1IP1,PKLR,PLG,PNO1,PROC,PZP,SERPINA1,SERPINA10,SERPINA7,SERPING1,SLC37A4,TAT,TPI1,TTR,XBP1	HNF1A,HNF1B,HNF4A,NR3C1
nitrofurantoin		chemical drug		1,890		3,45E-18	ABCB11,ALB,AMBP,APOA2,APOC1,C4B (includes others),C4BPA,CAT,CFI,CP,CRP,CTSB,FABP1,FETUB,FGB,GSTP1,HMOX1,HPX,PRDX1,RPL13,RPL6,RPS8,RPS9,SELENBP1,SEPP1,SERPINA1,SLC27A2,SPINK1,TTR
1,2-dithiol-3-thione		chemical reagent	Inhibited	-2,759	bias	1,87E-17	ALAS1,BHMT,CREG1,DAD1,EIF3C/EIF3CL,EIF3D,EPHX1,F10,FABP1,FTH1,FXYD1,GNB2L1,GSTA1,GSTA3,GSTP1,HMOX1,HSP90B1,NUCB2,PDIA3,PPIB,PRDX1,PSMA4,PSMC6,RPL18,RPLP0,RPS16,SERPIND1,SOD1,TPI1,TTR,XBP1	1,2-dithiol-3-thione,BACH1,KEAP1,NFE2L2
HNF4A		transcription regulator	Inhibited	-4,435	bias	1,06E-16	A1CF,ABCB11,ACOX3,AHSG,ALDOB,AMBP,APOA1,APOA2,APOB,APOC1,APOC2,APOH,AQP8,BHMT,C21orf33,C4B (includes others),C8G,C8orf4,CD80,CEBPB,COX7A2,COX8A,CTSB,CYP1A1,CYP2J2,DAD1,DDOST,DIABLO,DSC2,ETNK2,F7,F9,FABP1,FETUB,FGB,FKBP3,GAPDH,GHITM,GJB2,GPX1,GRHPR,GSTO1,HAAO,HAL,HGD,HMGB2,HPD,HPX,HSDL2,HSP90B1,ITIH3,JUN,KNG1,KRT8,MBL2,MCCC1,MGST1,MID1IP1,MRTO4,MS4A8B,MSMB,MSRB1,MSRB2,MYL6,NDRG1,NDUFA4,NDUFS1,NME1…	HNF1A,HNF1B,HNF4A,NR3C1
NFE2L2		transcription regulator	Inhibited	-3,636	bias	2,97E-16	ABCB11,ALAS1,BHMT,CAT,COL1A1,CREG1,DAD1,EIF3C/EIF3CL,EPHX1,F10,FABP1,FN1,FTH1,FXYD1,GNB2L1,GPX1,GSTA1,GSTA3,GSTO1,GSTP1,GSTT1,HMOX1,HSP90B1,ME1,MGST1,NUCB2,PDIA3,PPIB,PRDX1,PSMA4,RPL18,RPLP0,RPS16,SERPIND1,SOD1,TPI1,TTR,UBB,XBP1	BACH1,KEAP1,NFE2L2
pirinixic acid		chemical toxicant		-1,164	bias	1,90E-15	ACADL,ACOT8,AHSG,ALAS1,APOA1,APOA2,APOC2,CAT,CD5L,CFH,CFI,COL1A1,CREB3L3,CRP,CYP1A1,CYP2C19,CYP2J2,DAD1,DPP4,FABP1,FASN,FGB,FKBP1A,GAPDH,GK,GRHPR,HADH,HMOX1,HPX,HSDL2,KRT8,LDHB,LECT2,MBL2,PKLR,PSMA4,PSMC6,PSME1,RTN4,SLC27A2,SLC27A5	ADIPOQ,CEBPA,ESRRA,NFE2L2,NR1H3,PPARA,PPARD,PPARG,RXRA,SMAD3,SREBF1,STAT3,TP53,pirinixic acid
MYC		transcription regulator	Inhibited	-3,205		2,07E-15	ADK,AHCY,ALB,CDK6,COL1A1,COX6A1,CTSB,DDX21,ECM1,EEF2,EIF3D,F2,FASN,FBL,FN1,FTH1,FXYD1,GABARAP,GAPDH,GCSH,HAMP,HMOX1,ITM2B,LDHB,NDRG1,NME1,PKLR,PNO1,PRDX3,PRDX4,PTMA,RBP1,RPL10,RPL13,RPL19,RPL23,RPL26,RPL30,RPL32,RPL35,RPL6,RPL7,RPS12,RPS13,RPS15A,RPS16,RPS18,RPS23,RPS4X,RPS6,RPS7,RPS9,SARDH,SDCBP,SHMT2,TAT,TPI1
IGF1R		transmembrane receptor		-1,285	bias	2,44E-15	ATP5A1,ATP5B,ATP5D,ATP5J,CALU,CD5L,COL1A1,FASN,FTH1,GABARAP,HTRA1,MT-ATP6,MT-COI,MT-ND3,MT-ND4,NDUFA4,NME1,PSMC6,RPL10A,RPL24,RPL3,RPL35A,RPL7,RPL9,RPS24,RPS26,STAT3,UQCRC1	APP,Ap1,FOS,IGF1R,NFKBIA,TP53
methapyrilene		chemical drug	Activated	2,183		2,86E-15	ACADL,ALB,ALDOB,AMBP,APOA2,APOC1,BHMT,C4BPA,CAT,CP,CRP,CTSB,FABP1,FETUB,HMOX1,IGFALS,RPS8,RPS9,SEPP1,SERP1,SLC27A2,SPINK1,TTR,UPB1
dihydrotestosterone		chemical - endogenous mammalian		-0,447	bias	7,42E-15	ALAS1,C4B (includes others),CD74,CDCA7,CDO1,DPP4,FASN,FN1,FTH1,GAPDH,GSTP1,HACL1,HPGD,JUN,ME1,MSMB,MT-CO2,MT-CO3,MT-COI,MT-ND3,MT-ND4,NDRG1,RPL12,RPL19,RPL28,RPL3,RPL30,RPL8,RPL9,RPLP1,RPLP2,RPS12,RPS23,RPS24,RPS26,RPS29,RPS3A,RPS4X,SELENBP1,SEPP1,SEPW1,TF	APP,Ap1,FOS,NFKBIA,TP53,dihydrotestosterone
beta-estradiol		chemical - endogenous mammalian	Inhibited	-3,521	bias	7,35E-13	ABCB11,ADK,ALB,APOA1,ASB9,ATP5F1,C1orf151-NBL1/NBL1,C4B (includes others),C8orf4,CD74,CDCA7,CEBPB,CFB,CFHR4,COL1A1,CP,CRP,CTSB,CTSL1,CYP1A1,DDOST,EIF3D,ELOVL2,FABP3,FARSA,FASN,FGB,FN1,GJB2,GK,GNE,GPX1,GSTP1,GSTT1,HADH,HAMP,HBA1/HBA2,HBB,HMOX1,HPGD,HSD17B6,HSF1,HSP90B1,HSPA8,IL1R2,JUN,KRT18,KRT8,LPIN1,MGST1,MSMB,MT-CO2,MT-COI,NDRG1,NME1,NUCB2,NUPR1,PDIA3,PEMT,PNP,PPIB,PTGDS,PTMA,RCL1,RPL17,RPS11,R…	Ap1,CEBPA,CEBPB,EP300,ESR1,IL6,NFKBIA,PPARG,SMAD3,SMARCA4,STAT3,THRB,TNF,TP53,beta-estradiol
GH1		growth factor		-1,096		2,13E-12	ALB,ATP5G2,CAT,CEBPB,FASN,FGG,FN1,FTH1,GSTP1,HADH,HBA1/HBA2,HBB,IGFALS,JUN,MGST1,MT-CO2,MT-ND3,MT-ND5,PRDX1,PRDX3,PTMA,RPL6,SHMT2,SOD1,TF	Ap1,CEBPA,CEBPB,FOS,GH1,Growth hormone,JUNB,MYC,NFE2L2,NFKBIA,PPARA,PPARG,PRL,SMAD3,SMARCA4,STAT3,TP53
dexamethasone		chemical drug	Inhibited	-2,693		5,37E-12	ACADL,ADHFE1,ALAS1,ALB,ALDH6A1,ALDOB,AMY2A,APOA1,APOA2,AUP1,BHMT,C8orf4,CAT,CD209,CD74,CD80,CEBPB,COL1A1,CP,CREG1,CRP,CTSB,CTSL1,CYP1A1,CYP2C19,CYP2J2,DHRS1,EEF1A1,ETFA,ETNK2,FGB,FGG,FN1,FTH1,GAPDH,GPX1,GSTA1,GSTP1,HBB,HLA-DMB,HP,HPD,HSPA8,IGFALS,IL1R2,JUN,KRT8,LPIN1,ME1,MID1IP1,MSMB,MT-CO2,MT-CO3,NUCB2,PABPC1,PRDX6,PTGDS,RARRES3,RPL26,RPL7,RPLP0,RPS23,RPS3A,RPS7,SEPP1,SERPINA1,SHBG,SLC27A2,SOD1,…	Ap1,CEBPA,CEBPB,EP300,ESR1,FOXO1,IL6,Insulin,NFKBIA,NR3C1,PPARG,SMAD3,SMARCA4,SREBF1,STAT3,TNF,TP53,dexamethasone
methotrexate		chemical drug		-0,894		6,19E-12	ALB,APOC1,C4BPA,C7,C8B,CFB,CFH,CFI,CRP,ECHS1,FABP1,FASN,FKBP3,GAPDH,GSTA1,HBA1/HBA2,HMOX1,LPIN1,MASP2,PHYH,PRDX1,SEPP1,SERPING1,SLC27A2,SOD1,TTR
ciprofibrate		chemical drug	Activated	2,450		6,31E-12	A1CF,ABCB11,ACADL,APOB,APOC2,CAT,CRP,DPP4,FAH,FGB,GSTP1,HAL,HPD,ITLN1,KRT8,MBL2,PIPOX,RPL12,SELENBP1,SERPINA1,SLC37A4	ACOX1,CEBPB,EP300,ESRRA,IL1B,NFKBIA,PPARA,PPARG,RXRA,SMAD3,SREBF1,STAT3,ciprofibrate
methylprednisolone		chemical drug		0,458		2,50E-11	ADK,AHCY,AKR1D1,ALAS1,ALDOB,AQP8,CD74,COX6A1,CREG1,CTSC,DAB2,DPYS,DSC2,EPHX1,FAH,FARSA,FGL2,FN1,GRHPR,GSTA1,GSTP1,HAAO,HAL,HMOX1,HPD,HSP90B1,IGFALS,JUN,ME1,NME1,NUPR1,QDPR,SERPINA1,SLC37A4,SORD,SPINK1,STAT3,SULT1B1,TDO2	Ap1,CEBPB,EP300,ESR1,IL6,NR3C1,PPARG,STAT3,methylprednisolone
ACOX1		enzyme		-1,149		2,99E-11	ACADL,CAT,DPP4,FAH,FASN,GSTP1,HAL,HPD,ITLN1,KRT8,MBL2,NUPR1,PIPOX,RPL12,RPS24,SELENBP1,SERPINA1,SLC27A2,SLC37A4,XBP1	ACOX1,ESRRA,PPARA,PPARG,RXRA,SREBF1
APP		other		-1,989	bias	3,09E-11	ALB,ATP5A1,ATP5B,ATP5D,ATP5J,C4B (includes others),CALR,CAT,CD5L,CD74,COX7A2,CTSB,EEF1G,FABP3,FBL,FKBP1A,FN1,FXYD1,GAPDH,GSTP1,HBA1/HBA2,HBB,HMOX1,HSPA8,HSPG2,JUN,LDHB,MT-ATP6,MT-CO2,MT-CO3,MT-COI,MT-ND1,MT-ND2,MT-ND3,MT-ND4,MT-ND5,MT-ND6,NDUFB11,NME1,PRDX6,PSME1,PTGDS,QDPR,SOD1,TPI1,TTR	APP,Ap1,BTG2,CEBPA,EP300,FOS,MAPK14,NFE2L2,NFKBIA,PPARG,PSEN1,SMAD3,STAT3,THRB,TP53,nitric oxide
PPARGC1A		transcription regulator		-1,787	bias	7,32E-11	ACADL,ALAS1,APOC2,ATP5B,CAT,CEBPB,CYP1A1,CYP2A13/CYP2A6,FABP3,FASN,GK,GPX1,LPIN1,ME1,MT-CO2,MT-COI,NDUFS1,PRDX3,SDHA,SOD1	CEBPA,EP300,ESRRA,FOXO1,MLXIPL,NFE2L2,NFKBIA,PPARA,PPARG,PPARGC1A,RXRA,SMAD3,SREBF1,THRB,TP53
LEP		growth factor		-1,182	bias	1,76E-10	ABCB11,ACADL,ALDOB,APOA1,APOA2,APOH,ATP5A1,ATP5F1,CEBPB,COL1A1,CRP,CYP2F1,FABP3,FASN,GAPDH,GPX1,GSTA3,HGD,HPX,IL1R2,JUN,MT-CO3,MT-ND1,MT-ND4,PEMT,PRDX1,SEPP1,SLC27A5,SOD1,SORD,STAT3	Ap1,BTG2,CEBPA,CEBPB,FOS,FOXO1,INS,Ins1,LEP,MAPK14,NFKBIA,Nuclear factor 1,PPARG,SMAD3,STAT3,TNF,TP53,XBP1,testosterone
acetaminophen		chemical drug		0,492	bias	2,05E-10	ABCB11,ALB,APOA2,APOC1,CAT,CRP,FABP1,GPX1,GSTA1,GSTP1,HMOX1,JUN,ME1,PRDX1,SEPP1,SLC27A2,SPINK1,TF,TTR	CEBPB,EP300,FOS,IL1B,MAPK8,NFE2L2,NFKBIA,PPARG,SMAD3,SMARCA4,STAT3,TNF,TP53,acetaminophen,hydrogen peroxide
NR1I2		ligand-dependent nuclear receptor		-0,743		2,96E-10	AHCY,ALAS1,APOC1,APOC2,BHMT,CYP1A1,CYP2A13/CYP2A6,CYP2C19,FASN,GSTA1,GSTP1,JUN,MGST1,MT-CO2,PIPOX,SERPIND1,SLCO1C1,STAT3,TF	Ap1,CEBPB,NFKBIA,NR1I2,NR3C1,PPARG,SMAD3,SMARCA4,STAT3,TNF,TP53,dexamethasone,mifepristone
CEBPB	2,000	transcription regulator		-1,386	bias	4,02E-10	ALB,APOB,BHMT,CDO1,CEBPB,COL1A1,CP,CRP,CTSC,CYP1A1,CYP2A13/CYP2A6,DAB2,DHRS1,F7,GSTA1,HAMP,HBB,HP,HPX,HSF1,JUN,KRT18,MBL2,NUPR1,PLG,SERP1,SERPINA1,STAT3,TF,TM4SF1	CEBPA,CEBPB,EP300,ESR1,HNF1A,IL6,JUNB,PPARG,SMARCA4,STAT3
tanespimycin		chemical drug		0,338	bias	4,94E-09	CDK6,HSP90B1,HSPA8,JUN,KRT18,KRT8,PRDX3,PTMA,RPL24,RPL27A,RPL30,RPL35,RPS16,RPS8,STAT3	NFKBIA,STAT3,TP53,tanespimycin
fenofibrate		chemical drug		-1,030		6,37E-09	ACADL,APOA1,APOA2,APOB,APOC2,CAT,CEBPB,CREB3L3,CRP,FABP1,FASN,FGB,FGG,GAPDH,GSTA3,HMOX1,HP,JUN,LDHB,PSMA4,SLC27A2,SLC27A5	CEBPA,CEBPB,EP300,ESR1,ESRRA,IL1B,IL6,JUNB,NFKBIA,PPARA,PPARG,RXRA,SMAD3,SMARCA4,SREBF1,STAT3,fenofibrate
carbon tetrachloride		chemical toxicant		-1,355	bias	1,76E-08	AMY2A,APOA1,APOA2,APOB,APOC1,CAT,COL1A1,FABP1,FGG,FKBP1A,FN1,GSTP1,HMOX1,JUN,ME1,QDPR,RBP1,SLCO1C1,SORD,TF	Ap1,CEBPA,CEBPB,EP300,ESR1,IL6,NFKBIA,PPARG,SMAD3,STAT3,TNF,TP53,carbon tetrachloride
LONP1		peptidase				1,88E-08	MT-ATP6,MT-CO2,MT-COI,MT-ND4,MT-ND5,MT-ND6
Tcf 1/3/4		group	Inhibited	-2,200	bias	2,67E-08	AHSG,ALB,AMBP,APOH,TTR
HRAS		enzyme	Inhibited	-2,381	bias	4,06E-08	ATP5B,ATP5J,CALU,CEBPB,CFB,COL1A1,CRP,CTSB,CTSC,CYP1A1,DPP4,EIF3C/EIF3CL,EPHX1,FABP3,FN1,GJB2,HMOX1,HSF1,HSPA8,HTRA1,JUN,KRT18,MSRB1,PRDX6,RPL27A,RPL30,RPL39,RPS6,RTN4,SDHA,SERP1,SERPIND1,SOD1,STAT3	Ap1,CEBPA,CEBPB,EP300,ESR1,FOS,HRAS,MAPK8,NFKBIA,SMAD3,SMARCA4,SRC,STAT3,THRB,TP53
hydrogen peroxide		chemical - endogenous mammalian		-1,635	bias	5,17E-08	C4BPA,CAT,CD80,COL1A1,CTSB,CYP1A1,EEF1A1,EEF1B2,FASN,FN1,FTH1,GPX1,GSTA1,HAMP,HMOX1,JUN,MIOX,MT-COI,MT-ND6,NUPR1,PDIA3,PRDX1,PRKCSH,PTMA,RPL31,SEPP1,SOD1,XBP1	Ap1,BACH1,BTG2,CEBPA,CEBPB,D-glucose,EP300,ESR1,FOS,KEAP1,MAPK14,MLXIPL,NFE2L2,NFKBIA,PPARG,SMAD3,SRC,STAT3,TNF,TP53,hydrogen peroxide
MAPT		kinase				7,13E-08	ALB,ATP5A1,ATP5B,ATP5D,ATP5J,COX7A2,EEF1G,FBL,FKBP1A,GAPDH,GSTP1,HBA1/HBA2,HBB,HSPA8,JUN,NME1,PRDX3,PRDX6,QDPR,SOD1,TPI1	APP,Ap1,FOS,MAPT,NFKBIA,PSEN1,TP53
tretinoin		chemical - endogenous mammalian	Inhibited	-2,283	bias	7,27E-08	ALAS1,APOA2,BHMT,CALR,CD74,CDCA7,CDK6,CEBPB,CFP,COL1A1,CP,CREG1,CTSB,CTSC,CTSL1,CYP1A1,CYP2C19,DAB2,DAD1,DPP4,EEF1A1,EEF1G,EIF3C/EIF3CL,EPHX1,FN1,GPX1,GSTP1,HLA-DMB,HMOX1,HSD17B6,HSPA2,ITM2B,JUN,KRT18,NDRG1,NDUFA13,OPTN,PNP,PTGDS,PTMA,RARRES3,RBP1,RPL13,RPL3,RPL6,RPL7,RPS12,RPS14,RPS16,RPS4X,RPS7,SDCBP,SERPING1,SLC27A2,SOD1,STAT3,TF,TPI1,XBP1	Ap1,BACH1,CEBPA,EP300,IFNG,KEAP1,NFE2L2,NFKBIA,NR3C1,PPARA,PPARG,SMAD3,STAT3,THRB,TP53,tretinoin
mono-(2-ethylhexyl)phthalate		chemical toxicant		-1,444	bias	9,11E-08	ACADL,ATP5B,ATP5D,ATP5F1,COX6A1,COX7A2,CYP1A1,ECHS1,FASN,GAPDH,GK,HADH,NDUFS1,SDHA,SOD1,TPI1,UQCRC1	EP300,ESRRA,FOXO1,JUNB,MED1,PPARA,PPARG,PPARGC1A,STAT3,TP53,mono-(2-ethylhexyl)phthalate
D-glucose		chemical - endogenous mammalian		-0,606		1,04E-07	ACADL,ALDOB,APOB,ATP5G2,CALR,CAT,CEBPB,COL1A1,CTSB,F7,FASN,FN1,GAPDH,HMOX1,HP,JUN,MID1IP1,MIOX,MT-ND1,PDIA3,PKLR,PON2,PPIB,PTGDS,RPS14,SLC37A4,SSR1,UBA52,XBP1	Ap1,BTG2,CEBPA,D-glucose,FOS,FOXO1,Ins1,Insulin,MAPK14,MLXIPL,NFE2L2,Nuclear factor 1,PPARA,PPARG,SMAD3,SREBF1,STAT3,TP53
lipopolysaccharide		chemical drug	Inhibited	-3,600	bias	1,47E-07	ABCB11,ALB,ANGPTL3,API5,APOA1,APOB,APOC1,APOC2,BTK,CALR,CD209,CD74,CD80,CEBPB,CFB,CFP,COL1A1,CP,CRP,CTSB,CTSC,CTSL1,CYP1A1,CYP2A13/CYP2A6,EEF2,F2,FABP3,FASN,FGB,FN1,FTH1,GABARAP,GJB2,GK,GSTP1,HMGB2,HMOX1,HP,HPGD,HSP90B1,HSPA8,IL1R2,ITIH2,JUN,MBL2,MT-COI,NUPR1,PDIA3,PLG,PRDX1,PROC,PSME1,PTGDS,RARRES3,RNASE2,SEPP1,SERPINA1,SERPINC1,SERPINF2,SOD1,SSR1,STAT3,TDO2,TF,XBP1	CEBPB,EP300,ESR1,FOS,IFNG,IL1,IL1B,IL6,NFKBIA,NR3C1,PPARG,SMAD3,STAT3,TNF,TP53,lipopolysaccharide
IL3		cytokine		-0,774	bias	1,50E-07	CALR,CAT,CD80,DAD1,FASN,FKBP3,GPX1,HBA1/HBA2,HRSP12,HSP90B1,HSPA2,JUN,PSME1,RPL13,RPL3,RPL6,RPL7,RPS12,RPS14,RPS16,RPS4X,RPS7,SOD1,XBP1
FOXA2		transcription regulator	Inhibited	-2,270		1,92E-07	ALAS1,ALB,ALDOB,AMY2A,APOA1,APOB,EPHX1,FGB,HADH,PTGDS,RNASE2,SERPINA1,TAT,TDO2,TF,TTR	CEBPA,CEBPB,EP300,ESR1,FOXA1,FOXA2,FOXA3,FOXO1,IL6,Ins1,Nuclear factor 1,ONECUT1,PPARG,SMAD3,STAT3
acenocoumarol		chemical drug		1,000	bias	2,12E-07	F10,F2,F7,F9
CYP4F2		enzyme				2,12E-07	F10,F2,F7,F9
PPARG		ligand-dependent nuclear receptor		-1,833	bias	2,20E-07	ACADL,ACOT8,APOA1,APOA2,CALR,CAT,CEBPB,COL1A1,CTSL1,EPHX1,FABP1,FABP3,FASN,FN1,GAPDH,GSTA1,HMOX1,HP,JUN,KRT18,ME1,MGST1,MRTO4,NDRG1,SERPINA1,SOD1	CEBPA,CEBPB,EP300,ESRRA,JUNB,NFKBIA,Nr1h,PPARA,PPARG,RXRA,SMAD3,SMARCA4,SREBF1,STAT3,THRB,TNF,TP53,rosiglitazone
TO-901317		chemical reagent		-0,752		2,26E-07	ALAS1,ALB,ANGPTL3,APOC1,APOC2,CD5L,CFH,CRP,CYP2F1,EPHX1,FASN,HP,ITIH1,KNG1,MID1IP1,PSME1,PTGDS,SLC27A2,SLC37A4	NR1H3,NR1H4,Nr1h,PPARA,PPARG,RXRA,THRB,TO-901317
bromobenzene		chemical toxicant		0,167		2,82E-07	BHMT,CDO1,GAPDH,GSTP1,GSTT1,HMOX1,JUN,NUPR1,RPL28,RPL35,UBD
Ins1		other		-0,973	bias	3,31E-07	ALAS1,ALB,APOA1,CEBPB,COL1A1,COX7A2,CYP1A1,FABP3,FASN,GAPDH,GK,GSTP1,HP,JUN,LDHB,PKLR,PPIB,RPS14,SLC37A4,STAT3,TAT,TF,UQCRC1	CEBPA,CEBPB,D-glucose,EP300,Ins1,JUNB,MLXIPL,NFE2L2,Nuclear factor 1,PPARA,PPARG,SMAD3,SMARCA4,STAT3,TP53
interferon beta-1a		biologic drug				3,87E-07	COX6A1,EEF1G,FKBP1A,GSTP1,PSME1,RPL18,RPL19,RPL24,RPL26,RPL27A,RPL3,RPS7,SERPINA1,SERPING1
TNF		cytokine		-1,946	bias	3,87E-07	ABCB11,ALB,APOA1,APOC2,ATP5J,C21orf33,CALR,CAT,CD209,CD80,CDO1,CEBPB,CFB,COL1A1,CP,CRP,CTSB,CTSC,CYP1A1,DPP4,DPYS,FABP1,FASN,FBL,FN1,FTH1,GPX1,GSTA1,GSTP1,GSTT1,HERC1,HMOX1,HP,HPGD,HSPA8,HSPG2,IL1R2,JUN,MBL2,MGST1,MT-CO2,MT-CO3,MYL6,NME1,NUCB2,OPTN,PEMT,PSME1,RARRES3,RBP1,RNASE2,RPS11,RPS13,SEPP1,SERPIND1,SHBG,SLC27A5,SOD1,TF,TM4SF1,UBD	Ap1,CEBPB,EP300,ESR1,IFNG,IL1B,IL6,NFKBIA,NR3C1,PPARG,SMAD3,SMARCA4,STAT3,TNF,TP53,beta-estradiol
GW 4064		chemical toxicant		-1,605	bias	4,10E-07	ABCB11,APOA1,COL1A1,FGB,FGG,KNG1,MT-CO2,PKLR,SLC27A5	GW 4064,HNF4A,NR1H3,NR1H4,PPARA,PPARG,RXRA,THRB
rosiglitazone		chemical drug		-1,706	bias	5,00E-07	ACADL,ANGPTL3,APOA2,APOC1,C4B (includes others),CAT,CD80,COL1A1,CRP,ETFA,FABP1,FASN,FGB,FN1,GAPDH,GK,GSTA1,HADH,HMOX1,HP,HPGD,KRT18,LPIN1,PHYH,SLC27A2	CEBPA,CEBPB,EP300,ESR1,FOXO1,IL6,JUNB,NFE2L2,Nr1h,PPARA,PPARG,PPARGC1A,SMAD3,SMARCA4,STAT3,TP53,rosiglitazone
FOS		transcription regulator		-0,040		7,55E-07	AKR1D1,ALAS1,CALU,CAT,COL1A1,CTSB,CYP2J2,FETUB,FN1,FTH1,GSTP1,HBA1/HBA2,HBB,HMOX1,HSP90B1,JUN,KRT8,MGST1,PRDX1,PTGDS,RBP1,RPLP0,RPS18,RPS24,RPS6,RPS7,RPS9,SELENBP1,UBA52	Ap1,BACH1,FOS,KEAP1,MYC,NFE2L2
L-triiodothyronine		chemical - endogenous mammalian		-1,559		8,38E-07	AHSG,ALB,ANGPTL3,APOA1,APOA2,APOB,APOC1,APOC2,C4B (includes others),F2,FASN,HBA1/HBA2,HP,ITIH3,MT-CO2,MT-CO3,NME1,PRDX3,PTGDS,RPS14,SHBG,SLCO1C1,TF	CEBPA,FOXO1,Ins1,L-triiodothyronine,NR1H3,NR1H4,Nuclear factor 1,PPARA,PPARG,RXRA,SMAD3,THRB
heparin		chemical - endogenous mammalian		-1,795		8,94E-07	ACADL,ALAS1,APOB,ATP5A1,CD209,CD80,COL1A1,FN1,MT-COI,SDHA	CEBPB,EP300,ESR1,FOXO1,IL6,JUNB,MYC,PPARG,PPARGC1A,STAT3,VEGFA,heparin
RXRA		ligand-dependent nuclear receptor		0,132	bias	1,38E-06	ABCB11,AHCY,ANGPTL3,APOA1,APOA2,CAT,CDO1,FABP1,FABP3,FASN,FGG,GPX1,KNG1,MID1IP1,NME1,PKLR,PTGDS,RBP1,SLC27A5	9-cis-retinoic acid,ESRRA,HNF4A,L-triiodothyronine,NR1H3,NR1H4,NR5A2,PPARA,PPARG,RXRA,SREBF1,THRB
DOT1L		phosphatase				1,44E-06	PABPC1,RPL19,RPLP0,RPS2,RPS23,UBB
tamoxifen		chemical drug		-0,031		1,80E-06	ABCB11,AMBP,CAT,CDK6,CSAD,CYP2F1,EPHX1,FABP1,FASN,GAPDH,GJB2,GSTA1,HSP90B1,JUN,MT-COI,PEMT,TDO2	ESR1,NFE2L2,cholesterol,tamoxifen
PSEN1		peptidase	Activated	2,219		2,53E-06	ALB,ATP5A1,ATP5B,ATP5D,ATP5J,CD74,COX7A2,COX8A,CTSC,EEF1G,FBL,FKBP1A,GAPDH,GSTP1,HBA1/HBA2,HBB,HSPA8,MT-COI,NME1,NUPR1,PRDX6,QDPR,SOD1,TPI1	APP,Ap1,CEBPA,EP300,FOS,NFKBIA,PSEN1,SMAD3,SOD1,THRB,TP53
17-alpha-ethinylestradiol		chemical drug		0,251		2,67E-06	ABCB11,APOB,APOC2,AQP8,CD5L,CD74,CFP,DSC2,JUN,LPIN1,NME1,PTGDS,SHBG,SLCO1C1	17-alpha-ethinylestradiol,CEBPA,CEBPB,EP300,ESR1,NFE2L2,STAT3,TP53,cholesterol,lipopolysaccharide
GCK		kinase		0,816		2,72E-06	ATP5A1,ATP5G2,ECHS1,FASN,HADH,PKLR,TAT	Ap1,CEBPA,FOXO1,GCK,Ins1,Insulin,Nuclear factor 1,PPARG,SMAD3,SREBF1
PPARD		ligand-dependent nuclear receptor		-1,849	bias	2,99E-06	ACADL,ANGPTL3,APOA1,APOA2,APOB,CEBPB,CSAD,FABP1,FABP3,FASN,FN1,PKLR,RBP1,SLC27A2,SORD	CEBPA,ESRRA,GW501516,MLXIPL,NFE2L2,NR1H3,NR1H4,PPARA,PPARD,PPARG,RXRA,SMAD3,SREBF1,STAT3,THRB,TP53,linoleic acid
PLN		transporter				3,31E-06	AHSG,APOA1,CALU,FABP3,GNB2L1,HSP90B1,MYL6,SOD1,TPI1
Insulin		group		-0,096		3,91E-06	ALB,ALDOB,ATP5G2,CEBPB,CYP1A1,FASN,FGB,FN1,GSTP1,HMOX1,IGFALS,JUN,LPIN1,ME1,MT-ND1,NUCB2,RPL32,RPS16,TAT,XBP1	Ap1,CEBPA,CEBPB,D-glucose,EP300,ESR1,FOS,Growth hormone,IL6,Insulin,MLXIPL,MTOR,NFKBIA,PPARG,SRC,STAT3
MAT1A		enzyme		0,816		3,98E-06	ACADL,ALB,APOA1,KRT18,PRDX6,SOD1
methylnitrosourea		chemical toxicant				4,33E-06	FASN,GSTP1,JUN,PSME1,RPS11,RPS12,SOD1	Ap1,CEBPA,EP300,FOXO1,Insulin,NFKBIA,PPARG,SMAD3,SREBF1,THRB,TP53,methylnitrosourea
HNF1B		transcription regulator				4,66E-06	ALB,ALDOB,AMBP,CPN1,FGB,GSTA1,SERPINA1,TTR	Ap1,CEBPA,FOXO1,HNF1A,HNF1B,HNF4A,Insulin,PPARG,SREBF1
SREBF1		transcription regulator		-1,946	bias	5,00E-06	AGMAT,APOA2,CEBPB,CSAD,FASN,FN1,GRSF1,HMOX1,IL1R2,LPIN1,PKLR,PTGDS,RPLP0,RPS24,TF	Ap1,CEBPA,CEBPB,D-glucose,EP300,FOXO1,Insulin,MLXIPL,NFE2L2,NR5A2,PPARA,PPARG,SMAD3,SREBF1,STAT3,TP53,USF1
tert-butyl-hydroquinone		chemical reagent		-0,892	bias	5,20E-06	CYP1A1,FTH1,GSTA1,GSTA3,GSTP1,HMOX1,HSPA8,JUN,ME1,MIOX	Ap1,BACH1,FOS,KEAP1,MAPK8,NFE2L2,NFKBIA,SMAD3,SMARCA4,TP53,tert-butyl-hydroquinone
ANGPT2		growth factor		-1,630	bias	5,42E-06	CALR,CAT,CEBPB,COL1A1,EEF1B2,FN1,GSTT1,HSPA2,MGST1,NME1,PDIA3,SOD1	ANGPT2,CEBPA,CEBPB,NFE2L2,NFKBIA,PPARA,PPARG,SMAD3,STAT3,TNF,TP53
NRF1		transcription regulator	Inhibited	-2,630	bias	5,53E-06	ALAS1,COX6A1,COX7A2,COX8A,FTH1,HBB,HMOX1,SDHA
homocysteine		chemical - endogenous non-mammalian		-0,902	bias	5,91E-06	APOA1,BHMT,EEF1A1,HAMP,HMOX1,MT-CO3,NDRG1,PRDX1,XBP1	CEBPA,CEBPB,JUNB,RETN,SMARCA4,STAT3,homocysteine
TP53		transcription regulator		-0,825		6,13E-06	AHCY,ALB,API5,APOA1,CALU,CAT,CEBPB,COL1A1,COX7A2,CP,CTSB,CYP1A1,DPP4,EPHX1,ETFA,FABP3,FASN,FKBP1A,FKBP3,FN1,GAPDH,GPX1,GSTP1,HADH,HMGB2,HMOX1,HSF1,HSPA8,HSPG2,JUN,KRT18,KRT8,LPIN1,ME1,MSRB1,MT-CO2,MT-ND5,NDRG1,NME1,NUPR1,PPP4C,PRDX3,PRDX6,PSAP,PTGDS,RARRES3,SERPINC1,SERPING1,SOD1,TDO2	Ap1,BTG2,CEBPA,ESR1,FOS,JUN/JUNB/JUND,JUNB,MAPK14,MAPK8,NFE2L2,NFKBIA,PPARG,SMAD3,SMARCA4,SRC,STAT3,TP53
MRPL12		other		-1,982	bias	7,06E-06	MT-CO2,MT-ND1,MT-ND2,MT-ND6
INS		other		0,469		7,69E-06	ACADL,APOA1,ATP5A1,CAT,CRP,F7,FASN,JUN,MT-ND4,SOD1,XBP1	ATF6,Ap1,BTG2,CEBPA,CEBPB,D-glucose,EP300,ESR1,FOS,INS,MAPK14,MLXIPL,NFKBIA,PPARG,SMAD3,STAT3,TNF,TP53,XBP1,estrogen
IL6		cytokine		-1,815	bias	8,15E-06	ABCB11,ALAS1,ALB,APOA1,APOB,CD209,CD74,CD80,CEBPB,CP,CRP,CTSC,CYP1A1,FGB,FGG,FN1,GSTA1,HAMP,HMOX1,HP,HPGD,JUN,KRT18,KRT8,NUCB2,PLG,PSME1,SERPINA1,SERPINA7,STAT3,TTR,XBP1	Ap1,CEBPA,CEBPB,EP300,ESR1,IL1B,IL6,JUNB,NFKBIA,PPARG,SMAD3,SMARCA4,STAT3,TNF,TP53,beta-estradiol
butyric acid		chemical - endogenous mammalian		-1,526		9,68E-06	ALB,C7,CD80,CDK6,COX6A1,CYP1A1,F10,FASN,FTH1,GSTA1,GSTP1,HBA1/HBA2,HBB,HMGB2,HSPG2,MT-CO2,NME1,PDIA3,PRDX1,PSAP,PTGDS,SEPP1,STAT3,THSD7A	Ap1,BTG2,CEBPA,CEBPB,EP300,FOS,FOXO1,Histone h4,JUNB,MAPK14,MED1,NFKBIA,PPARG,PPARGC1A,SMAD3,STAT3,THRB,TNF,TP53,butyric acid
phenobarbital		chemical drug	Inhibited	-2,516	bias	1,04E-05	APOA1,CYP1A1,CYP2A13/CYP2A6,CYP2C19,EPHX1,GSTA1,GSTP1,GSTT1,SLCO1C1,TAT	AHR,Ap1,EP300,NR1I2,NR1I3,TP53,benzo(a)pyrene,phenobarbital
beta-naphthoflavone		chemical toxicant		-0,368	bias	1,06E-05	CRP,CYP1A1,CYP2C19,FTH1,GSTA1,GSTP1,ME1,MIOX	AHR,ARNT,Ap1,BACH1,CEBPB,EP300,KEAP1,NFE2L2,TP53,benzo(a)pyrene,beta-naphthoflavone
gentamicin		chemical drug		0,093		1,72E-05	C4B (includes others),CALR,CDO1,CEBPB,CYP1A1,DPP4,EIF3D,GJB2,HACL1,HBB,HMOX1,HSP90B1,JUN,NME1,SPINK1,TTR,UPB1	FOS,MAPK8,NFKBIA,SMAD3,SMARCA4,TP53,gentamicin
cadmium		chemical toxicant		-0,268	bias	1,87E-05	ALB,CYP1A1,EPHX1,HBA1/HBA2,HBB,HMOX1,JUN,RBP1,SPP2	Ap1,CEBPA,EP300,ESR1,NFKBIA,SMAD3,SMARCA4,STAT3,THRB,TP53,beta-estradiol,cadmium
chenodeoxycholic acid		chemical - endogenous mammalian		-1,579		2,10E-05	ABCB11,APOA1,APOB,APOC2,COL1A1,FASN,FGB,FGG,KNG1	CEBPB,HNF4A,NR1H4,NR5A2,RXRA,SREBF1,chenodeoxycholic acid
XBP1	-2,000	transcription regulator	Inhibited	-2,678	bias	2,13E-05	APOA1,CALR,CAT,DAD1,DDOST,FASN,HMOX1,HSP90B1,PDIA3,PPIB,SERP1,SERPINA1,SOD1,SSR1,TTR	ATF6,XBP1
bezafibrate		chemical drug		-0,799	bias	2,16E-05	ABCB11,APOA1,APOC2,CAT,CREB3L3,CRP,FABP1,FASN,FGB,SLC27A2	CEBPA,ESRRA,NFE2L2,NR1H3,PPARA,PPARD,PPARG,RXRA,SMAD3,SREBF1,TP53,bezafibrate
glutamyl-Se-methylselenocysteine		chemical - endogenous mammalian		0,447	bias	2,26E-05	GSTP1,JUN,PSME1,RPS11,SOD1
PD98059		chemical - kinase inhibitor	Activated	2,753	bias	2,48E-05	APOA1,CD74,CEBPB,COL1A1,CRP,CTSB,CTSL1,CYP1A1,FAH,FASN,FN1,FTH1,HMOX1,HPGD,JUN,KRT8,MT1B,PABPC1,PNP,RPS2,RPS6,SEC14L2,SELENBP1,SERPINA1,SOD1,STAT3,TF	Ap1,BTG2,CEBPA,CEBPB,EP300,ESR1,FOS,IFNG,IL6,JUNB,MAPK14,NFE2L2,NFKBIA,NR3C1,PD98059,PPARA,PPARG,SMAD3,SMARCA4,STAT3,TP53
E. coli B5 lipopolysaccharide		chemical - endogenous non-mammalian		1,040	bias	2,77E-05	AHSG,APOA1,APOC1,BHMT,CAT,CDK6,FABP1,FASN,GPX1,HMOX1,IL1R2,SELENBP1,SEPP1,SOD1,STAT3,TAT,TTR	Ap1,BTG2,CEBPA,CEBPB,E. coli B5 lipopolysaccharide,EP300,FOS,IL1B,JUNB,MAPK14,NFKBIA,PPARG,SMAD3,SMARCA4,STAT3,TNF,TP53
FOXA3		transcription regulator				3,08E-05	AMY2A,CYP2C19,TAT,TF,TTR
NR5A2		ligand-dependent nuclear receptor		0,461	bias	3,28E-05	ABCB11,APOA1,CEBPB,CRP,FASN,FGB,HP,JUN,PTGDS	CEBPA,CEBPB,NR5A2,PPARG,SREBF1,USF1
ZBED1		enzyme				3,91E-05	RPL10A,RPL12,RPS6
griseofulvin		chemical drug				3,91E-05	ALAS1,HMOX1,KRT18
benzyloxycarbonyl-Leu-Leu-Leu aldehyde		chemical - protease inhibitor		-0,090	bias	4,15E-05	APOA2,CEBPB,CFB,CRP,CTSB,CYP1A1,GSTP1,HBB,HMGB2,HMOX1,HSP90B1,HSPA8,JUN,MRTO4,RPLP0,RPLP2,TDO2	Ap1,CEBPA,CEBPB,EP300,FOS,HRAS,MAPK8,MYC,NFE2L2,NFKBIA,PPARG,SMAD3,SMARCA4,THRB,TP53,benzyloxycarbonyl-Leu-Leu-Leu aldehyde
CEBPA		transcription regulator	Inhibited	-2,027	bias	4,43E-05	ALB,APOB,BHMT,CEBPB,COL1A1,CREG1,CYP2A13/CYP2A6,DDX21,EPHX1,F9,FASN,GAPDH,GSTP1,HAMP,HMOX1,HP,HPGD,HPR,JUN,MT-COI,SOD1	Ap1,CEBPA,CEBPB,ESR1,IL6ST,JUNB,NFE2L2,PPARA,PPARG,SMAD3,SMARCA4,STAT3,TP53
4-methylnitrosoamino-1-(3-pyridinyl)-1-butanone		chemical toxicant		1,673	bias	4,50E-05	APOA1,FASN,HP,JUN,SERPINA1,TF
ethanol		chemical - endogenous mammalian		0,439		4,92E-05	ACADL,APOA1,BHMT,CAT,CEBPB,CRP,CYP2A13/CYP2A6,EPHX1,FASN,HAMP,HMOX1,HSP90B1,IL1R2,JUN,LPIN1,RBP1,SERPINA1,STAT3,TAT	Ap1,BTG2,CEBPA,CEBPB,EP300,ESR1,FOS,IL6,JUNB,MAPK14,PPARG,SMARCA4,STAT3,TP53,ethanol
BACH1		transcription regulator	Activated	2,160	bias	5,38E-05	FTH1,GSTA1,HBB,HMOX1,ME1	BACH1,KEAP1,NFE2L2
NR1H3		ligand-dependent nuclear receptor		-0,362		5,51E-05	ANGPTL3,APOA1,APOC1,APOC2,CD5L,CRP,FASN,MID1IP1,RPS14	22(R)-hydroxycholesterol,NR1H3,NR1H4,Nr1h,PPARA,PPARD,PPARG,RXRA,SMAD3,SREBF1,STAT3,THRB,bezafibrate,fenofibrate,gemfibrozil
streptozocin		chemical drug		-0,814		6,01E-05	ALB,CAT,COL1A1,FABP3,FASN,FN1,GK,HMOX1,HSPG2,IGFALS,MIOX,PKLR,SOD1,TAT	Ap1,BTG2,CEBPA,CEBPB,EP300,FOS,FOXO1,IFNG,Insulin,MAPK14,MAPK8,NFKBIA,NR3C1,PPARG,SMAD3,SMARCA4,SREBF1,STAT3,TNF,TP53,streptozocin
cycloheximide		chemical reagent	Activated	2,335		7,34E-05	ALB,APOA1,APOB,BTK,CALR,CAT,CEBPB,COL1A1,CYP1A1,EEF1A1,FABP1,FN1,HMOX1,HSF1,IL1R2,JUN,MT-CO2,MT-COI,PTGDS,SHBG	Ap1,BTG2,CEBPA,CEBPB,EP300,FOS,IL1B,MAPK14,NFE2L2,NFKBIA,PPARA,PPARG,SMAD3,STAT3,THRB,TNF,TP53,cycloheximide
curcumin		chemical drug		-0,422	bias	7,52E-05	CD80,CDK6,CEBPB,COL1A1,CRP,CYP1A1,DIABLO,EIF3H,F7,FTH1,GSTP1,HMOX1,HSP90B1,JUN,PRPS2,SLC37A4,SOD1,STAT3	Ap1,CEBPB,EP300,FOS,FOXO1,IFNG,JUNB,MAPK8,NFE2L2,NFKBIA,NR3C1,PPARG,PPARGC1A,SMAD3,SMARCA4,STAT3,TNF,TP53,curcumin,nitric oxide
ESRRA		ligand-dependent nuclear receptor		-0,653	bias	8,36E-05	ACADL,ALAS1,ALDOB,ATP5B,ATP5F1,ATP5J,COX8A,CSAD,FABP1,FABP3,GK,HMGB2	ESRRA,FOXO1,PPARA,PPARD,PPARG,PPARGC1A,TP53
mezerein		chemical - endogenous non-mammalian				8,82E-05	CD74,EEF1A1,FN1,MT-CO2,MT-ND2
PAPOLA		enzyme				9,61E-05	MT-ATP6,MT-CO3,MT-COI

## Sheet: Hypoxia
Upstream Regulator	Molecule Type	p-value of overlap	Target molecules in dataset	Mechanistic Network
1,2-dithiol-3-thione	chemical reagent	6,49E-08	ALAS2,COPS5,DHCR7,EIF3C/EIF3CL,GHR,GSTA1,MGLL,MORF4L2,PSMA6,PSMA7,PSMB1,PSMC1,PSMC2,RBBP7	1,2-dithiol-3-thione,NFE2L2
sirolimus	chemical drug	2,50E-07	ACADM,BCKDHA,COL1A2,CYP2E1,ENO1,HIF1A,HLA-B,HLA-DOA,MCL1,PSMA6,PSMB1,PSMB7,RPL10,RPL19,RPL3,RPL37,SRSF3,TUFM
pirinixic acid	chemical toxicant	2,80E-07	ACADM,APOM,CREB3L3,CYP1A1,ENTPD1,GSTM3,HIF1A,MCL1,MGLL,MGST2,NR1H2,PAICS,PSMA7,PSMB1,PSMB7,PSMC1,PSMC2,TBCA,TUFM
CD 437	chemical drug	3,64E-07	AP2S1,BANF1,ENO1,MTCH2,NDUFB9,PABPC1,PIN1,PSMB1,RPL10,RPL19,SKP1/SKP1P2,SRSF3,TOMM7
5-fluorouracil	chemical drug	3,93E-06	ABCC11,BTF3,COL1A2,EIF3C/EIF3CL,MCL1,PSMA6,PSMA7,PSMB1,PSMB7,RPL10,RPL19,RPL37
HNF4A	transcription regulator	1,17E-05	APOM,ARG2,BCKDHA,C14orf1,CDH1,CRB3,CTNNBL1,CYP1A1,CYP2E1,DNAJA2,EIF4EBP2,EPCAM,FAM50B,GNAI3,HIF1A,HLA-B,KNG1,MGST2,MRPL37,MTHFS,NDUFS1,NDUFS3,NR2F1,NSA2,NUCB1,NUDT5,PNP,PPP1R3B,PRKAB2,PROZ,PSMB1,PSMB7,RAB7A,RPL10,SESN2,SLC22A3,SLC2A2,SLC30A7,SLC35D1,SRP19,STOML1,ZRANB2
ERN1	kinase	3,79E-05	CDH1,CNTN1,CYP2E1,DGAT2,EPCAM,MCL1
KLF6	transcription regulator	4,06E-05	CDH1,CYP1A1,MCL1,NR1H2,NR2F1
TP53	transcription regulator	4,20E-05	ARHGAP1,CDH1,COL1A2,CYP1A1,DHCR7,DNAJA2,FKBP4,FSTL1,GLRX,HIF1A,HLA-B,LIPF,LSS,MCL1,MGST2,NFATC2IP,NR2F1,NRP1,NUDT5,NUSAP1,PPP2CA,PRKAB2,PSAP,RBBP7,SESN2,SRSF3,TPD52L1,UBC,XPNPEP1	CEBPA,CEBPB,TP53
NFE2L2	transcription regulator	5,73E-05	ALAS2,COPS5,DHCR7,EIF3C/EIF3CL,GHR,GSTA1,MGLL,MORF4L2,PSMA6,PSMA7,PSMB1,PSMC1,RBBP7,UBC
topotecan	chemical drug	1,02E-04	ENO1,FGFR3,HIF1A,MCL1,MGST2,PNP,SESN2,SRSF3	CEBPB,TP53,mitoxantrone,topotecan
CTBP1	enzyme	1,20E-04	CDH1,COL1A2,MMD,TMED4
TO-901317	chemical reagent	1,22E-04	ALAS2,APOM,ARG2,CASP7,DHCR7,ENO1,GHR,KNG1,MGLL,PSMA7
quercetin	chemical drug	1,95E-04	CYP1A1,GNAI3,GSTA1,HIF1A,MCL1,PIN1,SELE	TP53,mitoxantrone,quercetin
MYCN	transcription regulator	2,52E-04	EIF3C/EIF3CL,NUCB1,PSMA7,PSMB7,RBBP7,RPL10,RPL19,RPL3,RPL37,TUFM
Mn(III)-tetrakis-(4-benzoic acid) porphyrin	chemical reagent	3,30E-04	HIF1A,MCL1,SELE
prostaglandin J2	chemical - endogenous non-mammalian	3,34E-04	GSTA1,PSMA6,PSMB7,PSMD6
N-ethylmaleimide	chemical reagent	3,47E-04	GHR,SELE
interferon beta-1a	biologic drug	3,69E-04	COPS5,ENO1,NDUFB9,PIN1,RPL19,RPL3,UQCRFS1
mono-(2-ethylhexyl)phthalate	chemical toxicant	4,09E-04	ACADM,CYP1A1,DGAT2,ENO1,IDH3A,NDUFB9,NDUFS1,UQCRFS1	PPARGC1A,mono-(2-ethylhexyl)phthalate
BAPTA-AM	chemical reagent	5,37E-04	CDH1,CYP1A1,PPP2CA,SELE
NUBPL	other	6,90E-04	NDUFS1,NDUFS3
DGAT1	enzyme	6,90E-04	DGAT2,VLDLR
CYP1A1	enzyme	8,08E-04	BANF1,CYP1A1,Gm4794/Sult3a1,GSTA1,GSTM3,VLDLR	ARNT,CYP1A1,polycyclic aromatic hydrocarbons
miR-4438 (miRNAs w/seed ACAGGCU)	mature microRNA	1,07E-03	DDX46,DNAJA2,DPT,EMC8,FPGS,IPMK,NDUFS1,NR1H2,PAICS,PPP2CA,REEP1,RPL10,SCCPDH,SKP1/SKP1P2,SPPL3,SRSF3,TFCP2L1,TOMM7,ZRANB2
SRC	kinase	1,09E-03	CDH1,COL1A2,CYP1A1,ENO1,HIF1A,MCL1	CEBPB,HRAS,RNA polymerase II,SRC,TP53,beta-estradiol
Insulin	group	1,10E-03	ACADM,AEBP1,APOM,ARG2,CYP1A1,HIF1A,NDUFB9,SLC2A2,SRSF3,VLDLR
miR-3065-3p (miRNAs w/seed CAGCACC)	mature microRNA	1,11E-03	BLMH,CASP7,CDH1,COL1A2,CYP1A1,DHRS13,EMC8,FAM210A,GNAI3,H2AFV,HLA-DOA,IL6R,MCL1,MLF1,MMD,PPP2CA,RER1,SPPL3,TFCP2L1,TIPRL,WDR5
ENO1	enzyme	1,14E-03	ENO1,SELE
RFXANK	transcription regulator	1,14E-03	COL1A2,HLA-B
benz[a]anthracene	chemical toxicant	1,14E-03	CYP1A1,GSTA1
LCN2	transporter	1,24E-03	CDH1,HIF1A,NR1H2
tert-butyl-hydroquinone	chemical reagent	1,40E-03	AGL,CYP1A1,GSTA1,GSTM3,SESN2
HNF1B	transcription regulator	1,40E-03	CPN1,GSTA1,SLC2A2,SOAT2	HNF1A,HNF1B
IGF1R	transmembrane receptor	1,40E-03	ACADM,CDH1,HIF1A,HTRA1,NDUFB9,RBBP7,RPL3,SLC2A2	CEBPB,HRAS,IGF1R,TP53
mitoxantrone	chemical drug	1,44E-03	COL1A2,HIF1A,MCL1	CEBPB,TP53,mitoxantrone
MED13	transcription regulator	1,65E-03	CIB2,ENO1,KNG1
miR-337-5p (miRNAs w/seed AACGGCU)	mature microRNA	1,66E-03	FKBP4,H2AFV,MAPRE2,NFATC2IP,RAB7A,SEC22A,SLC30A7,TUFM,WDR5
AKAP12	transporter	1,70E-03	CDH1,HIF1A
mirtazapine	chemical drug	1,70E-03	CYP1A1,CYP2E1
Cg	complex	1,73E-03	CDH1,DHCR7,DPT,ESM1,HIF1A,HLA-B,MCL1,NR1H2,NR2F1,NRP1	CEBPB,Cg,TP53
LDLR	transporter	1,76E-03	NR1H2,PSMA7,PSMB7,SELE,VLDLR
ARNT	transcription regulator	2,08E-03	CYP1A1,ENO1,GSTA1,HIF1A,NDUFS3
CEBPA	transcription regulator	2,08E-03	ARG2,COL1A2,DGAT2,DHCR7,EDF1,GLRX,HLA-B,IL6R,NRP1,PIN1,VLDLR
CEBPB	transcription regulator	2,17E-03	COL1A2,CYP1A1,CYP2E1,DGAT2,DHCR7,GSTA1,HLA-B,NRP1,PSMA6,RBBP7,VLDLR	CEBPA,CEBPB,TP53
HNF1A	transcription regulator	2,29E-03	APOM,CASC4,CPN1,CPQ,CYP2E1,EIF4EBP2,GSTA1,KNG1,SLC2A2,SOAT2,TMED10,VLDLR	HNF1A,HNF1B
LGALS7/LGALS7B	other	2,36E-03	COL1A2,GSTM3
vinblastine	chemical drug	2,41E-03	CYP1A1,HIF1A,MCL1
miR-4742-3p (miRNAs w/seed CUGUAUU)	mature microRNA	2,47E-03	AGL,ASPH,CDH13,CDNF,DPP10,ENTPD1,GNG10,MCL1,MTHFS,SELE,SRSF3,TOMM7
RNA polymerase II	complex	2,57E-03	APOM,CASP7,CDH1,COL1A2,CYP1A1,ENO1,GHR,UBC
Growth hormone	group	2,68E-03	CDH1,FGFR3,GHR,GSTA1,SELE
HRAS	enzyme	2,76E-03	CDH1,COL1A2,CYP1A1,EIF3C/EIF3CL,FSTL1,HIF1A,HLA-B,HTRA1,KCNC1,NRP1,PIN1,RBBP7,RPL37,SLC2A2	CEBPA,CEBPB,HRAS,TP53
miR-4664-3p (miRNAs w/seed UUCCGGU)	mature microRNA	2,80E-03	ELOVL4,FGFR3,PPP1R3B,PROZ,SKP1/SKP1P2,SLC29A4,SNX30,WDR5
troglitazone	chemical drug	2,85E-03	ACADM,BCKDHA,CDH1,CIB2,COL1A2,CYP1A1,FGGY,GSTA1,MCL1,SELE,SLC2A2
COL18A1	other	2,96E-03	CCNDBP1,HIF1A,KNG1,MCL1,NRP1
beta-estradiol	chemical - endogenous mammalian	3,12E-03	ABCC11,ACADM,ADK,AEBP1,CDH1,COL1A2,CYP1A1,CYP2E1,DHCR7,ENO1,FGFR3,FSTL1,GHR,GSTM3,HLA-B,HSD17B7,IL6R,MGLL,MMD,NR2F1,NRP1,PNP,PPAP2A,PPP2CA,PSMB1,RBBP7,RER1,SELE,TPD52L1	CEBPA,CEBPB,HRAS,RNA polymerase II,TP53,beta-estradiol
GnRH analog	biologic drug	3,50E-03	ARHGAP1,ATP6V1E1,DDX46,HIF1A,MLF1,PABPC1,PSMA6,PSMB7,RER1,SRSF3
RFXAP	transcription regulator	3,99E-03	COL1A2,HLA-B	CIITA,RFXAP
LPA	other	3,99E-03	GHR,SELE
TFF3	other	3,99E-03	CDH1,HIF1A
GCK	kinase	4,09E-03	ACADM,CDH1,SLC2A2
RORC	ligand-dependent nuclear receptor	4,23E-03	CYP2E1,Gm4794/Sult3a1,HIF1A,HSD17B7,SLC29A4,VLDLR
5-N-ethylcarboxamido adenosine	chemical reagent	4,26E-03	ARG2,COL1A2,EPCAM,NRP1,UBC
hydrogen peroxide	chemical - endogenous mammalian	4,35E-03	AEBP1,CDH1,COL1A2,CYP1A1,DHCR7,DNAJA2,GLRX,GSTA1,GSTM3,HIF1A,PPAP2A	CEBPA,CEBPB,HRAS,RNA polymerase II,TP53,beta-estradiol,hydrogen peroxide
acetaminophen	chemical drug	4,38E-03	ACADM,BCKDHA,CYP2E1,GHR,GSTA1,HIF1A
PD98059	chemical - kinase inhibitor	4,42E-03	CDH1,COL1A2,CYP1A1,ENO1,HIF1A,LIPF,MCL1,MGLL,MMD,PABPC1,PNP,SELE,TOMM40	PD98059,RNA polymerase II
HDAC6	transcription regulator	4,49E-03	CDH1,CYP1A1,HIF1A
luteolin	chemical - endogenous non-mammalian	4,49E-03	CDH1,CYP1A1,SELE
miR-3686 (miRNAs w/seed UCUGUAA)	mature microRNA	5,11E-03	AGL,AQP11,ELOVL4,IDH3A,LPPR1,MCL1,MGLL,MMD,NDUFB9,NRP1,PCOLCE2,SRSF3,TOMM40,WDR5
ESRRA	ligand-dependent nuclear receptor	5,36E-03	ACADM,AGL,ENO1,IDH3A,MTCH2,NDUFS3	ESRRA,PPARGC1B
PPARGC1A	transcription regulator	5,71E-03	ACADM,CYP1A1,HMGCL,IDH3A,NDUFS1,SESN2
CIITA	transcription regulator	5,84E-03	COL1A2,HLA-B,HLA-DOA
amiodarone	chemical drug	5,84E-03	BCKDHA,CYP1A1,LSS
FGFR1	kinase	6,01E-03	EIF3C/EIF3CL,EIF4EBP2,FGFR3,SLC2A2
dasatinib	chemical drug	6,01E-03	COL1A2,MCL1
indican	chemical - endogenous mammalian	6,01E-03	CDH1,SELE
oxophenylarsine	chemical reagent	6,01E-03	HIF1A,SELE
staurosporine	chemical - kinase inhibitor	6,17E-03	COL1A2,CYP1A1,CYP2E1,MCL1,SELE	CEBPA,CEBPB,TP53,staurosporine
ethanol	chemical - endogenous mammalian	6,96E-03	ACADM,CDH13,COL1A2,CYP2E1,HIF1A,HLA-B,LSS,SELE,SLC2A2
decitabine	chemical drug	7,01E-03	CDH1,CDH13,COL1A2,CYP1A1,ELOVL4,FGFR3,FPGS,GLRX,HLA-B,PABPC1,RPL37
SPRY1	other	7,16E-03	FGFR3,NR2F1
polycyclic aromatic hydrocarbons	chemical toxicant	7,16E-03	CYP1A1,GSTA1	ARNT,polycyclic aromatic hydrocarbons
miR-3713 (miRNAs w/seed GUAUCCG)	mature microRNA	7,46E-03	FSTL1,GNG10,IDH3A,SEC22A,SRSF3
miR-587 (miRNAs w/seed UUCCAUA)	mature microRNA	7,63E-03	AQP11,COL1A2,IDH3A,LARP6,NRP1,NUDT12,NUSAP1,PABPC1,SELE,SLC2A2,SLC30A7,SNX30,ZRANB2
miR-1202 (and other miRNAs w/seed UGCCAGC)	mature microRNA	7,66E-03	CIB2,DPT,EIF4EBP2,EMC3,GLYCTK,GNAI3,HLA-DOA,HMGCL,IPMK,NRP1,NUDT12,PNP,PROZ,RPL10,SCCPDH,SELE,SNX30,SRP19,SRSF3,UBE2D4
PPARGC1B	transcription regulator	7,98E-03	ACADM,ENO1,LSS	ESRRA,PPARGC1B
TXN	enzyme	7,98E-03	ACADM,CYP1A1,HIF1A	ARNT,TXN
FMR1	other	7,98E-03	ATP6V1E1,ENO1,UQCRFS1
miR-548b-3p (miRNAs w/seed AAGAACC)	mature microRNA	8,20E-03	ARG2,ASPH,MMD,RER1,RPL37,SEC22A,SELE,SLC2A2,SOAT2,TMED4
Laminin1	complex	8,41E-03	CDH1,LIPF
ITGB6	other	8,41E-03	CDH1,COL1A2
PEX5L	ion channel	8,41E-03	DHCR7,LSS
3,5-diiodothyronine	chemical - endogenous mammalian	8,41E-03	ENO1,IDH3A
miR-583 (miRNAs w/seed AAAGAGG)	mature microRNA	8,50E-03	C14orf1,ENTPD1,GLRX,GNAI3,MAPRE2,MLF1,PRKAB2,RAB7A,SNX30,XPNPEP1
berberine	chemical drug	8,50E-03	CYP1A1,CYP2E1,HIF1A,MCL1
CRP	other	8,58E-03	IL6R,PSMA7,PSMB7
miR-4786-5p (miRNAs w/seed GAGACCA)	mature microRNA	8,80E-03	ACADM,ARHGAP1,BLMH,BTD,CASP7,CCNDBP1,CDH1,CDNF,CYP1A1,H2AFV,KCNC1,METTL7A,NDUFB9,NUSAP1,SLC22A3,SLC29A4,SLC35D1
miR-3606-5p (miRNAs w/seed UAGUGAA)	mature microRNA	9,10E-03	AGL,ASPH,DDX46,DPT,GHR,GSTM3,NUDT5,PSMC2,REEP1,SCCPDH,TMED4
H-7	chemical - kinase inhibitor	9,20E-03	COL1A2,CYP1A1,SELE	CEBPB,H-7,RNA polymerase II,TP53,beta-estradiol
PRKAG3	other	9,24E-03	ASPH,CCNDBP1,GLRX,METTL7A,MMD,VIMP
DYSF	other	9,33E-03	GNAI3,HLA-B,IDH3A,PSAP
pyruvaldehyde	chemical - endogenous mammalian	9,74E-03	ARG2,SELE
