# Supplementary material for: Transcriptional responses to temperature and low oxygen stress in Atlantic salmon studied with next-generation sequencing technology
Source: BMC Genomics. 2013 Nov 22;14(1):817. doi: 10.1186/1471-2164-14-817 (PMC4046827; doi:10.1186/1471-2164-14-817)
Supplement: Supplementary file 5 — Additional file 5: Correlation analysis of evaluated transcripts in liver of Atlantic salmon exposed to A) temperature stress and B) low oxygen saturation stress. (XLSX 75 KB) [file 12864_2013_5535_MOESM5_ESM.xlsx]

## Sheet: A) Temperature
	Weight	Lenght	Cond. factor	IGF1*	IGF2*	IGFBP1B*	IGFBP2*	HSP70	GHR	CuZn SOD	Mn SOD	GR	GPX1	mTOR	CYP1A1	NDUFS1	HSP90B	PSMC2	IGFBP1A	CAT	HIF1A
Weight	1	0.851422	0.625217	0.447834	0.489155	0.334299	0.362361	0.142894	0.286284	0.612087	0.521722	0.483435	0.439982	0.476797	0.384373	0.444616	0.0520049	0.480273	0.364163	0.24432	0.48053
Lenght	0.851422	1	0.222428	0.359406	0.223075	0.318105	0.253241	0.0831244	0.24625	0.445373	0.371576	0.271785	0.233562	0.329887	0.188507	0.438123	0.208963	0.371835	0.326521	0.114321	0.300756
Cond. Factor	0.625217	0.222428	1	0.361133	0.675418	0.112484	0.490862	0.15844	0.190219	0.569884	0.553668	0.604202	0.56036	0.576062	0.543115	0.445817	-0.145946	0.504247	0.236036	0.279279	0.594337
IGF1	0.447834	0.359406	0.361133	1	0.445302	0.0736165	0.654311	0.364245	0.585843	0.52278	0.481596	0.221569	0.265637	0.441441	0.31583	0.490862	0.339254	0.317117	0.46435	0.554698	0.376319
IGF2	0.489155	0.223075	0.675418	0.445302	1	0.191506	0.560618	0.16642	0.352381	0.540283	0.504247	0.568627	0.459202	0.543115	0.524067	0.543372	-0.13668	0.503732	0.410296	0.381725	0.655084
IGFBP1B	0.334299	0.318105	0.112484	0.0736165	0.191506	1	0.188932	0.136045	0.405405	0.277992	0.34157	0.284034	0.130245	0.379923	0.271557	0.265122	0.0736165	0.480309	0.568597	0.28417	0.34955
IGFBP2	0.362361	0.253241	0.490862	0.654311	0.560618	0.188932	1	0.42847	0.654569	0.726126	0.748777	0.572549	0.60103	0.802831	0.597683	0.745946	0.153411	0.63758	0.377349	0.559588	0.676963
HSP70	0.142894	0.0831244	0.15844	0.364245	0.16642	0.136045	0.42847	1	0.37969	0.31096	0.493854	0.327054	0.213656	0.413154	0.218032	0.493339	0.641097	0.419976	0.236437	0.446361	0.323316
GHR	0.286284	0.24625	0.190219	0.585843	0.352381	0.405405	0.654569	0.37969	1	0.622651	0.655856	0.451261	0.437323	0.655084	0.492407	0.641699	0.249936	0.532819	0.599228	0.794595	0.566281
CuZn SOD	0.612087	0.445373	0.569884	0.52278	0.540283	0.277992	0.726126	0.31096	0.622651	1	0.888288	0.812885	0.843501	0.85148	0.746976	0.740283	0.0041184	0.776319	0.421364	0.555985	0.810811
Mn SOD	0.521722	0.371576	0.553668	0.481596	0.504247	0.34157	0.748777	0.493854	0.655856	0.888288	1	0.891597	0.830631	0.916345	0.785071	0.804118	0.126126	0.885714	0.401544	0.62574	0.822136
GR	0.483435	0.271785	0.604202	0.221569	0.568627	0.284034	0.572549	0.327054	0.451261	0.812885	0.891597	1	0.848179	0.883473	0.87423	0.738655	-0.0985994	0.893277	0.343697	0.489356	0.837255
GPX1	0.439982	0.233562	0.56036	0.265637	0.459202	0.130245	0.60103	0.213656	0.437323	0.843501	0.830631	0.848179	1	0.750064	0.813385	0.584813	-0.196654	0.705277	0.22574	0.422394	0.787387
mTOR	0.476797	0.329887	0.576062	0.441441	0.543115	0.379923	0.802831	0.413154	0.655084	0.85148	0.916345	0.883473	0.750064	1	0.812355	0.840154	0.0990991	0.92278	0.410553	0.564736	0.877735
CYP1A1	0.384373	0.188507	0.543115	0.31583	0.524067	0.271557	0.597683	0.218032	0.492407	0.746976	0.785071	0.87423	0.813385	0.812355	1	0.645045	-0.211583	0.813385	0.343372	0.483655	0.817503
NDUFS1	0.444616	0.438123	0.445817	0.490862	0.543372	0.265122	0.745946	0.493339	0.641699	0.740283	0.804118	0.738655	0.584813	0.840154	0.645045	1	0.240412	0.789961	0.509138	0.530759	0.759846
HSP90A	0.0520049	0.208963	-0.145946	0.339254	-0.13668	0.0736165	0.153411	0.641097	0.249936	0.0041184	0.126126	-0.0985994	-0.196654	0.0990991	-0.211583	0.240412	1	0.0980695	0.150837	0.280309	-0.0836551
PSMC2	0.480273	0.371835	0.504247	0.317117	0.503732	0.480309	0.63758	0.419976	0.532819	0.776319	0.885714	0.893277	0.705277	0.92278	0.813385	0.789961	0.0980695	1	0.402574	0.504505	0.814929
IGFBP1A	0.364163	0.326521	0.236036	0.46435	0.410296	0.568597	0.377349	0.236437	0.599228	0.421364	0.401544	0.343697	0.22574	0.410553	0.343372	0.509138	0.150837	0.402574	1	0.5287	0.470528
CAT	0.24432	0.114321	0.279279	0.554698	0.381725	0.28417	0.559588	0.446361	0.794595	0.555985	0.62574	0.489356	0.422394	0.564736	0.483655	0.530759	0.280309	0.504505	0.5287	1	0.540026
HIF1A	0.48053	0.300756	0.594337	0.376319	0.655084	0.34955	0.676963	0.323316	0.566281	0.810811	0.822136	0.837255	0.787387	0.877735	0.817503	0.759846	-0.0836551	0.814929	0.470528	0.540026	1
*Data from Hevrøy et al. 2013
Spearman rank correlation, P<0.05
N=36

## Sheet: B) Hypoxia
Normoxia 18 fish
	Weight	Length	Cond. factor	IGFBP1A	IGFBP1B	CAT	HIF1A	CuZn SOD	GR	mTOR	HSP70	Mn SOD	CYP1A	NDUFS1	PCMC2	HSP90B
Weight	1	0.950734	0.235416	-0.238513	0.0784719	-0.239546	-0.491482	-0.42953	-0.371709	-0.155911	0.316985	0.0351058	0.0691792	0.207537	-0.241611	0.175529
Length	0.950734	1	-0.00829454	-0.196995	0.0787982	-0.242615	-0.561955	-0.425095	-0.348371	-0.121308	0.292383	-0.00829454	0.0860559	0.288235	-0.191811	0.176259
Cond. Factor	0.235416	-0.00829454	1	-0.104231	0.223942	0.0712074	0.139319	0.0319917	0.180599	-0.0464396	0.192982	0.170279	0.341589	-0.0402477	0.118679	0.294118
IGFBP1A	-0.238513	-0.196995	-0.104231	1	-0.234262	0.376677	0.0918473	0.370485	0.70485	0.572755	0.250774	0.399381	0.446852	-0.0402477	0.368421	0.141383
IGFBP1B	0.0784719	0.0787982	0.223942	-0.234262	1	0.312693	-0.529412	-0.0134159	-0.0980392	-0.182663	0.0340557	-0.128999	0.0381837	-0.116615	0.254902	0.0959752
CAT	-0.239546	-0.242615	0.0712074	0.376677	0.312693	1	0.102167	0.657379	0.434469	0.488132	0.463364	0.498452	0.244582	0.0154799	0.382869	0.347781
HIF1A	-0.491482	-0.561955	0.139319	0.0918473	-0.529412	0.102167	1	0.376677	0.308566	0.283798	-0.139319	0.0959752	0.0134159	0.0856553	-0.00515996	-0.0629515
CuZn SOD	-0.42953	-0.425095	0.0319917	0.370485	-0.0134159	0.657379	0.376677	1	0.504644	0.737874	0.413829	0.552116	0.273478	-0.100103	0.562436	0.434469
GR	-0.371709	-0.348371	0.180599	0.70485	-0.0980392	0.434469	0.308566	0.504644	1	0.572755	0.343653	0.395253	0.630547	-0.0278638	0.708978	0.436533
mTOR	-0.155911	-0.121308	-0.0464396	0.572755	-0.182663	0.488132	0.283798	0.737874	0.572755	1	0.53354	0.781218	0.277606	0.174407	0.517028	0.411765
HSP70	0.316985	0.292383	0.192982	0.250774	0.0340557	0.463364	-0.139319	0.413829	0.343653	0.53354	1	0.642931	0.399381	0.263158	0.465428	0.824561
Mn SOD	0.0351058	-0.00829454	0.170279	0.399381	-0.128999	0.498452	0.0959752	0.552116	0.395253	0.781218	0.642931	1	0.434469	0.108359	0.364293	0.500516
CYP1A	0.0691792	0.0860559	0.341589	0.446852	0.0381837	0.244582	0.0134159	0.273478	0.630547	0.277606	0.399381	0.434469	1	-0.0877193	0.521156	0.605779
NDUFS1	0.207537	0.288235	-0.0402477	-0.0402477	-0.116615	0.0154799	0.0856553	-0.100103	-0.0278638	0.174407	0.263158	0.108359	-0.0877193	1	0.0629515	0.0959752
PCMC2	-0.241611	-0.191811	0.118679	0.368421	0.254902	0.382869	-0.00515996	0.562436	0.708978	0.517028	0.465428	0.364293	0.521156	0.0629515	1	0.667699
HSP90B	0.175529	0.176259	0.294118	0.141383	0.0959752	0.347781	-0.0629515	0.434469	0.436533	0.411765	0.824561	0.500516	0.605779	0.0959752	0.667699	1
Hypoxia 18 fish
	Weight	Length	Cond. factor	IGFBP1A	IGFBP1B	CAT	HIF1A	CuZn SOD	GR	mTOR	HSP70	Mn SOD	CYP1A	NDUFS1	PCMC2	HSP90B
Weight	1	0.899022	0.0918473	0.190918	0.0650155	0.201238	0.0299278	0.211558	0.263158	-0.170279	-0.213622	0.413829	-0.0402477	0.417957	0.318885	-0.0794634
Length	0.899022	1	-0.23097	0.114967	0.0134646	0.0621444	0.117039	0.200933	0.42051	-0.162611	-0.291043	0.282757	-0.101502	0.408081	0.375973	-0.0890736
Cond. Factor	0.0918473	-0.23097	1	0.0443756	0.157895	0.25903	0.0381837	0.0588235	0.0113519	0.21775	0.428277	0.349845	0.465428	0.223942	0.21775	0.351909
IGFBP1A	0.190918	0.114967	0.0443756	1	-0.254902	0.415893	0.221878	0.459236	0.19711	0.494324	0.0526316	0.403509	0.252838	0.572755	0.275542	-0.0856553
IGFBP1B	0.0650155	0.0134646	0.157895	-0.254902	1	0.22807	-0.0485036	-0.0402477	0.395253	0.285862	0.55418	0.174407	0.215686	-0.00103199	0.182663	0.556244
CAT	0.201238	0.0621444	0.25903	0.415893	0.22807	1	0.22807	0.708978	0.426213	0.622291	0.642931	0.603715	0.663571	0.145511	0.531476	0.386997
HIF1A	0.0299278	0.117039	0.0381837	0.221878	-0.0485036	0.22807	1	0.581011	0.296182	0.263158	0.221878	0.370485	0.230134	0.360165	0.47162	0.304438
CuZn SOD	0.211558	0.200933	0.0588235	0.459236	-0.0402477	0.708978	0.581011	1	0.380805	0.620227	0.52322	0.733746	0.609907	0.323013	0.665635	0.409701
GR	0.263158	0.42051	0.0113519	0.19711	0.395253	0.426213	0.296182	0.380805	1	0.508772	0.382869	0.424149	0.469556	0.201238	0.700722	0.455108
mTOR	-0.170279	-0.162611	0.21775	0.494324	0.285862	0.622291	0.263158	0.620227	0.508772	1	0.73581	0.587203	0.816305	0.339525	0.583075	0.595459
HSP70	-0.213622	-0.291043	0.428277	0.0526316	0.55418	0.642931	0.221878	0.52322	0.382869	0.73581	1	0.446852	0.74613	0.131063	0.521156	0.830753
Mn SOD	0.413829	0.282757	0.349845	0.403509	0.174407	0.603715	0.370485	0.733746	0.424149	0.587203	0.446852	1	0.605779	0.498452	0.77709	0.527348
CYP1A	-0.0402477	-0.101502	0.465428	0.252838	0.215686	0.663571	0.230134	0.609907	0.469556	0.816305	0.74613	0.605779	1	0.221878	0.614035	0.574819
NDUFS1	0.417957	0.408081	0.223942	0.572755	-0.00103199	0.145511	0.360165	0.323013	0.201238	0.339525	0.131063	0.498452	0.221878	1	0.54386	0.25903
PCMC2	0.318885	0.375973	0.21775	0.275542	0.182663	0.531476	0.47162	0.665635	0.700722	0.583075	0.521156	0.77709	0.614035	0.54386	1	0.690402
HSP90B	-0.0794634	-0.0890736	0.351909	-0.0856553	0.556244	0.386997	0.304438	0.409701	0.455108	0.595459	0.830753	0.527348	0.574819	0.25903	0.690402	1
Spearman rank correlation, P<0.05
