# Supplementary material for: Transcriptional responses to temperature and low oxygen stress in Atlantic salmon studied with next-generation sequencing technology
Source: BMC Genomics. 2013 Nov 22;14(1):817. doi: 10.1186/1471-2164-14-817 (PMC4046827; doi:10.1186/1471-2164-14-817)
Supplement: Supplementary file 6 — Additional file 6: Fasta sequences of assembled contigs consisting of more than 50 reads from the four cDNA libraries. (XLSX 2 MB) [file 12864_2013_5535_MOESM6_ESM.xlsx]

## Sheet: 19°C up-regulated
FASTA sequences, down-regulated by 19°C treatment from the SHH cDNA library
>contig00031|adenosine kinase a
cttcagtctaactgtgtttacagagggcagtagacttcagcagagtcattagggagggcagttgaacatcagtataaacagatacaggcagtgtggcccgagagcatcccctagcgtaggataagaagaataggcacagaagtctggttgcagaaagacaagggaagaagggctgaaagcaatgacagatatatggatggattggatgaaagcatggatggatggttgaaagaagaaaaaggacagggggggacctggtttcgttaagttggaaggtaagggtcagaggtaagggtggatgggtaggtgtaagcggtcagcaattaaggttacaggtcatcagtggaagtctggtttttcggggaaggtgcatcctgctcgtctgatgatgacgttggc…
>contig00104|-carotene 9 -oxygenase-like
ggtggcctggagttcccacagatcaactatgctcattacaatgggcgtccttaccgctactactacgcatgcggcttcggacacctgttcagcgactccctgctgaaaatggatctggagaccaagaaacttaaggcgtggcgtcaccctggtctgttcccatctgagcctgtgtttgttcctgcgcccaacgcaaccgaggaggacgatggtgtggtcatgtccgtcatcatcacacccagaactgagaaaagcacgttcctgctggttctggatgccaaaactttcacagagctgggccgggcagaggttccagtcaacattccatttggaactcatggagtgttcaatgagatgcactgaaaatgctaacgtcacaaccccttcagcattctgctt…
>contig00519|elongation factor 1-gamma
ttcctcttaaactcgtccatgacaaacgcactctttggcaggtgagcgaaagggtcctttgttttgggttctgaagccagagctgcttcacactcgtccatttcctcctcagcaggggcagcttccttctcttccttcttcttcttctccttcttctcctgaggtttgcttgcctcctttccagctttctctttcttgggaggggtgtctttcttgggaaggccgtctttcttgggctgcatgtcagtgaactttttgggatcaaactgagccatcttgtcgcagagcttgacctctccgagcacggtcttgaactggggctggttcacgcaggtctggaaccagcgggtcacgttggggaaaggttggcggaaggaaggctcaaggacctgtttatag…
>contig00660|heat shock protein 90 beta
aaacaggctggtgtcatcgccctgctgcatcgtgaccagcacgtatggctggacggccaacatggagcgcatcatgaaggcacaggccctgagggacaactccacaatgggctacatgatggccaagaagcatctggagatcaacccagaccaccccattgtggagaccctaaggcagaaggctgacctggacaagaatgacaaggcggtgaaggacttagtcatcctattgttcgagacggcattgctctcttcgggcttcagcctggatgacccccagactcactccaaccgcatctacaggatgatcaagctgggcctgggaatcgatgatgatgaagtgatccctgaggagcccacctctgcacccgccccagatgagatcccacctctagaggg…
>contig01337|---NA---
atagagacatatgatcacaaaatgctataaagaaaacagttcagtatcaactgatttgtcacacatttttttaaagtaattaaaaaagcaatatttttttggggacttcatacgcttaaatctcccctctacctttcctccagaattgcatgtgcagttttctgtatgtctaaatgatcacagaccacattttgtggtcatgatatcatagcttattacacgtgtaaaaccacttttgctgtatttatttactcactcactcacctaatatcactggacgaatgtgttggttgttggcacaaaaaacaagatatactggatcaacataagattcaatccagtaagtttacagtatattttctgataacacatttgattaaataactagatttgaaagtt…
>contig01510|complement c4-1
acacacaacacacacacacacaccgacaacacacacacacacaactacagcagattacaaataagagagtatttgtgttagaggtataaattcaccataatttacaaatggagagaaacaagcaaagttcctgcgagtctctttctccatgtctttactgtaagttactttcttcttcgggcaaccacctgagacaaagcaaataaaaactagatacacaatagttgacaatagttcaggcactatcaaatacattttatgtcctgaaaatactagctgtaaggagtgcacataccctctgcacaggagcacatattgtcctgacagatcttggagatcatgttgctcttctggggtgagctgtagaacacagtgcatctcctctctgggttgtagtag…
>contig01865|---NA---
tggaatagaagccgtccaagtgcattatatatcatgctgatacccttttaaccagatgatttattcaaatactaaggatagtgctgaggtagctttaggccacaatgtttgacacctctttctctgagatcagagtgaaatgaatgtgtctaactgtttacaatgaaaggtgtttgaccttgaggatgtcacagtgttacaggtattagacagacagaaagtttgggtaattatatatggcctaagcctaacaaagacattattgttgagtcagtgaaagtgtttgtttatgtttctgttgtgtttttttaatgtggggttggggctaaacatattgtttaattcaatagccatatggaataaatccagaaatgtgtgttaactaacatcaacagtgca…
>contig03659|serum albumin 2 precursor
tacagtagtttctttccagagagcagcagatccttgctgtccttggtgcagagctcggggcccatgtggaagctgctggcatccagctctgggggcgtgaactctgtgtcaggctggatggccaggatgcagtgtctcctcatggaataggactggttgcagcagtgggcgatgtgggggttaatgctggaggggtcatagtcgtcacatgtggcgtcgatggcgtcggtcagcttctcctctgcgcaaggcaggacgaagtggcctggctcgtccttgcag
>contig04133|60s ribosomal protein l10
gtatttcttagacatgtggatcttctggcgcccggggaacttgaacttggctctgcggagagcctcgataatgtgctccttgttactggccttggtgcggacagacatgatcacctgaccgattcgaacacgggccactgtgcccaggggtttaccgaaagcacccctcatccccgtctggagcctgtcagccccagcgcaggacaa
>contig00186|apolipoprotein b-100-like
ggaaaagtgtttagtcgctacctgtctacccctgataaggacacggacattgtgagtgtcaaagccactctgaagaactctgagaagttgagtttccaggttgcctggaacatgaataccatgcattacaccatcgaagggctcaaagagcggatgcctgccatcacagatgcgctgctcaagttcataaacaagtatcacacagctatctttggcttcagtgtaaaccgtgcctccattaagctgaagaactctgtctccaacatcattgagagagcctatcatgaggtcccattgggttttgatacactacagaattctatgagagagatgtttaggaatgcagctgacagcataccgtctatcgacatcactgaactgcttaacagtgttcttaag…
>contig00473|collagen type i alpha 1
atagcatttgttggtttcattgtccttccgcagtggtaaaaaagtcacctgtatctcattgtgtttctccaggggagattttacacttaaaatcattttcttgtgtccagtggaaacaaaatattcttttttaagtgtccttgattgttgtaggtttcggttgaagtagcagtcccctcaaacaaattattcagaatcaaaaacacgcaaacgacgtcttcggcagagtagtttcaaactcgtggaactgtttggcagccgaatgagtttgtaggtaatgcatagaaaatagaattagagatgacggctagggaaaaaaaaacaatttcatgtccacatttctttttctttatacgaagcagacggggccaacttcgacgccaaactcctgatcaggtg…
>contig00560|transforming growth factor-beta-induced protein ig-h3 precursor
tacatcaacaaggtcccagtggttgaagccgacttgatggccaccaatggagttgtccacgctgtgggagccatcataaagccactgtctcctaaggttgacagggaacaggctgatgaccccatcaggactgcctcttccatgagaacggactcaagaatcggagtcaaaaatgatgatctcttccagaaggtcaggaaaagtatctccagtagaacgatgactcgcatccagtaaattaagaggaaaacataaacatcaacacaaatcagtggattgttccttttgtttatggaatataatcttatctggaagaaagaaaagaaaggaaggctaatggatctaattttgtcaaagatggtaaatattaacctagatgaagacagagatggggtatat…
>contig00563|serpin peptidase clade member 2b
taacgcactattcaacaagatctgaagaatggcagcgatcaatgcaggcgcttctcttgttgctaccaatgactactaccgaaggcgcctcggctccacttccagcagcagctcctgtggcagttcagagtactttatctaggttggcagaccctccactattctgcatagcagaagctctagggttagggttggtgatgatgcccaggaagactggtgcttgtgtcttatcgtccatgagggcaaagaagaagggctggttgagagtaaaagaggggttggaccgtgagatgaccaggctggttgctgcagcagcctctgctccctcctcagtgatctccatactggacttgtgctgcacactggacaccagcagagggccctcagctatggctgcca…
>contig00601|5-aminolevulinate mitochondrial precursor
cgatgccctggtggacacagtgcgtagctacgctgcaggcttcatattcaccacgtctctacctcccatgctgctggctggcgcccgcgagtccatccagacccttaaaggggaggagggccgcgccctccggaggaaacaccagcgtaacgtgaagctgctgagacagatgctcatggactccggactgcccgtcgtccactgtccctctcacatcatccctgtcagagtgtccgacgcggagaagaacacggaggtctctgacatcatgatgagtcgttacaacgtctacgtccaggccatcaactatcccacggtcgccagaggggaggagcttctacgcatcgcccccacgccacaccacacccctcagatgatgacctactttgtcgagaagct…
>contig00653|nadh dehydrogenase subunit 5
ctccttcactgccgtctatagcctccgggtcgtctttttcgtctcgataggacacccccgctttacagctacagcccctattaatgaaaacaacccctccgttattaatcccatcaaacgactagcttgaggaagcattattgcaggacttctaatcacctcaaactttctaccctccaaaacccctatcataaccatacccctcccattaaaattagccgccctcctagttaccatctcaggccttctcatcgcactagaacttgcatccctaactaataaacaattcaaaactacacctaatctcattacccacaacttctccaacatgctaggattcttcccagccatcatccaccgattagcccccaaactaaacttgaccctaggacaaaccat…
>contig01845|nadh dehydrogenase subunit 2
aagcttttttttttnttttttttttttttgtttataaggttagtaacgtggtcacagctggagtgaggggaagcaagcctagggctaaaatagtaatgatcgaaagagggagggtaatgagggtgaagttgaggcgtcagggggcggtggcagttagagtgttggggtagatagtgagggttatggtataacagaggcgtaggtaaaagtaaagactgagtagggctgttatagcagctagtgtggcagatagtgggagtccctgttttgtgagttcttgtaaaataagtcatttaggtataaagcctgagagaggggggaggcctcctagggatagtaatacgagagcggttaatgcggcaagagttggggatttagttcatgaagtcgctagagtat…
>contig02595|---NA---
atgtctcattcaggtcggacctctcagggaaaaacaagggatggaagattaagtataccagcttgggagttcaaaaagcatagtagaacttaaatattaaaacatatcacatgctatgccaatgtgatactttgtctgaaatctttgataatccacatgatataaaaagcctaattcatcaagcaaactccagtgataattacataacactgtaaagggcttactgtgaattttccagtaatttacaggcaactattggcaagtaggtttcagataagttaacttcccatcaatcaaaacattgactattttttgtttccagagtggtatcctacaaatcaggtttgaggagttagcaaggtaactttggccaactgagttcaacttggtataaccagt…
>contig03238|c-reactive protein precursor
atcagtaacatcccccacaaaggattgtgatgctacaaaacctccaccataactgccttggttttgacctaagattatacttggttttccatttatagggccatttggcttaagaatcttcgatgcacttcgtctcccatttgcccacatctgggtgagaccagttttagagtcccacgtgacacaaaaagagatccatccatttctattttctggcaaaccgttgatagtaacagaatttcctctgatattcagtttatacccaccctttgattgcagacacagattgatatctttggaatcagagggggttgctagagagaaaagggactggtctcgtt
>contig03615|ubiquitin
ctcagctatctgccggcctaccaggatgcagatattcgtgaagacgttgacggggaaacaatcacccttgaggttgagcccagcgatactattgaaaatgtcaaggccaagatccaggataaggaaggcattcctcctgatcagcagcgtctgatcttcgctggcaaacaacttgaggatggtcgcaccttgtcagactataacatccagaaagagtccacccttcatcttgtgctgcgtcttcgtggaggcattatcgagccatctctgagacagctggcccagaa
>contig03652|novel protein (zgc:56119)
actttggcaccgtctcagtgttctaccagcctgacggcatcaggttgtcagtcagcaccgaccgtatcgacctgactgacggcaggaacaaccactccttcacctggggagccacggccgacatcacccaggacagggtgaaggtttccatagtgaaggactccaaggtgatggtgacggtggatgacaagatcactgtgatggtgctgctacatcgtgtgtggaagaaacacccaacccacgtggactacctgggcctctatatccccaacaacaaccagtac
>contig04995|tryptophan -dioxygenase
gcagcatctcactctcatgtcctttgaagttgtccctgtagtggcgcctgttgtaggggactctcaggttgtcagggaccccaatcttgttctccaacagacggaact
>contig00080|---NA---
atcaagtccctcaggagcctctttgacaagtataagacccgcttcggattgaaagagagtgacatcctgcacatccaatgagaaaagagtgagcaggaccccctcggaacctcagaactgtggcagctgtttgttcagcctcgacaccccattcacgtgcatggctctgattgattgtctctggaattcaatcgatatacataaagttgtgggtgtgtgtataaacccaccgcgctctcatcctcgtccagtatacaaggctcacgtccctacaccactcagggtgaaaatggcaggttttaggctccctgacctagtccttgccaatagcaaagttgattaacttaaatgtctccaaatggagtctcttcagcgtatgccacatttctagatatgttc…
>contig00556|ribosomal protein s9
tggcctgtggaacacaggcactttgatccactatgcccgttgccaggagttgggtttgtcgcaagacatacgtcacgccccgccgccccttcgagaagtctcgtctcgaccaggagcttaaacttatcggggagtatggtctgaggaacaagcgtgaggtgtggagggtgaagttcaccctggccaagatccgcaaggccgccagagagctgctcactctggatgagaaggaccccaagcgtctttttgaaggtaacgccctgctcaggcgtctggtgaggatcggtgtgctggacgagggcaagatgaagctcgattacatcctgggcctgaaggtggaggacttcctggagaggaggctccagacgcaggtcttcaagctgggccttgctaagagca…
>contig00817|zinc finger protein 706
acaactgagaaaaagttgcaaaaacagtaacaccgttacacttttagatgtgtaacagtctagatgttattgaatcaggtattaatgaaggaagcagcatagggaaaagagatgtaggtagagtgggctgatataattaagatgggtgcttccacagagtctgaagttgaggggtggttggacatataagatggggtgctggtgtgcttctgcccccctttttaggtcattgtcacaaatattcccccacccatgtccaggggtctcagtgttttgtctcttgacgccattaagttccagtcgcagcgctctaatcgtggtcatcgtgtgtccagctgtaggtccattgtgtgtgttggtcttttaagcctcaacatcatccagctctgggggcattgg…
>contig01611|complement component c3
actggatctgaaagaaggcgagagctacctgctcattggagacactgcagatctaatgcagagtggtcacggattcgagtatgtattgggtgagcgaacatggatcgaatactggcccacaagtgatgagtgcaatgagcggggtccggtcaggaaaagatgtttggaaatcgatgactttgttcacgcaatggaaagcgaaggatgtgtaaactagagtgaacatgggttattctgttgttttcatttgacacagtgatttttttccttgcacaagaatgtctttgtactctattctaaagcagattgttaattttgctgggggaagatgggccgtttgtgcttcatctgtatcctcaatgtgaggtagcctttttaacagtttgtctggctatatac…
>contig01732|---NA---
acactgtaattcaactggagcttcaacaaactcattattagtgctgtggcattggcactaattggttttgaatatgtatgaggaaggaacaccacattcttttaaactgtaaacacaaccatagaaaggacacaggacagataacctgaaaggtgacggtctccagtccctgaatggggacgttgaactattgtcatctctttaatgtattgcaacacaatagactttggatgatgacaattgggaatcaacaaatactctatcattccatcgcacagtcaacagcatagcaatgaggacagacacacaccatgtcaatcattgaaatgtgatatgcttcatgtaggacaacacactgtgtctggcaactagtgaaactgttttcatgtctcagtcgaa…
>contig02020|---NA---
atttatgttcaataaagttttattcaaaaaaaaaaaagacttgtacgagcaccaccagaaggagctggagaaggtgtgcaaccccatcatcaccaagctataccagggtgcaggtgggatgcctggcggtatgcctgagggcatggctggcggattccctggagctggtggtgctgctcctggaggtggtggatcatctggaccaaccattgaggaagtcgactaaacattccattgtttctgcaactacctccccctaacaagcaaagtttgaaatatgttctaccctcttgtcaaggagtgaaatttgaataaaggttgagggatcacatattttgcaactttgtttgctacacaacagaacagtaattttctgtttgcacaactaagctgtcaaat…
>contig02187|cytochrome p450 2j6-like
gtacaataattacaatattacatattatattacaccaatcctatttgatctctgtctagaatagaatagcttcctcctaactagttccctctcagtctcacacccagtctgtagggtttgggggacagggttacaccaaacacaggggtgtagtcaggttcccctgcatcctcaggccagacaaacttgaagcgtcgcagcagagtgaccatgatcaggaagagctccatgcgagcaagtccttctccaagacacattcggggccctgcagagaacggcataaaggcctcaggcttctcaaactcgccctgctcgttcaggaagtttaaggggttgaactcatgggggaacttccactgaccctcttcagacagcacagaggtaaggtttggaatgatc…
>contig02551|---NA---
gtatattctgcctggtttctatggctacattaacaatagttaatttgatgaccaatgtcacgccctgaccgtagagatccttattattctctatgtttggttaggtcagggtgtgactcgggtgggaaagtcaatgttttttgtttctttgtttttgggtgagtgtggttcccaatcacaggcagctgtctatcgttgtctctgattgtgaatcatacttaggcagcctgttttccacctgtgtttgtgggaggttattttctgtttattgtctatgcctgacggaactgttcgctttcggtttgttgcttttggttattcttgtttgagtgtttcttggaataaagtatcatgaaccacttacccacggtgcgccttggtccacgtctccttctaacg…
>contig02914|---NA---
cttactgacatcttgcaatgaagtataaaggcattggatgtttacaagctttagcccaaataatcatatctaatcaggacaagcttaaatatctacattcatttaaacatttttaaacaatgttaacacctcaatatatttgtatttgctcgctagtccctgggattactgaatggccattggcttggagcgtgatgaggaaatctggttggctcagggggaaagattcattagaattttctgtcacttttgtattgtttccaataaaaatgattatgctctaatgtttacacatgagatatgtaacgtgttggaccaataacactgagatttaatgtgaaggtttttattacagtgcaattaataaacaacctcaaattacaaaaaa
>contig03076|nuclease-sensitive element-binding protein 1
gggacggcgatggggaaaacaaggagaaccaggatggtgatggtgagaaccaggagccccgccagcgccgctaccgccgaaacttcaactatcgccgcagacgcccacagactggcggcaagccccaggatggcaaagaggccaagaccgacggcgaaccatctacagagaaaacgcccgctcccgcggccgagcagggcggggctgagtagaaactgccggcataccatcgtccggttgtcatcaagaagaaacaaagatctgagcaataagaaacagatttgacttgacgatcgtcttaagcttgcaccatgaatttgaccagattaccaccgattgcctgcagaatctatgcagacctgttttg
>contig03302|---NA---
gcccgggcaggtacctccaccgagctggagcagctcaaatcagactcccacgcctgacatgctcactactccagggggatccaaccctggagagttacagggtgtgcaagctttagttccagccctgcactaacatatctgattagcttaatctggtgtgttactgcagggctgggataattagctgtgtgacagaatgtaagtgatgataatcctaaatcctgatcaccatctagatattaatttacttccaggaacaactcctgacatgactaactttacataactcatacacagggcccagactgtttcctgctcaggataaaacagcc
>contig03470|inter-alpha-trypsin inhibitor heavy chain h3-like
gtcagaagatgcctcaggcctctttccaggagatgggaggcatggtagacaagatcgtagcgactgttgccccctgctgcagcggagacatggtcacatgcatgaaggagaggaagaccctggtggatgaggtgtgtgctgatgagagtgtgttgtctcgcgcggcgggtctgtctgcatgctgtaaggaggatgcagtacatcaatgaacgaccaggcattaacttcctggagataaaaggagggctgagcaccaaagagctggctaatgccatcaccaaaacacacgcttctagtgaggcctgggtac
>contig03550|---NA---
atatgacggaactattgtaaatgatattgatctagctctcctgttatatttcctgagccaacacattctaccatagtttcatttatgctgttgcctgaatatgatcttgttttttggtatataacctcttattctttctatcttttactatttgggcctttatttattatactttgacatcccgcacaagtaaggagcatataggaccgtacaaaaataggccttattttagagttatgtcccatctaaggtagtcattctttgacattattcataggtcacggtttctgtaaggtat
>contig03930|---NA---
cacacacacagtttaatatcatggctgttgacaacacactcacacacacacacacacacagtttaatatcatggctgttcacaacacactcacacacacacagtgtaatatcatggctgttcacaacaccacacacacagtgtaatatcatggctgttcacaacacactcacacagtttaatatcatggctgttcacaacacactcacacacaccgacaacacacacacacacac
>contig04181|---NA---
cctcttaagtgtctgaaagggaaatgacgagagacacaacttaaccatgactctgagtgtgtgcagggggttctcttaagactaggaaggcatggacctacagtatgtaggtgtgttagatatggttaagctgatcagtaagtcactgatgtgttagttcaggtctgtctctgactggacagggcaacctcttcaaggaaa
>contig04801|---NA---
caatagaatgtgcagtatacaatgaagatggatgaatgtagaaaatgtcatggcttggatctatataaaagagatataattagaaaaaaaaaaaaaaaaaaaaaaaaaaaaagcttgtacac
>contig00021|dihydropteridine reductase
cagacaaagctataggtatggcggcgggagaggcacgaaaagtaattatctacggcgggaaaggagcactaggagccacttgtgttcaatacttcaagtctaaaaactggtgggtggcgtgtattgacatcaatgccaatgaggaggcaagcgccaacatcctagtcaaaccaaccgactcctttactgaccaggcagaacaggtgacagcggatgtgttgtcgttgctaggcgaccagaaggtggatgccatcctgtgtgtggcgggaggatgggtcggaggcagcgccaaggctaaagctctctataagagcagtgatctgatgtggaagcagagtgtgtggacatcaaccatttccagtcacctagcaaccagacacctgagagaaggggggctgc…
>contig00111|alanine--glyoxylate aminotransferase mitochondrial
agagacaaacagatgtcagtaaatcttcacataaacacagttttccctccaggttttctacatgtgattacaatcaactcatttatgtgcctcaaaagctacatgtagtgaacattatacagcgggtgagtctaatcctgaatgcttattggttaaaaccacattccagcccgtgtctgcatggagtcaatttgaacaacagaaagcatggtgccatatctaaatctggttaaggctcatatccagtggactgacaccccaacgctagcctggtcccagatctgtttgtgctgtaaaacccaactcctatgatcgtggtcatgtaagacaaaacagacctgggtccaggctacctcaaacgccatcgtcatgcattttgtatgtagggcttttgatcgt…
>contig00134|transcription factor ap-1
ctgagatgctcggggagacccctccactctctcccattgacatggagaatcaggagaggatcaaagccgagaggaagcgcatgaggaaccgcgtcgccgcttccaagtgcaggaagcggaagctagagcgcatctcccggctggaggacaaggtgaagaacctgaagactcagaactccgacctggcttccacagccaacatgctgagggaacaggtcgcccagctcaaacagaaggtgatgaaccatgtcaacagcggctgtcaactcatgctgacgcagcagctccagaccttctgaagaggagaggacacttggggaagaatagagaaagagtttgaacgaaaaggacagatcgtttataagtgactggatggctgttccgtggctccgtggcatt…
>contig00146|---NA---
gtgtggtgtgtgtgtagactactgtagagcagactgattcatcagcagtggcgctcataaggtggaacaaatgaatgagcaatgcgtttgatcatctccagatgtctctcttacacacacacacacacattatacaattagatttaattaacaataatctgttcaagtaagcatagaaatatccacataacagcgacagaaaaagctaaattacttgaggccaatattttacttctgtttttaatcatatacaatgtcgatgaaatatatgttgtcagtcaactgaaatgctgtgaagtgttctgcaaaatatagactttgaacatatttactctagaacaaaatgcagtaatacattaacagaaatacatcacattttgtcatttgtttttaatatct…
>contig00235|serine (or cysteine) proteinase clade d (heparin cofactor) member 1
caaaaagggggtgggtgggatgttgtggcaccattggcactaattactgaatcagctttaagactggaaaaggtttttgtctgaagctttgtggataatcgtatgtacccgaaattgcgtcggaagagtctgtgtgtgagcttccggaacagcttgtgcaccgtggcgttgtcatagtgattgctggcattgacgaaattggcaaatcccagcacccggtagagctgagaatgtgttccaggccccgctcccagtgacatcatgcccatggcaatggagattccggcgggcgccagcagaatgttgtgggtctggttgacgttgttccgaaggctgcggtagaggttgaagccaaagtgggcgttgaccacgttgattcgttggaggcgtgagcggtcg…
>contig00431|---NA---
caaggaaacaaaacacaaagcggatttaacttctttagggaaacagccctaacgttccacacactatacatgttttatttctgtctgaagtaggtattttaccatgtggaccaaagattttacgttgccttctttcttttctatcatgtcaaagcacatttggagtttttccgccatatacgtttttagtttgtgcatcatcacccccttgagtaacattggttagaaaatgtcgcaagcgaagattgccttatgtgcaaagatcaaacaatcggtagccatacaatacatgtgtaatactttgtaacacatgttttgtaaaagaaagatctctatccaatcaaacaaaggtagacatggggtccagtaagtaggaattgagtcagtggtagctgccgg…
>contig00525|60s ribosomal protein l36a
tttttttttttttttttttttttttttaacaaaaattaattttattgattgagataagcaaagcaaaacacagcatctcgagttgattgagaccagtaagttttatgtaatgggcaccagccaaaaccccaatcctccttattttgtatcctgttaactagtgctgctccaaaacatttaattcatgtctaaactctattgtgtaaagctaattgggacatgtaagatgtcctagccaatcagacaatagcatagcatagtcagtcaacatagaccactgtggaacggaatgtgtgtgaaccatagaattagctctaattctatagtgtgaacactgagcactacaattctgaccacagactatctgaacagggcttatgtatttgttatcatatggca…
>contig01215|40s ribosomal protein s4
ctgcggccagcaggatggttagtgcgagagccaggaatttcatgatggaggtctggtggatgattggtcgacaaactgtgcaaggtgaagaagaacctcatcggcaccaaaggagtcccccacctggtgacccacgacgcacgcaccatccgctaccccgaccctctcatcaaagtcaatgacacagtccgcatcgacctcgccactggcaagatcacggaacacatcaagttcgacacaggtaacctgtgcatggtgaccggtggtgccaatttggggcgtattggtatcatcaccaacagggagaggcatcccggctcgtttgacgttgtgcacgtcaaggatagtgctggaaacatcttcgccaccaggcttggaaacatcttcatcattggcaag…
>contig01447|---NA---
attgacactggtttctgtatttgaggagtaaagtgttacgctatggattatacacacaaagacaacaagcaggcccacaacaaccccttccacaaccatccataaggagtaagtgatgctaacacctttgtgtgaatcaaagacaacatcaacatagtcaaaaatcaagcaggctttcgtttaccacagtagttgtcatggaatatattatgttatgttaatatattatattattatgacactgagatcaattacttgacataaaacatatggcaacacgggtaagacaaccctcagacaaactcaggcaggacaatccactattactgacaacacttaaaaacacacacctcatcattaaaaaaaaacagtgcaattatcctaaaatatattactgac…
>contig01835|amine sulfotransferase
tgtaaatgtaaatgtgtccactgggaggtttgtggcggcagacctgcaggctcctcctcccttccatcactgtagacttgcattgccatccttccaagtctggaatcatcactcagctgttggcactcctcaacgtgaggaggaagaggaagccagggagttgaggctcccatcactccgattgttgagccatgtcccagatgaacttcagagtcatgtccttcatccgttcctcaaagacctggtcaaacctctcactctgggccactgtgaacaagttcttccactccccgattttacctttgcgtaggaactgcccctttttgagaatgtcttctggtatgaactcatagttggccttgcggtcgtttttcatgtttttgaacgtggctttttcca…
>contig02177|selenoprotein w
aaataatgaaaatgtaagaagctcaattgagatgttatgtttcaattacaaatacagtatattctccctttatcacccaccatcttacaaaagcagtgccactgtaggagttgaagcaatctgcagggcacctccctggcagagcaggttgcatcaagcagcacccatgtctttgacaattggagcaccaccatcattattatgcaatgtcaaggagatgacaaacagagatcagactccataatcagcactatcttatttccccaacaccttatcaatggcatcaaccaatgttgccattttctgctcgttgtccacaaagcctgacccttccttctttgagtggaccaacttgccattcacctccacctcaaaccacccagaggttgaaggtgtgct…
>contig03133|---NA---
gtacattggttattttggagtcatcattctttccatcgcagtggctttgcagttgcttggagtcttgtgagccagctagttctgtcccctatttgccctttttactaaagaaatatatctcttgcagttgcttgtgcctttttattcaaacagccactatgatatcatgtagctgaaaaatatattttcaattatgatagtctttcatttctgtcgtcttaccagcgtgtaaacaattataggcctatgtgttactgcaacttaatttagttttgttagctgatactgtgaggaccaagattgtgatgtttttttatatgattatcaggcatttgtaacctttcatgcccatgtacc
>contig03884|protein ambp precursor
gtaccaggaacagagcctgtagcagcagagcctcagcctgagatcacagcaccgagagccaagaggaacatagtcctccctgagttgcccgctgaggagggttctggtgccggaatcatgatgttcaggagtgaagagtcctgtaacgccgagccggacgcaggtccctgtttcgggacggtgcagaggcacttctacaactccagcagtatggcctgtcagctgttcacctacggaggctgcat
>contig04440|---NA---
tgtgtgtgtgtgtgtgagtgagtgagtgagtgagtgagtgagtgagtgagtgagtgagtgagtgagtgagtgagtgagtgagtgagtgagtgagtgagtgagtgagtgagtgagtgagtgagtgagtgagtgagtgagtgtgtgtgactgagtgactgagtgactgagtga
>contig04779|---NA---
agcgtggtcgcgcgagtgtgtcgtgtgttgttgtggtgtgtgtgtgtgtgtggttgtcggtgtgtgtgttgtcggtgtgtgtgtgtgtgtgtgtgtgtgtgtgtgtgtgttgtgtgtgtgtgtgtg
>contig04994|tryptophan -dioxygenase
gcagcatctcactctcatgtcctttgaagttgtccctgtagtgacgcctgttgtaggggaccctcaggttgtcagggaccccaatcttgttctccaacagacggaatt
>contig00033|glutathione s-transferase p
tgtcagagccacctagaagtccctgcaacacttgcgtcacaaaatgggtccctacacaatcacttactttggagtccgagggcgctgtggagctatgaggatcatgatggccgaccagggccaggagtggaaggagatcctgatagacttctctgactggatgaaaggagatctgaaagcctcttgtgtatttggtcagttgcccaagtttgaagatggaggattggtcctgtacctcctgcttctctaccagctgggctgtcagagtcaccacgtcacgctccacatccctacatctacagagagagagggggatggggagatagagagggacagaggcaaagcaaaagggtggtattgggggaaagggaatgagcaaaggttagcatagtttgcaca…
>contig00097|solute carrier family 37 (glucose-6-phosphate transporter) member 4
tctcagtttgggacgtggtgggcgattctgtcctgcagtatgaacctggctgggagtttaggccccattattgcaacgttgatggcccagagctacagctggaggacgaccctgtccatctcaggcctctcctgttgtgtggtctccttcgtctgcctgctgttgatcaggaacgagcccaaagacgtgggcttgcccaacatagacactgggggggccaggaagggcaaagcaggctcatccagtgatgagaccaccttcaaagagttcatcctgtccccctacctgtggctgctgtctgtgggctacctggtagtgtttggggtgaagacagcctgcactgactggggccagctcttcctcatccaggacaagggccagtcaacactcatgggcagt…
>contig00279|polyunsaturated fatty acid elongase
tccctatgctatgcttgtttagaaactctaataaactttgattcaatatgaataataacaggttgcggtgtgcaaaatgttatgttaatctgaaagagattcctgtcttgtattttgtgaattaactagcttacactcttctaatacatttcttcattagtaatcctcatgaagaaatgtattatcccatctctcctagcgacattacatacagtagatatgtcctacagttaggattgtaacagtattcaagcttcagtcccccctcactttcctgtgtgtaatggtttccgtgggtgtcaccccattcacatggccattcaatgaagcaacagagccattctgatgacactccttcttttgtgaaacaaggtgtttcttgtaagtctgaatgtagaa…
>contig00790|gf20795
atgtgcagagagtgatgaaatcaatgaagtgtgacagacagagagccaatcacaagctgactggacccgtgctcaaccaattgctttcatacgtaggaatgttttttttaggcagagctcatgaaacttctcaatttatttagtttgatgcttatagttataaatgttgttgtgatcgtgtagcctgtctgagtcctttacaatgattatgtcaagctaccagatcatttgacgttctattaaagctgaaatgcaccctgagtctgaaaacaagacccaaaaaacagaaatcaatattggtggaataaccctgattttcaatcccagctttcatgcatcttggcatgctctccaccagtctttcacattgatgttgggtgactttatgccactcctgct…
>contig01991|ceruloplasmin
agtacaggtccttgatgacgttgactgtggagtaataagctcccacactgcatgtctcctgtttgtctgtaggcccagctgtcttggggacataccatgtgtatgtctgtgtttcacctggcttagtttctttgacttgtggaacgtctgtcttcaccccatgtgcatgaatagagtaaggtcttgtggccatgttcttgaagactatattgactttgtcaccaatgtctgcatggatcatagggcccaggatccccaggtgttgcatgtctgctgatctctccttctgtttggtgaatttattgttggtgaactccctgtagacaactttcttgtagatggagccgatgaacttaccctgtttatcaatgaaatcatttcctggactatgtatgaggc…
>contig02410|60s ribosomal protein l17
tcagtgtgttcccttccgccgctacaatgggggtgttggcaggtgtgcccaggccaagcagtttgactggacacagggacgctggcccaagaagagcgcggagttccttctccacatgctgaagaatgctgagagcaacgctgagcttaagggtctggatgtagactccctggtgattgagcacatccaagtgaacaaggcccccaagatgcgcaggcgcacataccgtgcccacggtcgcatcaacccctacatgagctctccatgccacattgagatgatcctcacagagaaggagcagattgttcccaaaccagaggaggaggtcgccactaagaaaaaggtttctcagaagaagctgaagaagcagaaactcatggcacgggagtaaatgtaaat…
>contig02702|beta-2-microglobulin precursor
gtgtgtgtgtgtgtgtgtgtgtgtgtagtgaccaatttcaaggaaattaaaggttttcttaatctaaaaataaaatacttgataaagcctttgttttaaaagagaatgagaatgttcatcagaagctgtgccatttgtcaattaacaatagcttgcccaaaatctaataattttgtctctaagtgtttagtaatgattttcaattcaaaacccttgaaactggcaccgtcgcacaaagtgttaccaaaaatgaaaacaaaagcccaagttagtcatctcaggtctagtttaaggctggcacggattggacaaccccagatggaatggccgccattaagtcctgctccagacagatccttacatatctgcctcccaggtgtaggtcttcagattcttcag…
>contig02925|pancreatic secretory trypsin inhibitor
acacaagtcttaaagaccaggtagtgaagggttgagtcgtctacagaacactatgacagacaggaaaaaggaaatgggtgttgaggaaccagttcaaagtatattgaggcacttgacaggttgcttactgactcctcagcgtttagacgcaaaaataactatgccagtgttttgacaaggcaacaggaaatggtaatgttgagtggcctggtgggtcgccgagacaatggacgatcatgtctggttcagcactctcctttactcctgatgtgaacgttactcttctgctccatgttttcaaagcacagcatgcattcgttagcatagctgatgccgtcgcttccacacactggctcgtagttgcgggtgcacatgggcatgttgtac
>contig04031|---NA---
agcagcccagctggccataaagatcaccaaccccaatgccagactccgcagcgaggagaacgagtgatccagccattatttcccaataaaacagatgtttaaatgtgtatgttctcctgacaattaattttttctggtctaagactttgctatagcgagactgttcaaattctctacccttttccctatattcctgacaccaatcctccctttaaagtggaga
>contig00112|complement c1r subcomponent-like
aagcgtgatttcctctgcatctttttggtcatcagactctcctcatgtttgttcagtcgcctgcggatggcacgggtcttcttgggcctcagatcaaggggcttgtacctgagggttaccagctccagctcagcttcactcacctggacatcgagccctcagccgactgctactacgactcactcacggttttatatgacaagaaggtccttgcaaagttctgtggtcaggagaattctgctgatggacatcacccaggcaaccggccactcttgtctccaggcaacaggctcaccctggtccttcagacagacgacacgaaccctgagccacaccagcacctcggcttctctgcccattatcaggccaaagacatagatgagtgttcagctccagacc…
>contig00152|serine--pyruvate mitochondrial precursor
tctggctcacagaaggtcctgaatgccccacctgggactgctcccatttccttcagtgaaagagcatgccagaaagtattcaatcggaaaacaaagccagtgtcgttcttcctggacatgacctggctggcaaactattggggttgtgacggcaaacctgccagaatataccaccacactgcgcctgtgtctgccttctactctctccgggagagtctggctatcctcgctgaacagggtctggagaactcctggcaaagacatcgggaagtagcagaatacttccatgaaggcctagagaacatgggcctcaaactgtttgtgaaaaacaagaacgccaggttgcccacggtaaccactatagtagctccccctggatatgactggaaggagatcacc…
>contig00234|angiopoietin-like 3
cccgtcatgtccaaactgccattggtggaggtgttggtcaaatacccagcgagggtgtgcgtggcagactggaagttgtcagatggtttctcaatggtctcttgcatgaaagggttgtaggtgagcttcacctccagagttttcatcttgctcctctggtggtcgagctggttgctctgctctctcacagccttcagcagctcactgatgctcctctcctgggtgtggatcaaatccttcagtgagttgatctcagccagctgctcagcggggaccaggccttgagacaggccgctcagtttcacctctagccctcccaccttgctccgaagctggctacgctcctgcaggatgctctccacctttgaattgatctccagcgacaggttccgtatctcc…
>contig00258|---NA---
aaatgtaaaggtaatttttgattgacccaacatatgcagtgttaaccgtgaatgcagacttcgctaacacgagaacattgtctttaaatttcaatcacaccgtaacactgaacttaggtgatacggagtagagccctaaacttccatctacctacattttgatcttcttttcccttcctcaaacgttttgttttgtcagaacttcagatttttgttgtttgtatacataaaggcaagtattcaatccgaggcgcgttatagtgcagagcaccagacagtccgccgtttgaaggcattttcccggtgtccggggagatggcattcatggtaaatgctctgattgtcagctcaagcctaaattaccttcagtctgttatagtgtgctgcgctatatcttgc…
>contig00267|glycine cleavage system h mitochondrial precursor
tgtattccatccttcccaccagatggaatagaaaagtcataatgaaaaaaaaaatggattgtacgctgtatttattgtctctgacttctcatttacgatcactttccaacctgttgccacttctctattttttttttcagtccaaactaagcacctgaaataataaatctttgattattgtgccaacaggatttatcgttgtgccaacaggacatgggaacaaacccttcaggttgtcttgtggtttcatcagcaataagcacctagatgagcattgttaattaacattttggttatcttggtgatgaaacaattacaggcaaaataaatagggctactttacatatcattttagctgagattttacagccagtccagataggattagtgtgaaagacc…
>contig00391|---NA---
gtacctccttaatgtatctgtgtatgggcaattattaatatcaggaatgaatcacagtatcacagtaaaccagctccaggtaagttatacattatttatcatgacagcatactatcaagcagcatatcaaaattgacattcatttgacccacctccgtaaactatttaaccaaaatgtattttgtattttaaacaaatctttccccacagaaataatcccactgggtagcatacctaactaggtagaaaacaaaacattgcacgtattcaggaacaaaacctcttcccaatcatcccaaatgacttcccatatcgaaccatgtgcaggttgtgtcaagagggaaaataactaataacaaagagtggattgtccacaaaatgcctggttcagcaattatt…
>contig00406|c12orf62 homolog
cctaatggtttccgggacgttctacgagagctgctaagggaggagggcgtggcctctctgtacataactttaaagatcccaccacacaaactatgcttcagtgtgtcgtgagcaagttatgataagacactgatttgacatttagtttaagctggaaggagtcagtccatttttcagtcaactccagtcctctgtcccttctccttttagcagacaaatgatgaagttgacagtaaatgaagagtagattctcctttactcgtctgggcacacaaaacttccacacccaaatagttatcacagaaatgtcccatgggaggaacagaaatgtccatgattttgtggacaaactattcagttccagtcctctatggcttgaggacctccacgtcttggttt…
>contig02334|apolipoprotein b-100-like
actggttgaatcgtgccagtccagtccagctagcctgctgcactccagagttgagggtaaaggcaaagtcattctgaagatcaatctttccagtcagcttgaagggaagcgcaaccttggtgttttccttgttcttggtgtcaaacacaaactcatagggtgtagcgatgaagttgactgagttggaaataattccctcaactttgcctaccagctctgtgttgcagtaggcagttacctcaattttcagatcctgcatcttagcctctgctttcagctcagcaacactgctcttgataaagggagtttcggtctcagtgttggcttcaatgatgatgtgactgaaaatgctggcttcagcattcacattctgcttcattttcaggttgttggtgtcgg…
>contig02678|fbp32 precursor
acttaaaggtttaagtgtgacatttgtagtcgtcatcatcatatgttaactttcaagagaaaattatttatccacggtgtacacctccacctcacacaaggtcagatactccttcctccctggaatgaccacgatgacatatcgaccctccatgcccggacactggaaggtgctagaagtgccagctgggatagaggagatcacagcacacctaggattgtcgatgccgttgtttttcagggagtttccaatgcgaatctcagctccattgagtctgctaggaacactgtcgactgtgttggtgatgatgatggagaacactttgtaggtcttcagaaggtccaccctccaccaggcgttgatgtcctctagagtgtgggtgcaggaccctcctatcca…
>contig03172|---NA---
acacacagaccctcacacagaccctcacgcagaccctcacacagaccctcacacagaccctcacacagaccctcacacacacagaccctcacacacacagaccctgacacagaccctcacgcagaccctcacacagaccctcacacacacagaccctcacacagaccctcacacagaccctcacgcagaccctcacgcagaccctcacacagaccctcacgcagaccctcacgcaaaccctcacacagacagaacctcacacagacagaccctcacacagacagaccctcacacagacacaccctcacacagaccctcacacagaccctcacacagacacacacacacaccg
>contig03227|antithrombin iii
atttccgatgcattccataaagcattcctagaggtgaatgaggaaggcagtgaggcggctgctgccacagctgtaatggccgtcggccgttccataaactcaaaccgggagatgtttgtggccaacaagcccttcctcctgctcatccgagagtccaccatcaacaccatggtgttcactggccgagtggctgacccctgtgacccctgatcacacacttcagatgtgtcattccccaatgtaaactgtcatgtcatgcaactacctacttctgatctccgtattgatctaaaataaaccaaatgggatgaacagaacgaaaaaaaaaaaaaaaaaaaaaaaaaa
>contig04363|---NA---
tgaaaaactcctgacatgactaactttacataactcatacacagagcccagactgtttcctgctcaggataaaacagccagaaaaactcctgtctctactgtatcattcatggtcagtacaacaggtgtcactcagccaatacccaacggccgttaactactggggcggggcttacacgcg
>contig04605|---NA---
ccacattatacagcgtgttggtctaatcctgaataatgattggttaaaaccacattccagtcagtgtctattccacaagctaccaccagctaaatctatgatgttaaaatgcccatttactgttctatctgactgcgcaagccactgtcttc
>contig00038|kynurenine--oxoglutarate transaminase 3-like
aggaaaacaatgttgacaggatgacgagtgctactcagcaagcgcttatgtcacaaagaggaaattcaaacctggaagttaatccattctatgtgtgtcatataaaatccaatcaaattagataaaactaaaataaaaaggcaataaaatacatgaataaaataacataaaaacacgaagatgtctacaaatataaacagggcatacctgtcctacaaagtaaggtgttatcggggtgtcacagtaaaaagagagggtcttgagacaaacccttacatccaagaggacttattttacttgttccagttcttgaggatagcttccgctgcatccagagtgctgtcttgcttgatgaagcatagacggatgtatttctcaaactgcttcttggaagcatca…
>contig00196|---NA---
agacatcactcgtgtttaatcatgtttcatgaatgtcttttcttcatcctatattttttacatagtaagaagtgtggccacgtagacagcagcactcaccttaaagaaaacccttcagtctctctggctgtgtcattgtcttataataaaccgagccctgcattgatctacattaatgtattggaaatagttacatttcttaagtttgtcacttgtattggcatttaaggtaatcccatttccaaacagcaatgtgttgtctatggacacggactagtcccatgctccaagactggagtgtaggtaggccaatgggttgtaggcagcatggaactctgggggtcgacacgctggggtaagatagaaaggaccatatacgacaatgggaggggacttttt…
>contig00201|inter-alpha-trypsin inhibitor heavy chain h3-like
gaggttcctgttgccagctgagggtcaggccctgccactgtgctatgacatccctgtggctctctcgctcagactcctaaaggaccccaacaatgagttgtctatgaacggtcagcttggacaatcagccagcgcaggctaccagaagattgtgatccactacaaaaacaatcaacatattgagttagacaccactgtcatcaccttcaacaatggagaggatgcaacatatttctcctggagcctgaaaatcaatcacgaaacagacagtgtgtctctgatcctacgggacaaggaggtggacatcaccatagggtcaacacgaatcatcatcatgctctatgagaggaatggaattaagttcctgtggcccgcactgaggcagcgcccaacgggaga…
>contig00549|complement factor b c2-b
gtcttttttttttttttttttttttttttcattttatattttaataaattgttattaatttgattcattttaggaatgggtcctattctgtaaagtagggaaacggaaaggcattttcttctgctagtaagccaccgtcctaaaatggcgctactaaatcaatattttaagctttatgtgagaatccaagttgaaactcagtcgtctataggtagaaactccaggtccgtccccaggtgctgttttaaccatggcagcaagtggaagacactaatgtggaagtcccttgcgtcaggagggggcctgtcactcctgtcttgtggctcacacacgttcttggtgccccagctcactactcccacttgaaaataccgcagtctgttaagaaggaacagagcg…
>contig00655|l-xylulose reductase
tagtggaccccatggaaaatgactacgccagccaatcaggaggcagaatgagaaggtgagaggttagcaggccaggaagcccccgtccacaggcagggtgacaccgttggtcatagaactcttatcgctgagcaggaacaggatggagttcaccacatcctccacctctgcgaatcgtcccagagggatgcgtgaggtcatggtcttggccttgccagggtcgctccatgccagtctccccatcttagtcatcacgactgtggggttcacactgttcacacggatctgatagggtccaagctccagggccataaccttagtcagcatgtccagagcacctttagtggcacaatagacggtgtggtcttggagggcacactgagacgcctggctggagat…
>contig01119|---NA---
aagagtcacgttaggtttgagttaggactatatgtctttgttttatagtattgtgtgaatggaatagcgaccgttttcagcacagaaaagacactttgttatataggctacattagttcaatataaaaagacaaacggtgcatgtggaaggaatgaaggaatgattatgaagtggagcaatgaatatagtttagtgttttcactgacgatgcctctcattaacagtttcattaacaattgtattaattgacagccgatagataggctacatatctttataggttgttttactattatagcaaccctaaagagatgatttttacacaatgttaagattaagatgcactcattgtcaatgggtggttttaatagatcagtcattctagaatcgctatctct…
>contig01621|---NA---
tgaaatcaagacaaagcaaacttgtcaaacacagcatccatcactacatcaatcatgggcagattctatttagcatttttcaaactatgttcagctattatacccaccagtttctgtagcttagtcaactgttggccctgactctcaatgctctgtttttggaactgtgtccatgttagcaggccctccagaacactggagtgttttaacgccctatcctgaaaacacacacgcacatatgaatttatgaatggaacagaacaagattgagtgtgttggcattggattgtttggcataatctgtgtgtgattgagaagtgtacagtaagagaggatatgagagagtgagagagagagagagctttcactagtgaaacttgtttcacccagacttgttgc…
>contig01882|selenoprotein 1
ttgtctgtgttatgattgtgtattattgttatgattgtgtatcattgttatattatgattgtgtattattgcataatgtagatgactatttggtcggagttcccctgtccttgtccagtgaagacattgaccatcagtgtcctggaggtcccagagtgggctttatcacaggacacttcatccactgtcctccacaccttcagaaggacagagactccagacaatcctactgctctaccaccactgtgactccatacccctgctgttcaccttactgtccatctaccttatctttagggacgaacttcagtgagctgctgaatattcagaaacgtgagagtcctttctttggcccgtcgcccacaaactcatgacccagtccgtttccacacttcccac…
>contig02420|tetraspanin-1
ggtactgaatgcatacagtaggccctatacagtatatgtccacagatgttgttgatataccatagaggtgatcaattcacaacagggttttgaacaaggctccttcctctcttgtttttctttcataattgaaatatttgaataatctttggtgtttgaaatgaaacatgtcgactgaaggtctcaaggtgaggtgaggtgatgatgatgattaaacaggcgtggtcatggatggtcctggatgtcggggtcctcagtgctacttgttaccaatctgttggtagagaaccattgacaccaccatggcagcaatctcaagagcagcgatgcccagtccaacagctccaatgatgacagcgttgtcctcaatcagtttcagcaacatggtaaagcagccag…
>contig02511|protein
taaagaccacaccatcgacttgagaccatcgacttgagaccatagacttgagaccacaccatcaactagagaccacaccatcgacttgagactacaccatcaactagttaccacaccatcgactagagaccacaccgtcgactagagaccacaccatcgactagagaccacaccatcgactaaaaccacaccatcgactagagaccacaccatcgactaggaccacaccatcgactagagaccacaccatcgactagagactacaccatcaactagagaccacaccatggacttgagaccacaccatcgattagagactacacaatcaacctgagaccacaccatcgacttgagaccatcgacttgagaccattgacttgagttccacaccatcgacta…
>contig03869|---NA---
cttcggaccagaaaaacacaagaaacatgacttctcaggtgagacagaacttccatcaggactgtgaggctgccatcaaccggcagatcaacctggagctgtacaatctgtattgattgataaattggtccttaaagggttgtgttctgtagtctgactcctgggttgagatttgggaatcagtatagatttttacatgacctgtaattcataaactgtgcattgttgcagaataaaaccttagac
>contig00009|loc445834 protein
aggtacaacaggctgccttggaacgtgggcttgctcaactatgagactatagcagaggagaccgtttccaaagagatctatgaggacacatacaccctgctgagggaactgatgactgagaccaagttgactgtgagcgctggtttgaacttaaaattcacccccacagaaaagtctatggccaagtccaatacgactgtgtcaggaggggttggtttggatgctgagtatgacaggacacagatgatcaaggaggtctcggagtaccactcctctgtcatccctgctgtcttcctaccctctgtgttaaaaggaggcttcaggtaacctttgaagtgctgcttcaccaagtaatggaaagtagataagcaatcccgttcttcctgtgaacagatgtag…
>contig00027|atp synthase subunit mitochondrial
agtatttaattcaataaataaaatatttgaactacaaggccaagttcagagctttcagcctacttttacatgtgttcactttttatgagccactcacaggtaacgttgccaggtaaggcgggagtttagcaatctagcagacaattatttttatatgggagtttaatttcattttcttaattacaaattaaaggggaaaaatccattctgttaagtcttccgtctctcgacaaatctagatgtaacccttgcgttgtcatccatcacaaagatatgttcgccgggacagtgacaaatcctcttggccccgaagaacatccattacatgatgtacttagatcatgctacagtcctttggtacgtagactttgacgctggactcggcaaccttcagtgcct…
>contig01313|diablo mitochondrial precursor
tgctgttgaccatagtccatacatttcacttaggacaccctgattgtcaattattattttcagtttaaagacttgaagttgacattcaaagctgtattcaaataaatataattgttagtgttgattataggaagtgcatgaaactaaccaactcaaatgtaagtcacaattttagctttataaacaaggaatcatgacattccatcaaaaaagaatcacttgtgtcattcaattcaccactaaattctctacatgttttttgtttatcataatttaatataaaacaactcctgaacttcccaaatggtggacttgttgaggatctaaaccacaaactactcaaacttgttttactctcaggattattcttagtcttctctgaggtatgcctcatgcacg…
>contig01672|protein z-dependent protease inhibitor
tcattagactccgtttttggtggggtcagtcactcggcccatgaacaacaagctgttagtggcctcatggtagataaaaaataagaagggtcggttgacgatgaaggaagagggtaaggagtatccaataatgccgctttctgtggcagcggctgcagtggtgcctctctcatccacctcgatcactgccttgtgcaacacctcagatacctttaggcctgggtctttgctcaatttagtgaggttagcggtgtcatggaagatactggatatacccaaatctggtaggatgttgtgcatggcgtaggattgctccatcttgaacttgggcagttgaacttctagtttcctttctttcagattttttatccagttgaggaatctctcagctgtgatctc…
>contig04651|---NA---
caaatgtagtgcactatataaacactaggggtcatttgggacacagttctgtcagatgaggtgccataaaggtctaggtagagttcgggggtagctacggtggtctttaagcagtggctagtgtgttctagggctcccagtaaggg
>contig04833|---NA---
tccaagatgcaagaatcacatttctactttaagactttcacgcacatccaaatgtcaggtgcgcacagtaacccaaaccatcacataaatgatgtcaaagggaaatttgagggaagtatgagttat
>contig04952|---NA---
acactttattttctataacagggaagcccgtctccttgaggagcccatctccaccagttccttgtgtctctccccatcctgtcacatagcactctgttccaggtggtaccac
>contig00052|succinate dehydrogenase
cggcaaggtcctgaaggagggatgtgacaagatggacgccgtctaccaaaccctggacgacatcaagacctttgacagaggcattgtgtggaacactgacctggtggagaccctggagctgcagaaccttatgctgaacgctgtgcagaccatcaactctgccgagcagcgccaggagagcaggggagcccactccagagaggacttcaaggaccgtatggatgagcttgactacgccaagcctctggcgggacaggtgaagaagcccattgaagagcactggagaaaacacaccctgtccactgtggatcctaagaccgggaaggtaactctgaaatacagaccggttattgataactcactggatgcagaggactgtgctgctatccctcccgccat…
>contig00361|ccaat enhancer-binding protein beta
tttaccggttttttccagtgagaggtgtgttggcactctgtggctaacactgaccggtggcagagagcaagttacgcagagtggcaagctctcttgacagctgctccacgcgtttttgtaaacggtcattctctgcggccagttccagcactttgtgttgcgtctccatattgcggattttggctttatccctgctctttctaacggcaaggttgtttctctcccgcctctgcttatattcctcactgtccttttccagtcgcttcttccccttaccaccagatgacattttcccgccctgcaaaggcgacctgcctttacctggcagggcaggtgttccgggtggacttgaggaagacgaggacgcagtggaaatgttaccaaggctgccacttggag…
>contig01246|dolichyl-diphosphooligosaccharide-protein glycosyltransferase
tgtagagatgggtctgtcagggaagtaggagtaggaggtggaggagccagtcaggatgtccaggaccagggggttatctgggtctgccaccatgccaacacccttgaagaggatgggtttgtcattggggttcccaacaatagtgggagccttcagcagattctctggatcagcaacaatcaaggtatgctcaccagggtccgacacatcgtaatggtgatggtcaattacagcagtcttctcctcatcaaactcaatcccgcattcactgcccagctctctaagagggtcaccaatatcagagccagcagccaccaggacattgcctccaccatcaatgaatgatgtgatggtctcaacattgatgttgccaccaaagtcttccacagatggggagaa…
>contig01823|membrane-spanning 4-domains subfamily a member 8a
aaggtgtgcttttaaaatgttctgtaaattttagtttgttttgtgacgtactcaacattggcttgggagcgatccttgttagcactgattattctagctcactgcgatggattggggttccttattggcttggtggtgtgtttatagcagttggcatcatgtgtatcttggctgagaagttccccagtccctgcttggtgggcatcaatgtgttgatgaacctgtcaggtgctgctctggccattactggaattgtgctgtatgctgtagacctggcaaactacaatttctggtggatttgcaatgatgacaactacaactggcgagatgactactaccaggtgacaaaaccacccagtgatccggagagggatagactcttggcgaaatgcaaagatg…
>contig02513|rna recognition
atgtccgatcaagagcccagttccctttttcagttcagtggctgaaaccatccctctaccattcagaactgagtatttgacaaagggaatcttgatattgtcacagcaataccaccatataccaaaactcttaagaccctaacaacagacacacagactctaacaacagacatacagaccctaacaacagacatacagaccctaacaacagacatacagaccctagcaacagacatatagaccctaacaacagacatacagaccctaacaacagacatacagaccctaacaacagacatacagaccctaacaacagacatacagactctaacaacagacatacagaccctaacaacagacatacagaccctaagaacagatgcacagaccctaacaaca…
>contig03423|---NA---
gcacccctatggacctcttgtattcaatgtatctgttgtagggtatctagagaaatgttgtcatgaaaaaatgatttgacttatttgaaaggtgaatatgtgaagcaaaaaacaaaacggcgaattgacgctttaagggattagtgtcttacttagtgtttgtatggctgtgtttacactggtagcctaattctgatattttgccaccgattcgtcttttgaccaatcggatcagatcttctgcgtgtgtaaatgcagcccaagtgtcttactttctggtgctgggaagtgaacatgtcaaatgtttggtggttgt
>contig04178|---NA---
aggcacaacagatcacccaccaacaccgccagagcacaatagatatcctgatccttaagacgcaacttaattctaatgctttgttaccctgctcttttttactgaagttaaaatgtatttttgttatattgtgatgtttaatctttcactaagaaaaaaaagcacacattacatacagtatatttcaaccaacaggtaca
>contig04988|---NA---
gtgtatcagtgtgtgtgtgtcagtgtgtgtgtgtgagttatgtgtgtgtcagtgtgtgagttgtgtgtgtatcagtgtgtgtgtatgagttatgtgtgtgagagagtga
>contig00242|electron-transfer- beta polypeptide
tgcactggccatggggtgtgaccgcggcatccacgtggaggtctcaggaaaagactacgaggccatgggacccctgcagatctccaagatctttgctgccctggccaagaaggaggaggcctcactcgtcattctgggcaaacaggccattgatgatgactgtaaccagacaggtcagatgacggcagccttgttagactggcctcagggcacatttgcctctgaggtgaccatcgatggggaaaaggtgaaggtggtgagggaaatcgatggtggtctagagaccatcaaaatcagcatgccagccgtcctcacagcagaccttcgactcaacacccccagatacgccaccctgccaaacatcatgaaagccaagaagaagaagatagccaacatgaa…
>contig00381|keratin 18
tgaagatcagggaggccatggagaagagaggcccaggcgtcaacgactacagccgctacaacgccatcttggatgacctgaggaagaaggtgtttgatgccacaaaagacaacgcccgtctgtgtcttcagatcgacaatgcacgcttggctgctgatgacttcagggtgaagttcgagtccgagctgtccatccggcagtctgttgaagctgacattgttggcctgaggaaggtcattgatgacaccaacatgggccgcatgaacctggagagcgagattgagtctctaaaggaggagctcatcttcctgaagaagaaccacgacaacgaggtgatggagatgcgtaacatgatctcccagtctggagtgcaggtggatgtggatgctcctaagggac…
>contig02149|thiosulfate sulfurtransferase kat
ggtactggtcccccgtgggaatcgaacccacaaccctggcgttgcaaacaccatgctctaccaactgagccacacgggactaatatacacacacactgacagaaaagcagtaacattcacacacctgacctttatttggtttgggacaaccatttcaaaatcaatcaattactatgaaataagactatcattgtgttgtcatttccagtgtagcatttcccctacactgaagtaacaatttaatggatatgctttctaaatatctttttttccaataagcagaattcaaacacacagaatggccctgcagcaatttaaacacctcactgctcttcacgctggacccagtcactgtatcctccagcatagtgacgagctctgctgaatcccagagcccac…
>contig03121|60s ribosomal protein l31
tgtacgcatcgacacccgcctgaacaaggctgtgtggaccaaaggcgtcaagaacgtgccatacaggatgaggggtactaccctaacagacactacccactaccctaacagacactacccactacccaacagacactaccacactaccctaacagacactacacactaccctaacagacactacacactacccaacagacactaccctaacagacactacacactaccctaacagacactacccactaccctaacagacactacccactaccctaactacactaccctaacagacactacccactaccctaacagacactaccctaacagacactacgctaacacacacacacacaccg
>contig03413|40s ribosomal protein s8
gactcccgaggaggaagaggtgatcaacaagaagaggtcgaagaagatccagaagaagttcgacgagcgtaagaagaactgcaagatcagccctctcctggaagaacagttcatgcaagggaaactcctcgcctgcattgcctccaagcccggccagtgcggcagggtggatggctacattttggagggcaaggagctggagttctacctgaggaagatcaaagccaagaagggcaaataaatcagctgtttgataccatgtcaataaaaacacaagtccctcaaaaaaaaaaaaaaaaaaaaaaaaaagctt
>contig05010|---NA---
atcttcagaaacaaggccgggacaggactgacgggatgtgctgtttaaactgtgttaatgactaactacagatgtttactgtgagtccacagtctgtgtttctac
>contig05065|---NA---
ggcggtgatgacgacgattgattgttatttcttctcattttctctacatgcaaaggaaactgatgtaacgttggaaataaacatgcgttcctgatcaatgg
>contig00045|glycerol-3-phosphate acyltransferase 3-like
atatgtgttatccactgtgttttatcctattgcacaatttaaagaatgaggattacttatgcagagttcgggttgtaaaggtcgctggggcttggggagatggtcagtggacatgtggtcagttaatgaagggagaagcactcttcctcaactgtaatcggttctggataggacattcagaaagaactgtttatttgttacaaaatgggtaagactgctttgtttatgctacactttccttcactttaagtatagaggaagtgcagggttccagatattagctaacattatcctaggttcataagtgagcatgatttaccatttgcatgatattataggctaatctacaatcatgcaaatcttaatgttgctgtgatttccttttcagaatatccgccc…
>contig00458|phytanoyl- peroxisomal
atcttattgaccccgccctcccactctgggtagtcgtgttctttgagtgtgccgtggtgagaaccaggaaggaccaccagacagccgttctggcggttaaccttctccatggcggtccaggaacacacaatgcggtctgccggacggaatggaaaataatgcaggtcctggtgcatggggtggcgagatgtcttattacctgtgtctgggggcttgttgatcagcatggtgtgcatggccatgatgttgggaccagtgaaacactccacataattcaggatctgaggcaggctacagtagcggaataactcaggctcttcctggaagtcctgcagcttggagatggccttctggtcagggacgaactctgacttggcgatggacacgtccctcatcacc…
>contig01029|40s ribosomal protein s3a
ttggggtggacaattatctcatcaatggccacaatcttctctgtgcccttctcaaacttagctctgttatgtttgccaaggcggaccaggatgtcattgatggtgaagtttttgttccatggcgggtagaggatgcaatgggctgcagtgaggatccactcgtcactgattagactggccccacacagcagctcctgtgggcttttcttgtacgcccagcaccagcaggtccgtcagatcaggaagaagatgatggagatcatgacccgtgaggtccagaccaacgacctgaaggaagttgtcaacaagctgatccctgactccgttggcaaggacattgagaaggcctgccagtccatctaccccctccacgacgtctacgtcaggaaggttaagatg…
>contig01233|---NA---
accttcctgttccgaacattttctcccatttcgtgcccactgaataccatccgattcactgtctcactgaaaaagtagtagttggtccaagcttccattttgtttgatgtcacgtcagaatgccggtgccgttgggtgtggaatcattgacctgaagaacggccttgttgttgaggagtaggtagaatttacctctaaccactggtccaggaacatatattttactgtccgcctaatggttcatgtttggactgtgggcaggataatctgatcctagatctgtggtttacgaggcaactttctaccttcagctgttttttgactcccatgacctttgctgacccctgaagttccttcaagatcaggggtccaatcgcagaatgcaacagactgacctga…
>contig01741|26s protease regulatory subunit s10b
ttatccacaatggagctggacacaaccttgaggaagttacagtccatctgactggctacagctcttgccagaagggtctttccggtgcctggaggtccgtagagcaggcagccctttggagggataatccccaccctcaggaaaagctcagggttggtcaggggcagctcaatcacctctctcagttcacggatctgctcggccaagccaccgatctctgagtaggagatactgccagggtcttcatgggacatgttatacaccagggggtcgacttctctgggcagatacctcataatggtgagggtggtcatgtccagggccactctagtgcgtgagaaggtggctcccctgtctgaggacttcaagggccagatgggccccgccgccgaggaggcc…
>contig02006|reverse transcriptase-like protein
cccacacatgcaatgatacaatgctcgagcagtgtatttcaaacagattcaacgtcaaagaccagggagattgaccaatgcctcgcaaagaagggcacctattggtagatgggtaaaaaaaagcagacattgaatatccctttgagcatggtgaagatatgaattgcactttggatggtgtatcaatgcacccagtcactacaaagataaaggcatctttcctaactcagttgccagacactgggagattaattcacctttcagcaggacagtaccttcaggctctgatcagtccctacacccaaagaagggcactgcgttcatccacctctgcggaagcacagttcccgttcagcccagtcaaaactgttcgctgctctggcaccccaatggtggaac…
>contig02475|elongation factor 2
tgtccctcagtattggagggggggaaataaggcaggggaatgagagggaagccttttataatttgtccaggtagttgtccaatgcaggaatgccctccttgagccccttacgtttacgggtgtcagacacaatctgagcgattttggtggtagagtcctggggatctccctggaggatctgccagtggtcaaacacacactgggggaaggcctggccaccagtgttggaacgcaggtcagctgtgaaaccgaaagactcgttgacaggtaggtaagccttgacgatgaacatgggggtccccatgacctgggactcctcgaacacgtgaccgcgcttccggttcagcacaccgtagatgcctcctaccacctgctcaggacactgaatctccaccaggt…
>contig02605|apolipoprotein b-100-like
tgtacaaatactcacactacttcacaatggacaatggtgagcaggaaatccacgtcttcgcccaggtcaatggagaagtgaaccttgatgcgttgagggaacctatctccattcccaagagagctgtagaattcataggtaggactgagttctctctgtgggaggacaccggtctgagtgtgctcttgaccacacctcagcagacctttgacatggacaccaagctcatatacaagaagaaccctgagatgatcaccattggcattgacatggagccaatcttcaatgccatcaacaagcacaccagaagtctgaacaagaacatgatcgttggaagggacaaggctgttgccattctctctacctcatttgaccaggcgaaggcagagtaccaggatc…
>contig02903|plasminogen precursor
ctctgctgtcatctgagggtgtctgggagggttttggcttgggctggtcatgtttgtcaggtttaggagtaggcttgggagcagttgggcatctattcacactgcagaactcccaacgaacagaggggtcagtggtgtagcaccatggtgcacggtcgccatcagggttcctacacaggtttcttctcaaatcggctttagggaagacctgcggtgtcttattgtgactgtgaggtgtcatcgagctccaggactggcatctcttcccactgatggtctccgtcaccataccacgatagtcggtcccgtggtccacatagcagtcttcctcagctggagggggagctgcgtaatctggtccaggaacatctccacagctaggcaccttgca
>contig03651|---NA---
tctgtgtatgtgtgtgcgcccgtctgtgtgtgcctccgtatgtaggtgtgtgcgcacctccctgtgtgtgtgttgtgtgtgtgtgtgtgtgtgtttactggtcaaactgtggatgatgttgcgtgggtcagtgtgtgtgtgtgtgtgtgtgtgtgtgtgtgtgtgtgtgtgtgtgtgtgtgtgtgtgtgtgtgtgtgtgtgtgtgtgtgtgtgtgtgtgtgtgtgtgtgtgtgtgtgtgtgtgtgtgtcgtgtgtcgtgtgtgtcgtgtgtcgtgtgtcgt
>contig04210|complement factor h precursor
gtacaacaaatggctggacccagacacatggctgtaaagaaatagagggagcatgtatcaacccacctgtgatgaatggattcatagttcagtcaaatgagaggaatgttgatcccaggaaaaggaagatatactattcctgcaatgtagggttcaaaccctctaccgggggttggtggggtgaagccacatgtaca
>contig04624|---NA---
gggtactgatgtccatgctggtttgttgatagtgatagttgatagtgctggttatgtctctggaagttgtgtttctaacgcattttcaaaaaataaacacgtctcccaacagcataaaaaaaaaaaaaaaaaaaaaaaagacttgta
>contig00326|inositol oxygenase
tggaacaaacacagataacacttgttgaacttcatgaccctgtagagatactcatcatggccccaggacatgagcacattgtccagcccacagtttggcttatagatcccacactcagaattgtaagcagggtttttgtcatcggggttgtccacgaaggtactgcctcgaaacacaatgccattctggaacctgcaccccactgggaatgtgtcccccactacagcccactggggttcccctgacagagccatgatcttcccaatgtcatggatcagccccaccaactggaaccagtctttgtgggggtgttccctgcggatgccctcagcggtctggaaggcgtggtatgagttggggaagtcgacgtcagggtcggactcatcaaccagctggtcc…
>contig01536|group xiib secretory phospholipase a2-like protein precursor
aatgcgaggtccatgcccatccgcaaggatgacgaggtccaggttgtccgtggccactacaaaggtcagcagattggcaaggtagtgcaggtctacaggaagaagtaccgctgcgactccaagttccgctggtgtctccacagcatctgctctgacctcaagaagagcctgggcttcatgtcaaaggccgaagcctgtgagacggtagcagacaccctgttcaacacagtctggactctgggctgcaggccctacatgaacagccagagggaagcctgcctctgtgaaggagaggagagggatgagctttaaattagggttatagacatacacacacacactcgcatatatatgcacacaacacacacgcacagctctcctattcaccaagtaatatgg…
>contig01699|eukaryotic translation initiation factor 1b
ccaatctcaatcagaaacgtgcagatattcttgcgctggtcaccttgcagctgaatcacttccccatactctgggtgctcaatcactgtcccattgcaggcaaatttcttcttaaaggccttgactagcttcttcttatcatagtcgatggctatgccctggaccgtggtcagagtcttcctgccgttacgctgctggattcttatgtggatgtagtcgtcagtcccagatgggagcctgtcattacccttagttgcatcagcaaatgggtcgaaagtttggaggttctggatagcggacatacgataagatttcctttcctttcggataataattggttagcgatagactggtctgcttaatttgtttctcgttctttgaatcttccttttcactggg…
>contig01857|---NA---
gttactaagaagtttgtcgtgttttcagcgactttatggttggttccgctatattatacaaaacacactgcaatgtagctttctccaaccctatttccatatatcgatggtagaaccagaacatttacattcttgttagaacattcacccaggactctctgggagaacagaggcaattgttaccgagtggattatcctagctaaataaatacaaatgaaattaaacttctactttatatacatttctctgagtagacctagttggccttggtggggggggacgtgctccctaatgtatggagtggagttatgatgttttgtatactagcttattttacctagagagtaataatgttcttaggtcattttggttccgtatacggttgtgtgtgatctgtg…
>contig01862|complement c2-like
aggttggtgccagtctggttcccgtggctttggtgatcaaacgctgccagtctctttaggacactttttacgttgctcctgacatgctcatcgcttctggacacaatgtccacaatatctttagcctcgctggcgtaggagatcacctggaatttcagctcaacctcgtagctgtcaagcttgcgtatgagggcagcaatggcgtccctggccaggttaaagtgggtcttggagatgctgcctgaggtatccatcaggatgaacacgttcatacgaccatcagacacccgcagggtcctaccaaaggcgcttcctttgtttttctttatgaactcaggtgacagaacatccatgactccagacagagagcctcccatagcgtctgccactgcactgggg…
>contig03418|---NA---
ctacagctaagacagacacaacagggacatagggccctcctgtagactctctcaggagtcttacccagtctttgctacatgccagatcggatggccccgactggccctgaacactctggtattcagcacaggggcatgttttatgtgtcagctgtctggtcacagtggaggagcaaggtgaaggctgggacgtttaatctccccagcagccgtttgtagattttcattgtgagagtctgcagaacaggttgatctgcaatcaaatgatttgtactgtacaagttcttttttttttttttntttttttttgcagttg
>contig03592|alpha-2-macroglobulin-like protein 1-like
aacggtcggcgagaggagaccaacatggtgatcatcaatgtcaagcttctctccggctttgtcctggacaagtcctccctcaggcctttgaaaaatgaccccactgtcaaacgagttgacctggaggaaggacatgtcatcatctacctagatgggctcaagcagaaggaaacaagacatacagcctggccatagaggaggatgtgcctgtgaggaatctgaaaccagctgtggtgaaagtgtatgactactaccagacaagtgatgaagctgtgagtgaatacagctcccc
>contig04960|---NA---
acaagcttttttttttntttttttttttttttttttagtatgaaacagtatgatgtttattgagcagcgacactagaatattcacacttgatgttcatagtacagtc
>contig00121|nadp-dependent malic enzyme
aaaagtcaatcatggctgactagacattctttgtgccaataacattagctttcagtgcatggcagaaaaacagacagacattcatttttcagtgagaggtcattaaaccaaacagttccattgggataagtgctgaatagtgtgtgctgcagtggctgtggccagcctactcgctgcccttcgtgtcaccaagagcaagatgtcagaccataccattgtattccagggtgcaggggaggccgcgatggggatagctgacctcatcacgatggcgatggagaaggagggactccccaaagacaaggctctgaggaagatctggatggttgactccaagggtctcatcgtcaagggaagagaccacctgacccatgagaaggagaggtttgcccacgaaca…
>contig00318|---NA---
atcgattcaacggagaagcatttaaaaccagtagtagcattgcggcaaaacatcgttctgtttttggctgtgcgtcccaaatggcaccctaatcccttttgaccagagctctatgggattccctacgagcccaggtcaaatgtagtgcactatatagggaatagggtgccatttgggaggcagaggttgtttaaaaaaaaagaatgtgcaaggtggtgtgttactgtatatggttgatttagacttagtccttgtttttcccgtttaacaaaaaaacggaggcctccggatgtaaggtgatatcagattgcacatatctagtagtggtgtcgttggtgtagctaggtggctgtgtgtgtagctgtgtgttggttgttgcaccaggaagtgttgtaatcg…
>contig00733|catalase
tttgaggtgacacatgacatctctcgctactgcaaggccaaggtgtttgagcatgtgggcaagaccacaccaatcgccattcgcttctccactgtggctggggaatcgggctcagctgacacagtgcgagacccacgtggctttgcagtcaagttctacactgacgagggcaactgggaccttactggcaacaacacccccatcttctttatcagggacgccatgctgttcccatccttcgtccactctcagaagcgcaacccccaaactcacctgaaggacccagacatggtgtgggacttctggagcctgcggcctgagtgtatgcatcaggtgtcattcctgttcagtgaccgtggtctgcccgatggcttccgccacatgaatggctacggatcc…
>contig00795|phospholemman precursor
tctattaaattatcattgtaattgtgcacacattgatgtcagacatgcagctaccacaatgttctgttgctgatgactgggatcagatttcaggagcaggactgatgactaacataggcctatcatgtaccacctccctcttgggaagacagcaccactctctaaaaaaacaacctccatttgacagaaaacaggccaactccaccaatacatttttatctcttgattgatgcagaaccaggaagtggatttgacctgctgccaggtgggcatttggttcctagcactcactggcccgagcttggtcgttgagtggctgggcagcgttgcttcctgacctcctccttttgtcctggttgaacttgcatctgcagtgtccgctgaagaggatggtgatgc…
>contig00890|---NA---
aggaactcatttgtggatattcaaacaaatatataaaaaaaacagttctgtaacaaagtaaatgcttctatgttgaaatctcaattcatgcgctacatttcaacaacttaaataaatacacatgtataacttcacttgggaatgcagagcgagagatcgtaaattgctgaaacgacaaagacgtaagtctaagggcataggtggtctcaggttgtagaagacagcttatcaaggtgtttgcatggcgacgccagctggggccaatgtgtataaaccctggattgctgatgctatgtaatggccaatgagaagctatgaagccacacaatcaattatgcatggatacgtttgtccaacaagacagttgccatcacatccaggaagctgagatcagcagag…
>contig01216|counting factor associated protein d-like
ccgtcattgccccagtaggttgaccaggagttcttcaccagccagtaaggctccgcctccatgacaccataacccactgcaagcaccgcgtggtccagggagtcagtggtgtttccacatttgggttcatagtagaccccgtggctgtagaagacaaaggatctatgtcctgcgtcaatactgacggccactgggccgtgtttaaacagcgccaccttcagggcctcggcatcacctgacgtcacattggtgtagctctggatacgagctgtcagctgggaagtgttgaagtggcacaggccgttcatgcccatgtaggaaccataggtctccgtagtggcgatgccgccgtgtttcatgatccactcgtaggccctccactcctctcctccgtcacat…
>contig01689|---NA---
acagtatttacaaaacaggagtatttcatttcaaatacaatccagggagggttgagactggggaggagggatattttgcaagtatatcctttagtttcagctagctgcaacagaaaccacctgagcagcgtagaagcaatacttactaccgagaatggatagttactcagcaacaatggtcacgagcaaacagatactcaacatgaagagggtggagaaaggagatattctgatagaagggaagagggaggggacacatgcaggtaaggagagtgaggagagaaaaggagcaacagaacaaatccactaaagaatgaaaaatgaaccgatgcatcaggctgaagtaagaaaaggaaattgttcaagtgcagtctaataggacatatggaggcaggagtt…
>contig01775|---NA---
tttggcgacttagaaatgatttttttaaacctctcgctttgagctgtatgtgtcaatctgtagttcatacatgcataatctgagtagaattactgttttagccacgaaacccctagtttaaaagtgattgttttcttgaacctgtgcagtgccattttcccttcatttcccccttaggccagccccgtagcaatttgagttctagccaatgagcttcagcccctcgcatttgagtgacagctagcaagaggcctgcccggcattatccaatgaggttgcagggtgggcccaacttctcagtggacacagcagagaaagagagaatgagcaataacgtggtgcacatatgttatgttgtatgcaatttttggggaccacttttggctcatgagtgctact…
>contig02715|nucleoside diphosphate kinase
actccaggtgatccgtccaaacagtgctcccgtgaggacggcgggcaggctcagggtcagggcaggcagaatggtcaaaaccgggaaaacttgttcacgctctctttcaatctctgccttccatctctttctcaaagctcgtaggtgctattgtggttatagcagtcccaatccatcagttcctttcgatgaaaccacagctggatctccctctgagccccctctactgaatcactggcatggaccacatttctgctgatgtgaatgctgaaatccccccggacggtgcctgcttgggcctcggatgggttggtgtctccaactatgatccgggatgtcctgaccacattatgaccctcccacaccataacaactatgggaccagaggtcatgtagtac…
>contig02761|complement component c3-3
gtagggaaagacgtggatgacaccttgacagcatttgtgctcataaccatgcaggaagcacacacaatttgcgaaaattacgatggtatcagtaacctgccagagaacattaaaaaggctaggcaatacctagaatttcggaatcaacacctgaccaacccttattcagtggctatgacctcatacgccctggctttcaagggccagctcaacaagtctatcctattcaaacactcatctacagaccggacccactggcctgtttcagagaatcaccttctcacactggaggccacagcttacgccctgttggccctggtgaaggccggtgcctttgaggaagctggtcccatcgtcaggtggctcaaaagccagggttttcaaagaggaggtgactca…
>contig03173|60s ribosomal protein l7
acccaacctaaagtctgtgcgtgagctgatttacaagcgtggccatggcaggatgaccaagcagcgcatcgctctcacagacaacgccctgatcgagaaggccctgggtaaatacagcatcatctgtgtggaggacctgatccatgagatctacacagtcgggaagaacttcaagcctgccaacaacttcctgtggcccttcaaactgtccacgccccgcggcggcatgaacaagaagacgactcactttgtggagggaggagatgctggaaacagggaagaccagatcaatagactcgtcaggaggatgaactagggaatctatggtttttcatgggattctgagctct
>contig04224|hemoglobin subunit alpha-4
tttaagtggataaacggacaaaacagctatgagtctctcagccaaggacaaagccaacgtgaaggccatctggggcaaaatcctccctaaatccgatgagattggagaacaggctctttccaggatgctcgtcgtctacccccagaccaaggcctacttctcccactgggcttcggtggcccccggttccgctccc
>contig04851|---NA---
gtgtgtgtgtggtttctagagtgcagcacagcatgtggaggttgagagaggggctttgcaaatctgaggggcaatgtcagtatgtgtatacacctcctcagggaccctgagcagaacatgtacc
>contig05026|---NA---
tcatacacacacgcaaacacatccacccgcatgcgccagacacggaaccccatacatgtagacaaagaggagttaatgcatcttatacacatatgttcgcacacac
>contig00053|fatty acid synthase
tagcaagttgttggagaccctcctccctctgtctgatctgaaggcccgtgtcaacatggcggtggacctcatcacctccagccataagaacgtcagtaaagactccctgcgattcgccgccgccacattctactacaaactcaaggctgccgacagttacgtcccggcaaccaaataccacggcaacgtcactctgctccgcgccaaggccagcagcgactacggagacaacctgggggctgactacaaactgagcgaggtgtgtgatggtaaggtgtcggtccacgtcatcgagggagaccaccgcagcttcctagaaggagagggggtggagtctattagtagcatcatccatagctcattggccgagccacgcgtcagtgcccgggagggttagac…
>contig00247|kininogen-1 precursor
gctgggactgcctggatggctttcttttttgggggggcacagtctcattttatttgaacaggtttgtgtaggcgaatagactacagtcaataatttcagaggtaggagtccagtagggaacgaaatctggtctcacattttattctctctggacctgggacatacatatattcattatgaaacttggagtgagactgtgtgtgctggtggtgttctctctccagctttggggtccaggacaggggcaggagctggagccagagcaggtcctggcgttctgtgatgacaaagatgtggaggcagctgtggacttggccctagtcaagtataatcagaagcttccttatggaaatcaactagcactctaccagattctggagtcctcaaaggctcagaatg…
>contig00342|alpha-2-macroglobulin-like protein 1-like
aattattaaataaaaataaaaaanaaaaanaaaaaaaacaattaacacatggtcatctttggtatcgacacgatccactcgatctgaacccctcagcctccccaaagactctgggtctgggacaaacccagacagcattttcaaatccactataatcatattggtggtcagctcctttccatgatattgagactggagattcagcgtgactctgggtctcaaagagttactgttgcagtccacctctggcttcacctggatactgagtgttgtgctgtcagtaggagtagggatgttgtagtggagcgccacctgcactgaggcacaagcactgccttttacttccacgctgtacaaatcttgccttcttttggtgcattatttatcaaaacacaatac…
>contig00394|serine (or cysteine) proteinase clade d (heparin cofactor) member 1
aaacaggccacacacacacacaagttcccgccaccacagagaaagcacaggatgtgggttgtcacgatcatcgctgtgtcctgtctctttgtcggaacgtctctggccggggtcaaggacctgggctctcacttcagattctatgaccagagtccgaccccaaacactgagccagacccacgaggccttagccagggtggagctctggacatggagaacattcctctggagttccacaaagagaacactgtgaccaacgatctacccctggaaggcttcgaggatgaagactacattgactttgacaagatcctggttgaggggggggatgactacagtgaaggggatgagattgatgagatcgcaactcccgctccagatatcgacatcttcgctgaa…
>contig02031|complement factor i
acactccagggaacttggcctgcccacacttctccccccaggagactataccccagaggtaggaaacacctagagaatcctgacacacgagaggacctccggaatcaccctgacacgagtctacatcgccctccagatcacctgcacacatcatgccgtcgtagtagcgtgaaccgtagaatcgctgacagttggcgatcagagagacgttggcccagagcaacacatccgatgactctccatctttcttccgtccccagcctgatatgctacaggtatggttagggttgaacagttgttttttttttttttttttttttttttttttttttattttaacagcttttcatttattaatttgttttccaaaagctgacaattgttggctaacggaaaact…
>contig03097|---NA---
acgacgagtctggcccctccatcgtccaccgcaaatgcttctaaaaacaagactgttcccatcccaaacgaccaacccagccaccacccctcgactaccacttcagctctgccaccagacacaccacccagagggagagagaaagggggtccgtggagtgagcccaacccagcttctcagtctcattggcatggcttctttgttattttggcgctttttttttgactcaggatctgtgaaaaaaaaaatagaaaaatacaaaaactggaacggtgaaaccaacagaaggtttttaaagagtaaatttaaggaccctgagattctactatcatatgcagctgaggactttaaaaaacaacacat
>contig03284|catechol-o-methyltransferase domain-containing protein 1
gtactctggagtggtaaagtggtggaccctgctcctgatgacctgacctcccaggctctggacaagctcaacaagaaactccacacagaccagaggatcgatctgagcatgctcactgtgggcgacggactcaccctggccatcaaacgctaacaataacccatgctaactcatactaacccgtgatgactcatgcttaatgcatgcttactccaaacccactgtgatttattggggatttttttgagatgtggtaaacatgaagggctggaataaatagatgttattttcaacaaagtaaaaaaaaaaaaaaaaaaaaaaaaagactta
>contig03664|novel protein (zgc:56119)
tttggcaccatctcagtgttctaccagcctgacggcatcagggtgtcagtcagcaccgaccgtatcgacctgactgacggcaggaacaaccactccttcacctggggagccacagccgacatcacccaggacagggtgaaggtttccatagtgaaggactccaaggtgatggtgacggtggatgacaagatcactgtgatggtgctgctacatcgtgtgtggaagaaacacccaacccacgtggactacctgggcctctatatccccagcaacaaccagtac
>contig04020|PREDICTED: hypothetical protein [Saccoglossus kowalevskii]
aaaaaacaccagagaagaaccaatcacctgctttcggaaacaccagagaagaaccaatcacctgctttcacgaaacaccagagaagaaccaatcacctgctttcagaacaccagagaagaaccaatcacctgcttccggaacaccagagaagaaccaatcacctgctcccggaacaccagagaagaaccaatcacctgctttcagaacaccagagaagaaccaat
>contig00074|retinol-binding protein cellular
agcaaggaagcagactcaagcccttatgtggtatctctgatcatgcagtgggcccactgcatgcagtttgatgactgcgacattaaagagtctgtgctttgtaaaatctgaaaccatgacaacattcaaaacataccattgacaatctttcccacagtgaaatagcacactaattaaaaatatcttaaacgttgtccattaagtaatggttttaaaacaatgatgatcatatttttaaaactatggcacttatataccaagtcctagactgttttctaatgagaatcatgaacgtgaagttgatgaacgagatcgttcccagtggtttcagtctgccttcttgaagagttgcctggcgaccacatctccaactctcatctccaggtgtagcttgtctcc…
>contig00418|60s ribosomal protein l13
actgtccctgggaaccagttctcccgagcaccttggtgactcttgcaagcttgatcggctgcacgcggctggcatccatattgtcaaccgctccaaactcatcctcttccccaggaaggcctccgcacccaagaagggagacagcactgaggaggaaatcaagatggccacgcagctctctggtgctgtcatgcccatcaagaatgtgcacaagaaggagaaggccagggtgatttctgaggatgagaagaacttcaaggctttcgccagcctgcgtatggcccgtgccaatgctcgtctcttcggcatccgtgccaagagggcaaaggaggcagaagcggagagtattgacaagaagaaataaaccgttagtttctatggaactttccaaaataaaaa…
>contig01261|dolichyl-diphosphooligosaccharide--protein glycosyltransferase subunit dad1
ctggaatcatagaccaacagttcccacagttctgtttttataccctgtccgtggattgaatcagcaaccttccggctactgatcaagcaaccttccagtgtccgggcatggagggtcgatatgtcatcgtggtcattccagggaggaaggagtatctgaccttgtgtgaggtggaggtgtacaaaataattattccagaaacacaaatgacaggaatttgtagaacatataggccattactgtcattattgagctgtccctgctcttccagccagggtaaatctaattgtatgaatgttgtcttgaggtgacaggtgcattttggtcatgtcggttgttcatctgttctgaggatccaaatcattggttttctcaaccaatgaaattaatgaccacaag…
>contig01671|basement membrane-specific heparan sulfate proteoglycan core
atctgtaatgccaccaatacacacggatacagccaggcatacacacagctagaggtggactcccctccctacaccaccagtctaccagaccaggtgagactccgccccggtgacaccctccgtctccagtgcctcgcccacggctctcacccaatcacattccgttggacacgggtgggccgggccggcatgcccgcaggggcggagaccattaaggatggccagctgctgattggccaggtgaagttgaatgacagcgggacctacaaatgcgtggcgaccaaccacgttggttccagcgaggctctggcgaaggtcacagtgaaagcctaagccaactcatctcccctgcggctctcgtcctacgtctaatgttgatgtcacgaaccacacaacccc…
>contig02947|leucine-rich alpha-2-glyco
gtacccacagccctgttccagaaactacgccacctgaagaaccttgacctctcccataaccacctggagaagctcccgccaaattcgttacaccctctgaccaaactggagaggctgacgctggaggggaacaaactcagcaccctggacgtgtctaccttcagtaacaacctcaacctgacacacctgtttcttctggagaaccggcttggacaactgcccccaaccctgttccatggcctcccgaacctggcgcacctgagtctgaatgataacctgctgagccacatccctcctggtctgttggaccagcttcactccattgatgagcaggggttggacctcacggtgaacccctgggtatgcgatggcaaggtggagtacc
>contig02990|dead (asp-glu-ala-asp) box polypeptide 21
acagatagttgaatgcataattgcaaatcaatcaggtcatacatattttgcagaatttcctttcgcgccggtaacagtcagtccaacaaacaccagtaaaaaccaggaaacagacagacatgtcaacagtccagcgaatgggaagtcagtggttaataatcaaacgcactgctgaaggtgcgtttatgactgcctccacctctccagttaccgccgcctccgccgtttctgaagccacggccacctccctgtcctccgaaggaacgtccatatccacggtcaccacccatgcgcggtttctcctccagctcaggaagctctgtggcgattgacagctgccaacgtctaccgtcctgccaggcatcctggtacaaacaac
>contig03144|---NA---
atagggaatagggtgccgtttgggacatacataaggtctcggggtcatttgtgtataatacgatttatacctctggtgtgggtgaaggtgcctgtgacttcagttggtgttttttccccatcctgcttcacagagacacctctgcactgaaatgtagtgaaatgacatactgatcagtctttattatacaaagaaatacttgtttgtatttattttttactcttactgcagttgaaatacgaatacgggacttcggtctcccttctccaataggacaatgtgaaagaaagaggctttgagagcatttgcgtacctcggccgcgaccacgctatcgagcggccgcccgggcaggtac
>contig03611|60s ribosomal protein l10a
gagcaataacgtcaatatgagcaaggtatccagggatatgctttatgaggtggtcaaggaggtccaggcgggatctcttgccaagccacgcaagttcacggagtctgtagagctccagatcagcttgaagaactatgatccccagaaggataagcgtttctctggcacagtcagactgaagaccacccccaggcccaagttctctgtgtgcatcctgggagaccagcagcattgtgatgaggccaaggctgcagagctgccccacatggacattgaagccctcaagaaa
>contig03690|---NA---
ccccctccagccattgtgcccttgagcacgggacttaaaccctaaaactgctctccatccagggacgctgctctgtatcttatcaactgtgagaccaaacaactaacaatattcagttaagtaatgaacatttagaaggttatattagggtcatactcacattgctcctataaatatatttagcatttcattatctttattctggcttagctttttaatgcaataaaaactgtgacaaaactaaaaaaaaaaaaaaaaaaaaaaagacttgt
>contig03811|fibronectin 1b
gtacctgcacctgctacggaggacaacagggctggcgttgtgagaactgtcgtagaccaggtgctgaggttgactctagtctgctgcagcccgtccgatacagagatcccaccaacacactacgcaaagtgaacatccagtgccccatcgaatgccttcgacctgaactactggcagacgcactggcagaaggacacatcccccagaatcccctggagtaaaagataaatctcctcttccttacccatggtctgtcaag
>contig04095|protein ambp precursor
aggaacagagcctgtagcagcagagcctcagcctgagatcacagcaccgagagccaagaggaacatagtcctccctgagttgcccgctgaggagggttctggtgccggaatcatgatgttcaggagtgaagagtcctgtaacgccgagccggacgcaggtccctgtttcgggacggtgcagaggcacttctacaactccagcagtatggcc
>contig04698|---NA---
aagcttttttttttttttttttttttttttttccattcattggctgttcattttattgtaataacaacagagcaggaactggagtttgatggactttcatgatggtcttatctgtatttgtcagccagggcagcggacaaag
>contig00223|---NA---
tgggtgctggttccaaccttaaatgaacaacaaagttagcaggtctgttaggaaaggtcgtttgtcacaccatctggataagggcatttctgtgctgcacaagaaactcgaaacgggaatatgggaaactccattaaattcgtattattacaacaaagctatgagacatgtctgtatctaggtgatatgtatttagctgagcctgttagctaacaacattttgtctagctagtaattgctgtgaagtcaccgacattatttgaaataatgattgaggcggctacagtatgtaatctaactcaacacttaactactacaaacacatttcaatgacagtaaataaaggttaacttacttgttttggatttgggaactcatcacatcatcagcgtctcatca…
>contig00397|cytochrome p450
atactctctttggccctgtccgccatgcatgtgaatagcgggtcagtgtattcaaacctgctgccatagacaatggccgagattatgttggagacggcataaatcacaggctgggtggtgtcaaatgccttaccctcatgtttttccaacacttcaatcaggtagtgaatttcctctaagattttctcttcaatccttttcttgcccatcccaaagtctctaaggtttctcagggcaaagcgcctcatctctttccatgagtctccattggcaaacagaatcccatgtccttggctgaactcatagaacacaggcgtgatgtccctgtccccaaagtcctctgcctggtttaccaacgcctgcttgaccgtcttgtatcctgccagaacaaccactttc…
>contig00539|c1 inhibitor
accaagctctcagacctgcaattggtggaggggaagatgacggacaaggcagtgagccagatggtggagcagatgaatcaggtgtctccccaggccaccgaggtcactctgcccaaaatcaaactggacatctggaccgagatgaacaccctgctcaggaagataggtttgtcggagctgttcgacagcgccaacctgtgtggcctctaccccgacaacgagttgctcctgacggaagcccgccaccgggccttcctcaccctgacggaggaaggtgtggaggctggggcggccacttccctcgctttctcccgctccttctcttccttctcagccctcaggcccttcctgataatactgtggagcgaccaggccaaggccccactgttcgtgggccga…
>contig01975|---NA---
caagattaatactgaagaggcccctgaccgaacggaccttagcaggggaacagatgactcctaaacgatgtcactcataaaacgcatcgtcgctggaggaagtataatatcacaaattataaaaaatactggatgggtcgagccttaaaatgctgattggctgaaagccgtggtatatcagacccgtataccacgggtatgataaaacatttatttttactgttctaattatgttggtaaccagtttataatggcaataaggcacctcgggggtttgtgatatggccaataagaacagcccttagccgtggtatattggccatatatcacacctcctcgggcgtcattgcttaattagaggtcgtctctgaaatggcaccctatttccttagtgcacta…
>contig02241|ribosomal protein s15a
agaaccggcatcatggtgcgcatgaacgttcttgcggatgcgctcaaaagcatcaacaatgctgagaaacgtgggaaacgccaggttctgatccggccgtgttcgaaggtcattgtacgtttcctgaccgtcatgatgaagcacggttacattggtgagtttgagatcatcgacgaccacagagctgggaaaattgtcgtcaatctcactggcaggctgaacaagtgtggtgtgatcagccctcgttttgacctccagttgaaggatctggagaagtggcagaacaacctcctgccctcaagacagttcggatacattgtgctcaccacctcagctggcatcatggaccacgaagaagccagacgaaaacacacaggagggaaaattcttggattcttt…
>contig03797|zgc:153863 protein
tcttctttctggtcatacaggggccacagtatcagctcctccccgtttggtgagccagtgcgagcaaaattggcccaatatgccatcattgtcttgcacagcttcttctcctcttcagtgactgttcctgttatctttatatgtccattccagaagcatgatccaaacataaacccaatatcatcagcatggtcagactttacaaagcttggtctggtctctttgtgcatctctgggcggtgttgaaactcatacatgta
>contig04164|---NA---
ctcacgcccaccacgccaaggcccataaccacagcactgacaccgacaacactgaccccacgcaacatcatccacagtttgaacagtaaacacacacgcacacacacacacacacacacacacacacacacacacacacacacacacacacacacacacacacacacacacacacaccgacacacactacacacgtacg
>contig00199|---NA---
atcgttggtagggcgtcttttttttgtgggggttttcttttatggtatttcaagcattatccactgggcttgctgcaggcagaaaatcctaggaaatgctctttaattgacacaagctgtctccaatcagtcatccaatgtctgggtgtatgtgagtgttttggtgggggggtctcttaaaccaggggaggcgcagcatacaaaacgtaatcgcactaaacctattatttagcagggaatgctatttgtagattagtgattctacgcctcactttgcccgaagctgatcctctctaacagactatacctgatcatcggaggttataaaacatttggcaattagaacagttaaaggggagagactatgaatccaacaagaaaatatataaaaaaatgtaa…
>contig00296|peptidyl-prolyl cis-trans isomerase b precursor
ttttttttttttttttttttttttttttttaacaaaacctggatcctttattgaagatgtattctttacaaaatgagcaggtatcagctgcacgacaaccatactggaatgcctgtttggaaatggacccagtgtgcctttgctttgatctggcacttaaattcaatgggtagcttctgctaccaggacaacccgcacaggagcccccactacaggaccagtggtaaacaaaacagaaaattcaatggtctacctacaccccacagtcctgttcccccatttaataaagttgacttgtttttactccttggcaatcgcgaagggtttctccacttcaatcttgccacagtcgtggatggacacgtctttgaggggcttgtcccggccgtctgtctttgt…
>contig00420|nadh dehydrogenase subunit 5
atgatagagactgctaatcttctaccccctcggttaaattccggggttcactcgtgcttctaaaggataacagctcatccattggtcttaggaaccaaaaactcttggtgcaaatccaagtagcagctatgcacccgactacactcatcctaagctcaacccttttaataatcttcgcacttctcctctatcctcttattactacccttaacccaaccccccaacaagaaaactgagccctcactcacgtaaaaactgctatcaaaatagctttcttagtaagtctactccccctttttatttttctagaccaagggaccgaaacaattgttactaattgacaatgaataaatactacaaccttcgacattaacctcagctttaaatttgaccactact…
>contig00811|fatty acid-binding heart
tgccttctcatttctccacactactgctaacatggctgaggcattcgcaggcacatggaacctgaaggagagcaagaactttgatgaatacatgaaggccctgggtgtgggctttgcaacccgccaggttggcagtatgactaaacccaccaccatcattgaggtagcaggagacatggtcactctgaagacacagagcaccttcaagaacacagagatcaacttcaaactgggagaggagttcgacgagaccaccgccgacgacaggaaggtcaagtccctaataacggtggacggtggtaagatggttcacgtgcagaagtgggacggcaaggagaccactctggtccgtgaagtcagcggcaacgccctcgaactgacactgactcttggtgatgt…
>contig01117|calumenin precursor
agatcccagtgaattaaatgtctccactgatagaaaaatatactatattttcaaaagtatgtggacaccctttcaaatgagtggattctgctatttcagccacacctgttgctgacaggtgtataaaatcgacctcggccgcgaccacgcttagcgtggtcgcggccgaggtaccgtattttataaagttaaattggctgtgttggggtcagagttcttggtgaccctcatccgccaacataccgccatagtcagtcagcgtgcttgacttaaggaagtcgaccttgtccatgacctccgagagagagagacgcccatccttgtctgtgtctgtctcgtggatgaggtgcttagcctcattgtcagtatggtcaatctctcctggcaggatccactgag…
>contig01151|---NA---
tgggcaagaaacacaacaacattatttctatacaatctctatatggttaaaacatccccaactcagcaccacctagcacttactgctgtgcaactcaaacacaaccataaaagattattgcagaaaaatgaaatgtgcctcaatacaattccagccttggttttagtttgactttgagtttgctaaaatcaacactattcacttgaatacacatagcatttggtagtagctttctggaaccttttagctttgacctgacaaaagttcagtaaattcattaatcatctactattatctaaaaaaaataagtgttgtcatgacttgagccagacaaggctagctttcacagaattaccttggaggtcacaatacgcagaaacctagatgaggatggaatta…
>contig01557|nadh dehydrogenase subunit 6
taaagctaccccgctcgtatcgcctcgtaaaacagaaaactccttaaactcatccactactacccacgaggtttcgtatcacccacttcaaaatcaacccgccaccaacatcacacccaccgtatacaccactacataccctaaaaccgaacgatccccccaagactctggaaaaggttcggcagccaaagccgctgaataagcaaacactaccagcatcccccccaaataaattaaaaataataccaaagacaagaaagaccccccgtaacccaccaaaactccgcaacctacacctgctgccacaaccaaacccaaagcagcaaagtaaggcgcagggttagatgcaacagccacaagccctaaaaccaaccctaaaagaaataaagacacaatata…
>contig02920|coagulation factor ii precursor
accaacggttgtcatctgggctcttcatgacaaagggaccaccgctgtccccttcacaagcgtcaccagttttctgttcctctggtttgaagccagcacagaacatgttgtcagtgatgcggatagaggtagagtccctgcagatatcctgttcaacgatgggtagatggatctgctggagaactgtgggtagagacttgggggaggaactccatgtctcataaaggttcccccagcctgtcacacggcctttatagccagcaaacatcagtgtcttagcaacctgcttggttggtagacagacgggatgaatctcatcggtgaaagcaatgggcctcctcatgtgcagcagagcaatgtcccggttcaggttctccttccagttgtacc
>contig02921|peroxiredoxin 4
tgccatcaatgctgaggttgttgcctgctctgtcgactcacaattcacgcatctggcatggatcaacacacccaggaagcagggtggacttggaccaatgaaaatccctctgctgtctgacctcacacaccagatttccaaagactatggagtcttcctggaggacgcaggacacacactcaggggcctgttcatcatcgatgacaaggggtcctgaggcagatcaccatgaatgacctccccgtgggcgctctgtagatgagaccctgcggcttgtccaagccttccagtatactgacaaacacggcgaagtgtgcccagcaggatggaagccaggcagtgacacaataatcccagacccagcgggcaaactcaagtaccggtccgg
>contig01016|---NA---
ctataattagcctataggatgatggtgccttttgacgctgatcagttttgtatttccctcctgattggttatagttagaattggggtaaactgattctagatcttttttgttgttgtcttctggcgaacaactttttctgtgtggcggaaggcgttgacggcaagaaggatgttgacaactgtgatgacgacaatgatgatgatggccatgataatgatatgagggtgaagctcagagtgtaactctatcacatgcatttcatggtgaagcctcagcagggaacattagcggccatcagtagatactggtgataagagcatgatcagcttattccagcaacattagcatataggaaacatatacaattatgttaacaacatagaggatacatgatccgg…
>contig01587|40s ribosomal protein s14
ttttttttttttttttttggaatttaaccttttattgagtagaaaaactacaaagcacatttacagacgacgcccacgacgacctccctttcttcgggtgctgtctgatggaataggggtgacatcctcgatgcgtccgattttcatgccagaacgagccagggcacggagagcagactgtgctcctggtccaggggtcttggttctgttaccgccagtggccctcagcttaatatgcagggcagtgattcccagctccttgcatctctgtgccacatcctgggcggccaacatggcagcgtagggggaggattcgtctctgtcggcctttaccttcataccaccagtcacacggcagatagtttccttgccggagaggtcagtgacatgaacgaaggt…
>contig02953|microsomal triglyceride transfer protein large subunit
catgtttgagacctgactgtgtgttcctcagaaagaaagggattgacagcattgttgtgtatgtttttaatactctatctatgccatgacggaagatagttgttgaggtgggtgttgttcttagcctcaacaaaataaaataaacatcactaatgcaaaaaaaaaaaaaaaaaaaaaaaaaaacaagggagtcaaagaccagcgtcaacaacaagggagccatggtggtgactgggaatgtgaccgtggacatggactttgtgcgcactgggatggaggtgagctttgagacagaggcgtctctagactttatcaccacggtccagttctcggagtgtttgaactgttcccaggcaccttccagacggtgaagatgagacctaa
>contig03770|---NA---
accccattctactggacattgaagtggagacaactgctttgtcatcaagatggcggcgttgatttgggagctaattggatttttgaaaagctgactgtatggacttttcaagattttattttactggataagatgcatcaattggaattactttgaaaactttgacatggactcttgtgttttggatgtgctggcaattctttggattcaattgtttgaatattgtaatagtttcctttactgaattcagttacactactttt
>contig04042|atp synthase f0 subunit 6
tcacagccaatctcacagcaggccacctcctaattcaactaatcgctacagcagcctttgtcctcatacctatcatacctacagtagcaatcctaacttctatcgtcctcttcctacttacccttcttgaaattgccgttgccataatccaagcctacgtatttgttctactcctaagcctctatctacaagaaaacgtctaatggcacaccaagcacac
>contig02521|cytochrome c oxidase polypeptide viia-liver mitochondrial precursor
cagtgccacggctagacaagcagcaagaggctttacactgagtagaaactccaccatgaatcacctactgaagctgccccggctggctaccagagccttcagcacaacaaccaaacagatgaagaacaaggtgccagatcatcagaagatattccaggcggacaacggcttgccagtccacatcaagggagggaccactgatgtccttctctaccgtctaacaatgaccatcaccctcgcaggcactggatactccttattctggattctatgtgcctgtcagcctaagggcaaatgaggaagccctgctaatgcatgtgtttattgtttgaatcaattccactttatgaccgtcttctaatgtaatgggacactttatgtacactttatttcaagaaa…
>contig00213|retinol dehydrogenase 3
aaaaaaaaaaaaaaaaaaaaaaaaaaagcttgtaccatcaggcccctgtgactggatgaccgtcgacgactacaagtccatgttggatgttaaccttattggagtcattggtgtgactctaagtgtcctgcccctcatcaagaaggccaggggcagggtggtgaatgtggccagcgtgtttgggaggataagcgcctttgggggtccctactgtgtgtcaaaatatggagtggaggctttcaatgacagtctacggatgaacatgtcagcatttggagttaaagtcctgtgtcttgaaccaggatttttcaaaacaagtgtgactgatctaaatctcctgagaaaaaatgtgaagacattgtgggacaatctgtctgaagaagtcaaggatcaatatgg…
>contig00256|complement c1q tumor necrosis factor-related protein 3-like
gtatgaagacaatgatgaagaagacgatgcttcctctccagctgattgtgatcgtttgtctgtcttatggacaggcagatgattccaccaataagcactccatctctgattccagctttggccctttctttacccttttctctggcctgtctgccgaggtggggaacctgaggagggaggttgaggacttgagaaagtcacgcaactctgtgggtgtggccttctcagctgccctgagacctcctacccaggacaatcagggctacggcaacaccgggcccttccaggcagacaccaacctggtccacactcacgtcatcaccaacgttggtaacgccttcagccccaggacaggagcattcacagcaccagtaaatggagtctactacttcactttca…
>contig01236|dehydrogenase reductase sdr family member 1
aggctattttcactaacatggggaagaagttctgggaaaccgatccaaccatatgggattccataaacaacactggccttaggggacactatttctgctcagtgtatgcttcacggatgatggtggcacagggcaggggcttgattgtggtcatctcttctatgggagggttgaggtatctcttcaatgtgtcatatggggttggtaaggctgcgtgtgacaggctagctgcagacacagcagttgagctgagaagcaggggagtggcctctgtcagcctgtggccgggagcagttcagacagagctggtgtctcaactcatcattgagaaggatgctccaccaggcgttgatcctaagttcagagccttctttgccaatggagaaaccacagagctga…
>contig04672|---NA---
aatatgtagccccaggccaaagacttcataaggagaggtgtggagaggtggacagagctggatgggccatatgtccagagctctgtttaacccccatgagtgtgtttcttctgtagttatcacacacacacacacacacacacac
>contig00189|---NA---
ccgaaaggggtgtgtgtggcattaagatggcatctctcttgtgtattggatatgaagtgaaagtctaatgcttttcattttctgcatatgattttcaacatagtgctgagcgatgttgacttgttcggttttcaaacaactaagagactgacatgaattcaattttttttttttcttcaatgtgcccattggaaaaacttcaaagataaatctgatcctgcctgcacagtgcgatgtagtagggagttgtagttcccaacattctactacttagtttaaatcatttttttttttttttaactacaattgacccattgcggatctacttggccggtctgtttcttctacgcctgctacggaagaggcagaagaatgcgagatcgtgaggggatctagaga…
>contig00244|selenium-binding protein 1
ttaattgtaattggttgaagtagaaatggtaaaaacatacatgatacaaatgaaaaataaagaataacgtgttagtgtagcaaaaaaaanaaaaaaaaaaaaaagaaacttagtacaaaaactactatggctaaccctgtaaaacatgtttcactacacattttactattaaattaagagtaatcaatagtccagacatacagattcattcaaccctgctgaacacacactcgggccattaaggaattatgaaaattagaacgtcttcatattcttaaaacagtaggctataccgcaccatcacatgttagtctatgaattccatatgttctcatttttttaaacctcagtttaaaaccactggcattagaagtaacagacataacatttggtccatag…
>contig00393|---NA---
cccttcagctggggaaccttcttaatgaggggcagcaactgagagtctacagtcttctggtcctccttcctctgctctgtcaactggtacagattatagagagtgtgcgtattacatacagtaagtcatgtgaaatactggtttagtaaatagtaacagcagtgccattaattaatgaaataatttggtgaatgcatttagtccacaggtagcatgcataacacctgagaccctactcattaaaaaacactaactaggtttctggcataagagaaaaaatatttttgtcttgagcttcaagattgcatgttggaattattagtgtcctccatgaatcaatgtttaaaatgtgatattaaaagaaactccactgcatattaattcaagagtataggtttg…
>contig00541|a disintegrin and metalloproteinase with thrombospondin motifs 13
cctgtctggtgcaggtgtgcaccttcagatgggacgtgaaagactggaatcagtgttcagtgccgtgtgggtatgggatccagtctagagcagtgtcctgcatgggacccactaagcctgagcccctcagcccactgctctgcatgcacatgcccaagcccatcaccatccggggctgccagatggacgactgcagggtcttacagaagactagtcccctcacccacacacacaccaccaacgccccctcactagagaccagggaccagttacccagtccccagggcatggaagtcactcccacggatgaggagccactcctgtctcctactctcagcctgacccagacaaccctgactgcaacagaactgaccacaccacagaccaccaccgccatgc…
>contig00564|protein z-dependent protease inhibitor-like
gtaacaaagtcaaggaggtggtctctaacttggatccactcacccaactcatgctcatcaacaccattttctttcagggtgaatggcagatgcccttcaaccccaatcacacagaaaatggacgcttctttattgacaactacaacattgtccaggtgcccatgatgtttagaatggaggataagttctacacaatggatgacattcccctgaaagccaaggtgctgaagctaccataccggcagggcgtttcaatgcttattctgctacccaacaaaggcctggattataccacaattgatgatgagatcacagctaagagattcttcagctggatcaaaaacctgaaaaaaatgaaactggaagttcaactgcctaagtttaagatggagcaatctt…
>contig00918|phenazine biosynthesis-like domain-containing protein 2
ggccgaggtacatttggctaggtctgagtaaacagtatagtctctacaaagtgagaatcccctgcaggacggttaccgcctggccagcgatattgagcctgccatcatcctgtagctcaagctccagctctccaccacggctagagcactgataggccagcatctttttcttgccaagtttctctgaccagtagcctgcaaggacagtatgcgcagagccagtcacagggtcctcaggaaccccgaaccaggggaagaagtttctggagtagaagtcatagccaggctgacagccagggtctccgatcatggtgacaagcagacacctaaccctcccgccagtgtctacacggagcagaactgctgggtctggccgcagggacgtgagcactgacctgt…
>contig01210|guanine nucleotide-binding protein subunit beta-2-like 1
tttttcaagtgttgagaaaggtatttggagaatttccagatgactcatgatgacattgggaaaattgtgactctggtttggggctccctcatgacttgcagactcccagggtgttccacagcttgatggtcttgtcccgggaaccagacacgatctggcggttgtcagcagagaaagccacgctcaggacgtccttggtgtgacccacaaagcggcgggtggtggtgccagtggtgaggtcccacagacggagggttccatcccaggacccggacagagcgaactgtccatccgaggagatgacaacgtcactcacaaagtgagagtgtccctttagggcacgttgggggatgccatagttggtctcatcgcgggtcaacttccacatgatgatagact…
>contig01452|serine (or cysteine) proteinase clade c member 1
tgcaggacactgaccctgtcccctatgagggactcgacagctcaaatcgcagccgatatttttacgttccacacagtcatttacttacaaggaaatttccctcagaatgaggcttccccagtttgtgtggacgctggggctgctattgcccttgctgtcaacctcccaggcgttcaaagacatctgcaatgccaagcccaaagacgtgcccctggagcccaggtgcatctaccgcagccccgaggacgaagccccgacaggggacgctatcccggagaaagtccctgagaacaccaatccccgggtgtgggagctgtccaaggccaacagtcgcttcgccctgtccctgttcaagcagctagcccagggcaaacccagcgagtcaaacatcttcatgtc…
>contig02846|inter-alpha-trypsin inhibitor heavy chain h3-like
agtatgtcccactcctgggcactagcctggcctttgacaataaagtcctcctcaggcccctttgcaaacacctccaccaggaagttatccaagctattatcagtgagccggccagctaccacgatctctgagccgttgaacagctgcttgtagtggctggtggtcagagagttcaccaggttgtcagggtaatgcaggtccacctcggagagaagggggctggctacttccttatagaaaccctgaagctggacagtggcgtcagagccctcgtagatcctccgggccagtccctggttctgtctagacatcacatccagaaaggagtagtccacatcattcccaaagcccagacagaacagagacatgttcccacccatagcatcacggacattcttc
>contig03334|---NA---
cacccctttggacctcttgtattcaatgtatctgttgtagggtatctagagaaatgttgtcatgaaaaaatgatttgacttatttgaaaggtgaatatgtgaagcaaaaaaacaaaacggcgaattagtgtttatatggctgtttgtatggctgtttgtatggctgtttgtatggctgtgtttacactggtagcccaattcggatattttgccaccgattcgtcttctgagcaatcagatcagatcttctgcgtgtgtaaacgcagcccaagtgtcttactttctggtgctgggaagtgaacatgtcaaatgtttggtggttgtgtg
>contig04194|---NA---
agcgtgggtcgcgggccgagggttttttttttttttttttttttttttttttttttttttttttttttttttttttntttttttttttttntttttttttttttttttttttttttttttttttttttttttttttttttttttattttttttttatttttttttattttttttatttttttatttttttattttta
>contig04578|---NA---
tactggaatttccgctacacagctgaccaaacttggccatctcacactctggcaacacagccataaggactacagtaagcagaagaatagctgtcttcatgttgaagcctgagaggatgctttcgctcaaggaaaaactctgcaagaaggtcttg
>contig00060|novel protein vertebrate complement component 3
gttgtcaggacctttaattttgctttccctgacccctttgcttcgaaagtgaaatccgtcagctgtggtatcctttcagatcgtgacataaacctggatctctggtctaaattccatttgatagagctgctttcgcccgtgcggacagggctgttgacagacaggcttacacttatgctattacccggtggggcagccttctgtttttggaacagagaaagggcctggaacaccactatggtgcactgtgtgttcccaaattggccatttgctcgactcttggccaccagccagtcactcacagcctctgatctcttaagctcacccagtgtcacgagggctgaaagtgcataccctgttgcctccacccctttatcatcatttccaccccaatgagtg…
>contig00205|pyroglutamyl-peptidase 1
aatttcacaacaaatattaaatgacacgacaaagggggagctggagctgacccaataaacggcacactacattaaccattatgtcaaagcgagagtgattggtgaggtgaataaggaactaaaaggggaactatttaaaatagtgagaagcagccaatagtatagctgtcaggaggacgtggcttaaaagcacacgtccgtgcacactggatatacaaagatgttaatgtcatctacagcaccgttcattggaccattactctgtttgtgaaatgcagtcaaatatctatacccagagccatacatatactatccatagatagagccatggctctgcctatgtttattcacatactcttcctttctctagtttctacaacaggggagtgccgatgcccc…
>contig01140|PREDICTED: hypothetical protein LOC100699191 [Oreochromis niloticus]
tcccacccatgaacccccaagagacagtggcatagcggtagctgggaaagtggaacccgatgtggaagtgacaagcgaggtgaacgaggaaggagctgtggaaagtgtgaatgtgacagaaaaagatgaaaaggaaagtggagagaaggtagaggatgtgagagtaaatgggcatagcggggaggctgaggcagagaactcttataaagaggagaaggagaaaatggagaaagtaaatgggagtgaggaggataaggtcaaggtcacaatgatagatggtgaggcatcaggtgagccagcagtaaatgcaaactccaacaacaataataacggacaattattatttgaccatgaaccaatgttcaaagtgcttgatgactacaaaacggaagaaagaga…
>contig01729|pyruvate kinase
tcactactactggcaggtcagcccagctcctgtcccggtatcgcccacgctgtcccatcgtcgcggtaacacgaagtcctcaggtggcccgtcaggcccagctgctgaggggtgtgttcccagtgctgttccacccccttcctgcccccgtctgggccgacgatgtagacaacagagtcaacttcggcatgaacataggaaaggccaggggcttcttcaagacaggtgacatggtgatcgtggtgaccggctggatccctggttctggtcacactaacatcatgagggcagtccacgtgccctaaacactctgctcctattggatactaccactgactgacagacaggcccaccaatcctaagtggcacatagcctaacagacacactaactggaacgc…
>contig02764|c4b-binding protein alpha chain precursor
tttgcatgttgggtatgatgctgaccagcggctgtctatttcacaggtaagacctgattcaccttccatttcatatcctttttcacattcatatctgacgaaagacttgtatttgtatggaggtatatgtccctctacgcggaaagctttatcgattttaggtgttggacaagttatgtcgatacatttaggtggatatggctcaaactgtcctgtttcagagcagtgtaagaacctgggtccatccagagtcagttgcctgtcacactgatactccaccaactctctgtaggcatacgactcttcagctctgttcaacagacttccattggcaacaacaggaggtgctccacacctcaccacttcacagatagcgagtctgccagaccaccctgatgc…
>contig03507|---NA---
aagcacacacactatattgacacagtccagtgtttgaacaaactccacagagagatacgaccatccccactgactggaacatttttaacaaggcaggcaattcaatggagaattacgagaaatataccgaaaatgggttcgacacagatgaagctcccttctatcatagccaagaccagaaaccagaatccacattcacagtaagagatgggcccagttttccgcattaccgattggttacaatatgtttggggccacttagtgctcttctactggttgttgccattgtcctgggagtatact
>contig00001|coagulation factor ix precursor
ttgacggggaccagtgtgagtccaacccgtgccagaatggggggaagtgtaaagatgccatgagtgcttatgtatgctggtgtctacctgaattcaatgggaaaaactgtgagatagagatggctaagcagtgtgacattaacaacggtggctgctcccacttctgtgtgctgaacgcccagcatgcagtgtgcgactgtgccacaggatataaactggctccggacaagaccacctgtgaaccagaaggaccgttccctgtggtcatcttggcaaggctataagctcaacgctgtcctctcggtcgatcatcacagccgtaaatgttgatcagactcggcagtcctacgacaacgccctcaacagcactgaggcactggaggcctctgtgaacaacac…
>contig00139|alpha-2-hs-glycoprotein precursor
aagcactctctgcgccatctgttgaaataccccaactagcatttcattatctacaatccgaaaaatcttatcctcatcggggggaaggttctgaaaataaataagaaaataaatacaaaagttattattccaccaaccataaaaaggttgtgaaaaaataactcaaattggcactcaacacagaggccttcatacggaccacccaagactgtgctatctggaaagctaatccttgatgagggaaagcccaccatcatttctttgctgcaaacaatacaaaaatactgactcagtcgacatagaaaattcatgttccatggatgtatgtgtaaaagtagcagttgttaatggtctcctattgcagaaataggtttgtgaatgacccaagctttagttgcc…
>contig00547|cd209 antigen-like protein e
ttatccccctgtcacacagtccttcttgccagagagagagagagagagaaagagcaggtttgatgcaacactaaaagaaccaccggtgaatttctggaggagcaacaataaatactgctaaaaggatactgggcaaacaatttgtggaacggaattgcaactttaactttatttacagttagttacgaagttgggagattctgcaatagttggtattagtaagttaactagtgattgtagtgagaagagctggtgaagaaccgaatcttcaatcatggagaaggtagagaactataccagcctacacgagtttactgaggatatctccagcagaggaaacaagcctatcctaaacaaccaaaatacccaggggctgaagagggggtcagagtgtctcag…
>contig01382|cytochrome c oxidase polypeptide viii- mitochondrial precursor
atgatcgccatgcaatcgctcaggaagtgctccgacagtacataatgtagctgaagaacaggactgattggatgaccacaaagaccaggaagtgtgtggtacattcattaatagaatcatcactcataaaaagggtttaggagacgtctcgtcatctggagtaatgctcaggtgaggttgcctggaggccagccaggacaggtccacttaggagtggtgcttgtagctctccaggtgagccagaacataaccagagggccccaggatggtgataaaaaaggctgtcattgcaatggcttgctcccccacggatatgtggtgcttcgcaggcttgtgcgacagggtggctttggagacgatctgcgacctcactgcgacccttagcaaattgacagaacc…
>contig01680|---NA---
tcacaactgtgcttgaatattgtttttgttctatggaagcaggaacataaaaagagtgacatgtttttttagtagctggtgactcttcctatggtaaacttgtgttcttgtaagaaaataatgaccttttgtttttaacgagttactactcttacagtgagttcttttagtggccatgctacatgggcctcagctaacatgcacaacatacaccaacaaaaaaaaactacaatgtattaaaaggcatcatgctcaaagaatacagttaaggtttattgtctacaaaaggttaacgtcgtttgtatgcatccttttggcatcaacatgtttcccacattagtgacatgattcaaccaccatgtgccaaaactaaacatgtttgagtgccgattgagcgag…
>contig03917|---NA---
atttttctctctaggaaagcccgggcttgacaactctcttgattcataggagaattaacagtgagggaaaactgagtcaaattgtagacaatttgaaatcgataaaattataatctgaaatggtatgtaaggggattacaaacaagtgttgtattggataaaggaccttcatgaccagcataccacagggcctactagagtttgtcaggtgttgcttcaggagatatcaggagagactatt
>contig04141|---NA---
tgaccctcagcatgacctcgcaggacctggtcagtcgggcctggtgagcagagccaggagctgcagattaactgatccgcagcgaccttgacgcaccgacgaacccaagcaccagacacccgaagacacctgagacgactagatgaagctcatccgaagcacaaagcttatattacttacctgaatacttaaacgaaatgtacaa
>contig04408|plasma retinol-binding protein 1
cttgtggaattctactcccgcgatatccctctgagtagttaaagatcaactgctttcacagaaaccagtgtgtccaacgcgtctgtatttgccgaggaagcagatctcctttttcttgtttgtgacaatcttctggtcttcgggcctcaggccggtggggtgacgggagaagatg
>contig01203|peroxisomal acyl-coenzyme a oxidase 3
caggggggttatttctctggttgggagccagctgattggatccagcaggccatccttaccctctgctctcagctgaaggacgaggccatagctttggtggacgccgttgcccctcctgacttcatcctcaactcacccattggcaatgcggacggggagctctataagaacctgtggtccacggtgatgcaggggaacaaggttctagagcgcccgtcctggtgggcagagttcacctcagacaagcctgtggtgggttccctccgacccaagctgtaggtttgtagatcacggttctagagtcctctgttccccagttaaaccacccagtttcatcagcccagaagacaacaagaagagaagccttcagattagatggatctccttctcctcactttg…
>contig01540|complement factor h precursor
aaaatgcgattgataactctcagctttgtctttgcactatggttgtgtacactcagctttgtgaaaggtcaagattgtctccgaaataatgttttacggattgcggaaactaaaaacgtggacatttccaagctagatgacactgaaattgacaaaacagtgaggttaccctgcgctattggctacgtaggtttcgttagactcaaatgcaccaataacggatggattaaagatggtggtcgaaaatgtgaacctaagtcatgtggacatccaggagacacaccaaatggagacttccatctttcgattttggacgattttgtctttggagctcaagttctgtatgaatgcagaaaaggttaccaaatggtgaccaggtccagacatcggacctgcgtg…
>contig02113|---NA---
atttcctgcatcagtttcactgctaattaaggctatgaaccattcagttcctggtggagctggcatggtgtctaacagcgctacggagaggttcattatcaagcaggcggaaccattagaacacgtggaacgcagaaccattagaacacatggaacgcagaaccattagaacacgtggaacgcagaaccattagaacacgtggaacgcagaaccattagaacacgtggaatgcagaaccattagaacacatggaatgcagaaccattagaacacatggaacgagatgaagatgactgttagcagctggaatgtaaaagagaccaaccgagaaacagaaagatgtgaacagaaacacatttagtttcatttgaaacagagagttcagcatcgtctggacg…
>contig02301|complement c1q-like protein 4 precursor
aaaagagtcttctccaacttcggtagtggatacaaccccgctacagggatcttcacagccatggtcaaaggagtgtattacttccgctacactatgttctacaatggaaacgccaacgctgtcgtggctttgatgaagaacgaggagtttctcgtgtccacatgggacgctgtgtcaggaagaactgaagactccgccagcaatgctgtcatagtgcagctggaggtgggagacaatgtcttcgcccagctctcagctaacaggaacgtctacgaagatggcggaaactacaacaccttcagtgggtttctactcttcaccaactaatattaacaagtttacatttcatttggctgtaaacaacagaagggttttcagaaattatatcacaactgtatg…
>contig03074|---NA---
cccaggctcctggctgctgcactgccacgtcgcagaccacatcaaggccggcatggtaacagtctacaaagtcactgagaaagaaaagaagggcttttttggatgaacgcggagcattaacacaaacagcgaataaaagctacgcacatctcttcagtaattacacattgacctcgtattccacataaggagcaccgtgaccactgacaatgcatgaattaactaaacggctttaatacagggtttaagcctacctggttaaataaaggtgaaataaataaaaaagcaatgaacaatgtctaatgtcaatgctctaaaatacattttgaataaagaaaatataaaatcaaaatgtattttagagcatt
>contig03557|60s ribosomal protein l7a
gtacaggatggagcgctgcctctgcaggcggatgtagcggggccatttcacaaagcgtgtcaaatcacgctttggctggatgtcctgaccaatgccatagttctttggcctcttctcgaacagggggattgaccactttcttggcctcatgctttttggccactgaaggggctggtgccaccttcttccccttagacttcttgcctttaggcatgactacaccaggataatgccccaggcctccttcgaccagctccacatggtgtcagagacagtgcatgatgtcctccatgcctg
>contig04454|---NA---
aggagtgtcagaggggatggacggctggagtaacacacacacacaacacacacacacacacacacacacacacactactgacagacagacacagacgcccgtaggagtactcgaggaggggataggacggctggaggtaacacacacacaccgacacacacgacacacaac
>contig00212|alpha-aminoadipic semialdehyde dehydrogenase
actacagttaagtgctacaaacaaagtgcacacaactagagtggttagttctatttaacatctttacaatagaaaaatgggagtattaattttccatttccaaccaacccctagtcacacacacaaaaaaagtaatacttcaattacattccaccaccatgaccaacccaaaacgcacccagttgccccacttggccaagtccaattaatcttctgattgtaaaagttgctaggacagaagtttagcattttggagaataaactacacaaagtccaaatggttagttagtgttttagtttcccttgtggattcatcaaggttgactgggtcctggttccttgtgtgcccgattcactcaaatttgattccttgagctagaggaagatccttgctatagt…
>contig01527|group xiib secretory phospholipase a2-like protein precursor
tactatctttttttgtagatttaaaaataacccaacagttgttgcaaatatacagcacttgttctgttaaacaaaaccaagtaaaacaccaaataaattacacaaatagccaaaataggagtcttttgaaaaaaccctaatcgagtcgcatctccggcagtcatttggagtgacgtatcatcccatattacttggtgaataggagagctgtctgtatgtgcgtgtgcatgcatgcatacgtgagtgtgtgtgtatgtctaatttaaagctcatccctctcctctccttcacagaggcaggcttccctctggctgttcatgtagggcctgcagcccagagtccagactgtgttgaacagggtgtctgctaccgtctcacaggcttcaacctttgacatga…
>contig01904|60s ribosomal protein l7
gtgtacaagatctggttctgagcctgagaccgggataaaacactcagcagcaccaacaggctgcagacagacaaccactgcatgatgaaaggacaggcgcacggacggagggatggatggagagaaggagggatggatggaggacgggacagactcaacagcatcctttgggggaaagaaacctctagttcattctcctgatgagtctgttgatctggtcctctctgtttccagcatctcctccctccacaaagtgagtcgtcttcttgttcatgccgccgcggggtgtggacagtttgaagggccacaggaagttgttggcaggcttgaagttcttcccgactgtgtagatctcatggatcaggtcctccacacagatgatactgtatttacccaggg…
>contig02015|type-4 ice-structuring protein precursor
ttccaggacgccattgagacagtgaagtctcatgagctgatcagccaggctcagggttacctggaggagggtaagactcagatcacgcctctgaccgacaagatccaggagcatgctgagaagatccaggagcagatgaagcccttcgtcagtgacatcgagaagcaggtgcgtcccatcgctgataacctgcaggcccagttcatgcctctggtcgacaagatgcaggcccagttcaagcctctggctgatgacttgcaggcccagatggagcagctcttccagactgtggttgaccaaaccaaggctctcctcccccccagtaaagctaacattacatccccatagaaaggaaaaaacatctccaccttgtctgtttcacctgtgtcaagtccagct…
>contig03005|40s ribosomal protein s17
cccggctgggaaatgacttccacaccaacaagagggtgtgtgaagagatcgctatcatccccagcaagaagctgcgcaacaagatcgctgggtatgtgacccatctgatgaagcgcatccagaggggtcccgtcagaggcatctccatcaagctgcaggaggaggagagggagaggagggacaactacgtcccagaggtttctgctcttgaccaggaaatcatagaggtggaccctgacaccaaggagatgctcaaactactggacttcggcagtctgtccaacctgcaggtcacccagccaactgtcggaatgaacttcaagacacccagaggagtctaggcatttgtaatatatctctaaataaatacaaaatgta
>contig03029|t-cell receptor beta chain ana 11
agactacttctagtactacttctagtacacacagacactcagacactcagacactcagacacacacactcaacactcagacacacagacactcagacacttagacacacagacactcagacacacagacactcagacacacagacacacaactcagacacagagacactcagacactcagacacacaggttggatagacactcagacactcagacactcagacacacacactcagacactcagacactcacacacacagacacacacagacacacacggttgactagacatccagacacacacagacacacaggtcggatagacatcagacacacagacactcagacactcagacacacacacac
>contig04187|---NA---
tctccttgaagaggttgccctgtccagtcggagacagacctgaactaatacattggtgccttactgatcagcttaaccatatctaacacacctacatactgtaggtccatgccttcctagtcttaagagaaccccctgcacactcagagtcatggttaagttgtgtcttttgtcatttccctttcagacacttaagaga
>contig00570|selenoprotein 1
ggtttgccttatcagacacatttgacagatacagacaaaatcaaattgaattcatacaaaactattcatcggacggtcaagtcactgacacaagccaccaccaccaccatgctaaataacaattactcatctcagaaacgacacagacaatgttaattggagtcctgtttatctgcgtctgacccatgatttcagtggtgctgatgatagtgatgatggtgggggtactgatgatgctggtggtgggggtactgatgatgctggtgaggtatgtgtgacatgttaccacccccctcagacgacatctggcgtccatcacttgcaactgggttgctgacggtatcgacatcagtagacctcactgtatcaaccactgtgctgtctgtctcgttaacacgc…
>contig00727|fk506-binding protein 1a
gtacctacccctgatggcaggtatgacttacaaatttcacaacaaaaaagaccataaaaacatacataacaataaaatgacatctgaacggtatggcctatgacttgttagggtgttctactacaagatatatcaagaataaggtattttaagcaagtgacacatttgaatggaaatggaaaggagagtgaagtggtgaagctatagatgtgagtcttttacaggagtcaagtgcatttatcttccttttgccttttcgtccatgttcccgagataggagtcaaccctgaaaatctgagtggaattaaacatgtagtaagtgcacacaaacatcactccaggcccatcagctccacgtcgaagatgagggtagagttgggtgggatgataccagggtgc…
>contig01751|fish-egg lectin
acagtcagtgattactattgatagagataaaaatatatagtttttcaaatgaagcaaacggttttagaatgaaggattctaatgagttcatgtcctcaattctcaagcagaaggctgttccagaaagagaaatcaatgagttagcaagtgagcttgtcagactccgaacagccttcagctacagagaagaggctaatgtgtgcacaccatggtgaagccagacttggagatgacccaaagacggcccaggtcgtaggtcacgtgcttcatttgcatacacattgggacatggctccatccagtgccctctggtttactggctgtgatgccgtctctggtataaacactacccacagagttgaccccaaagacactaccatcagttgccacctcaatcat…
>contig02943|40s ribosomal protein s17
ccaggctgggaaatgacttccacaccaacaagagggtgtgcgaggagatcgcaatcatccccagcaagaagctgcgcaacaagatagctgggtatgtgacccatctcatgaagcgcatccagaggggccccgtcagaggcatctccatcaagctccaggaggaggagagggagaggagggacaactacgtcccagaagtgtctgctctcgaccaggagataatcgaggtcgacccagacaccaaggagatgctcaagctactggactttggcagtttgtcgaacctgcaagtcacccagccaactgtcggaatgaatttcaagacaccaagaggagtctaggcatttgtaatatcgcttaataataaaataaaaaagtactaatg
>contig03498|complement c3
ccagctgcaagagaacttcacagtaactgccaaaggaaccggtcagggggtattattggttacaaccttatactatgccatacccaaggagaagaaccaagactgcaaaacctttgtgcttgatgtggaactaataaagcaggctacagttgcactcaacggagctaaagagacatatatgctccacattgacgtgttgtttaaagctgacagaaatgccaccatgaccattttagacatcagcttgctgactggctttgtagttgacattgaggatctgaaacagttgtcaaccgggacggaaa
>contig04383|---NA---
aaaatgatgcaggcccaggattgtgcacacaggccctgaacacaactcaaaactgaatgtatgcaatagtgcgttagtgtctgcgcttgcgtgcgcttgagcgcatgtggtggtggttagagagagcaagagtcctgccatgtcactgcagaggaagtgcatcagtttggcattggcg
>contig04751|---NA---
acacacacacacacacacacacaccgacaacacacacacacacacacacacacacacacacacacacacacacacacacacacacacacacacacacacacacacacacacacacacacacacacacacacacac
>contig00070|atp synthase lipid-binding mitochondrial precursor
gcctgcgcaaagttcgtctccacgccggctctggtccgcgctggctcccggactctttacagacccttgtctgcctgtatgatgtccaggcccgaggtcaacacagagaacaatgtagccctcatgccacagagccccttcacccaagtagcactgagaggcttccagaccagtgctgtgagcagggacattgatacagccgctaagttcattggtgctggagcagccacggtcggagtggctggatccggtgctggaattggaacagtgtttggcagtctcattattggatatgccaggaacccatctctgaagcagcagctgttctcctatgctatcctgggattcgccctgtctgaagccatgggtcttttctgtttgatggttgccttcttaatc…
>contig00198|---NA---
atgaacgcaaatatacttgatattctgatacacgcttgatattatggtactcattgggactgactggactctagtgagatttacaggctgtagggggtagtttaatgttctcaatctgtggtaatagattaccaaggggccttagtttgtagaatacatatgtttactgtgcaactttcttgccccaagcgttttgttttgcttattagtccccccccccccccaattgtaaactttgcttgttagaccccataggaacttgacccgaataaccgatgacaaaataattggtctatgttttcagtgtagagattaaaagttgttgaatgttactgctgtatgtggtgtgtccttgcattacatgaggctactgtctgagtgttaattgttttgtcaact…
>contig00628|cyclic amp-responsive element-binding protein 3-like protein 3-b-like
ttacttaaaggtttaagtgtgacatttgcagtcgtcatcatcatatgttaactttcaagagaaaattatttatccacggtgtaccataccgcagacgacgagcccaagtctccgcaccaccatttcccaggagaccagggggtaaatgagatgacctctctgctgggtaagctgggcaccggtcacggcagccaggggctgtccaatctcgaccccatgtctcccaacaatagcctggatgagcaagcccatttccacggggaccccattaccggccacatagctacagtgaccttgaatccacaccgcagagccacactacgcccacatgctgatgacatgtgattggatagagtattcccagcaggattcttctgctctgctcccatctccacacaa…
>contig01506|fumarylacetoacetate hydrolase
gtggactatgaagcagcagttagctcatcacacagtcaacggctgtaacgtcagacctggagacctgctggcctcaggaaccatcagtggaccggatccagacagttttggttctatgttggagttgtcatggaagggttctaagaccgtggacctgggaggaggagagacaagaaccttcctaaaggatggagacgaggtcactcttacaggttactgtgaggggaatgggtatagggtgggtttcggaccgtgtgctgggaccattctaccagccctgtaaccatgagaatcatccaccctcaatgtctcttccatcctggggggagtaatgttgttactgaagtcctttaaaagacaatctgggattttaaatacaccaagtcattcggatggatg…
>contig02092|serpin peptidase clade a (alpha-1 antitrypsin) member 7
tgtctgttcacctaggacatacttgtacaatcagctggtggctcagcctgacaaccagggcaagaacgtgttcttctccccgctgagtgtgtccctggtcctggccgccctgtccgtgggggccaagggtcagacccaccagcagcttttcactggtctgggcttcaacagtagcctactgacccaagaacaggtggaccaggccttccagaccatcctcacacagctcaaccagaaaataggtgtgaacctgaccgtaggaagtgcacttttcctgcaaaacacctttacaccacgccccgagttcctagaggacttgaagcgcttctacctttctgagggtgtcacagtggacttcaccaacactgctaaggccatcgatacaatcaatacatatgt…
>contig02823|inter-alpha-trypsin inhibitor heavy chain h3
cctgagtttggcattccatctgtcagtaagataatcatagacacactcctctctgtggacttcttggcttgtttgtctttcatcattatgtccacagctttcatcagagcaccatttatatcagtgtatccattgtcctgtattgtttggacaaatcctttggcttcagacacattttccgtggtggccttggtcaaagattccttccatgttgagataacgtggtcaaatgtgacaattccaaagtagtcgtcctcatgcaggtcattcaggatagtcagcatagcttcccttgtctgatgcattttgtttccagacattgacccactcctgtcaatgacgaacactacattctttggaactctgggtaagtccggaggagcaaagaagtgcacaaca…
>contig02992|glyceraldehyde-3-phosphate dehydrogenase
gtacgataactccctcaaggttgtcagcaatgcttcatgcacaaccaactgcctggctcccctggccaaggtcatccacgataactaccacatcattgagggtctgatgagcacagttcacgccgtcaccgccacccagaagactgttgatggtccttctggaaagctgtggagggatggacgtggcgccagccagaacatcatccctgcctccaccggagcagccaaggctgtcggcaaggtcatccccgagctgaacggcaagatcactggcatggccttccgtgtccccacccccaacgtctcagtggtggacctgaccgtccgtctggagaagcctgccagctacgacgccatcaagaaggttgtcaaggctgccg
>contig03433|alpha-2-macroglobulin-like protein 1-like
acggtggaagtgaaaggcagtgcttgtgcctcagtgcaggtggcactccactacaacatccctactcctactgacagcacaacactcagtatccaggtcaagacagaggtggactgcaacagcaactctttgagacccagagtcacgctgaaactccagtctcaatacaatggaaaggagctgaccaccaatatgattatagtggatttgaaaatgctgtctgggtttgccccagacccagactctttggggaggctgaggagttcacttcaagtggatcgggttgatactgaagatgaccatgtgttaatgtac
>contig04005|---NA---
tgtggggtgatgaaggatccaggagaaggggagttcctcaaaacaaactaaaggagatgagaacacagaacatacagcacagatcagatcaatatgttgatcaacagtaatacactatagatatcatacattaccatagagcacaataaaatgatggatgaacctagaaaaaaaaaaaaaaaaaaaaaaaaaaaaaaaaaaaaaaacaaaaaaaanaaaaaaaaaaa
>contig04450|40s ribosomal protein s8
tgtgttatgtgcgtgtaagagcgtgtgtgtacaacgcctctaacaacgagttggtgagaaccaagaccttggtgaagaactgcatcgttctcgtcgacagcctgccttacaggcagtggtatgaggcccacttcgccactcctctgggacgcaagaagggagccaagct
>contig04959|---NA---
acacaccgacaacacacacacacacacacacacacacaccgacaacacacacacacacacacaccaccccctccaccatcatgaaggtcgagctgtgctagtttcagtgggtac
>contig00273|PREDICTED: hypothetical protein LOC100693548 [Oreochromis niloticus]
gggcaggtactgtttgtgtctgcactgaagtcagcatcagtcaatgacctgatttttcattggctgaaagattagccgacatctaataaccctagattccgctatttggttattagatgtttgtcctagccgggacaatgtccttcagactctgagcccatcatgcatttaaataaacaggtagtatttgacaaagtcttaggaaagaggagcgtgtgagacagacagcacagcccaaacatgggtaacaaagcatgcagtccatcttcagaaactataaactgtctgtttgaggtagccagccatgcaggcatcgttcctgacatctccctggacagaaccctcaccaacttcctatcccgcaactccactgctgctctggaacatcaatatgcagcc…
>contig00534|60s ribosomal protein l3
gaggtactgccaggtcgtccgcatcatcgcccacacgcagatgaggctgctgcccctgaggcagaagaagtcccacctgatggaggtgcagctcaatggaggctccatctctgacaaggtggactgggcccgtgagaggctggagcagtctatccccatcaccaacgtcttcacccaggatgagatgatcgacgtcatcggtgtcacaaagggtcacggatacaaaggtgtcaccagccgttggcacacaaagaagctcccccgtaagacccatcgtggtctgcgtaaggtggcctgtatcggtgcctggcatccctcccgtgtggccttctctgtggcccgcgctggtcagaagggctaccaccaccgcacagagatcaacaagaagatctacaagat…
>contig00726|disulfide-isomerase a3 precursor
taccatatctatactgtatcaccatatacaaaatactctgtaggaaagcttcttattggctcatggatcaaaacacacattatcttatctttgtagtgaatatgaaggcaatattttaaacaatgtcattgaagcttattgatgtgtctccatcttcaattcttataccattttaaaacagactttgctatgcattcatgatagataattcacagacttgacttagtttgaaatacaaaatacgtgtatatataacagccacagacagaccaggggaaataatctcaatttcattgagacaaaaaaaataaaaaaaattcaggcaggccctggacaccaccgccactttccacagtgttcgcagagcggcaggaccctcatctcaactgggctcagagc…
>contig01943|---NA---
aatatgtagtcccaggccaaagacttcataaggagaggtgtggagaggtggacagagctggatgggcggtgtatccagagctctgtttaacccccaagagtgtgtttcttctgtagttataacacacacacacacacacacagcctcattcagccctttagtgtatggggatgggacacattctcaatctgctccctccacatccaacgctgtatctcagaatgtctctgctccaccaccgtcaccaagcagggggtggagagggaaaggtctcgctgcattaaaaagcaggaataacagaaagagcttaaaaaaaggacatattcatctgatttatgaatcaatgcatatagaaaaccgcagattgcatcatctccctaactcaggctcagcaatctg…
>contig03866|40s ribosomal protein s25
aagcttttttttttttttttctcttttaagaattttattcaccttacatcacaacacaggaatcacaaccaggttacgctttctcctccttctctgcctttgctgccttagctgccttctcaggcttctctggcttgtctggaaccacaacaccaccctcctcctcgggacccttggtgttacgtgtgtagatcacctgcgatctgtgttttgacaccaacttgatcatgcctttgctgagt
>contig04411|---NA---
tgttttcggttgtgtgtgtgtgtgtgtgttgtcggtgtgtgtgtgttgtcggtgtgtgtgtatcagtgtgtgtagtgtgtgtgagtcatgtgtgtatcagtgtgtgagtgtgtatcagtgtgtgagtgtgtatcagtgtgtgtgtgagtgtgtatcagtgtgtgagtgtgtatca
>contig00492|c-type lectin domain family 10 member a-like
gcgaacgcactctggatttccatccagtagaatatctacaggctgtgatgaaggaggctgtggagcccgggtccgtccaggggtctgttgtcatgactacggaatatcaggacgacttccaaaatacagacaccagcgacaaccgagccttctggaccagagagccagagtccaggttaggcctcgtgccccgatcaggcagagggagatggatgtgggcggggcctgttctgtctgctttcttcctattggctctgatcatctttgtctccgtcagcaataggaagactgacagcaggttctcgtcagtagaaaagtctgttgccaacctgagttcagctgttcagacagtcaccaccactctacaacagagcaaggcctcagaggcggagttgcaga…
>contig01978|4-hydroxyphenylpyruvate dioxygenase
tcaatgagagtgtgtgttgtatcgccatacgtctgaacgacagcatacttgactttgccgtggctatcttgctcagtccaaggctccttgaccaccaccgcccctcgctctttagctttcttgattaagaattcaaggtcctccacttggaaagaaatgtctttgaccccatccccatgcttcatcaagtgttcccccatttcttcatttcctggattcagagcagattcgaagacaaataatatcttatcctgtttgatgacatgggacaccacctctcggctgccggtctccaaacccttgtaggccactggctcgaagcccatcttgtcacagtagaacacagccgcctgtttggcattgcccacccagaaggtcacatggtggaactttacaaat…
>contig02905|40s ribosomal protein s17
aataagatataccccgcattttatctacctccaatgtcctactacacccggttgggcagtgacttccacgtcaacaagagggtgtgtgaggagatagccatcatccccagcaagaagctgcgcaacaagatctctgggtatgtgacccatctgatgaagcgtatccagaggggccccgtcagaggcatctccatcaagctgcaggaggaggagagggagaggagggacaactatgtcccagaggtgtctgctcttgaccaggagatcatcgaggtggatcccgacaccaaggagatgctgaagctgttggacttcggcaacctgtcgaacctgcaggtcacccagcctaccgttggaatgaacttcaaaacacccaggggagtctagatac
>contig03551|cytochrome b
cgccctcttattctcgatcctggtccttatagtcgtccccatcctccatacctctaaacaacgaggactgacctttcgcccactcacccaattcttattctggaccctggtagcggacatactaatccttacctgaattggaggcatacccgtggaacacccattcattatcattggtcaaattgcctctgtaatttactttactatcttcctagtccttgcccccctggctggctgagctgaaaataaagctcttgaatgaaacctaaaaaaaaaaaaaaaaaagaaaaaaaaagaac
>contig00220|triosephosphate isomerase b
taccttgagttcgccagggccaagctggaccctaagatcggcgtggccgctcaaaactgctacaaggtcaagggtggtgccttcaccggggagatcagccctgcgatgatcaaggacgttggtgtgcactgggtgatcctgggccactctgagaggcgctgggtctttggagagactgatgagcttattggtcagaagtgcgcccatgccctggagaatggcctgggtgtcattgcctgcattggtgagaagctggacgagagggaggctggcatcacagagaaggtcatcaacgcacagaccaagcacttcgcagacaacattaaggactggtccaaggttgttctggcctatgagcctgtgtgggccatcggcaccggcaagaccgcatcccccgca…
>contig01048|nuclear protein 1
actttggtggtggatcactccattgtccgtcgtactttttacactttaaaccaaacagtatgataacagcataatagtcctagagaggtcttcaaccatttaaaaccatgtattcttgcacactgctgtaactggagaccacttacaggggtgcaacatgtggaaaaggagtgcactcgaaactaactgccaaggtatgtttcctggcaggccagtcacagtcaactctgttcactgggtcagaagggtcaggaaaggcaaaaatacatatttggaccatgttccagttcaatcttcaactaggtttgagatctgacacagagtccatcaagatgatgaacttttggttctcctgcgtttgagttcactgttttgatatttttcagcaatttttctctc…
>contig03767|---NA---
cctgtgagagtatcaaacacgtagttatatacatgcacaatgttggatgaatgttaaagctcttgcgagatgtcaatcttcctatctaccatgctttgacttttgtttcccttgaacagtcatgtctaagaaaagttgttgacataaggaaaacggggagggatgtcgttttgctattgtgctatttctcttctacaatctacctcgagttacttccccctctagcatttaatacatgtatcagaagcacagctaaagc
>contig00523|g-beta-like protein
ccactctgagtgggtgtcctgtgtgcgcttttcccccaacagcagcaaccccatcattgtttcctgtggttgggacaagatggtcaaggtgtggaacctggccaactgcaagctgaagactaaccacattggccacactggctacctgaatacagtgaccgtctctcccgatggctctctctgcgcttctggtggaaaggacggtcaggccatgctgtgggacctgaacgagggcaagcacctgtaccaactgtctctgaacctccaacacacgttccgttgtctattgtccctgttaatgtgctgcagtttccttatgcgtgagccggtttcatttagattttttttttgtggtggtcccgtcccaaaaggttgtcatggaaagttatcgagggcgta…
>contig00859|prothymosin alpha
tgtatcttgttaagaaggtagaactttgacgtcttgggttttctaaaaaaattgcagtttggtgtgtgtgtacacggacgttgaactctacttgatgatgaccacagtttccctccaaaacgctcggtggtctaggagagaggttacaggggcttccagcgggttgaaacacaactcttaatcatcatcggttttctgcttcttcgttccaacatcctcctcatcatcatcatcatcatcttcatcatcttccgccgccctcttgcctgcgcgaccctcgacctcatcgtcatcttcatcatcttcgtcgccctcaacatcctcttcctcatcctcctcctctcccacatcctcctcctcgtctacatcctctacatctccattctcctcagcctcctt…
>contig02196|3-oxo-5-beta-steroid 4-dehydrogenase
agacactttgatggggctttggtgtatttcaatgagcacgaagtaggtcaagccataagagataaaattgcggatggaaccgtcaaaagagaagacatcttttactgtggaaagctatggaacaccttccaccctccagagctcgtcaggcctgccttagagaggacactgaaggccctggaactggactatgtggatctatacatcatcgagatgcccactgcattcaagcctggtgcagagttttatcctaaatatgaggatgggcggtatatttaccatgatacagacctatgtgcaacatgggaggctttagaggcctgcaaagatgcagggctggtcaaatctctgggagtctccaacttcaacaggagacagctggagctcctactgagaaag…
>contig03126|---NA---
tcagcagcaagggcaccaccaggaccccagtaaagggaagagtaaggggcggaaggaggacgagaaactgagagatgaggatgagagtaagccccagcaggaggtagccacggtaacagagaagccgtggatgcttccgtatgatgctgcgttccacgccctggttaccgaggcgaccaagaccatcctcccgctgcacgcggagagtgaggtacaagctttttttttttttttttttttttttccattcattgcctgtttattttgtgataacaacagagcaggaactggagtccaattttggacttcatgatggtcttatctgtatttgtcagccagggcagcggacaagg
>contig03483|complement c1q tumor necrosis factor-related protein 3-like
caggtgaattcacggctccggttcgtggagtctactacatccggttcacggccaacgctcctacagacgtcaccttgagctccatgctgtataagaacggtggcaaagtcattctggccgctcacgagagtccgtccggcgagggcagcgacacggcgtctaacggagccactctgctgctggaggagggagacagtctgcaaatgatgctgtgggccaacacccaggtctgggacaacgccaaccaccacagcaccttcagcggcttcctcctcttccccatgccacagcagctgaagcaataggt
>contig04394|complement c4
tcatgcagggatgcattggagggatagagggagatgtctccatgactgccttcataactgtggctctaaatcgctccctccctttcctgacagacaacaaggtgcatagcgatacgaaagccattatctccaaagccaccgactacctgctctcacgtgttgaggggctacagagg
>contig00004|granulins precursor
atgtaatctatgaacttaaatggcgagtagaggacgcttttcccatggttaattttcatgccagccaggtaggctataatcctgttgtaaagtgaagcaatgtgcttaatattgggaaagttgagaaataaatatatttaggccgagcctctagaaagctgatgagatccccttttttggaaattgcgtagcctaaagaaatgttatgcaacatgagcccatgggctctcatcaagtgtttgatttagatttttgaacacatttgcatagatgtcagagtgattagagggacaatagagtgctcattaccaggcagttggcaagcttggtaggctactaacaatcagcagcactctgagcttggagaagcctagttaccgtggctaaacggtcacatgg…
>contig00433|sorbitol dehydrogenase
tgactagaggactacacaaaaaaacaactacaataagattcaaaggctctatttaacagtgttgcgtcatcttatacaaatatggtaatcaagcaatcccactcaaaagcaacttgaaatcacatgatgaaagagaaagctgctgtggttgtctagactggctctcttattggtcctggtgttcccagtcctctcaggggttctggtcagtcttgtcacacttgagcatgatcttgaccccttgtcctttgcgtgtggtctcgaaggcctgcacagcctgctccagggggaaccggtgggtcaccaggggcgccacgttcaccttcttagaggccagcatcgctatagccattggccaggtgttgcagtagcggaagacccctctgatgtccacctctc…
>contig00508|cell division cycle-associated 7-like
aacatgatggcagacatatgatcacagtgactgaggaaaatactgaattgacaatgtgcagactcagtgaacacagcctggccatagggcccagaccagttcattatgttacctataaaaacctggtagtggtctgctgtcacaggcagacctggctgtccagagatgagactgtaggcactctgccctgagagaagtagaaacagagctgcaatcattttacactgcaagacatacaggcaattgtcttcccaaaattgtagaaaaaaagaatccaataacatccttatttcatttgatgcaatcatttttcacccctcatactggttaaattagagtaagctttactttcaacagtaatattatttcgtaaacgtacgtcctctccgtagcggttcc…
>contig02469|thioredoxin
ccgggcaggtacatatggtggaatctttccatcgagagggagttggaatgttttatagacatggttggtggttgtttttctacagcgtcagtggcagcattagcctcatgacctcagggccttgatcttctcctccagcgtggcttggttggccccagaaaaatcatctaccttttccccattcttgtagaaatggaacgttggcatgcatttgatttcacagtgttgggccacatccgctgcatcatcaacgtccaccttgaggaaaaccacgttactgttctctggtttttccgacagccctttgaagaagggagcaatgttcttgcaagggccacaccaggtggctgtgaagtccactaccaccagcttgtctcctgcttccttcagggcattgag…
>contig00049|transmembrane emp24 domain-containing protein 9 precursor
tgttcttatttcagaccagggttgggttcatttcacttatcaattctggaagtgaatttaaaacctgaattgatgaatgaaaaatgcctcatagaaaacaatgggagaattttcaattgaataatagagttaaagttcacttcctgaatttactgaattgatccccaacccagactcagaaacaacaaaatgagagtgcaggtctacactaatttcttggcttcgaagaaactcttgagatgtctcatctgccagaagccaatggccacaaggatcaatgtctgaacgatggaccaccacagaaccctctggtttgtgctctcactcgtctgcctgaagcgctcctcacgagtactctgagcagactgtgtcttggagacgtgtgcacgtgtgcggaag…
>contig00055|complement component c8 beta chain precursor
taaccaggcctcaaagacctgcaatcagtggtagcttgagaacatgttataacaagggttcagtacttagcagagcagtctgtgtaagaggtgcagtagtcttcagctgcctcagctggtgcctgtacacggtcatcctggacaaggaaaagctggagaagacagattattctctggaagcctacaagaactgtttgcagataggtctgaaggtgggggccaacatcaagggagtgtatgtgactgtgggggtcgagggaggtggttgtgatggtctgctcaatgaaatgggagaggacacagtgaaaggcagcatggtggaggactttgtcgcggtggttcgagggggtgacagtgagtccatcacctggctggctgccaagaagctgcccacgccac…
>contig00365|leukocyte cell-derived chemotaxin 2 precursor
acttaacgttaccgtcctacttttaactttacgtagtagtaggacgtcgtaaaaaacgtaaaaaaaaaaaaaanaaaaaaaaaaaaaaagcttgtaacactgtggccccgtcgttacacacgatgtcaatgcccttatgcacatggtctgttctgcttgctccgtactgtccttgtccccagttgtcccctgtcctcctcctgttactggaatttccgctacacagctgaccaaacttggccatctcacactctggcaacacagctagagattaaatggacaactgatatgttgactgaggaggaaacccttttatgctgatattcttttccactaaactaactaaagagcatttatattaaaggggcagtgctgtcaaaaaggtgatttcctgtgttt…
>contig01136|n-myc downstream regulated gene 1
gggcaggtacttcattcagggaatgggctacatgcctgctgccagcatgaccagactggtccgctctcgcacggcgtccggatccagcatccactccatggaaggcaacaggagccggtctcacaccaacgagggaaaccgaagccggtcacacaccaacgagggaaaccgaagccggtcacacaccaacgagaagcgtggccgctcccacacagacagtatggaaggcacagcaaacagcagcgccgctctcaagtccaccgaagtgtcctgctagatgacccttaccctcaacctttaacctcctgccccctggttcctgctgcgctgccactaaccgttcacacacacacacacacaggattccattcaatgcaattgggatacccccaattggag…
>contig01896|phosphoethanolamine methyltransferase
tgtggtggggtgtagagaatgtaacctctctgtttgacatactcctggaactgaggagtccagggcttctctccacagcagtagtcagagatcaggacctggccaccgggcttcagccacgagtggaagcgtttgaacagtgccagtttttcgtcgatgtgcaggatggtgtctcgactgtagaccacatcaaacgaggcctctgggaactctctcttagtggcgtcagccacctcgaagtggaccgatggaagtttctcctccatggccctctctatggcgatatccaccatgttggctgacaggtccaggcccagcacctccacgccgaaggcctttgccatgtagaagtttccgccaccgatgccacaccccacatccagcaccttcatcccaggc…
>contig02547|serine (or cysteine) proteinase clade c member 1
gggtacggcagctccagcagctgcaccttatcttcagtaaacctgccgtagcgaaacttggtctcctggtacatcatggacactgggcacgtcttggacttactcacgtagaagtcggccttgaagactttgtctttgtcgaattggcttttccactgacccttgaaatagatggtgttgaccaggaccagcacagtgttggagttcagtgatccctccggcaaagtgttctgaatccttttttccgtcttgtttgagatccaatcgttgatggtcacccgtgacagctctggcttctccttgaaattgagtggcatgagtttggcgccatacaccagctcactgatattctggtaaatctcactgaatgccagagacttttctccgaaaagacggttg…
>contig02894|alpha-2-macroglobulin-like protein 1-like
ctgaggaacacagaccagctcactccagcaattcgagacaaggctaacaagttcctcactagtggttaccaaaggcagctgaactacaagcattttgatggtgcatacagcacatttggacaaggctcggggaacacttggctgactgcttttgtcttgagatcctttggcaaagcacagtctttcatttatattgacccggcgaaaatgaaagagtccacgacttggttggaaagtcggcaaggcaaacatgggtgtttcgtcagattggggaaactctttaataacagaatgaagggaggggtgacagatgaagtcacactgacggcctacatcactgcttcaatgctggagctcaacatatcagtgtcggatcctgttgtgaacggcag
>contig00075|inositol monophosphatase 3
ttgtaagcttgccttgctgatatttgccatgcagatagctagctacgttatttcatctatgttcttccttattgtgcagtggatgattaaaatacctgtatgcctatggatgtgtagctagctatctagccgatctgtgtatggacccaaacgtttggtatacatattagttcagaacctagctatgaacctcagctatcatagccagttgtatcaacttcaaaacagcctgaatgacattaatgaagcctatggattgagtagaatataatataacgttgtgccaaggatgcaagtcgtatatacatgtagttattaccatgcatgagatccccacattgtagcctgtacaacattaaataaagtgtctctggttctcatttactaagttactcttta…
>contig00157|---NA---
ttctttctggtggcggaggatacagagacaataggggccagggaggctacggggatcgctctggaggttcctatagagacagctacgacagttaagctgcacacgagtaaaaatccacccctgattcaagatcatcccttggctggctgtatttaaaaagctcctcaagaaatttgtccacatgttgacctgatttttgtagtcctattctgtgtttaagtagctcgagcgtctttcaatttagccatgaggtttggccattaatttacaaaccatgtttaaaaagttaataatctctaaaggatgcatttcaatttgctcttaatggcatttagttaaattgataaagcataatgtctgacttgttggtgctgtaaaaaccaaaacgttgcttcacat…
>contig01632|glyceraldehyde-3-phosphate dehydrogenase
ctgatggacccatgaagggaattcttggatacacggagcaacaggttgtgtcttcagacttcaacggcgacacccactcctccatctttgatgccggcgctggcattgctctgaacgaccacttcgtcaagctggttacatggtatgacaacgagttcggctacagcaaccgcgtcattgacctgatggctcacatggccaccaaggagtaacgcaaccaaccaaccaaacgctactacgctacgtcacgtgaccacatatttcccattcgattggactatcacccttaacttgccatgagaaagttacccgcattaaacaaataactaacaatcacaactataatttatttttgtattgtaaagaccctgttctggtcttgtgaaaggtgagatggaa…
>contig02056|neutral cholesterol ester hydrolase 1-like
gtcgtctatggttggagtgctgccaccacggttgtactgacacccagcagcagttactggggacaactgagatcattctgttcagtggaaaacaatcaagctctgtgttgtgggttgaaaagtcctcactcaataccccgtctaaagaacatacttcattttcaaggtttgttattgctttttacagcaccagggatcgtgttgtatgaccctaccttttgagtcctcattgtttttccatctaggcacaattctatatagattgcattgatgtataacccagttgtgcacattgcataatttaacccaatctattctagaaataggactctagaggttttcctgcagccagtccatgtatcctctgatcattcttttccccacatcgaagtaaaacgg…
>contig02228|ribose-phosphate pyrophosphokinase 2
aacaaaacaggaacatcgttaggcaatggacctttggttaaaatgacagccagatccattggctggcaaagcatgatattgaaaacaaacaataaggaaatgttaacatggtaatatgcataaatagaaacttgctggtctcaaagaggtgatactctttcttgggtctccacacggaacaacggagctgggaaagtgggcgtggcctttaggaatcggtcacgcgtaattggcccaaatcatcagggcttaaggacttccgggagggcgtggccgctgaaggtgcgagctgattggaccatgaggagagaaacggcctaaattggccgttgtgacctcttccttgtgaccatcctttataagggcacgtggctgaagaggtaggacaccgactcgcca…
>contig04433|complement c4
ccctacgctgtcgccataacagcctactgtctgtcagtctgtctgtctgaccggacacaggctgtgcctgcctgggaaaaactcaaaggactggcaactgaagggaaagaccattgccatgggtggtatgctaacgctggcatggtgaatgaggaaaagaaacgtcttgtac
>contig00034|solute carrier organic anion transporter family member 1c1-like
atctgttttatccccctggtcatattcgtcataatcgtcttgacaatggacagcatagacacacaggcagagcagcagtagccacttcatgttggcgttagatggtggtgtctcaaacaaaaagtttaccgagttgtggcaaaaaaatatacttgttcatttgacaagtcaccaaatatcccaaaacacttcaggtggatcatgggcatggcacaatacaggatcaaaaaaccatttgttttggaaatctctttggtatcttagatggtgctctcactgtccctgtccaggtcatctttgttcttaaagatgctgaccattgcattgggattgttgttcccattggcctccagggctgtagccttggcctggcttcgcagttccaacttcttctgccgc…
>contig00172|---NA---
aaatggctctctatgtaaagtgcctagtccatgtaattgtcacagattgtggcaagggttcgaatctcacaagtattgtgtagtgtgatgaaaatggacgtagcctacagccaacagcttggaaattaagaatgaatttaataaggggtgtcatcttggcagctccctccacgtgaggctgaaggttgtcttcttgcccatgtgcatactgtgctgtgctactttaacttggatgatcagaccaggtccaggcttcaccggtaactcaatgcatcttgagcccgggaataaacaccttttatccggctcgaagaactacaatgtaagtgaggacttggtggactgtatattctttaggttaggttttacttcatgtgttcgctccagtgtgctggtaag…
>contig01413|---NA---
ttatcatttcatgacatttaattaacctcaaactacagttatcccaacggaacttgaggaattgggtaggaaccataaaggtatgaaagatgacataatggcacagagatgagtcctctatctatctctatggtagtaactgtaaaatgagtcctctatctatctctatggtattaactgtaatatcaaatgcattactgtacggctggagttacaaaaactgcattctctgtcttcattgcctcaagttgtctttcagaactcatcagcctggactccatgactgagatctctgttttcagcccctccacctcagtcttagtgtctcgtagttcagtcatggtgtggctcagctctgctctttgcagcaccatcatgtctctcagatctctcagctca…
>contig02957|prothrombin precursor
aactggaaggagaacctgaaccgggacatcgctctgctgcacatgaggaggcccgttactttcactgatgagattcatcctgtctgtctaccaaccaagcaggttgctaagacactgatgtttgctggctataaaggccgtgtgacaggctgggggaacctttatgagacatgggcttcctccaccaagtctcaacccacagttctccagcagatccatctacccatcgttgaacaggatatctgcagagcctctacctctatccgcatcactgacaacatgttctgtgctggcttcaaaccagaggaacagaaaactggcgatgcttgcgaaggggacagcggtggtccctttgtcatgaagagcccagatgacaaccgttgg
>contig00079|PREDICTED: hypothetical protein LOC100703072 [Oreochromis niloticus]
ggtactgcaggtggcagcagagaggaccgtcacacacagtcagctggccctctgaaccatgcagcaggacgaaggagaacgggtcacacatcatagaggagatgaagtgagagggggatggggagggattgggagagcgagtaggaagagaagcagagagaggttcactgtcaccctctcctcctgtctccccctgcccctttgcctcaccctcttctcctatctgctcctttgcctcaccctttcctcctttctccccctgcctctttgcctgcttctgtgttgactcttaacacattagcgtgatgtggcaagttagtgttggagcaaagtgcgagaaaaggaggattggaacgtttttctgactgggacccagtgaccaaaggggttcctgctcgc…
>contig02376|complement c5
ttgtactgcccactaatcttcatatccacagaactgcaactggcctttttgacaaattccacctctgtgttgatattgacattgtccaacccccttttgaagggatcctccacatttgccacataagtaataaaatcaccttcttccacaatggatttgatttttaccttgaaagcatatttaatattgtcacggcaggtagcttgtcttctttcctcagcagtgatgctgggatccatctctgatttgaagttgcagcattccgctgccatgcagtggcactgttcctctacacaaagccgtagtagcttggtttctataggcggggagtagagcttggaacattggctctcttgatcattgtacaaaaagactgctgttccagatagtatggcttcc…
>contig03328|ribosomal protein l39
ttgtggtgtaaggactgtgcacgaaatgtcgtcccacaagactttcaggatcaaacgctttctcgccaagaagcagaagcagaacaggccaattccacagtggatcagaatgaagactggcaacaagatcaggtataactccaagaggagacactggaggaggaccaagctgggcttgtaaatgcacaggtcttcagatctccagcatcttccacctgctgggccctgatctggagaggaagccatactatctggaacagcagtctttttgtacagatactctggttatgctcgtgtttgacaataaaaagatttgtgataaaat
>contig04212|---NA---
acacacacactgatacacacataactcacacactgacacacactcacacactgatacacacataactcacacacacaccacacacacacacacataactcacacactgatacacacacacacactgatagacacatactctcacacacacacacacacacacacacacacacacacacacacacacacacacacac
>contig00277|---NA---
agacagacgcacacacgtagacacagacacacacacacagacgtagacagacagacacacacacagacgtagacacagacagacacacacacacagacgtagacacagacagacacacacacagacgtagacacagacagacacacacacagacttggacacagacagacagacaggcagacgcagacgcagacacagacacagacagacgcagacgcagacacagacagacgcagacacagacagacgcagacacagacagacgcagacacagacagacgcagacacacagacacagacgtagacacagacgtagacacagacacagacgtagacacagacagacgcagacacacacacacagacgtagacacagacacagacgtagacacagacgta…
>contig00869|nucleoside diphosphate kinase a
agaagatgaacgggaagtggtgtggtccagagtggccaggaagagatttatattcccccttctaatgctaatggtttgtggatggtaaactggtcctagacctgtgcctgggggcaacttgtagcctttagctcctcagtagagccagctgctggagcagctagtgtaactgcacagctcctcaggtttgaaccacagattgatctctgtgttagcactctctactgagtcactgccatggatgatgttcctgcccacttggatgcagaagtctcctcggatggtgccgggtttggagtcagcagggttggtctctccgagcatcactcggcctgtcttcaccacattgaacccttcccacaccatagccaccactgggcctgaggtcatgtagctgac…
>contig00879|beta-2-glycoprotein 1 precursor
tcccccggagacgcggttttgctgtcgtgtaaacgaggatatacacccacctcaggctctcgcacaatcatctgcactgctagcggacactggaccaagtctagactcaagtgctcaacaaagagttgctctttcccagaaacattagaccacggagacatggagcttgtggacattgtctaccagagtacacaaataatcaaaaacaagatatcatgaatgtcaggacaaatcagtaatccaaatgcaatctacgcatatatagggctacaccaaaaatatatactaagaatatgtatagcagtagacattagtgagctatgccaccatccagtatataaatacaggcagtgtgtataaacagtgtaacaaaaaatgcaatatatcccacatattcca…
>contig00945|---NA---
cgtgtgaccacatctacaaacgcatttgtcagatggatgccatccggctagactgaatcacaggacttaaactaagccatgaatttcccaattatctagatctaccgtccaagcattcatgagtaatggcaatgttttcttaaatagcttctcctttttatgtctttcaagcgatttgagatgttttagtgcaatgaaaagcgctataaaagtgaaatgattattcttactggaaacatcagaactggaaactaaactaggttataggtcagatttactcaactacactgccaagtgtgcttattactttgtatttttcagaaaccatgaaacaaaacgggacagaaaaggttaagagaagggctaagatatagaaggacaagaggagataaagatagt…
>contig01041|cytochrome c oxidase polypeptide mitochondrial precursor
ggacaggctgaaggacaaacagacacaaaggtgcagaaagagaaagggacaaaagactgaccaacaaaattaaaggaatggcgtctcctgcatcgatggcgacccgcaggctatttgctgctgcatcacacgcaggccatgagggaggatcagctaggacctggaagatcctgtcgtttgtgttggccctacctggtgtggccgtctgcatcgccaacgcctacatgaagatgcagcagcactcccatgaaccccctgagtttgtggcctactcacaccttcgcatccgcaccaagaaatggccctggggtgacggcaaccactctctcttccacaaccctcatgaaaatgctcttcctgagggttatgagggcccccgccactaaggaaacctcctaa…
>contig01131|ribonuclease uk114
tggacacgatggctgctgttcagaaactctttccttatactcctagagcacctataaggcaggggatttacagccaggcggtggtggtggatcggacgatgtacatctccggccagctggggctggacgtggcctcagggaagctggtggagggaggggtacaggctcaggccagacaggctctggtcaatatgggagagatcctgaaagcagctggatgtggttatgacaatgtcgtcaagacaaccgtgctgttggcagacatgaatgactttgtcaatgtcaacgatgtttataagacatttttcaacaaaaacttccctgccagagctgcctaccaggttgttgccctccccagaggtggcctggtggagatcgaggctgtggctgttctgggac…
>contig01861|nadh dehydrogenase subunit 4
aacaggtaattaaggaaaacaatagtgtgctgcaaatcagttatggcattattattgctgtggcattgctatcaccattgttttccttaattacctgttgtacaagcttttttttttttttttttttttttttttagaaacatcagcctcatataagttcaggttttaggatcaggaggataattgggatgaggtgtaaggtgataagtaggtgttcgcgggtgtgagtcggttcaagagcaatgatgtgggagggtaaggggcctcgttgggttattaagaagagatagagggagtagcttgctgtaattagtgtgcctagccctgtgagaagaagggttcaatgtgatcagttgaatatagaagtaataattattagttctcctatcagattgggca…
>contig01909|60s ribosomal protein l14
gtcgcggccgaggttgccatcatggtgttcaagcgctacgttgagattggccgtgttgcttacatctctttcgggccccacgcaggcagcctggtggccatcgtcgatgtcatcgaccaaaacagagcattggtggatggtccctgcacaggggtgaagagacagtcaatgcctttcaagtgcatgcagctcactgactacgtcattaaagtcccacacagcgctcgtcagaagtttgtgagacgtgcctgggagaaggcccaagtcactgagaagtgggcagaaagcaactgggccaagaagatcgaagccaggcaaaagagggcacagatgtccgactttgatcgcttcaaggtgatgaaggccaaaaagatgaggaacaaggtcatcaagcatgag…
>contig03969|60s ribosomal protein l22
cacagtgatcttgctcttgctcctctcaatagacaccacaccgccacccaggttgccagctttcccgttcaccttgatgcgctcctgaaggaactgctcaaagttggcagcatccatgatgccatcttcaacagggtgggtgcagtccagagtgaacttcaggacctgcttcttcttcttgccacccttggagcctttgttgctctgtttcttcacaggagccatggcgaaga
>contig00042|---NA---
gattctccccaaacccaaacgtcacttctgacatccagctacatcccaataatctctccttactcctgtagtgtgcactcgtccatacggttaaaagcattggattggtgtaagcatgagctagaggaaaatctatgatgaagtgaacaagtgcacagagaaaggagagattatagagatgcaatcagtattcccatcctcaagtctggcactgggatgtttcctctcccactgttcctttctaatcttggtagtagagacagtggagttcttattaaaggtagagtcagcaaaatgacgatgcacgagcagcaacgcagatattgtgatgagcaagatgcaagactttgctctcacagtcacacacagtatctgcgcatgtgcacgggtttgcttcac…
>contig00085|high mobility group protein b2
tggctggataatagaatatagcagccatgccgggtaaagatcctaataagccgaaaggaaagacttcttcctatgcgttctttgttgcgacgtgccgggaagaacacaagaaaaaacacccaggaacttcagtgaacttttccgagttctcaaagaaatgctcagagaggtggaggaccatgtctgcaaaagagaaggtgaagtttgaggacatggccaagggtgacaaagtccgttatgacaaggacatgaagggttatgtgccccccaagggatccaaggcagcaggaaagagaaagaaggaccccaatgcccccaagaggccaccttctgcatttttcgtgttctgtgctgaacaccgtggaagaatcaaggctgataacccaggcatgggcattg…
>contig01455|beta-2-glycoprotein 1 precursor
tcttcttctctctctcgtgtctctctctctctctctctctctctctctctctcttcctctctctcccttcctccctctctcactgagtgtgccgtcgatgcactgacttgctactggaatcccacacttcagctccttgttcagacagtagaacacaacaggctccccgtgaaggactctattaggtttcagatccccaatccagatcttcttggcgttgtagaagatgcgacctctgttgatgttaactttacagggggctctacaaacgggcaaagtggaccagttgcctgtattctgacactgtatttcctcagagccgtccagaacgtagtgttcctgacactggtacgtgtgtgtgtgtgtgtgagcaagagtttcaagtgagctacacccttg…
>contig02625|---NA---
cttcgctgtagagacacatctccacaagatgagagcaaagtggaggaagaagcgtatgcgcaggctgaagcgtaaaaggcgaaagatgaggcagaggtccaagtagactggcccattcccctactgctgtgattgtttttccccacccactccaagccccctgtttgaagccagcggtccatgatttgcaaagagctgaaccatggttgtctgaagccggtctcattggtgtgaaggacggatcccgcatacccagccctctactctgccaatggcacctggctgttgactactgctagaatctctcctgttgttggactctggccttttaccacctgcacagctgatttgttgtgaagaccataataaatatttggtttactaactaacaaaaaaaaa…
>contig02680|fibrinogen gamma chain precursor
gtgtgtgtgtgttgtctgtgtgtgtgtgtgtttatgtgtgagctggaaacaggctgcgtcccagtaaaactctcctaatttcctttccttcatgcctaaactacgtgaagccactgaaggctaaggagcagttccttgtctactgcgagatcgacagcttcggccgcggctttaccgtcctgcagcggagacgtgatggcaaggtggacttcaacaaggactggatccagtataaggagggcttcggctacctgagcccagatgacaccaccgagttctggctgggcaatgagaagatgcacctgctctccacccagtccaccatcccatacgtgttgaggatcgagctcaccgactggcagggcaacaagaagcatgccgactacgccatgttcaaag…
>contig02986|sec14-like protein 3 isoform 2
tatgttcaggacaatatggtcaaggtccagtatgacaacagtgtgaccatcagccgaggctccgccttcacactggagtatgacatcaccacccccagcagcatcctcaggtggcagtttgccagtgatggggcagacataggctttggggttttcatgcggacgcaggaggggggtggggctcagaaggtgggggatatgctgcaggtggtgcctagtgaacgctacaactcacacatggtcccagaggaccgctcactcacctgccctgagcctggaacttatgtgctgcgttttgacaacacctacagcgtgctgcagtcgaagaagatcagctacactgtcaatgttctactgccagacggacagacacagagccct
>contig00063|elongation factor 1-gamma
aaataccccgaggagcttaccatgaccttcatgagctgcaacctcatcatggggatgttccagcgacttgacaaactacgcaagaatggctttgccagcgtgattctgttcggcgggaacaacgacagtagcatttctggaatctggatcttcagaggacaggacttggctttcactttgtctgatgactggcagattgattacgagtcttacgcctggcgcaaactggaccccgacagcaacgaaaccaagaccatggtcaaggagtattttgcttgggagggagagttcaaacacgtgggcaaaccctttaaccagggcaagtgcttcaagtgagcagcgtggaggatgatggcaccatgacccctatacgtccgccgctatacatcaacaccttaa…
>contig03233|---NA---
agtacatatcaacacattttgtttgaaatatgaacattacagtgccttcagaaagtattcacaccacttgactttttccacagccggaatttaaaatgaattaaatgtattaaaaaaattcactggcctacacacaacaccccataatgtcaaagtggaatcatgcttttagacatttttacaaaagtaataagtattcaacccctttgttatggcaagcctaaataagttcaggaataaacatttgcttaacaagtcagataataagttacatggactcactatgtgtgcaataatagtgtttaacatgatttttgaatgactacctcatctctgtaccc
>contig03547|60s ribosomal protein l10a
gtcgcgtgtgagcaataacgtcaaaatgagcaaggtatccagggatatgctctatgaggtggtcaaggaggtccaggcgggatctctggccaagccacgcaagttcacggaatccgtagaactccagatcagcttgaagaactacgatccccagaaggacaagcgtttctctggcaccgtcagactgaagaccacccccaggcccaagttctctgtgtgcatcctgggagaccagcagcattgtgacgaggcaaaggctgcggagctgccacacatggacattgaggccctcaagaag
>contig00414|---NA---
aacttgataaaaatatgttttattattttgtgtaaatgactactgatgaaccaacatggaaatgcaatactttgttgtgttccacttcccttgtctttactattcaagatgtaaagagagaagtgtatcaataaagtctattataaactgggtggttcgagccctgaatgctgattggctgacgagtatgacaaaacatttatttgaactgctctaattacattggtaaccagtttataatagcaataaggcacttctggggtttgtggtatatggccaatatatccaggcactctgcgttgcatcgtgtttaagaacagcccttagccgtggtatattggccatataccacaccccccttattgcttaattataccatacagcattaataatttttaa…
>contig00451|cytochrome p450 1a1
gagatccacctgtccgtggacaagttcctgcagcaagtggctctggccctggcggagaagtaccttgtggcttacccagagatccaggaaagactgcatcaggaactgacggaaaaggtgggattgaatcgcactccccgtctctcagacaaaaccaacttaccactgctggaagccttcatcctggagatcttccggcactcttccttcctgccgttcaccatcccacactgcacagtcaaggatacatccctcaatggctacttcattcccaaggacacctgtgtcttcatcaaccagtggcaggtcaaccatgacccggagctgtggaaggagccttctttattcaaccctgaccgtttcctgagtgctgatggcacagaactcaacaagctggag…
>contig01298|novel protein
ttttttttgttacacagcattttgctaccctgttccctactcaacaagccccaggggacccaagcaggcatgttttatggttgtgtttgacagacagggacctgggctgtgaggagtcaaggcgaggtcactgggggttagacagggtgtccgtagttcctgtcacagcgggggtagcagtgggggttcagccagtgttccaggttggtctcctgggccctctgattcagaacttgcatgtggagcaagtgctccctcattggctcatcggggtggccgggcttctgcctcttggtccgcagaagttgcttagcatagctctccttgatgattgggtttgcatctgctgtgtagatgatcaagaggaccagacagagggaaaatgccacacacttcttc…
>contig03142|---NA---
actttaaaaaaacaggaacagtaggaacatttctgtctaatggcactcctgactcaactttatagtgtgtaatgtagtttaatgttggtatgtgatgactggacattcaaacaaaacatgtttttttctttaccataagttacttggtcttggatacattttgtgaaaaacagtgataaaccacacaacaatgtttattgctcataattccccaagcctctttattgattggttctcctctctcctttgtctccctcaaacccacatcattgagtgcattctacctgccccccttgtcttcctcttccctccctccttggggagaaacttccccatgactgcccggatccagtcga
>contig03753|40s ribosomal protein s25
ccctctgatctttaacctctcggacacaactgctggtgtgatgagcttgtagttgggcacttccttgttcaacttttcatatgtggccttgtcgaagaggaccaggttgttgagcttatccctcacctttcccttggaccacttcttcttcttggctttccctccggatttgttggctggatccttgtcctttttagacttcccggaatccttccccttccccttggcgtctttaggaggcatgatgtcccaccgtcaagatgtc
>contig03922|---NA---
tgtggggtgatgaaggatggagaaactgagttcctgaaagcaaactgaaggagattagaggtcataaggaagaatacatcctaacacatcctaacacacaacacaaacacacagcacagatcactgtctgggttagccgtctgacagactacctatatcattcaatacagaacagaacacaacgcaataaaatgatggattaagctaaaaaaaaaaaaaaaaaaaaaagacttgtaca
>contig03975|apolipoprotein a-i precursor
gtaccgcaagaagctggagcccctgatcaaggagcacatcgaactgcgccgcaccgagatggatgccttcagggccaagattgagcccgttgtggaggagatgcgcgccaaggtggccgtcaatgtggaggagaccaagaccaagctcatgcccattgtggagattgtccgtgccaagctgaccgagcgtctggaggagctgaggaccctggcagccccctacgctgaggagt
>contig04118|complement factor h precursor
tcacaaatgcccagggtgttgccacatgcacaagtgatggctcctggactccagacccactctgtgaagagataacatgtgacaagccagatatcctaaatgctgtgattaaagaccctaaaacaagatacaaaatcaatgatccgctcacttatgagtgtaagatgaattatgaactattggacagtaatgccagacctactgctacc
>contig00739|60s ribosomal protein l9
taaataaaaaaaaaaaaaaaaaaaaaaaagacttgtcaaaaactgagcacaacgctccgagagtccatcaagaccctgtgtggtagtctctccatctgttccgttcagaccagctgtgcctttgtccaccttaatgccgaccacgatgcccttgtccttagatgacctgggggaagaggacgcccttgtccgacagtacgcccatttccccatcaacgttgtgatgcaggagagtggcgctctggtggagatcaggaacttcctgggggagaaatacatccgtcgcgtccgcatgagacagggtgtgtcctgtgcagtgtcagcagcccagaaggatgagttgattctggaggggaacgatattgagctggtgtctaactctgccgctctcatccagca…
>contig01270|poly a binding cytoplasmic 1 b
gaagtggcaaattaattatttattttaaagaacttttaataacaaggactagcttaatcttctctagacctggcagattgtgtattcattttttgtaaagaaatactttattaattttgcgatgttttcagagttttccgtttttcccccccccttacgtttacattttttccaacattttcttcggtgaagcaagttaaagatgaccgtctcgggtttttagctggggactccagcagggttggtgggcttctgggcggactccttggcctggtgagcctgcagcacggcaacagcttcatccaccttggagcggagagactcgggagactccagcatgtggagcagctcagagttatctatctccaacagcatgccagtgatctttccagccaggct…
>contig01531|transmembrane 4 l6 family member 1
atccatgttactggacagcagggatgctgtgccaaccgctgcgggatgttcctctccattgcctttgctgcggtcggggttgctggcgccctctacagtttcatagtggcaatgcttggcctgattaacgggccctactgtagagtgctgctgctctggatgactcccttcaaagacagagaggacagttacctgaacaaccgtaatctgtggaacttgtgcacagagcctaaaaacgtggtggagtttaacattgggctgtttgccatcctgctggcgacaagctctctgcagctggtgctctgttgcacccagatgatcaacgggctctttggatgcctctgtggaacctgcaccaacaaaggggttatttaatggaaggaagactcttattctact…
>contig01738|novel protein vertbrate ormiminotransferase cyclodeaminase (zgc:63647)
ctttttttttnttttttttttttttttttttagttgatcaagcatttatttatgtgaacccagtttattttgtaaagtgttatgagaattgatggttttgaaagcctggtttgaggcttaggcaggcggtgggtgatgctttagtaatgtggtaacttcttcactcttttctctctgcagcatccaggactgcattaacactctccctggcctcagtaagcagagctgatgctctctgttgagtagtcactttgaaggactcatctgcgatatccttgaggttaatcacaacattgtagtaggctccaaacactgctgtttccagggctttagctgctacctggaggtcagacttgcaggccacgtttccgtagagcaccatttcctttagacaaggcc…
>contig00032|serine--pyruvate mitochondrial precursor
atacccacatgcttcttactgttgctcctacagactgtgatgtccagctgtttgctcccagcggggtcattgagaatccaacgatgacctcagcgttgggcagtcacacctgtcgagtcctcatcaacgccccaccctcagtgaagattaggatccgggctctgagcatgggccctgtggtcaacagcacagcagcccagtccaccttcattatggtcagggaggagggagattgttctcccttgcttttcagtatattcatcaatgcaaactagttgagtatacattaaaccatgaatcttgacatgtatgccattgtagataacattatgcctctaataccatctccattagatacgagatgtagacgtcttgaagaccaacgtgttcaagggccaa…
>contig00078|---NA---
taattgtagaaacaggaacgtggtttgtatcaatatactgttagtgcttgagccccaacgctcaggtgtgtgtatatcactcagcatattacctacagttaagttaaacaaaacattcaggaactccttttaaatacctcaggcacttccagtagcatgagcatagcacagagacagtttggaaggccacatctcatgataattaaaaatataattcctctcaaaattaaaggtccaatgcagctgtttttatcgcaatatcaaataatttctgggtaacaattaagtactgagcgattaaccaaaatgttttttatttttattttttttaaacaacttattgaacgacgtcggttaaattatttgaattccatttagttcagtttttttctgtgagct…
>contig00977|mitochondrial atp h+ transporting f1 complex beta subunit
catgcaggagagaatcaccaccaccaagaagggttccatcacctctgtgcaggccatctatgtgccggctgacgatttgactgatcccgcccctgccaccaccttcgctcacttggacgccaccactgtgctgtcccgtgcaatcgctgagctgggtatctaccctgctgtggatcccctggattccacctcccgtatcatggaccccaacattgtcggcgctgagcactatgatgttgctcgtggcgtgcagaagatcctccaggactacaagtccctgcaggatatcattgccatcctgggtatggatgagttgtctgaggaggacaagctgattgtctctcgcgcccgcaagatccagcgtttcctgtcccagcccttccaggtggcggaggtatt…
>contig02983|---NA---
cctacatcatcgtgttttactgctcctcttgccttgaccacagctcatatactgtatcagctcgctttaaagaggatcaatctataaaacatacacataaacccatggtggggttttaaagagcattgttttttagttccacgtttgggtataattttttgctacagaattttttgaggcaaaaatgttacaacctacatgataaagtgcctgttctcgtacttttgagttattgttcaggtggtcacagacagagttgaatggatgtatcctcccaattctaagctagatatttttattccactgaataaatcagtcaaatgtggacacaacacactgaagctatgtttgtatcccaccaacatgtgattgattgtttga
>contig03285|---NA---
ggtacatacagacgtaattagaagcaaatgacctcaaggcaagcaacaatgtaggaaaacaatgggtccagattacgtgtgtgatttatggtgatacgcaataagataaattaaaattgagttcagaacatcaaagcaaccttatttcttaaagcaccttatatacaagatgtcgcaaggttgcttcaaacgaaatttcacagaattccagagttcagacttgatagactttgttttgctcttagtgacgataattgcatgcagcagacctaacattaccattacccccaagctgtttccctaacagcgccaacggcccttcccttttccaaa
>contig04654|---NA---
aagcttttttttttttttttttttttttgcacactaacacgtatctttatttttcatttgtatcatgatgtttttaccatttctattcaaccaatacaattaatcagacaacagaacattcacatttgacacaaagtaag
>contig04872|beta-microseminoprotein precursor
taaacaattcacttccccacagagccgaaaatagggcatgaaattgagggatcactcttcttaaccaccttgaattcacatgccttttggtcccactccttcatgcaatcatcaggaaaatc
>contig00030|novel protein vertebrate complement factor properdin
ccaccacctacatgtggaagcagctgcgaaggtccaagtgaagaggaggaacactgtgtggttgatcgcgtctgtccaacccatggtggttggtcaaactgggagagttggcagccatgctcaggcacttgtgcaagggaggatttacccagacctacacagcggcgctgcagatcatgctccaatccaccaccgtcctcagtgccccctggtgatgaatgccctgggttagggagcgaaactaggacctgtgatgagcttccttcatgtcctgtgaatggtaactgggggccgtggggcccccccagctcctgctccgttacctgtggggtgggggttaatgaaatgctcagacagtgtgacaacccagccgctaaacatggaggtctgccctgctct…
>contig00166|---NA---
tcatacgattctgattatgtatgtatgcaacacaaaatagcagtaaaatctttcaaataatctgaatagatttcaccccagggaaaccacccagacaggagacatatctgatatggagaggttaaaaatggttttgatcagataatcagttaggcaacagcctggctttgatgacatgaactcaaggttattactcagttgtgtgagcaaacatttagctattgccacattgtcaggcaaccagaaagtccatcataaacacaggtcaatgagcatgtgctccaaagcacgatgaagtctgcattttccaaaatcaaatgtttcttagcgctgacgcaaatgatatgcatccattcaagcaaagaaaatctctgtctatatgtttgttttctgttttct…
>contig00171|glucokinase
gtgagctgacgcctcactctgacatcaccttcatccagtcagaggaagggagtggccggggagcagcacttatctctgcagtagcctgtaagatggcagcgtgcattctgacacagtgagagggtcgtaacagcctcccacctatagggggtgatgcaggtgaaccaggctgaactgaacccctacagtaaatgactcctctggagaatctcaattggtgttgctcaactcgcatcctctcctccatcctcgcctcgcctccttttgaaaaaggtcaacggtaatcgaggagtggaggggaggaaacatggaaacaaatgcatttgtatgaaatgagtctctccttcttcactagcgcgtcatcatacaaatttcgtttacaggggtgtaaagtagtaa…
>contig02534|40s ribosomal protein s11
acttacattgacaagaaatgccccttcactgggaatgtctccatccgcggtcgtatcctctccggcgtggtgaccaagatgaagatgcagaggaccatcgtcatcagacgtgactacctgcattacatccgcaaatacaaccgctttgagaagaggcacaagaacatgtctgtccatctctcacctgccttcagagacgtctccgtcggagacattgttaccgtcggagagtgccgacccctcagcaagacagtgaggttcaacgtcctcaaggtcacaaaggccgctggagccaagaagcagttccagaagttctaatctaggatgtgcaggagatgagaccaattgacaggaaggctttctaggctgacctgctctgaagtatctgaaataaagaaa…
>contig03850|60s ribosomal protein l19
gtaccacagcctctaccttaaggtgaagggtaatgtgttcaagaacaagcgtatcctcatggagcacatccacaagctgaaggcagacaaggcccgcaagaagcttctgtgtgaccaggctgaggcccgtcgttccaagacaaaggaggcccgtaagcgcagagaggagcgcctggcagcaaagaaagaggagatcatcaagaccctgtcaaaggaggaggagaccaccaagaagtaaacagcttcttgtccc
>contig04868|t-cell receptor beta chain ana 11
gacacacagacactcagacactcagacacacagacactcagacactcagacacacaaacactcagacacacagacactcagacactcagacacacagacacacagacactcagacactcaga
>contig00883|tc1-like transposase
gtacagcgtcatgcgaaggtgtctcatttcaaactaagtattactggacactacatgaagtgttaataaataggttattaacgttctgctgatttatgaaggttctctcatgatccacaggttactgtagggtgtgagaggtattaaatgggttgatggacctgcaaagcttgcgtttatgtgtcagaaccaagatgatttggagtagtccaacctgagactactgcaccaggtattcctcttctgttcccatgctggagaccagggctcgattacaacatgttacaatggtgcagatattttgtggctgatctttcagcagggtagtgggtgaatgtgtcaaagacttgacagggcccagcactgtgcggtatggctcgttattgttgtttgcatgtt…
>contig02011|nadh dehydrogenase 1 alpha subcomplex subunit 4
aaaaagcttgtacaaaaacaaattgggagaagtaaaccctcacaatgctgagcacagttagccggcaacttaaaagccacccagcactggtccccctcttcatcttcatcggtggtgggacggttatgtctggggcgtatctcttgcgcctggcaatgggaccccatgtcagttggaatcgtaatggcaaccccgagccatggaacaagacggaacccacacatcagcacaagttttactcggtgaacatggactacagcaagctgaagaaagagggtcctgacttctaaactcttctgctggaccaaaggcttgaggaaagaaatgacttattctaacactgacgtcccttacacctgtaacttgaaaccagtggatgcaaagaggctaaaccgcaca…
>contig00051|ankyrin repeat and socs box protein 9-like
cgtgaggaaactgcttcagcttggtgctagtgtgaacaggagtaaggatggggactctcctctgcacgcggcagcccgcctgtccaaccctgagctggtgtctgttctcctggagcacggggctgactgcaactgcagagacacacagggcaagcagcccctggacctggcccctcccaacagccccgttgagaaactactgggccacagaggaggtagctagacccgtaatggctctatctgatacacaagattttggacagaagattctgtggtgctttgaactgctgttgtatacattgagtttaaatccatcatggatgtgtttgtgaaaggattcttggttcttgcatgatttattaatagatttgcatagtatttacattgtgcttgtgttat…
>contig00875|---NA---
attgttagactgaaaacactggcgtagttcagtcacttttgatggtgagatgtgtgaaaaaggggtttctttcctgctatttgtgtctcagtagttacaaatgcatacacagaatgtgtttccctctcttttccgatgttatagtgtgcagaaaatgaaaaccatccacaaagctgtgaagctgaactggctattttaatattttaaggttttgttgtctatggaagtctgtgcaaatgtgttttagccatgggatatttattgtcaaaatgtctgattttacattggagtgttagctatggacaattatcttgaacagagatcgatgtcattctgttttgcttatttcccttattaccttacacccgacctaggcttgtgaacatggacattggaagt…
>contig01795|ependymin precursor
ttgttggcgtgagtgtgtgtgacatttggaagcatgaggaccttcgtgttgttgatgtgccttgcagtgggctgcctggctcaggcacctcatccgtgcaggtctccccctcttctgactggagccatgtcagtggcaaatgagaaggttaatgcatatgcaaaatacgactatgatgcgttaggcgagcgtatccgcttcaaggagatgggatcttatgagaacaagacattcggcctggatgcccttctgctcttcagagagggcgtcatgtatacgattaaccacaagaaccgcacatgtaagaaggagaggctgaagaaggaggacttccaccccatggagatccctgcagatgctactctgctggggcaggtgatcctagggagctcctctggt…
>contig02041|fibrinogen beta partial
ggtactgggcgtggaccttgttgccagaccaatcctccatctccatgaggacctcagtaggtccctgcttggtcagctgactgatgcggtcgttacccagccagtacgggtcacccctggatgggaccgggcctacatgtaactaaatcagatcattatctcttaacagcaccctgcaatgttttgtgggctgtattactaaaacaattcaacgttttagtatactatcactgttctggaagttcttcttgcacactgtttttggatgtttgggtataaattggctaacagtttttgtaacactttttaagaataactttcattaattattatgtagcctaattattggttagacagttatcattcataccttgaaatgaatgtaatgctgtaataata…
>contig02891|beta-2-glycoprotein 1 precursor
ggtttttgaacggaccgtctacattttttcaccgtccactgccgaaagaacggacacagtctctctcaacccccagaagatgaacccaaccttggctttgctgctgctctgccagcttgccttctatacgtcagtgacatgcaagaaagtatgtggccgtccgcccgtgaccgacggtatggatacactgggcctaaagcgggtgtatgagattggagaagaggtgaccctggcgtgtgagcgtggatacacacctgggaacggcaagactgccaggatcacctgctctgcctcgggagagtggaccaaactggaccttgtgtgttctccaaagatgtgtcctctccccaagcctatgcaaaagccagggatgattgacgtgccattcaaga
>contig04184|transferrin
atgctgtgataacacgcccagagacccgtggagacgttgtgtccatccttctggagctgcaggccaagttcggctcaagcggcagcgattcctcatttagaatgttccagtcatctgttgaaaagaacttgctcttcaaggattccacaaagtgtctccaggagatcccaaaaggcaccaaataccaggatttccttggg
>contig01312|apolipoprotein c-i precursor
ggcttactactgcttggggaaggtctcgtcgatcttggccttcatcttgtccaactgctcagtgaaccaggtcctggttttggtgacgaactcgctgtctccaatcttttcaacttggcagattttccagatgagctccaaacataaattaggggtgagggctagcactcctaaaaacatgtccctatctaatctcattcccttgcgccccctctctaccaatcttcatcgccggtggccctaaacagccacgaacgacatccctcccaccataagaaattagtggctcaaatgggtaacaagacaacattttcaacaaaacaccagttcctccagtgttcacttgtgctctcggccaataaaccatagatgagtggaaaaataaacacaaaacaacat…
>contig02941|60s ribosomal protein l32
gttgctgactccctacctaaaattacacaggcgggtcaggtcaccatggcagctctccgacctcttaccaagccgaagattgtcaagaagagggttaagaagttcattcgccatcagtctgacagatatgtcaagatcacgaaaagctggcgtaagcccaggggtattgacaacagagtccgcaggcggtttaagggtcagatgctgatgcccaacatcggttatggtagcaacaagaagaccaagcacatgctgccctctggcttcaggaagttcctggtgcacaacatcaaggagcttgaggtcctcatgatgagcaacaagacccatgctgctgagattgcccacaacgtgtcttccaagaacaggaagctgattgtggagag
>contig04577|isoform cra_a
gacacacagacactcagacacacagacactcagacactcagacacacagacacacagacacacagacactcagacactcagacactcagacacacagacactcagacactcagacacacagacacacaggttggatagacacacagacactcaga
>contig04656|---NA---
aaaaagggatcggtggcagctagtaggccggtgacgatgaccgccgagcgccacccgaacagggagaggagtcaccctcggcaggagtcgtgacaatctgttctgtcatgttctgtcctgttctgttgtcagtcagaacaagaca
>contig00222|ogdh protein
acctttcctgtgcagaagactatgcgtttcaccccggctggattctgggtcacggggccactgtctgggatcaggcgctggaattctgtgcctggcaacatctcgtcaaagttggaccttgcatcagggtggcgcagcagggatttgggggtgaaaacaatgagaggcttcctgaagggcgccagaatctgccgcctcagcacgtggaagaagttgccagggttggagcagttgaccacaatccagttgcagtcatggagctggcgaatggcaaagtcgtctgtgatgctctggtggggaggagggtgagaggaaagggtaaaggaccagtcactgtttcatccactctttcccaaggaaatcctggaatttggtgccttttgggatctcctggagaca…
>contig04242|---NA---
gtgtgtgtcgtgtgtgtgtgtgtgtgtcgtcggtgtgtgtgtgtgtgtgtgtgtgtgtgtgtctgtgtgtgtgtgtgtgtgtgtgtgtcgtcgtgtgtgtagtgtgtgtgtgtgtgtgtgtgtgtgtgtgtgtgtgtgtgtgtgtgtgtgtcaagtgtgtgtgtgtactcctcacactccctcttggagtag
>contig04855|---NA---
atctatcctccaatcttctctcgctttatcagagtcatccctcagagctggaagtcctccatcacgctcaggatagaactgctgggctgtgactttgaatgagggacacacacacacacacac
>contig00113|ribosomal protein l35a
gtacaagcgtggcctgaggaaccagcgggagcacactgccctgctcaaggtggagggagtttacacaagggaggaggttgacttctacttgggcaagcgctgtgcttatgtctacaaggctaagaagaacacagtgacacctggtggcaagcccaacaagacgcgggtaatctggggcaaagtcatgcgtgctcacggcaacagtggaatggtgcgggccaagttcagcagtaacctccccgcaaaggccatgggacacagagtcagagtgatgctgtacgtcttaaactaacagtgcacatccagtcacaacactaaatcaggttagtgcaacatgtggcttctgagttgtctacaaagtggaggttagaaaaaggacaatgcttcattagtgtcaat…
>contig00438|y chain e2~ubiquitin-hect
tgtgtgtgtgtgtgttgtgtgtgtgtgtgtgtgtcgctgtgtgtgtgtgttgtcggtgtgtgtgtgttgttgttgctgctgctgttgttgttgttgttgttgttgttgtacttgagaactgcgagtttgaccttcttcctcttgtgcttgttcttcttaggagtggtgtaggacttcttcttcctcttcttggcacccccacgcagtctcagcaccaagtgcagtgtggactccttctgaatgttgtagtcagacagtgtgcgtccatcctccagctgcttaccagcgaagatcaacctctgctgatcaggagggataccttctttgtcttgaatcttagccttgacattttcaatggtatctgaaggctcaacctcgagggttatagtcttccccgtg…
>contig01188|novel protein vertebrate complement component 3
ctgataaagaaacctcctcccaatgacctgagtctccaggtggacctgagcatccagggccgcagagaccagcgcttccacttcgaccccaggaccgcctacgtggcacgctcctccagggctcctatagaccagggattcagagtggaggccaaagggaagggacaaggtatactagaggtggtgacctactacaacgagctccctgaggtgcatgagaagagcagctgcaagaactttgatttggacgtgaccatcgcagaatctagtgaaaagcctccaccagatgcagagaagtcctacaggatcactattaacatcagggcactgggaccaagggaggtcaggatggttgttctggacatcagtctccctactgggttcgtcccagagaatgaa…
>contig01566|ovary-specific c1q-like factor
taagctccatacagcagaagcagacctgaaagagcagagagctatggtggataaactgaataaagagagagaagagcaacccaaggtagccttctcagcagccttgctgtcatctgaaagtaaacaccatgggcccatcgacgcagagactaacctcattttcggaaaagtcctcaccaacattggcagtgcatacaacccaatcacaggtgtcttcacagcgccagtgagaggggtctactacttcagattttctggaaatggctttgcaggccatgacatgggtctgagcatattcaaggatggccaaaggatgatgtctgtgtatgaataccaatccagtggagaacagaatgaccatgcgtccaatggagtcacactgcagttggagaagggaga…
>contig01625|pyruvate liver and rbc
tatgacagctccagcacagcatttgaaggaggattctacagcccctatagcagtgacctcagtagggtcattggacagaggggtcagacgacgaagctcttcaaacaactgctgttggaagatggccgcctccgcctccctgcagatcgagtgcatcatggtcacagactcgacagggaacagtcctttagccgtctccccagagagcatcacacagtcggctccatccaacactgcgttagctacgtcactgccctccgcacgcgtaggcctggggtgggctaccatgctctccaacatctgtgtagcacagataacaggcttgccagcggagttgcaacgtccgatcatcatcttctgagcgatgaagactttctctgcagggatctctatgcccag…
>contig03458|acyl- -binding protein
actccttcctggcatcctcttggctctttcctttctccttctcccaggcgtcccacttggctttcccagtgaaatcaagcattccaggacgagcggtgttgacatcgcccactttggcctgtttgaacagagcataaaccctgagcatctctgcatctgctggcttggccttcagctgcttcacctcctctgcagccttatcaaagtctgcctcagacatgattttcaattccttttgaaagtcacagtcacagaacacagtcacagaacactgctggcgtccacagcccagacaccatccaggatgagag
>contig04987|---NA---
caggttggatagacacacagacactcagacacacagacacacaggttggatagacacacagacactcagacacacaggttggatagacactcagacacacagacactcag
>contig01500|syndecan binding protein
tatcaccatgcacaaagacagctcgggtcacgttgggttcatcttcaagtcgggcaacatcacttcgctggtcaaggatggttcggccgctcgcaatggccttctgaccgaccactacatctgtgagatcaacggccagaatgttatcggcctcaaggacgctcagatcaaggacatcctgaccacctcccctacagccatgaccatcaccatcatgcccaagttcatctacgaacacatgatcaagagaatgtccagcggtctcctgcgatcagccatggaccactctgtgccagaggtgtgaggaccagaacgtgaccacgttctcctgctggatgcctacaatgtccagagttcccattgggcccctaaatgtccaatggggttctttctctttct…
>contig02145|glutathione s-transferase a
gtacatgtaaagcaacttgtgtttcccgtggttacaacatatacaggaagtgacgattaacatccttaagataacgtgatgtgtgttcctgtgtgtctcagaactccttgagagcgtctcctccctgagggttctccagccagtgtgggggccaggtagctttaacgctaggtctgtccttcatcatgtcgtagtatgctcccagtttggggtaacgctccgtagacagcccaaagcggaaggcgtaggcaatcacagggaagacaataacgtcagccaatgagaaggcttttcctgccaggtaagaaccaacctccatcttctgaaagtatccttcccacagtttgatctccgtggccagggtctccttgttcctcttgatagcagagtcatgtctct…
>contig02824|---NA---
aaccttttcagatcgtctactgctaaacactgattctgctccatcacctaaaacctactgatatagccactgacagtgtgtggtagcatgaactgcattcgtcagtgatgcagtcgcatcatctcattgtattttcttacaatttagaaactttggtttacatctacccacatataagcaaagcagtttccacaaaactgaaattagcttgttagtaattttttgtcagtcccaccatattgcagcatcagtgtagtgtaatgtccaatagtcaatactttctctcttctctctctgaatcatctggtccctccacctctcaattcctgatcctgtcctccagagccttcagctctccctccacctgatgggggaggtcggctcccacctgctgtgtaa…
>contig00901|electron transfer flavoprotein subunit mitochondrial precursor
aaaggttgcacaggaaatcagcaaagtcctgggtgtgaagacagttttgattgctcaaaatgatgcttacaaaggctctctgccagaagcgttgactccacttatcctggcaacccagaagcagttcaacttcacccatatctgtgctggagcatctgcctttgggaaaaacctgctgcccagactggctgccaagttggatgttgctcctatttcagacatcattgagatcaaatcccctgacacctttgtcagaaccatctatgctggaaatgctctcagcactgtcaagtctaatgacaatgtcaaggttttcactgtcagagggacatcctttgagcccgcagaggtggagggaggcagtgctacatcagaggaagttgctgcgtccactcccgc…
>contig00976|loc555483 protein
ggtacggagtctaagaactgactgactgggtcgaccgctggcagtgtagaaccatgacctctgtggtcagcccacacctcgtccctgtgagatgccttaaatttcagtagtatgccctttgctacaacacctggggcaaatgcatatgtaaaatactttgtaattctagaggtgtgcttggtttagcggagtagcttgtggggtgattttagttggtactactaccagaagactgacctcccaggccagttcaactactttagtgaccgtcatcagatattgaaggacatcaccgtggtggagagcaattacactgaatatggtctggtggtgaaatacaagaagattgtgaaagaattctcccaggtgtctctttatggtcgctcaccaacactgaga…
>contig00554|integral membrane protein 2b
ctacctgccccagtcttacctggtccatgaggagatgatggtgactgagcgcctggaggatgtggaacaactgggatacttcattaacaacctctgccagggcaaagacacctacaagctggagcgcagagacaggatcctgggtatgcagaagcgcgaagctctcaactgccacaagatccgtcactttgagaacaagtttgtcgtggagaccttgatctgtgagccctagtgatgttgttgtggccgtgggaaaagtggcacatcgtctctatacaacttcgcttcattttactgggagcacagttggagatttgtaattgtagttttctctgttttaaatgtttccatttgttattttacttcaggtagttttgtgtgcgtgagaattgtaatgtg…
>contig02458|60s ribosomal protein l40
gagcactgcgagcttgaccttcttcctcttgtgcttgttctttttgggagtggtgtaggacttcttcttcctcttcttggcacccccacgcagtctcagcaccaaatgcagagtggactccttctgaatgttgtagtcggacagtgtgcgtccatcctccagctgcttaccagcgaagatcaacctctgctgatcgggagggataccttctttgtcttggattttggccttgacattttcaatggtgtctgaaggctcaacctcgagggttatagtcttccccgtgagggttttgacgaaaatctgcatcttggcgatcaatccaccaccggtctcctactaatggcacagtagtttctttccagagagcagcagatccttgctgtccttggtgcagag…
>contig04175|---NA---
cataatgttcattaaagaggctaagatctacgttctcctattggtgttcattagcgtctttgtggagaaagggcagtcagaattatcaagagaaaatgtgaaaaaaattattgaagacgtaatatacacaaggttcaagcataaagacttgcagaatattatgatggcaaagaacaaagacaaaagccaaaaacagcccat
>contig00135|tumor rejection antigen 1
tgtgttcaggctctgccggagttcgatggaaagcgcttccagaacgtggccaaggagggcatcaagtttgacgagagtgacaaggccaaggagacacgggaggccctggagaaggagtatgaacctctcaccacctggatgaaggacagcgccctcaaggataagattgagaaggccatcctgtcccagaggctgaccaagtccccctgtgctcttgtagccagccagtacggcatttaagcagttgtaatgggttgaaaaattagacactagaaaaagagacacgcttttgatattttttaaaccaaaagttaagctgtctaattaatgtcgcatttatctccgacaagcagtagctgtagttctactatcaatccaatagatggcgctgttacgctg…
>contig03723|beta-microseminoprotein precursor
ttccctacaagaactccagtagaattacattacaatccagtctacattcgtgtgaatcatgaggtccttggccctagctttaatcctgtgtgcgctactgccactgttccatgcttattgctacaggaaagctatgacttctgacccgggcagaacccattgtcgtgacgacaaggacaagacatggcatcctgttggttcccgctggaggaacagtgattgcatggactgtgattgtttaacatgctgccaggggtatgcaactcccaat
>contig04542|---NA---
agagagagagagagagagagagagagagagagagagagagagagagagagagagagagagagagagagagagagagagagagagagagagagagagagagagagagagagagagagagagagagagagagagagagagagagagagagagagagagaga
>contig01616|60s ribosomal protein l27
accttcacaaatgccttgatcttggacctcttggcaaccttcttcttgcccatggttgtggtcactttgcgggggtagcggtcaatgcctgagaccagtgcgtggctataagggcggtctgaggtgccatcatcaatgttcttgacgataacagctttacgcccagcgtagcgcccagcaaggaccatcaccaccttcccaggtttcatgaacttgcccatcttggtgctattctgttgccaccgctagcaggaaaggaagttgaggagatgtaccagagccagacaaggagctggtggagaagtatgaggccatgaagtctgtgttctacaagaggctgatgaacgcctacagcaaggtgcaggctgctgtggggcctatgactgagagcctgggcga…
>contig00005|glutathione peroxidase 1
gtacatgcaagcgtgttagctgaatggaatacaacatgtatatggtaagtattttataaatgtcattatgtgcaatgtcttcccttccccaacaaattaatacactctatatgttttctactacgccatggtattcagagtcagaaccaccctgattataaaaaaaaaagaaaaaaagcttaaaagcattaatcatctccttctacatttcctctgaatacaagtacataatttactggtcagtttctaacagaatatattccaagtgtgcaaactcatctccatacactctataggttacaatgagttatgacaggacctactaacatgaataattattttaggattgtattaacagtggactaattagcaaaatacaaaaaaaaatgtatgaactct…
>contig00043|40s ribosomal protein s2
cccactaactgaatgcagtaattttgtgttcaaaagtaaacccaagttttgaaagtgaaaggagtgtttctatagaccagtgctgacttccttccacagcctcatgcttattgcttatctaccggtggacttaaccactgaaagacaagaatatctgtccatcagttcatggtctttcttgtaaaggacttatgtgttgtgtgatatctgtacctcggccgcgaccacgctgtcgagcggccgcccgggtcatacaaaagtctttaggaggatgccgggacagctgcggccgtcctctgcacagacaccctggtgtgggtcttggccaggtgatcagtgaactcctggtaaggagacttggtgaagactgtctccttccacagatcaggggtcaggtag…
>contig00546|---NA---
tcaccaatcccagccccaaatgaactacagaaagggagggaaagggagggagagtgtgaataacatctgaggagatttaagaaagatttttgtctctcatgctttaacaagtggcaaaacatatctgtatctgactttgcggttcgcagttgtggcattcaagtgtcgaccattttgtctacatgtgtttttatatcaactgtatacctaaaagcagaggtgtgtgtgtgtctgtgtgtgtttgtagttagcttcaaattgtacaacaccagccaaactttgccatctcttaatgtaaggataaggtgggggagttaggcgaacagtagacttgtatggttaatacaatcacacccaaaataatctgtggtcaaaacagcaacactcatcacatcagcc…
>contig01230|60s ribosomal protein l12
ggtttttccgtgcctggaagaagactcgagatgccaggaagactgtggagcaaggcaatctttgctgggtacatgagatgcacaggaggagaagttggcgccacctcagcgctggccccaaagattggacccctgggtctgtctcctaagaaggttggtgacgatatcgccaaggccaccggagattggaagggcctgaggataactgtcaagctgaccattgtgaacaggcaggcagcgatcgaggtggtgccctctgcttcagcgttgatcatcaaggccctgaaggagccccctcgtgacaggaagaaggtgaagaacatcaagcacagcggcagtgtgacctttgacgagattgtgacagtcgcccgcacgatgaggccccgctccattgccagg…
>contig01508|atp synthase lipid-binding mitochondrial precursor
aaccgtggtggcagcactccaaccatagacgacaacatgttctgtacgcctgtgcaaagttcgtctccacgccggctctggtccgtgctggctcccgggctctttacagacccctgtctgcctctatgctgtccaggcctgaggtcaatacagagagaaacgtagccctcatgccacagagccccttcacccaggtagctctcagaggcttccagaccagtgctgtgagcagggacattgataccgctgccaaattcattggtgctggagccgccacagtcggagtggctgggtctggtgctggaattggaacagtgttcggcagtctcatcattggatatgccaggaacccatcattgaagcagcagctcttctcctacgctatcctgggatttgccc…
>contig03606|hemoglobin subunit alpha
ccactcattccccccacgaggtcgtccatcagtccgacagcattaccaattgcacccatgatgacgcctccatgcttcttgactggggcagagccggggctcaggtcagcccagtgggagaagtaggtcttagtctgggggtaagcagtcagcatccttcccaaagcctcagcgccgagaacatctgcctttccactaatcttgccccagaaggccttgaccacagatttgtcctttgctgtcagactcattttgttcctttttgattgacctgtattaaatctacaaga
>contig00922|---NA---
gacacaccgagagacacaggaagtgacctttagctgaggtcctacgaggtccgtatcctgctgattttcttttctacctgataattaactgcacccgcctggtagtcccaggtctaaatcagcccctgactttagaggggaacaatgaaaacaagcgtatgttcatactgtatgtgagagccaacagagagaagcacacagtttcccccaatgtgtcaatcataatctcatctaaatctctgaaacactaaaggaaacgtataatgacttcaatagggcttttaaaagacactacagaggaacaaatggtgcatgacgcaagagaaaaagagagaaaggatgttgttgtttgagttgtttcaaacctgaaacttatgtcttatttttattttaaagttg…
>contig02161|---NA---
gtacacagctggaagtaacagtaagagaaagagctttgtcttttatattaaaactatatagtgattccttttcacatgaattcatttataatatggctttatacatagcctaaaaattacaataaatattaaaaacaaaatcatcaaaatcacattaatttcctcgagttttaattaatccttcacaagtggtcaaaaaaggcacaaataaaatgcagaaatcgtcataaattattatcccggaagcatgcaccacaaagcgatccattaatgcggaacattacggacccttcacttggatggtttaagaactgaccacagcatcactgtcacatgtatgggtaaatctacagtagcacagcaaggcagagttaactcagggcagagccaccttggccc…
>contig00536|---NA---
agtatccagtgtatctgtgttgtagagtggttgtgtttatgttatgtatccagtgtgtctgtgttgtaaagtgctttgttcttatgctagacagaagatgaagtggtgtggtgttctcatggtggccttgctgcagtctttgtgctgctcaggcttgcccctgtacaggtgaatacatcacaaggctacaaagactcaggagcagagggtgaagaagggcagaaacacccgcatttatgtagataaaaatgaaacccctcaggatggtttttaacaatatgcaggtaaagcatctgaggtatttcaagtcctttacttattgtttcactaactcagaactgaaacattttggaagactgttttatacactattcccctactaggtccttaaaggtgcaa…
>contig02204|complement component c8 gamma chain precursor
gcagaggtgtgtgtgtgtctgtgtgtgtttgtagttagcctcaaattagtaccacggccctcccatctgttgtatgtcaatgttctgagctgggagggtttcgtcaatggggttcaccttgggcttcttggggagtctcctctggggtcgtggtcggctctttgctcccccaatcgcctccgccaacccccatagacacacacacaccaccattagcatggtaacacactgccacaccctggtcatcttagcactgtccccaaaacactcccaacaccgctctctgcttcttccttctgctgtgtctgtcccacaaggtggttatcacgatgctagtgtaatctgattggttctgcctggatccttgctaaatgattatgtctagtgtaataccagaac…
>contig03104|c1 inhibitor
caaactgctactcctcaatgctgtgtatttcaatggtcaatggaagatgaaatttgatgaaaaatcaaagaagtcttcatttttgaaactgaatggtgatactgtgaaggtgcctgtcctctacagtgccaaatacaaattggctatgcaatacgtcccggcagtgaaggcacaggtggcgatgttccctctctctggtgaaagtagcctgttcatcctgctcccgcccactgccaagctctctgatctgcaattggtggaggggaagatgacggacaaggcagtgagtcagatggtggagcagatgaatcaggtgtctccccagggcaccgaggtcactctgcccaaaatcaaactggac
>contig03937|---NA---
aaacattctgtatggcatcaggtcaaacattctgtatggcatcaggtcaaacattctgtatggcatcaggtcaaacattctgtatggcatcaggtcatccaaatcaccacgtgaaatttacacttcacattaagagtcaaataaaaagcatagcagagtgaaaagatgtctgcttacaaagcgatgaaacaggacgatattctacaccattagcatgatatactgtagcttccatgt
>contig04899|---NA---
gtacccctaatgcatccatagtattactatctttcttttatctggtggaaatgggtttctgagtcctactcaaaccaagcatgagactgagaccaggattcaatcccagcactttgtcag
>contig00639|coagulation factor x
acttgccctcacgggcgcacccttcaccccagctcaccacgcccgtcacgaaccaagtctccccgtaacgggtgacgtggggtccgccgctgtccccctggcacgcgtccttcttctccttatcgtagccggcgcagaacatgcggttggagatcttgtgctggctggactgaaggcaggtggcccgtggtacattgggttttattcaaaacatccttcaggtcaaccagtgcaaatgatacaacaaccctccattaggagggggaggctgaggttttatttggtctatgagagggttggtccctcagtttagtgatccaaacaaatcttggttcactgtaagactcgtgggatgcgtcgtaataatttaaacaggcttcctcccctctctcaagcatc…
>contig00066|---NA---
tctgaacccaaagtcaccattttactgtcatctgtatgcttagaatttcaacctcatctccgatggaatgcagaaaacaatgaatacaattataaactaaacttaaactctatcatatttaatatagtttatatatatgtgctgtgttttaaacccattcctccctcttacactagtgtttgcctagattgaatcaggataaaagttacatcaagccatgatgtgactattgtgttttcttcaaagcgttgccttaatagatgttgctacctatatgtttaacttgttcctttcgttatggaattgtattgtagtccatgtatgccttaattaggaaatgcaggggccaaatcggcaacttctgttgtagagatgtgtctcgctttgaaagccatttaa…
>contig00303|plasminogen precursor
tggctccttgcaggatatacccctcatggcaggtgtagttgatggtactcccagcgcgtctctgggtctgtagtaaagcaccagggcatcttctcatggtctgggttcctgcagtagttcagttccaggcctttgcatgggtagttgtctggagttctgttgtgctgttggggtgtctgagttgcccagacctgacaggctttcccagatgctgtcactccgatggttcccctgtaggcactgccgtcgcctgtggcacaggtgagctcctccaccaccctgggaggctcagaggtgcagcgagggatagagcagaagtcccagcgtttggaggggctggtggtgaaacaccagggtctggggtctccgtctgggttcctacagtaattttcctccagg…
>contig00737|---NA---
aaactcctctctgttcagtttatccataaggtttggtcttaacaagcatagtgcgtgacatcgaacaagaggacaaagccatcgagattattttttagttttcttacattgacacatgacaaaatccttaagttggcatttggtggtgggggaaggaagtggttatgatctttctctctgaaatctgataatgaaactactcatatcctggcagagttaccaatagcataagatgagaaaaaccaagagcagctgcaaattaaagacaatgttttaacatgtttaagatgattcaatgtttttagttcaagacgagtgactagatcttcagactgcggtgcaacacagtccctttgtactaggactgattctatgttcatatgcactagggattacaac…
>contig01152|beta-ureidopropionase
atggatgatattgcactatggtatttataccagccataattatgtattatttaatttatattttaacataagatattttcccaatctataaatgggtgggaagacaatgtattcctggttgtgtatttgttatgagcatgttatgtgttaaaatggctaacttaaattaaaaacaaataaaaaaaatcaaattacatactgtaatcaataaaataatttgaacaaataatttggtttagttcatggctgacttggtctgttcatactcttgatggcactagacatgtctgcctcaacagtgacttcatctcctcattgagatacggtctacagtgcagcatgtctccatgtagaggtcccttcaggacacatggatcttctactccttgataatgttgg…
>contig00119|elongation factor 1- oocyte form
gtaaaaaaaaaaacctgtgggccgtgtggagactggaaccctgaaggctggtatgatcgtcaccttcgcccccgctaacgtcaccactgaagtcaagtctgtggagatgcaccacgagaccctggaatcggctatgcccggtgacaacgtcggcttcaacgtcaagaacgtgtccgtcaaggatatccgtcgtggcaacgtggccggagacagcaagaacgaccctccaatggaggctggcactttcactgctcaagtcatcatcctgaaccaccctggccagatctcccagggctatgcccctgtgctggattgccatactgctcacatcgcctgcaagttcagcgagctcaaagagaagatcgaccgtcggtctggcaagaagcttgaagatgcccc…
>contig00971|---NA---
aaagctttctaaatttttacatttttttttttttaatttgcttcaaggaggaactgtcattttacaaatgatttaaaaacctgataacacacaatcgcataatggacatagcaaggggacatcgaaaaataaacataacagatatgacttacatgttacctttattattgtaccactgcaccatattggctgaggagccctgtgaaagatggcagtgttttctttatagatgaatgcacttcgatttactgtaaggcaaggcatgaacagagtatttgctttggcaagataccacgtttttctataaattgtttctgttgctgtgtaaattcttacaagaaacatattatttctacatgagctctcattgttattacagtcaaactaattcgtaacact…
>contig02481|haptoglobin [Oncorhynchus mykiss]
actttgctctgatagatcatgtataatagtttgcttgcttgatggactgtgatgtcgtctttacagaggagacacagctcaacatacaaactgataaacagatatttccatcaaaatgtggtcatccctagcagtgctcctcgcggcctcctgtgtctgtctggcacaggtcaaaatcaaaatcaaaatcaaaatcaaaaacaaattaattgataagatgtcagacaattcagacctgcgcttcaggcgtatggttgggggcaccctggcccctcatgtcccctggcaggccatggtctatttgagtaaaaacgtcatgaacgggggcttcgctggaggagctctaatctctgaccgttgggtcctgaccgctggcaggaacttgtttgtcaggaagag…
>contig02815|transthyretin precursor
gtgtcagtcagtctgtaagtctataggtctgcctgtgttagagccgccaaccagttatcgcaaatggacagttcactgctctgtgtgctgttagccgctgctgtcctactctgtagcgccgccccagtggacaggcacggtgagtcagacactcactgcccattgatggttaagattttggatgcggtgaagggtgttccagcaggcgccgtgacactgagtgtctcccgacgagtcaatgaaatgacctgggcacaggttgctagtggagtgacagacttgacaggggaggtccataatctgatctcagatcaggacttccagtcgggggtgtacagaatggcaggcagtctcagggcaggcagaggtcaataatccagtgtggtgggactgcctgcc…
>contig03450|upf0762 protein c6orf58 homolog precursor
tcaccgtgcctgtgatcaagaccttctctcacccgaactatgacaaagtcacggtggacaacgacatcgccctgctgcgcctggcctctccagtctccttctccgagtacgcagctgccacgtaatctgcagcgttcagccagcttttggcgaatgcaacctctgggctggaatagtagctcatctttgccttgcagctagatgaggcagtacctcttgaagtaggacttattcttcaccactttcacaaaacccattttgcagcctttctgtctccttagccaggagcctggagtcaaagactggggatttc
>contig01147|c4b-binding protein alpha chain precursor
tttggaacccacaatgtaatgtcctttgtcacactgggctgttactctggctccaaactccaccccctctgtgaggtcatacctgccattcatcacttctccaggggagccacaggatctcctccggcaggtagatgtcacatttttccaggtttcaccgagacaggtggtggtcatcgcaaatccgacataaccaacgtcacacttgaaaacgacgttcgaccccgccgggaaagtctcttgggtaatgtagtctcctgacaggctcatgtggctccctcctttgggcttggaacattgcgcttgaatagtttcaacctcaaacgtaaggtaaacgagcaatgtttttaaaagaaaaaaacatgcatccctgcagatctgcataccggtaatacctta…
>contig02480|cd209 antigen-like
ctgactattgaactgtatcttaatgcttgtatcaccttactcataaactcctgcttctcccagctatctaccacaaccaggtcagctccataacttaaacattcttttctggcctctccccagcttctagactcaatggcatcagaaatggcaaagtagtaacatgttgagtttagcagatcccatcctggcaaacataggccacagcttatctcaagcgaagatatttgggactgcagctgcggcttgtccttgcgaaggctctcaatctgcgcctgaaagttatcgttgctggtcgtctgttgctgtaatgctatctctagttggtggaggctagtgagctctctgtgtaactttctctgggcctcctctttagcatgaatcacattgttccggacg…
>contig02954|cytochrome c oxidase subunit i
ctccctccctcctttcttctcctcctggcctcagtctggagttgaagccggcgctggcaccggatgaacagtctacccccctctagcaggtaatcttgcccacgcaggagcttccgttgacttaactattttttccctccatttggctggtatttcttcaattcttggggccattaattttattacaaccattatgaatataaaacccccagctatctctcagtatcaaaccccactttttgtttgagctgtattagtcactgccgtccttttgttactctccctccctgttctagcagcaggcattaccatactacttacagaccgaaatctaaataccactttctttgacccggcaggcggaggagacccaatcttgtc
>contig03986|complement factor h precursor
actgtggggtcaatcccgtctctcctcacctcaggattctggatctttttctcacatcagactgaaaatacaatacaatgcaaagaggatggaaagtggtcatcttctacagattgtgaactgataacctgtggtgatccacgtgaccctcttgtgagttctcccaaccgctggcagcggggtcaattgagaggaactcagcgttacaactgtagaaccggatttaaaa
>contig00050|nucleobindin 2a
gtatggtgcgtgagtcagtgtgagtgagaagggagggagagagggaggggtccggttgagggcgcctttatgcctttatggcctggctgatggtctcgtagaaagccatgagcttttccttggcctgctcggcggcggggcccacctggcccttgaagtcgttggtcaggggccccaccttctcgcgcacctctccaacagccttgaacatctgctccttgtgtacctcttaaactcctcgtgccgatccttgtcatagttttccaggtcactggtagccgatttaataagcttatccaggtcctccacttcgaaggtgtgtgggttcatgtggttcatatactcaaactgcatgagcagcgccttgtggttcatttcatgccctccctcaacgtcttg…
>contig02622|nucleoside diphosphate kinase a
gaaaacttagtacaccttcattgccatcaagcccgatggtgtccagagggggcttgtgggagatatcattaagcgctttgagcagaggggcttcaggcttgtggccatgaagatgatccaggcatctgaggatctcgtcaagcagcactacattgacctgaaggacatgcccttctatggcggcctttgcgcctttatgcactccggtcccgttgttgccatgatctgggaaggcctgaacgttgtgaagaacggtagattgatgctgggagagaccaaccctgctgactccaagcccggcagcatccgcggagacttctgcatcacgcttggcaggaacatcatccatggcagcgactccctcgacagtgccaacaaggagatcgccttgtggttcaa…
>contig03459|transferrin
acgacacacacacacacacacacacacacacacacacacacacacacacacacacgacacacacacacacttagtgaagtcgcagtcattagtctcctggtggatgagacccatgggtatgttccagcctgcggtcctgcccaagccggtgtggcatgacctcttgcccttcagggttttccaggtcagcccagatcccttctttgccaccgccaccgcatagtaggatgacgcctcaccaggggcgctgcacagatctgcatcatactgctccaccatgacagggaccagaccacattttccagcagtg
>contig03612|formiminotransferase cyclodeaminase
ccatgtagcgactgaatgccttggagtctgcatccaccatgaccagcagttcattcatggcctgatggaagggagggatgagtctcctcatgatgctgtccaggctgtcaaactgcctcttcccataggtcatctgacccaccatggctcccagagcagcccccattgcagcgacggcagcagagactgaccctcctcctggagcagcggttctggcccccacgctgcggacaaactgctgcagagacagagacaccagacgcttgtcctcctcagtcctctccaccat
>contig04080|---NA---
gggtggccagttcacaattgcactccatctaacacaaaatgaatgtcaaaatgggaagatggagggaagcaacgttgactttcagaaggttgtggaagacatggcaaatagcgctgtgttcaacagtggtggggtcactgcagctattcctctattcacatatgacaatgatggtgtagcagctcaaaaagaagaggttcattcagaatatcgc
>contig04235|---NA---
ggaggagtaccatttgtagttgtcatcgtcattgattacaatgacatggtcacattactatgacatggtcacctcactctcttcttggctttattttagcactaaaatgaccctgcctgctgtaataagcatgaaagaaatgcattaaagaaacatattgtctaaaaaaaaaaaaaaaaaaaaaaaaagacttg
>contig00232|coagulation factor vii
gattcaggtccgccacgatgctgctgaaaacactttgcgcactttgggccattacaactgtcatttctgccgctgtcttcttgaagaaggatgatgcgcacctggtgcttgacagagccaggcgcgccaacagcggctacttcgaggagatgaaacagggcaacctcgagcgcgagtgtgtggaggaaatttgtaactatgaagaggctcgggaagttttcgaggacgacgcccaaacgaaaacgttttggttgacatacacgggtcaggacccctgcctggtcaacccatgcaaaaacaacggaacttgtgtttacatggatgactcttacacatgtcagtgtctggaaggctatgaaggaaaatactgtcagaaagtatttgaggacaccctgaaat…
>contig00820|coagulation factor vii
ccatctgcctgcctcagcaacacttcgccaagagcgagctggcggccgtccgctttcacacccttagcggctgggggaagcgcaccaacgggggcaacaatccccaacctggcaccccgccagccccctcctcgcccttcctccgcaggctaaccgtgcccatcctgcccaactctgagtgcaccctcaagagcggcttcaacttcacccagaacatgctttgtgccggatacatggaggggaaccaggaggcctgtaggggggatgacgggagccccctggtcacttactacgggaccacctacttcctgatgggcgtggtgggctgggggaagggctgccccaaacagggttactatggcgtctacactactgtagccaactacctggactgggctg…
>contig01175|betaine--homocysteine s-methyltransferase 1
gccagagaggccttcaacgttggcatccgtttcatcggtggctgctgcggcttcgagccctaccacatcagggctgtagctgaggagctggccacagagagaggcttcctgcccgctgcctccgtcaagcacggcagctggggtgctggcttggagatgcacaccaagccctgggtccgcgccagggcccgccgtgactactgggagaagctgaagccagcatccggccgtcccaagtgtccgtccatgtccacccctgacagctggggtgtcaccaaaggccatgccgacctgatgcagcacaaggaggccaccagcatggacgagctcaagcccctgtttgagaaggcaaaggccagccactgagcattcctcctgggctaggagggaggtggagcc…
>contig01604|apolipoprotein b
atgttaacttgactgctataaatacatgctgaaacacttattgagctaagtgtcaattttttccctcccaagcgagcatatgtgtttaacagatggtagtgtttaatacactcagggtttagtctgtgggtatctcactggtggaagggaaagggaaggttgttctcaagccttccactaactttcacgaaagcctcatcagaagcctgctgcagaagaccagtgatggtgagattgagctggttcaccacagacatgctcatctccatgactccaagtttccaatgatcatctggatggcctgctcaagaatggaggcaatggcgctggtcagctgtttgaggagcacaggcagggtggttatctcctcatagtcatgcagcttcaactgggtttcct…
>contig01984|lipocalin precursor
gcaaggctgatggctcttgctggaggatgaccgaactggccaagaagactgacatcccaggccgcttcaccttcaccagccagcgttggaacaatgaaaatgacatgcgtgtggtagctgtccagtatgatgactttgctctgatccacaccatcaagaccaaacacggagtaactgacgtgcacaacaaactcttcagtcgcactccagaggtgagcgcagatctcctgaagaagttcatgcagttctctctggatacaggaatcctctctgggaacattgttatcctgcccaagaacggtgaatgtgccgaggcataaatgttcattcatcccattctccctctgctactcttccactgtcatctgtctccatttcacatcaaacactcttttcctg…
>contig00248|serine--pyruvate mitochondrial precursor
gcttttcagacacagaacaacatgacgatagcgatgagcggctccggacacgcagccatggagtgcgccgtcttcaacacggtagaacccggggagagcgtgctcgtggctgtcaatggaatatggggagagcgcgtggctgaaatcgccgaaagaatgggtgccaatgttcacatcatggtaaaagcaccgggtggagttttcagcaatgaagaaattgaaaaggccctggccaaacacaagcccgttctgttcttcctcacacatggagagtcctctgctggcctcgcccaccccgtcgacggcattggagacctctgccgcaaacacaataccctgtttctagtagatgctgtcgcgtctcttggggcgtcgcctattttcatggaccagcagaat…
>contig02876|cytochrome oxidase subunit i
actgattcccgctattcacgggatataccctccacagtcacacgatgatttttctcaaccaaccacaaagacattggcaccctctatttagtatttggtgcctgagccggaatagtcggcaccgccctaagtctcttgattcgagcagaactcagccagcctggcgcccttctgggagatgaccaaatttataacgtaattgttacagcccatgccttcgtcataattttctttatagtcataccgattatgatcggcggctttggaaactgattaattcctcttataatcggggcccccgacatagcattcccccgaatgaataacataagtttttgacttctccctccctcctttcttctcctcctggcctcatctggagttgaagccggcg
>contig04482|---NA---
acacacacactgatacacacataactcacacactgatacacactgatacacacacactgatacacactcacacactgatacacactcacacacacactgatacacactcacacactgatacacacatgactcacacacactcacacactgatacacacataactc
>contig04978|---NA---
agttgttcttcagaaagtattcactctttttccacattttgttgtgttacaaagtggtgttaaaatgcatttcattgtcacttttttgtcagcgatctacacaaaatact
>contig00136|PREDICTED: hypothetical protein LOC100149918 [Danio rerio]
aaaagtcatggagtgtagtttcagtagctacagtagctggtgttaagattcagtcgaaccatcaggtgatgtgacaaaggactggctatctcctggcttcactcagtttctgtagcttggtcaactgttggctctgactctcaatgctctgtttttggaactgtgtccatgttagcaggccctccagaacactggagtgttttaacgccctatcctttaattcttgaatgctgttgggggggtagttctgaaggaatgtctccaggttgatcaccttggtcctaagctctccctcttcctgctccacccgggccaccttgccctcggcctcctcagcctctgactgcagctcagccatctggccctgtatctgttctagcacctgtctcatctgtcttt…
>contig01462|complement c5
cacgtttctgttctaaattagacgtgtccagttggatgctgcttttctgacttcacacacacacgcgcagatatatacacacagagataaacacacacttaaagaagttgttaggatggctttctagaagtattcttaaaatgtagatgacaatatgctaatgaatgaattaaatggttttcagtcattagcatattgtcatctacattttaagaatacttaaagaaagctcagtaaattttagcagtgtgcagttaagtgattttcaccagtgcagaatgatagatatatttaaagtggttttcttttaacttggaattgtacactggtgcaaatccttcttatgcatatgaacacagaattataaatgatttagtattatatgtataggaataccat…
>contig01607|60s ribosomal protein l22
aacacacacacacacacacactacgacaacacacacacacacacacgacaacacacacacacacacacactgacaacacacacacacacacacactggcaaacacacacacacacacacactggtcaaacacacacacacacaccatcatactggccttgacttgtgatcatgacacatacacaaagacacatactgagatgacaattaatataaattctatcaagtatgccagatttaactgaatttgatatgtctcaacataaaaaactacagctcttatcctgatttctaaaaactacatctcccaatatcctggatgttcataatcactacagtttgacatgtacaaaatccagcagacaaagtttaatcctcatcctcttcctcctcctcatcc…
>contig04048|complement c4
tatggagcttggacgcaccatccaaccagttactggctgacgggccttgttgtgaaagtgatgtctctggtggcagaacgtgagaatgcaggcggtggagagaaggggagatgggcacagggtgtgtctgagcagcatatcattgattcagtcagatacctcctggttaaacagaaggaggatggatcattctcggaccctaacccagtcatacacaggg
>contig00010|---NA---
gtgctgggcaacctgcttaagatggtgtgtgacatcaagccagagatccatgtcaattaccgttttgctggttaaaccccctcatcacaaccccttattaaactaaggaaacactgagacactctgattgcactgccatcagttgacacatgcttcattgacacatctactacacccatgcatggtacgttttctagccatgcttcaaactaaagggaagccagtgaaaaaattggcattctcaaaaaggccaaaacaacaacatttaaatatctaatgtcattattgttttctgttggaatattcatcttgttacaccattagaagcctacacacagagaactgttaacacaattatagttttaagcttcaaaactgtaggaggatatacagttggaa…
>contig00093|translocon-associated protein subunit alpha precursor
ctaggtgctggagtctaggacgaggaagaggttccccgtgaaggtggagacgggcactggtgggatgaacggtgtggacataagctggattccccaagagaccctcaacatcatgagcaaggcatctgcatcccctaaagcctctccaaggaaacgcaccaagagagcggtgggagtagatcagtaaactattccatgatgcggtcatcttcatatcaatatccaccaggcccatgttcaaggcccatgacatcacaacagtcaacaccatcaacctctggtcaacctctgggtggacctagttagttatccaagagctttttgctgctgatacataggcatacaccaaatgtctcaatgtcaagggttcttggactgaagacactggtgtcacgaatg…
>contig00757|cathepsin l1 precursor
ttggcagtgttggtgctctgtgtgagtgctgtgtgtgcggctcctaggtttgactctcagttggaggaccattggcacctgtggaaaaactggcacagcaagagctaccatgagagtgaggagggctggaggaggatggtttgggagaaaaacctgaagaagattgagatgcacaacctcgaacacaccatgggaaaacactcctaccgtctgggcatgaaccactttggtgacatgaccaatgaggagttcaggcagacgatgaacggctacaagcagacgactgagaggaagttcaagggctctttgttcatggaacccaactacctgcaggcacctaaagctgttgattggagggagaagggctacgtcactcccgtcaaggaccagggatcatgt…
>contig00071|fetuin-b precursor
atttaaaacaataaaaataaaatagaaaggttctgtctaaaaaaaaaaaaaaaaaaaaaaaaaagacttgtacaaaaacatgttgtaaaattctttacatatgtgaactgagatagcaacaacaacaacaaaaaaggtgaacattgtccagccagggcaaaataggggaagtgttttgagtcatagttctttcagttttcctttgttaccaaagtagctttgtatctcaggaaagtgttaataagctgttattgcagtaacggaagatgtttatcaatcaaattggaaacctatccagtcccaggttagttttcctcttggctggacagttgcttgctgctggtgaggctcttggaggtggtggcacacgagggggaggtagaaccaccactataccca…
>contig03365|40s ribosomal protein s6
tgttgtagagtcagttttacaaaatgaagctgaatatctcgtttcctgccactggctgtcagaagctcattgaagttgatgatgagcgcaagctgcgaaccttttatgagaagcgtatggccacagaggtggctgctgatcccctgggagatgagtggaagggctacatggtgcgcatcagcggaggcaatgacaagcagggcttccccatgaagcagggtgtgctgacccatggcgtgtgcgcttgctgcttgccaagggccattcctgttaccgcccccgtaggacaggagagcgcaaacgcaagtctgtccgtggctgca
>contig04275|plasminogen precursor
cccctggcttcaaggcgttggcacagcccagaccccaggatgtcactccctggaggacaaagctgttctgggcatgacacaccagagggccaccactgtcaccctgacagctgtctgttcccccttcaatgttcccagcacacatctcatggtccttgactctgttgttcaggtaggcaggacgattac
>contig02558|40s ribosomal protein s11
acttacattgacaagaaatgccccttcactggaaatgtctccatccgtggtcgtatcctctccggcgtggtgaccaagatgaagatgcagaggaccatcgtcatcagacgtgactacctgcattacatccgcaaatacaaccgctttgagaagaggcacaagaacatgtcggtccatctctcacctgccttcagagacgtctctgtcggagacattgttaccgtcggagagtgccgacccctcagcaagacagtgaggttcaacgtcctcaaggtcacaaaggccgctggagccaagaagcagttccagaagttctaatctaggatgtgcaggagatgagaccaattgacaggaaggctttctttctaggctgacctgctctgttgtatctgaaataaa…
>contig03061|---NA---
ttgttctcactgtatttgtaatttttattttccactgaaatgattctaaccttgcatttttatgtagcttaaagttggctggtcaacttaacaccagatttaattccatgttaacatattgggggagggaaagagaatgtctgccagggtattgtctttcccctctcgtgtttgttgttttctagtggggagtatttgtaacgtaactgtttctaagtcctcatttgatctctttccctgcagtctgttgaactgaaatcatctaaagcacatattgacactgaagacactgaagggctgggtggcatgtgtcattttctttataaaacctatggctagtttgtgtatgttgacctgcctttcaaactat
>contig05038|---NA---
tgttgtcggtgtgtgtgtgtgttgttgttgctgttgttgttgttgttgttgctgctgttgttgttgttgttgttgttgttgttgttgctgctgctgttgttgtt
>contig00107|---NA---
gggcaggttacttcttggccaaactgaaataatacagacaggtagtatatggaccctgtgaagtataccttttagtttcaatgtcatattcacgtcatatcacagtcatagtaaatacacttctatatgaatcacaacaaatacagagcctacagagcaggtgtagatacagcatcatagacaagcaaggaacggagtggttctgctcctttttttctggacagactgattctagtgctggagataagcccagtcttagttcagtgcagttattcaaatgaaggacagggacagcgcttgaatgggccggagacaatttggctcacgattgttagatactgtttcaaccccccttgtatcccatatagcagccttagaaacctgatgcaaattagtaga…
>contig00177|zgc:171352 protein
tgactctaggaaaggatgtgcccattgggcagacgatcacagtggagaaagccacaaggcatgagaattacaaggagacatccacagctgtttacaatgacatagcggtgctgaagctgaaagccacagacggccgctgtgccagagagagccagtttgtgaaggcagcctgcttgcctgatagcccattctctgatgggactgagtgcaccatctctggatggggcgctactgaggactctgactacggctccaaccacctactggatgcccaggtgctgctgatcagccaggagagctgctcaagcagcaaagtctatggaagcgccatagacaacaccatgttttgtgccggttacctgcagggaggagtggactcctgccagggtgactctggag…
>contig00239|calreticulin precursor
acacgccgacacctccatctacaagtttgacaacattggagtgctgggtctggacctgtggcaggtgaagtctggcaccatctttgacaacttcctgattggtgatgatgtaaaggaggcggaggagtttggaaatgaaacctggggaactacaaaggaaccagaaaagaaaatgaaagatgcacaggaggaggaggagaggaaagcgagagaagaggaggagaagagcaagaaggacactgctgacgatgagggggatgaagatgaagaggaggatgagtcaaaggaagaggaagaggacagcccaacggaagaaggcgaagaggaaattcccatgaaggacaaggatgagttgtaaattaaactgaacagaagatgtttctgtcccgccctatctcc…
>contig00981|---NA---
agaataaaaaatattctgaaacatgcataaaatatggcaaatacattttgttaactttatgacctgaatacaaagtgttatgtttggggcaaatccaacacatcactgagtacagcctttttagatgaatgtattatgggattgtgtttatcagcaggcccctccctcaagcccacctaaccaagcacgcagaccaccagaagccaaaggggaaaagggaagtggaaagtagttttggcttttgtggttttgcttctgtagtcttagttttggttagttgtttcgaggttactgcatttctgcagcactggctctgcacacgtcaccccctgctggcccggcatgggaacacgacgcatcggccttgttcctgcgataggcagcaccactgttgcgtta…
>contig02353|60s ribosomal protein l10a
ctcaacaagaacaagaaaatggtgaagaagctggcaaagaagtatgatgccttcctggcctcggaatcgctgatcaagcagatccctcgtatcctggggcctgggctcaacaaggctggcaaattcccctccctgctcacccacaacgagaacctcaacatcaaggttgatgaggtcaaatccaccatcaagttccagatgaagaaggtgctgtgtctggcagtggctgtggggcacgtgaagatgtccgaggaggagctggtctacaacatccacttggcagttaacttcctggtgtctctgctgaagaagaactggcagaatgtccgtgccctctatgtcaaaagcaccatgggaaagccccagcgcctctactagaggacaaaactgcttttacta…
>contig04094|---NA---
agactgggaaatgatgcacattcacctttgataacaagacaataatactgtcaactttacacaaagttaaaatgttttaatcaaattcagtttggttcaataaaaattcgaaatactttttaaagtaagtaaagtatttaaacaaagtaagtaaagtatttaaacaaagtaagtaaagtatttaaacaaagtaaagtatttaaacaaagtaa
>contig03915|---NA---
tctctctctctctctctctctctctctctctcgtctctctctctctctctctctctctctctctctctctctctctctctcgtctctctctctctctctcgtctctctctctctctctctctctctctctctctctctctctctctctctctctctctctctctctctctctctctctctctctctctctctctctctctctctctctctctctctctctctctctctctctctctc
>contig00035|kng1 protein
gcatttgtggatagtgtgttgctttacaaaacaacagcacccagcacaatttaattcatttagttatttgtttttcgtatcaaatggctaaacagtcaagatgcactttgacaaatttgaaggaatactaaagcaagattgaactgcattgtcaaaaagagaaaataaaagcatggtcattttttatttcaaatcagcaggtgtgcttatgatacaaatgcactatacagcatgcacttattttttccccagcaagtctaaatcacttaagccctcctctaccactggcaaaggtgttgggcttttttcctgtgcaggcctcagggttgttggggggacaaactgcttccagggcttggaggggcagtggaaggggctctcagcagcagtggtgggggc…
>contig00557|nattectin precursor
cagttcatgcaagcactgacaaaggacaccaatggccacctacctgacacctgggttggaggttttgatgcagtcaaggagggcttatggatgtggtcagatgggtccagatttgattacactcactggaacactgatgagcccaataacgctggagaaggagaggactgtctgcagatgaacgctgcaagtgagaagctctggtttgatgtgccctgtgagtggaagtttgtatctatctgttccagaagaatgtaggctaggaaatgacccagccacttcaactcccacctccaggggtcaacagtctacacttcaatactcaaaccaagatctgtcactcactgcagctcaccaacatgacaaataaaacatgtattcacaaaaaagctatccacc…
>contig01123|complement component c3-4
cctgagtgtatgagtaatctccacctttaaacccctgcctgttgagccatctgacgatgggaccagcctcctcaaaggcaccggccttcaccagggccaacagggcataagctgtggcctccaatgtgagaaggcctttgatgtctttgtttttgcctaaaacaagccagtgggtccggtctgtagatgagtatttgaacaggatatccttgttgagcttgccctcgttagccagggcatatgaggtcatggccactgaataggggttggtcaggtattgattccgagattccaggtattgcttagcctttttcatgctgtctggtagctcactgataccattgcaaaatgtgtgtgcttcctgcatggctatgagcacaaatgctgtcagtgtgtcgt…
>contig03304|40s ribosomal protein s6
tcgttgatgccaacctcagcgtgctgaacttggttatcatcaagaaaggtgagaaggacatccctggccttaccgacagcactgtgccccgccgcttgggacccaagagggccagcaagatccgcaaactcttcaacctggccaaggaggatgatgtcaggcagtatgttgtgaggagacccctgactaaagaaggtaagaagcccaggaccaaggctcccaggatccagaggctggtgacaccccgtgtgctgcagcacaagcgccgccgcattgcccttaagaaacagcgcacccagaagaacaaggaagaggcttccgagtactgcc
>contig00076|serine mitochondrial
gacagtgtattatcaaatctccatcatgaacatctagtcaccaaattgttaaattaagacaatgtgttcatttatagttgttaaattaagacaatgtgttaatttataatttaagactgtgcttctaataatgttatccaagtcactacctttgtggtgacagtttaagattagatgacatctctctcagggtttgacgtggagctttcttctgcactacaaccttaaaacatgcagaaaataaacacgcagaaaataaggattttgtgtaaacattcaaaggggttagaagctacagaattaccctcacgttaggtcagaggtcaacagatgacgtcaaaggattaaccaaggtctcccatctgtttgataagtctgcgaggttccgcccgatctgaa…
>contig02119|complement factor b c2b
tactgtgggtgcgggatcacaagcagcacctttgctacctcctttccttcaaaaccaatcttcacagtcactttgtcttggttcactttccccccagatctgatggcagaaaagcagtgagctgcggtcaggatccagttctgggtcacgatggaaccctggcaggtctcagacttagcgctagttgtgatgacattgacatgccacggcctggtataggctgtcttggtgggcccaaactcctcctgattctctgacacgtcttcctgtgccaccccacacatgatcacacttttatcactgatcatgctgttgaacacttctcccagctgtttgtagtccttcagaatgaaaaggtgcttctcatgtctcttcctagaggcaatcagattcagctcg…
>contig02528|serine (or cysteine) proteinase clade c member 1
gtacggcagctctagcacctgcaccttgtcttccgtgaacctgccgtagtggaacttggtttcctggtacatcatggacactgggcacgtcttggacttactcacatagaagtcagccttgaagacattctttttgtcaaatttgcttttccactgacccttgaaatagattgtgttgaccaggaccagcacagtgttagagttcagcgagtccttcggcagggtgttctgaatcctgttctcagtcttgtttgcgatccaatcattgatggtcacccgtgacagttctggcttctccttgaagttgagtggcatgagtttggctccatacaccagctcactgatattctggtaaatctcattgaaggccagagacttttctccaaaaagacggttggc…
>contig01846|---NA---
agcttcctcaggtcagacattttagatatgtcataattgtaggatcctccaccaccaccacggaaagaggattccacatgtacactttatttcaagaaagtaagccaaagcagttggccaattcattgaacaacaaccaaacaaaatgtgaattggacctcagtgtttggttgggactggtttggttggactgagcaggacggagaataaaaaaggtgattttattatttcagaaacctgtaatctagaaatactaccataaccagttcttgtttggttaacagttcaactacaaggcaaacagtagtagtcatttagcttaattcatttaacacttgttttatcaaaggaatgtaaagcacattttcatacaagattgttttgttgttttgtacttca…
>contig02086|ribosomal protein s7
ttcatttagagtgggacccaacatttacattggttttgtttttacatctcaattgaagatggtaataagaaatatgacggacaatgtattgatgtttaacacacaagactttatgctttttttatactgtaccagcgccaaaatcgtgaagcccaatggcgaaaagccggatgagttcgagtctggcatttcccaggctctcctggagctggagatgaactcggacatgaaggctcagctgagggagctgaacatcactgctgcaaaggaaattgaagttggtggtagcaggaaagccatcatcatctttgttcccgtgccccagctgaagtctttccagaagattcaggtgcgactcgtgagggagctggaaaagaagttcagcggaaaacacgtcgt…
>contig00011|tdo2 protein
ttagatctgagaaggagccttgtctgctgaaattggtggagaaatggctggaaagaaccccaggtcttgaagaggatgggtttaacttttgggttaaactggaagccaacatctttgaaggattgagtcttgaaaaaaataaatagagaaaatgcaagactctgaagagaaggaggagatgatggaagagatgacaaaacaaaaagagctatttacttctctgtttgatgtcaaaagacatgagcatcttttgggcaaaggtgagagacggatctcctacaaagctctccaaggagctctgatgatctacttctacagggaggagcccaggttccaggttcccttccaactcctgtccaacctgatggacattgataccctcatgacaaaatggagata…
>contig00285|cytochrome oxidase subunit i
aggtggtacaactgtgagattgccattcctgagctgtgtgagaataacaatggagactgtgatcacttctgccacgtgaagaaggacagtgtgcaatgctcctgtgccgatggctactatctggacacagacgacaagtcctgcctttccaacgaggcctttaagtgtggctttgtggtatccaagaaaacccgcaccatcttcatctaccagcctaacaccactgccaccaacaccactgaaaataccaacatgatggaggaccctaacgtaaccaaacagagagaaatcccatttacatatgaggaggacgttctcgacatggtgaaggagaatccagtcattgccgaggcgagaagcgacaagcgtattgtcgatggggaggagtgtcctccagga…
>contig02103|ribosomal protein l23
cttcccctttgcagcaatgtctaagagaggacgtggtgggtcatctggggcgaagtttcgcatctcgctgggtctcccagtgggtgccgtcatcaactgcgctgacaacacaggtgccaagaacctttacatcatctctgtcaagggcatcaagggacgtctgaaccgtctgcccgctgctggtgtgggtgacatggtcatggccactgtcaagaaaggcaaaccagaactcagaaaaaaggtgcatcctgcagttgtgatacggcagcggaagtcctatcggcgaaaggatggcgtgtttctctactttgaagacaatgcgggggtcatagtgaatgtcaaaggagaaatgaaaggttcggccatcacaggaccggtggccaaggaatgtgcagacct…
>contig03197|---NA---
gtacattcagtttctgaggctccttggttacaaaagcagtaaaaaaaagtttaaaaaatcaactaaacatattgtcacgcctgctcccgctcttcccccgagcgccaggctccccagcacttcacactcctgccatcatcattactcacacctgccttccccacgtcacgcgcatcagcgattactggactcacctagactcaatcacttctgtcattaccttccctatatctgtctggttccccgctctgttccctgcttctgcattgattgtcatatgtccatgtttaaccgtgtgctgacgctgtcctgttacctgtttgttcctgattgagtgttgactccccc
>contig03939|---NA---
ttcttgcctgtccaactccctgaccaagatggctgaccttaaggttcatgtctattgtagtatactaattctatgactggaccaaagatgaatctttaatatgagctgggcaagttagacaccaaaaattatagtaggctgctagaggggaaaactgctggtaggctaggagaaaatcaagtggattaaacaaaatgtaaattttaaacaactgtttacatcagtgtggcctagac
>contig01942|heavy subunit
aaggtttacctcgacaaagtcctgcctgccgaggattgagccctagatagcctccgtcacaacggaccaccccacacgcttgtactcggccatgccgttctggggggcacccatgcggcggaggttggtcacccagtcacccagctcctttatggacttcacctgctcgtccaggtagtgggtctcaatgaagtcacacaggtgtgggtcgttgtgttcagagcagaccttgtgcaggtccagcagggactggttcacaatcttctccagctgcagggcactctcaagggcctccacaccactaccccactcatccttctctggtttcttgacgtcctgcaggaagattctccctcccctctggttctgaactgtcaacagcttctcagcatgctcacg…
>contig02524|ribosomal protein s13
acttccagttgggagcaagaactctcttggtcttgtagtaacgggccaatctgtggattctgctttcagtgagaatcagacggaacttggcatccttgtcctttcggttcctctccagatgcttccttatagcaacagccttcttgatgaggtggtaaagatcctcaggcaggtcaggggccaggcccttggacttgaggatcctcaggatcttgtttccagtgacaaagcgcacctgggcaacaccatgagagtccctaaggatcacaccaatctgagagggagaaagacccttcttggcgagcttgaagatctgctctttgacatcatcagatgttaccttcagccaggtgggcacactgcgtctgtagggaagtgcagactgggacaggcccttgc…
>contig00738|mhc class i antigen
tggaaaaactacctcacccaggagtgcattgagtggctgaagaagtatgtggactatgggaagagcactctgatgaggacagtccccccctcagtgtctctgctccagaagaccccctcctctccagtgacctgccacgcgacaggtttctaccccagtggagtcatggtgtcctggcagaaagcggacaagatcaccatgaagatgtggagcatggagagactctccagaacgatgacggaaccttccagaaaagctcccacctgacagtgacacctgaggagtggaagaacaacaagtatcagtgtgtggttcaagtcacgggtgtcaaggaggacttcatcaaggttctgactgagtctgagatcaagaccaactggaatgaccccaacattgtcc…
>contig01722|proc protein
acgtctcaggccatccttattgttttggcactcatggtcacaaccaccgttggctattgcacaattagtggctgtgctaggttggtcgcagtgttttccctcaaatcctggaatgcagcggcaggcataggactggtagaggtccacacaggtcccattcacacatgggtttgaaatgcactgatttccatctgtataaaccgtccagaattccaacgtggcttccctggctatgaaaatctcccttgcctcctcaaactcacatctctcctccacgcattcccgctccattgatggaggcttcagttcctccaggaaggtgttggcccttttggagcgcagaagcatgtgggcctcaggaccgctggaaaacactgatgtgctgagagcagaagccga…
>contig01960|guanine nucleotide-binding protein subunit beta-2-like 1
ttgcagactcccagggtgttccacagcttgatggtcttgtcccgagagccagacacgatctgccggttgtcggcagagaaagccacactcaggacgtccttggtgtggcccacaaagcgacgggtggtggtgccagtggtgaggtcccacaggcggagcgtcccatcccaggacccagacagggcaaactgtccatctgaggagatgactacatcgctcacaaagtgagagtgtcccttcagggcacgctgggggatgccatagttggtctcatcacgagtcagcttccacataatgatagacttatctcgggatgcagacagaatcatatcgggaaactgaggggtagtcgcgatctgggtgacccaaccattgtgccccttcagggtgccccttact…
>contig02559|---NA---
ttactatagaatgttgtagtatactatagtaaatactacagtatactatagacaaaaatactacagtaatgtctgcaaaaacactgcagtaattactgtacattgtaaccaccataatgtgtcttggtttgagaacaaattccactgcaagggcacaggatgtgacaggcaacaaagatgaaacccattcttctttgcaatttcaaaggaagtcagtgtttaactggtattttcattgatctctctctctttccctcctctcgtagcttttctgtggtgaacaaagtctaatgagaagaatgtttactatgggctgaattctaactagaaatctgtgtgtccatctcagacttttgtgtaaaaatcaagcattgatgtcaatgggcgatttgcacgtaa…
>contig04341|40s ribosomal protein s11
ctcggctggcaaagatggcggacgcacaaacggagagggcttatcagaagcagccaaccatcttccagaacaagaagcgtgttctggttggtgaaggtggcaaggaggccaaggagaagctcccacgctaccacaagagcgttgggctaggcttcaaaactccaagagaggctattgatggc
>contig00160|predicted protein [Nematostella vectensis]
gttagagaaacctgcctgctgtaggaacttgccgtacaggaccttgaactagttacctgttccaagacatggttggaggagatgctgtctgctctgctgttacagcaagacacccgacaaacatctgaaaaactaatttctatgacaacttatgtttgcattatagtgtcggaagacagcaaccctgaagctgaaaatagtttattttccaagattaaaaatgaagtcaaaggtggactcagtaagtcattgtgtggtttataagtaattatttgcatagctgtatgcacaactgttttcatgtgttctgcatcacgctttgtaagttttctctgtaggttatcactgtatgtattctctgtaggttatcactgtaggttatcactgtaggtattctct…
>contig00183|ceruloplasmin
agcgtcgagcagtcagggactctctactataatgaactggaagaatcctacactgccaaaaaactcagagaaatcaagaaggagacgagaactgtaacccctcccccggcagcgctggttaaaccaggcaccacacacacctatgagtgggtggtccctaaggatggtgggccggtggcggacgatgcagactgcattacatacttctactactcagccgtggaccctgtcaaagacaccagctccggccttgttggacccctcctggtctgcaaaaaaaagaccctcaaaaaagggaaacagaaaaacgtgaacaaggagttccacatgctggctacagtgtttgatgagaacctgagctggttcctggatgacaacattaaccagtttaccaaggct…
>contig02690|40s ribosomal protein s20
gggcaggtacaaaacagcttatgcgtcagcaatggtgacctcgacctctacaccaggctcaatgctgatggaggtgatctgcttgacaatctcagagggactgtgcaggtcgataagacgcttgtggatccgcatctggaagcgatcccaggtcttggaaccctctccacagggggtcttcctggttgtgatacgcagagtcttggtgggcatacggactggtcccttcaccttgaggttcttctccttagcgccacggatgaggtctgcacacaccttttccagagacttgacattgcggctagtgagggtgatacggatgcgatggatggcaacctcagcctcaacaggggctttaccagtgtccttgaatgccatttcttatatatatatatattc…
>contig03424|---NA---
acaagagtgcacatccagaaactacagagaagtctgtctgggcattgatgagttcatcaatcagatcacaaccttcggctgccctgtttagtttctcttcttgctttgttaaatttaaaatgttttaatattgcaatccaggttgcatgccctgtcataactcattgtaacctatagagtgtatggagatgagtttgcacacttggaatatattctgttagaaactgaccagtaaattatgtacgtgcaaattatgttttctacaccatgtagaatttttgtggatcagggataatgcattgtcttcgtggtgta
>contig04486|---NA---
gtactggattttgagtgggtgagaaggtttggtgatgtcctaggttttacaaggagttctgtcttaaccatccgcaacaatgggtcgaatacccgcaactctcattttcattatactattttcttctactcttcagatcaccctttgtgaaaatgtatttcttaa
>contig01157|tryptophan -dioxygenase
tctgcagtgaacagaaacgtgtgctcattggggtccagcttgggcacccagtgtcgaggtatcaaaaatgtggccaggttgaagagatccacaaagactttgtagcgatcactgacagtagagcgcaggtagtggtagccagaggagcctccagtgcctgctttgctaccaatcattctgtgcaccatgcacacatggttgtatctccattttgtcatgagggtatcaatgtccatcaggttggacaggagttggaagggaacctggaacctgggctcctccctgtagaagtaaatcatcagagctccttggagagccttgtaggagatccgtctctcacctttgctcaaaagatgctcatgtcttttgatgtcaaacagagaagtgaagagctctttt…
>contig04301|---NA---
aggcttaacaccagtctgtcatgtttttacgctttttagttctaatgtctgttttcatctaatggttaccatggggattatacaacagagcaggatatgtcaactgcatggctcaaatggtgacagtttctgctgaaccagtgcatccagaggtgtaaagctacatggcagctgatagacaaagtg
>contig00018|fructose-bisphosphate aldolase b
taatttgaatagttggcaacgctttaccatagtaacctacactgctgcattctattacccatgttattaccaagcagttccatacaggtattactgtgtagttacataggtaggttgtaggggcgacttaaggcacagtgttaccgaattgtttcatgttcatttgaaatgtttagagatttctgtaggggaaatgaaatgttcctaatttgcctttctttaacatacattgtcttctgatcgcatctctttctggtgtacagtacctgggtccagacagtgaggagctatgccatatccatcaggattggagcgtggggtgtagaaactctggactccacagatcctacagaatgtgtgcttggcagcgtgtgtattgaatgtatatgtggtcagatg…
>contig00600|peroxiredoxin 6
aaaacattagggacacctgctcttccatgatatagaccgaccaggtaaaagctacaatcccttattgatgtcacttcttaaaggggaggagacaggttaaagaatgatttttaagccttgagacatgggttgtgtatgtctgaccctgccaccactggaaggaactttgacgagctgctccgtgccatcgactctctgcagctcaccgctcttaagaaggtggccacacctgtcgactggaagcctggtgagaagtgtatggttattccctctctctccgatgcagaggccgctgaacttttccccaatggcgtcaccaccaaagagctgccttctggaaagaaatacctccgctacacacagccctgagcctcggggggtgccacagtcatcctggac…
>contig00633|hypothetical loc792613
gtacgtagcacacatgaagtgaacacttggaactcaagcctaagcgtgtttaaagtaattagaaaaagtataaaggtgaatacagaataaggaacacagaggctcttctttccagactaaatccagatgtattgtgcaatagcattactttgtcatggcacagaactaacatggcccctttcactaagattttgaagccagaagagtaggggctccactgtggtaactcattgcgttacagtgttctattcttgctgtcttcatatcctctgtaagtgctggtttgtggacacagtggacatacggttttggattcttctcaatctctccagcaaaggttttgtagcagactgaacagtctatcaatggtcggtcattcctgaacttgcattgcatgga…
>contig01314|reticulon 4
tttttttaagttcacttcactttatagaaaataaacagctggacatccatcaggcagcttcacttcagtaccaattaaccctccttcattacaaaaaagacaatgcaattccaatttctgaacactgcatcaagggagagaacagatgaaccagctcatggaacacaattttatttcaaaacgcatcactggtcaggtccaagtgcaagattaaaataatatgccttattttttttctgtcatattcacacaaactagcattttaagccagatagatcagcatgttcaatttagttcatcaaaagttgggaacacttgagctggtgaataatatattttttttaacataacccagggtgtttcagggaacaaggaattatgaactgaaaagagattgaa…
>contig02057|---NA---
tgaagtggtgacacacagacagatggggcagccacacacacctactcccacctcaaatgtttcataaaccaattaagtatcacaatccatttctttcccgccctctctcacaccttcatagagatcatatccagcagcaacaccagcccatctcctcagatatggggaacactattagctttatcttcaacagacctggatagcctttaccatgttgttgtcatctgtaagtcaactacattatattctaatgacagaacattctaaaagtgtttgttgcttagaatgctgattacaattcatatggtttacaattgtcagatcactttgaatttgtctaataatgaagaaccaaatggatacatttcctatctttattataaatgatacaaaaacatg…
>contig00125|complement component c8 gamma chain precursor
gtgtaccggcaccaaaggattgtggacatctggtgaaactgctcgcaccggaagaccaacataatgtctttgggaagtggatcttcatcgagggtttctcggaccatgagatgttcaacgcaatattgagaaagaccaacagctcatggattgaaatccttcccacttcacacaccgagacggtccttttgaaccagggaaacttgattgatggaaaatgtcttggctcctctgtcaacatgaccttttccaaaaacattttgcaaatctcaccaccatggacgaagtgcacatccgatctctctatatctttgggaagaccagcacactgctggaggcagagctgaaacagttccggaagcaagcagaatgcctccagtatcctcagcctgcacagta…
>contig00089|invariant chain-like protein 14-1
tttaaaaggttgtaacagagagactgctacaggatgtctgagtcacagagacagcccctcatcggagcttccagcgagcaaaccgcaattcatgtaggaactacagcagaagggtccaacaagagggctttcaagatagctggtttcaccctgttggcctgcctgctcattgctggtcaggctctgacggcctactttgtcctgggccagaagaacgacattaaagacctgcaggaagagagccactccctgaagaaggagctgagtcaagggcacgctgctgctgtccccatgaagctgcatgtgcccatgaacaccatgccattgctgatcgatgagtctgctgatgaggggacatctacccaagggccaaaggaaggttctgccacccagtgtcag…
>contig00098|novel protein vertebrate complement factor properdin
ggggtcagtggcagccctgctcagtgacttgtaataagggcgtaagaaacagagtgaggacctgcaccgaaccccaacctagatgtggaggcagctgtgacggtccaagtgaagagaaggaaccctgcgtggttgatcgcatctgtccaactcatggtggttggtctaactgggacggctggcagccatgctcaggcacttgtgggggagagaatttacccaaacctacacagcggcgcaacagatcatgcaacaacccaccaccgtcctcagtgccccctggtgatgaatgccctgggttagggagcaacactaggacctgtgatgagcttcctttctgtcctgtgaatggtaactgggggccgtggggcccccccagctcctgctccgttacctgtg…
>contig01825|---NA---
catgatgataactaataccattgattttgataccaaaaaagtgaactgttttccaaacagaaagcctcacataactttcatgatcggccatgatttctgcatgagcactttatcggcttactgtatatttatgagattctgcaacaggttgtcctcctaatgccattttctagttttgtcactcagtcactgcatgtgaaacaatgataaagtgatagttagcaggttattttctttagcccttgctgtgtgaatgaatgtgtggtctgtgatataacagcaaaattatgaacaaaatggaggaatttctgtatactgtaactggatatagataccagcattttgattgaatatcaattccagtagattctattgtctgttttaaattgcattatattt…
>contig04475|protein ambp precursor
aacttgttactgacctggcaatagtcctttttattatccagacagagaccagagtttgagtggaagacccagatcttgggctgtccagtgcagggccgagcatccacgggcagtctacaggcagcctcgttacgacagctctggagacactccctctcagtc
>contig01802|microsomal glutathione s-transferase 3
gcaacagtcctttatcctccactctgtgcaggtcttcagacttccccataatcatgtatgttttgtcctgttttagacccagaacatctctacagtaggatagtcccatgaagtcacgattcttcccctccactccctcgtcagtacagcgatgacccagaaaccggaaatatcttcaattgcatccagcgggcccatcagaacaccctggagatctaccctgccttcctcttctgtctcaccatcggtggcctgcatagtcctcgcctagtcagtggtcttggaatgacatgggttataagcagggagatctacgcatacggatactccactggagatcctaagaaaaggatgcgcggggcgttcgggaacattgctctgctgggcatgatgctgatc…
>contig02323|choriogenin l
tcaaaatcaatggggaaggcgattgtggttgccttcaggtgacaggtaatgaagatcatgtcaagtgtagcgggaaaatctgaagcagtcttaataggtagctttgttttctgcggctgaattgggttactccccctctggccctggaacctgaaagcctccacctggaaatacagcttgtagtctgcggaacgaggcatgaactgggagtgggaacctgtcactttggcatcgatcagacacccatgattctcaatgaaggagtatctgggattggcgtttatgttgggttccaaggtggccacacagctgtccacaaagatacgcagggggacgtggaagtactagcctctcctgttctgacatccggtcgggaaaggacagacgcagagaggggtc…
>contig03429|complement c3-like
atcgtatatgtgaataatgagagatcctttatcagaaagctccttgtccagttggtagaagtcaatcaacttgtccttgcgagacaacaactcattaagacttgtatagtcaggcacaaaacctgaaggaagagatacatccagaatggccatcttgatggaggtcccttcaagaggcctaacacatatggtcagtttgtagacaccgacaacaccctctggagcctttgcttcattgatcttttctattgaatggctcatgttaaatcctttgcaaactgacttctctttcacaagcatggtgtagtacatct
>contig04543|---NA---
agccaaggaggaggagaagaaagaggagaagaaggaggagtcagaggagggttccgatgacgacatgggcttcggtcttttcgactaaaccagtttttgtaacaaataaaatcgaagaaactggcaaaaaaaaaaaaaaaaaaaaaaaaaagctta
>contig04484|---NA---
gttaaaataactggtctgagaacagtaacctctgaaccaaccagttactgttaatgttaaaataactggtctgagaacagtaacctctgaacctaccagttactgttaatgttaaaataactggtctgagaacagtaacctctgaacctaccagttactgttaat
>contig00358|c type lectin receptor b
ctgcatgcagtttgatgactgcgactgcccaatggccattgaggagcaggtgaccgtcatctacgctggtgtcagaggtcacttggacaagttggacccatccaagatcaccaggtttgagaaggccttccttgggcacatcctcagccaacaccaggacctgctcaccacaatcaggactgatggcatgatctcaccgacagctgatgccaaactgaaggagattgtgttgaccttcctctccagctttgagtaatgagtgaaactgctcctggtccttcagtgtgcttgctaccggtctctgcccccattgtcctaatattatatgtgaactactgaagaccagaacctccatgcacaattgtctctgctgctcggccagtccatcttgtcattact…
>contig03865|transferrin
atggcttggatgcattcaaaagagccgtccttccgcacacatgaaaactccgccaccttggctgcgaggtcgtggcatttccgcagctcttgctccgactttacgcaccatttaacaattccctcagctggggcagcatacgccgtagctaggcaccccagcagcgctgagaggagaagcagtttcatgttctcgaagtctccaagtcaacaattcccggacagatcccagtgaattaaatgacagtct
>contig01429|60s ribosomal protein l7a
cttgaagaaaaacaatcttcgcgactggctgcgtgttgtggccaacaccaaggagagctacgagctgcgctacttccagatcaaccaggatgaggaggaggaggaagatgaggattaaacctcctgtctgctggattttgtacaggccggagaccaagcaggagaagaagcagaggctgctggcccgcgctgagcagaaggctgctggaaagggagataccccaaccaagaggcctcctgttctccgtgcaggtgtgaacacagtcaccactctagtggaaagcaagaaggcccagctggtggtcattgcccacgatgtggatcctattgagttagtcgtgttcctgcctgctctgtgtcgtaagatgggtgtcccttactgcattgtcaagggcaagg…
>contig03670|lipocalin precursor
tcattttcctcctcacacacaccccggagagtcgagctgtcacacacaccgatctgtaaccatgaggctgagcataatgggagttctgctgtgcactacgctggtcgcatgtgtcgacgtcatgcctcagaaagacttcaacctggagaagatggctggtaagtggtgggccgtgggctttgccaccaacgcccagtggtttgtgaaacgtaagggtggtatgaagatgggaacttccataatgctgcccactgccggaggagacctggacatcagcagcg
>contig04824|---NA---
gaagacgcatgaagaagttcttgcttcaacagtgattgaacggaactcctctgccttcgtcccgcattatagaacattccggattgataaggtaacactaactttaactgtaatagcaaaatagtcg
>contig03607|hemoglobin subunit alpha
gcactcagtccacccacgaggttgtccatcagtccgacagcattaccaattgcacccatgatgacggctccatgcttcttgactggggcagagccggggctcaggtcagcccagtgggagaagtaggtcttagtctgggggtaagcagtcagcatccttcccaaagcctcagcgccgacgacatctgcctttcctttaatcttgccccagaaggcattgaccacagatttgtcccttgctgtcagactcattttgctcctttgattgacctgtattaaatctacgagaaa
>contig00129|cytochrome p450 2k1-like
agttgtgtttttaatggttagtcctgagtgttttagattcaaggcagatgaggtctcctactacatctcagtgataactgcccttaactcaggaaaatctgaaatacaaagccgttggggtaattccctaggtgtcatggaaacgaggtagggcccgcactttgatgggtggggcggcgaggcccaggccgccgcaggtggagatgtccacgtcgtcagcagtcatcccgatggggggaaggaaggaaaaacgctgcatgagggaggtgtagaagaggaagagctccatgcgggccagagtctcacctacacatactctacgacctgcggagaagggcatgaaagcctccctcttgacaaacttgtcgtcgacgttgagaaagtggtgagggtaaaaat…
>contig01311|beta-2-glycoprotein 1 precursor
gcggcgcccgggcgaggtgtgtgtgtgtgtgtgtgtgtgtgttgaagagccagtcgttctcctgtcacctgcctcgtcgcctcgtacaagcttttttttttttttttttttttttacaagcaaacagtatattttattcatcgtaaaatttgttctctacagaaaaattagtcagaagaacaaatggatagcattacatagaaatacacatggttttactgacatttatttcacaggcaatcaatgttcttggtctcaatttgctttgtcatgcacagcgtttcagcactgggctatctcagatggcagggaattgtattttaattgatatgttataccacttggttcttcaaagcatgctgggatattgagttttccatcgatgcactgggttgacac…
>contig03622|coagulation factor ii precursor
cagcaaggaggcctcacaggtttttatccgtgctaaacgggcaaattccttccttgaggagttgaaacctgggaacttggaacgggagtgcatcgaggagatctgtgaccatgaagaagcccgtgaagtctttgaaaagcctgacaagacgaaggccttttggggcagctatttggcttgcaaaggcacttcactgctgagagtcaaggacaatataaaaaccttgagagggtgtattgatgccagtggagaatgctcagtgggcaatggtgtgaactacaacggtac
>contig00652|---NA---
actacttagttctctttaacatgattgccattttaataaattagtcacctaaatgttttacatattgttaaaaaatataccccatgggaggaaaaaaatggaattcttaaccattatggcaccattagtgtctgcttttgtgtcagtcttttagtatactacaaaacaagctgtgctgaagcctaatggaagtcatagaacagtaaggtgcattcagagaggtgctgacagctgctattctatccgcatcagtgtgcctgcctgcccaatggctcaccccagggcctgtgtgggggtggttgggtctgaatagggccctcttcttgcctcctgctggtctcttctctccaggcccagggcagaacgacctgctatccccatcacaatgcctcgctctac…
>contig02904|vitamin k-dependent protein c-like
agaataaaaatttggctcagctaaaaaaaaaaaaaaaaaaaaagacttgtacaaaaacctgcagctgtgtccagggataccgtctccaccaaaactctagacactgtgtccccgaaggtgcccactcctgtggacagatacgggtggccaagacctcctacagtaaacccattcaaggactactgccctggctggtagggggagaaatgggcaagaagggggagagcccctggcaggctcttgtgttgaatgcaaaggggaagtttcactgcggaggggtcttaattgatgagaactgggtcctcaccgcagcccattgcctgaccagtagccttcgcttcagcgtcagactgggtgactacgagcgctataagttggagggcaccgaag
>contig00677|brain protein 44-like protein
gatgttcatagtacattctgataaagattgtgttattggtagctaatacatttaccaaaatgaggacgtaacctagagtgcatgtgttacagaccatctctttaaaagacatctgtaaaagggcttctacagactccatttcattagtttgtgcatgatacatggtgcaaaatcaatctattcattgaccttatatacacctgaagaaacagacattgtgatcttcaacataagttgaaacttaattaacaatgagttttacataggtatgcaatgataagataaaattgccatacacccgaaacccatacaaccaaacgatgctggtttctaactaaactaaatattctgcaattccacccctaagatgacttcttctccaagttgtatttgataagt…
>contig03744|40s ribosomal protein s25
gcctctaatctttagcctctcggacacgactgctggtgtgatgagcttgtagttgggcacttccttgttcaacttttcataggtggccttgtcgaagaggaccaggttgttgagcttatccctcacctttcccttggaccacttcttctttttggctttgcctccagatttgttggctggatccttgtcctttttggacttcccagaatccttccccttccccttggcgtccttaggaggcatgatgtcccaccgtcaaaacaaaaa
>contig00422|60s ribosomal protein l26
gcagtttattgtaagcaatagattttcactctgccatcttctcaatggtttcctccttgtatttgcccttctcctttccgtcagcgcgggacttggccttacgctccaggatcttcttgcgatccttgtccagctttagcctggtgatcacaaccttgctggggtggatgccgacgtgcaccgtggttccgttggccttctctctctgcacgcgctcaatgtagatgacgtacttcttcctgtagacctgcactaccttgccaatctgctggcctttgtagtgtccacggacaacctggacttcgtcgtccttgcggataggcatggacctcgcattgtacttctgacggagctccttggagaggggggaggacatgatcttcctgcggatgtgtgagg…
>contig00751|---NA---
ctcagaccagaccactgctgtggggaatgtgtctcatggtattacctggtaagggattttatacagtttaatacaatagaattgctttttttatggaaaagtgagagggctatgctatggaacatttcctacccatgttcaactaaaactaccttaagtgaaggccaagaaaggttcatgtgattagttgccgcttgtcaaactgtacagagaactttacacttttactgtgcgctttaaggttaaggaatctgtttggttttacagcaacacttctccgcttcaataagcctccagtcataataaaacagcaatcaatgaaaacaattatgaaatctaaatcacaatgacactgcctatctaatttctatgtgtggtgttcttaatatctctgataga…
>contig01232|---NA---
actgtcactttgccgttgagtttcacgtcaaatggagcgtgaagacttcaactcgctgctcaacacttgacataagagaatgaaaaagttaagaatgaaggttgttgtcctactaatgctgtctttgtgcctcacactgtctggggcacaaggtgaggggaccagtttatctaacagtcagcttgaaacctgctccttcatcagtgagctggctgtgctgaaggtgaaactagacaccatggatcagaagctaggagctgtggagaccaggctacaagtcagcgagagccaggtggacaaactgaacagtgtgaacaaagctcaagaaaaacaactgaaaaaattaaagaaggacatagccgctggtcagctaaaggtggccttctccgcagctctaag…
>contig02195|ribosomal protein l15
ttgtacagacaccctctagcggtagcggtgcagctgcagggtattgcgtctcttccaggctgcccggcgggaaccacccatggtcaggtgaaacttgtggcccttgcccaggccgcggctcttcttgcccgcggacgtcaggccacgcatctccctgtgcttgtgcacaggcctggtgatccattgggtgtcggggttgcgtctgatagccttgtggaagatgtcgaccaggatcacctcgaagaacttgtaggtggagtcctctcctacccagtaggaggccagcaccctcaggcctccacagtgacggccagcacgctcctcagcagtggactggaggctgcgggcgaacttgatctggttgacaccatggtggacgggcttgccgtaggtggcacc…
>contig00044|serpin peptidase clade a (alpha-1 antitrypsin) member 7
tcagctacatatacttcaaaggaaaatgggagattccatttgactctaaagacacaaaggaggacacattccatgtggatgacaacaccactgttccggtccagatgatgagcgtgaagaagagattctccgtctactacgaccaggagatctccaccagtgtcctgcagctccactacaacgagtcagtgtcaatgatgctggcgctaccagagaagggactcactaggctggaggaggtcataggtcagaaccacatcaccaagtggcacaggtggatgaaggccagcgaataccaggtgcatgttcccaagatgtctatcaccacaacatactccctcaaggatgtcctgagtggaatgggaatgctggacatattcagtaatagagctgacttca…
>contig00354|insulin-like growth factor-binding protein complex acid labile subunit-like
ccagagcctttgtgggtatgaagtccctcagatggctggatctcacaaacaataaactatcagtgctccacgatgagactttccttggtcttcacagcctccatgtgctgcggctctccaacaactccatcagtggactaaggcccaggactttccgtgacttgcagtatcttgaagaactgcgtctgagctacaaccggatccaggccttgggggacaggatctttgaggggcttgggcacctggaggttctggagctggagcacaaccaggtgcaggaggcccggatgggcaccttcatgggcctctctcacctggctgtcattaacctgtctggcagctgtttccgcagtcttccagaccaagtgttcaaaggtctctccaagctccacagtcttc…
>contig04056|apolipoprotein a-i precursor
aagatgcagctgtcccagagccttgacaacctacagcagtttgctgattccacctccaagtccctggccccctacaccacggtcttcggcacccagttggctgacgccaccgccaccgtgcgcgctgaggtcatgaaggacgtggaggagctgcgcacccagctggagcccaagcgcgccgagctcagggaagtcctgaacaagcacatagatgagtac
>contig01145|transferrin
tgcagctccagaaggatggacacaacgtctccacgggtctctgggcgtgttatcacagcattggcggccaccttgcccaggtggcactcactgaactttgtgactggctgagtagtacagaatacaaatattccaaaacatgcatcctgtttgcaacaaggcactaaagtaatactgcaaaaatatgacaaagcaattcactttttgtcctgaatacaaagtgttatgtttggggcaaatccaattaaaacattgaagaactttgaaaagaataatgggcaaatgttacacaatccaggtctgtaatgccattagagacttacccagaaagactcacagctgtaatcgctgcaaaaggtgattctaacgtgtattgactcaggggggtgaatacttatc…
>contig00408|complement factor b
tggaagtaacctctcaagggtatttaaaaaaatccatgaaaagatggctgtctttaagaaaagaaatgagcttgaagacacacagcaggccattattatgtttacagatggcaaaactaacatggggggaagtgcagagcccactgttatcaggattaggaacctgatggaagaaatacatggcaaagactggcagaaatatctggatatttatgttttcggtgtgggtgcagaaatgaacgaggaggaaatcaacaagttggtgtcgaagaagagttcagaaaagcatttctacaaactaagagatgacaccaaactgacatccttgttcaagatgattatagatgagagtaacagtgtaggcctgtgtggtctatcctgggaccgtgatggtgatga…
>contig00637|---NA---
tgccaaattctctaaaacaacgttggaagtggcatatggtagagaaatgaacattaaattagctctggttgacattcctgcagtcagcatgccaattgctgattgtggcattgcaatatgtgttgtgtaacaaaactgcacattttagagtggcctttgattgtccccagcacaaggtgcacctgtgtaatgatcatgctgtttaatcagcttcttgatatgtcacacctgtcaggtggatggattatcttgacaaaggataaaatgctcactaacagggatggaaacatttgtggacaaaatttgagagtaattggctttttgtgcgtatggaacatttctgggatcttttatttcagctcctgaaacatttttgttcaaaagcctcctatctatcta…
>contig01108|40s ribosomal protein s3a
tgtagccaacatggcagtcggcaagaataagaggctgaccaaaggtggcaaaaaaggtgccaaaaagaagattgtcgaccctttctccaagaaggactggtatgatgtcaaggcacccgctatgttcaacatccgcaacattggcaagaccttggtctccaggactcagggaaccagaattgcctctgatggtctgaagggacgtgtgttcgaggtgagccttgctgacctgcagaacgatgaggtggccttccgcaagtttaagctgatctcagaagacgtgcagggaaagaactgcctgaccaacttccacggcatggacctgacccgtgacaagatgtgctccatggtcaagaagtggcagaccatgattgaggcccatgtggacgtgaagaccac…
>contig01433|alpha- partial
cagccaatcagctacaacctgtgttccagatcaggaaatgagaacgagctcagagacatgattaccagatgcaacaacgttggggttaacatctacgttgatgccgttatcaaccacatgtgtggagctggaggtggagagggaacccactctacctgtggaacctatttcaatgccaaaaagatggacttcccttccatccccttcagtagctttgatttcaaccaaggcaagtgcaaaactgccagcggagacatcgaaaattacaatgatatcaaccaggtgcgtgattgtcgtctggtgagtctgctggatcttgccctagagaaggactacgtcagaggaaaggtggccgactacatgaacaagctgatcgacatgggagtggctgggttcaga…
>contig02373|---NA---
ttggtgtcgctttagtgacacatctccacaagatgagagcaaagtggaggaagaagcgtatgcgcaggctgaagcgtaaaaggcgaaagatgaggcagagatctaagtagactggcccatccataccctacagctgtgatctccaagccctctctggtgactgaagtctgcagtccatgatgtgccaagagctgaacgtggtcgtctgaagcaaatgttgcaatggtgtaaaggacagatcccggctaccaagtcttctacccatcaaatggctgctggctgacgaccactggagaatggcgaggaagacttgagaattgaatcttcggtcgtttttaattctggccttataccatctgccctgcacagctgatttgttgtaaagaccataataaatct…
>contig01837|cytochrome p450 2j6-like
ggaggtacagcattgattaatgtgctgctttagtgatattgtttctcagtgaaaactgtcggtagttcaccatcactggctgcttctcagacgcactcccaggcggaacggtttttgcgcctgtgcaatgccaaaaaccttgcggaagtcgggcgcaccttcttgttcaggccagacaaattggaaacgtcgaagcaaggtcaccaatatcagaaagagctccgtgcgcgctaacccttctcccaggcatacacgagagcctgctgagaacggcagaaaggcctctggtttcacaaactcgccgtcctcattgaggaagttgtcagggttgaactcctgagggaacttccactggccctcttcatggagcacagaggacaagttaggaatcaccatcgt…
>contig00351|---NA---
gtaaagtatttaaacaaagtaagtaaagtatttaaacaaagtaaagtatttaaacaaagtaagtaaagtatttaaacaaagtgagtaaagtaaagcacattcatcttctgcacatctatcactccagtgtttaattgctatatcgtaattacctcgccactatggcctatttattgccttacctcccttatcttacctcatttgcacacactgtatatatacttttttcctactgtgttattgactggatgtttgttttactccatgtgtaactctgtgttgttgtatgtgttgaactgctttgctttatcttggccaggtcgcagttgtaaatgagaacttgttctcaactatcctacctggttaaataaaggtgaaataaaataataattaaaaaaa…
>contig00529|---NA---
tttacctgcagagtccgccacctgaagaatctgaagacctacacctgggaaccagatatgtaaggcttcggtgctcatcgctgcagaatacaccagcctccgagaatctccactccagatgctgtggatattcctgggaatcatcttcacaacactatcctatcaaaactaatcttcacaacactatcctatcaaaactcatctccacaacactgtcctgtcaaaactaatcttcacaacactgtcctgtcaaaacactgcaggtgaaatctgtaatgactctctgcacattgtgacttatcattgacattgaacttaaattgtattgtatttgaacagggcttgatttgtgtggtatttgatgtgtgtaagtaatgaagctcgtatctgtgtgattgt…
>contig03736|40s ribosomal protein s25
tttttttttttttttttttttttttgtattttcagaattttattcaccttacatcacacatctgaacgcaggaataacagcacaaccggtttatgctttctcttccttctctcccttctctgcctttgatgccttagctgccttctcaggcttttctggcttgtctggaaccacaacgccaccctcctcctcgggacccttggtgttacgtgtgtagatcacctgcgatctgtgctttgacaccaacttgatcatgcctttgctgagca
>contig04188|serine (or cysteine) proteinase clade a (alpha-1 antitrypsin) member 1
ataccaaactgaaggtgtccaaggttacccacaaggctgtgctgagcgtagatgagaaggggactgaggcggccgctgtaactacgatagagatcatgcctatgtctctcccagacaccatcatgctcaacaggcccttcctgctcttcatcctggaggactctaccaagagcattgtcttcatgggcaaagtcaccaa
>contig00837|c10orf57 homolog
aaaggatggtgggcaacctgggtcatccacgtggcagaagcccttgttgccatgaaggtctgcagtgacaaaggggtggacggcacaatgacacgttgcctctggtttgtccagacggtgctgtttggctttgcgtctctcggcctgcttctcaaatacaaacctgaccacaggaccaaacaacactgatgccacaaggaagaccctgctgcagaacagagtctataatctttatagactacaccaccacttcctctacaaataatgagtggccatggcatgatgtgaacttttatctgcaaactgttttatctgttcaggaacaagatagtaatttgtgattccagattttttttttacagtgcccagagaggaccataaataaaataacttacatca…
>contig04442|complement component c9
cagctgatctacgttctcaaccaggacaccatcaaggacaaaaagctgactgagagaaagctccaggactgcattaaagttggaatctcaggaaactttgacaccaacatcgggattggaggagatgcccacatcagaccgggatactgtaaagacactgtgaataaaaa
>contig00123|bile salt export pump
attatttcagaaacctgtaatctagaaatactaccataaccagttcttgtttggttaacagttcaactacaaggcaaacagtagtagtcatttagcttaattcatttgacacttgttttatcaaaggaatgtaaagcacattttcatacaagattgttttgttgttttgtacaccacagtatatacaagtaatgaatgcataccagccatagttctgtttaaatgtaacgacaacaaatgaatacacagcatgaccaattaaaaggaaagaatgtgtgacccgttgacaggattccttctgcagaataaatactatatgacccggtgtgatgacatgaacaggcatttcctggtttggctcctagaaccctgaggagttagctgattggtgcaccggtg…
>contig00124|glutathione s-transferase theta-1
aactttagcattttagataattagcaactttgcaacaacttactactttttagctactttgcaactacttagcatgttagctaacccttcccttaacactaaccttaacccctaacccctagcctagttaacgttaaccacctagctaacgttagccacaacaaattggaattcgtaacatatcatacgatttgcaagtttgtaacatattgtatgaattgcaatccgtaacatatcatacggattgtaacttgtaacatatcacacaaaatggttgatggagttccacaaattaatacatacaatacgaaatataacatatcatactaattggagtatcagatgtgcgtttagtatgttatgtctaaacttgagttcaggttgctaataaaaggtgca…
>contig00791|---NA---
catttgaaaatatgaatttgcacaatatgtctggacagataatggtgcttatagaaaatagcttatttgcatgatattatatatatatttgatatgcagtttttctacattctgttcagactattttcagaagtagttatagacataccttattcttcatatagggctagcactttgtattagactatacaggggtacatgtcaaacagacctactgctagtatcacttccaatgaagatcatttcacatctaaattcaagtgtctgcctttctaaatctttactaccataaattgttgctggacaaatctttaatttgcttgtttcaagaaacgaattcatgttgaacagattactgggtctaatctgagcacataaggaggtccctaaaaacagtta…
>contig04873|---NA---
ctgagtgccaccggagggatttcccatcgtgtgagtgtgtgtgttgtgattgtatgccatctcaagtagacctggctgtgacgaatcgctgagctcccagtaacacattcctagacccaccc
>contig03235|cytochrome partial
gacaacacacacacacacacacacacacaccgacaacacacacacacacactccatcttctatttttacatgaaaccgggtctaataacccagcaggcatcaactccgatgccgataaaatctcattccacccttacttctcatataaagacctcctcggatttgtagccatactacttggcctaacatccttagctctattcgcacccaacctcctcggggacccagacaattttacacctgccaaccccctagttactccacctcatatcaagcctgaatgatacttcctattcgcctacgcaatcctacgctccattcctaacaaactaggcggagtac
>contig04875|---NA---
gcacacacacacacacacacacacacacacacacacacacacacacacacactctcatacacacacacaccgacaacacacacacacacaccgacaacacacacacacacaccgacaacac
>contig01890|complement c5
aaaatataaaccccctccaaacgaggcattcactgactccagccacacagtcatggaaatccaactacccactggggtgcaacctttccaagaagatctgaatatgtttcgggatggactggaatctgtgatatctgactacaagatcacaggagacaaggttgtgcttcagctggactcagtccccactgaccaattcgtctgtgtgggattccgtataaaagaactcttccgagttggcatggtcagtgcatccttgtttaaaatctacgagtacaatgatcaagagagccaatgttccaagctctactccccgcctatagaaaccaagctactacggctttgtgtagaggaacagtgccactgcatggcagcggaatgctgcaacttcaaatcaga…
>contig04073|ribosomal protein l8
agtcatttcccacaacccagagaccaagaagtccagagtcaagcttccctctggctccaagaaggtcattgcttctgctaacagagctgtcgttggtgtggttgccggaggtggacgtattgacaagcccatcctgaaggccggtcgtgcctaccacaagtggctgtccagtatgatgactttgctttgatccacaccatcaagaccaaagacgga
>contig00046|short chain dehydrogenase reductase family member 5
aacaacgcaggcatcgtcacgggcaggaagttcatggatgcaccagactccctcattgagaaaacctttgaagttaacaccatggcacacttctggacatataaagcctttctcccagcgatggctgccaacaaccacggtcatctggtcagcattgccagttcagctggtctgattggtgtcaatgggctagcagattactgtgccagtaagtttgctgctattggctttgctgagtctgtggctctggagctactggctactgggaaggatggagtcaagactaccatagtgtgtccatacttcatcaatactggcatgttcgatggctgcaatactaagtggcctctcttgttgcccatcctggatccagactacgtagcgaacaagatcattgaa…
>contig00065|nadh dehydrogenase subunit 4
gttcgtagcttgtgttggctaaacagaacagtgctgaggaggcgagaccgtgtgcaatcattaggataattgcaccagtaaatcctcagggcgtctggattagaataccccctgcgactagtcctatgtggccgactgaagagtatgcgattagcgattttaggtctgtttggcgcaggcagatagagccggttataataattcctcagagggctaaaacaatgaaggggtaggctagttctttggttagggggtctagcataactattatacgtattatgccgtatcccccaagtttaaggagaacagctgccagaattatagatcctgcgattggggcttctacatgggcttttgggagtcaaaggtgtacgccatataatggtattttgacaagga…
>contig00094|zinc finger protein rfp-like
aagcttttttttttttttttttttttttttttttagttgcaatattttatttgttgaataattgaaattatgtcatcttgaatcaataccacagaaataattaattttttaaagattattctttgtgaagaaaagcaatgtgattttatactgaaattcatttgatgtcaaatgcattctctactgtatccatgacactgaaccaacacgagttaagacaatcggagcatcctcatcattagtctccagacagttgttgaagaatggatataggttatccgtgaatctattgcctgtgaatgtatggagaagagacctggtatctgcattgtagaaagagacctctcccttcttgtagtctaatagtattccaaacttctgggggagcacatgcagctg…
>contig00821|glutathione s-transferase p
ttgttagatactaatgtgtaagttggacatacagttaacaagcttatcgtaggctaatgtgtaagttggacatacaaaaaaaatggctattatccatgatcattcaggttacagtataagggatggaatttagcctcctttgttcagcagaatttactgtttgccattgccattaattggcagtttcttgtaggcgtcagagtctaggaaggccttgattttgggacgggcagacatcttctcgacaaaactcttcagggaggggaaggtatccaggcaactggagcagagcaccaggtggttgagcaggacttcaaacagactatagtcagcaaaggaaggcttgtcgtcaacaagaaaaccagtctgtttttggccatcacagcttcaaacttgtca…
>contig03711|complement component c9
cagatgagaaggagggcaaggcgctggtggataaggtgataactgtagtcaggggcggaaccttggagaccgctgtcgccatgagaacccagataatgaaggaggggctagtggacataaatacctatcagaactgggcccggacagtcggcgatgcccctgcactcctcagtagtgagccagaacccattcagaccctgatcccactgagtatgcctgatgccaacaccaggaggcttaacatgcagagagccactcaggagtacaccgtgg
>contig03971|---NA---
agcggcccgccccgggccgaggtgtgtgtgtgttgtcggtgtgtgtgtgagtgtgtgtgtatcagtgtgtgagtgtgtgtcagtgtgtgagttatgtgtgtatcagtgtgtgagtgtgtgtgagtcatgtgtgtatcagtgtgtgagtgtgtatcagtgtgtgagtgtgtatcagtgtgtgagtgtgtatcagtgtgtgtgtgtatcagtgtgtgagttatgtgtgtatc
>contig00908|---NA---
aaaagtcaataaaaaccaaattgtaaaaaaaggagggatgatgatacataggtggcaaagaaaagaccacattaaccaacaacaacaacatagggggtgaaatcgaatggcatttcagatactggctgatggaagagttaaaacaaaacatttgaaataaatgagttcactagtaatccatttttctatttacacattttgaaagatttgacctaaagttatcatatttttcctttaaatattgagtcatcaagcatctgaaaaaaatatgtttcaggcaaaaacagatttgacaaatcgcttggaacagtcatccaactcggaaacttgggcatctttctagagctccaattttccgacctgaagatcaccgacgtcatgattaaatcccccccgaga…
>contig03457|complement c3
aagtacctttccctcccggttgacaactgtttcagatcctcaaagtcaactacaaagccagtcagcaagccgatgtctaaaatcgtcatggtggcatttctgtcagagttaaacaacacgtcaatgtagagcttatacgtctctgtagcttctttgagtgaaactgtatcctgttttattagttccacattaagcacaaagtttttgcagtcttggttcttctccttgggcatggcatagtataaggttgtaaccaataattgcccctgaccagctcctttggctgttactgtgaagttctcctgcagcttg
>contig01374|40s ribosomal protein s12
ctggtggaagccctctgcgccgagcatcagattaacctcatcaaggtcgatgacaacaagaagcttggcgagtgggtcggtttgtgtaaaatcgaccgtgagggcaaaccccgtaaggtggtgggctgcagctgtgttgtaatcaaggactatggcaaggagtctcaagccaaggatgtgattgaagagtacacagagggtcctgtgttgaggccatgaagccagaccctaagccagacggtctgtctgagcactatgacattcacgctgacatagcagcagtctgccagacctttaccaagaccccggatgtagccatggggaagttggtctatgagatctcagtgcgtcaccctgagtcgtctcagcaggtgattctgaggttcgccaaggaggctg…
>contig02575|---NA---
tggtcaaccacctgaagcgcaccgtggagaacatcaaggatcctcgcgctcaaagaagcggaacacatatgtgctgagagtcaatgtgactcagtaagtggtgataactgctcttattcaggtggatgcctgtgtgctgtccatccagctcctcaccacttcatagctggttgtattcagacttacagtaagatctgcatgctcaactcacaactcctcaccacttcatacctggttgtattcagacttacagtaagatctgcatgctcaactcacaactcctcaccacttcatacctggttgtattcagacttacagtaagatctgcatgctcaactcacaactcctcaccacttcatacctggttgtattcagacttacagtaagatctgcatgctc…
>contig02609|60s ribosomal protein l31
acggtcaatatccacaagcgcatacatggcgtctcctttaagaggagggcacctcgcgctctcaaggagatacgaaagttcgccatgaaggagatgggaacccctgacgtgcgtatcgacactcgcctgaacaaggctgtgtggaccaagggggtgaggaatgtcccataccgtatgcgtgtgcgcctgtcaaggaaacgcaatgaagatgaggactctcccaataaactgtataccctcgtcacatacgtccctgtcacgacatacaaaggtctgcagacagtcaatgtggatgaaaattaattattcacttgtgttaaaatacatttatatgactgctgtcttggattatatacaatcactaattgggattcttgatggagcaatttatgcttacat…
>contig03628|---NA---
cacacacaaactcctgttagagtatcaaacacgtagttatatacatgcacaatgttgaatgaatgttaaagctcttgcgagatgtcaatcttcctatctaccatgctttgacctttgtttcccttgaacagtcatgtctaggaaagtgttgacatagaaaacgggaggggatgtgttttgcattgtgcatttctcttctcaatcaccttcaggtatttccccctctagcatttaatacatttatcagaagcacagctaaagcggagccctgtgtggatagg
>contig00344|---NA---
gaaacccagcctaaaaccccaaacagcaagcaaagcatgtgaaagaagcacggtggctaggaaaaactccctaggaaaaactccctagaaaggccaaaaacctaggaagaaacctagagaggaaccaggctatgaggggtggccagtcctcttctggctgtgcagggtggatattataacagaacatggtcaaaatgttaaaatgttaaaatgttcataaatgaccagcatggtcaaataataataatcatagtagttgtcgagggtgcaacaagcacgtccggtgaacaggtcagggttccatagccgcaggcagaacagttgaaactggagcagcagcacggccaggtggactggggacagcaaggagtcatcataccaggtagtcctgaggcatgg…
>contig01869|---NA---
gctttagctgtgcttctgataaatgtattaaatgctagagggggaaatacctgaaggtgattgagaagagaaatgcacaatgcaaaacacatcccctcccgttttctatgtcaacactttcctagacatgactgttcaagggaaacaaaggtcaaagcatggtagataggaagattgacatctcgcaagagctttaacattcattcaacattgtgcatgtatataactacgtgtttgatactctaacaggagtttgtgtgtgtgtgtgtgtgtgtgtgttttgtgctcaataaagatctgaaagttgaaactctcgactgatacttgtgcatcatgtttaattagggtatttggtgcagaaacaattttactcattcatatgaataataatatcatgaa…
>contig03949|transferrin
caaggggggtgaggctgatgctatcactctggatggaggagatatttacacagctggcctcaccaactacggcctgcagcccatcattgcagaggactatggtgaggactctgacacctgctattatgctgtggccgtggccaagaagggcactgcctttgggttcaaaaccctccgtggcaagaagtcctgccacaccgggttgggcaaatctgcaggctggaacattcccatc
>contig03195|glyoxylate reductase hydroxypyruvate reductase
agacactaacgcactattgcatacattcagttttgagttgtgttcagggcctgtgtgcacaatcctgggcctgcatcattttgactgtacaccaggaggatctgtatgaagccctgtccagtggtcagatagctggagccggactcgacgtgaccgtccctgaaccgctgcccatcagccatccactcttcaccctgaacaactgtgtgatcctcccccacattgccagtgcgtcctactccacgcgtaatgccatgtctgccctggcagccaataacctgctactgggtctgaagggacagccaatgatcaaagagctcaagctgtagctgccaatcacctgctttc
>contig00008|xbp1 protein
tgacacaccttagtaaaatgaaaatggcagggaggtatttagccaaccaatatcagtcgtctacatgtaaaacaccacagacatctggacctggaagttgcccctacgaaactgatctagggtcagttctgcattatccacctcaatggtgaaggttaagatatggggagggttatctgatcctagacctgtgtctgtactgaggggacaagagacagacagacatcagagaggatgttggtaataaaacaagacgggctgtctaaaagtgcatctgtcattagcagttatactatttcacccttgtgaggtaaagcgtgttgaggttctgttgttgcccagtgaaacgtgtggtgtaaaggtgaaaccaatcctgatgctgtgctccaatggagagac…
>contig03194|complement component c3
tggatctgaaagaaggcgagagctacctgctcattggagacactgcagatctaatgcagagtggtcacggattcgagtatgtattgggtgagcggacatggatcgaatactggcccacaagtgatgagtgcaatatccggggtccgatcaggaaaagatgtttggaaatcaatgacttcgttcacgtaatggaaaacgaaggatgtgtaaactagagtgaacatgtgttattctgttgttttcatttgtcacagtaattttttttccttgcaaaagaatgtctttgcaccaactgtagcctaaattagctctatacctgtcaattaaaatgctttgtttgttgtacacc
>contig00638|methylmalonate-semialdehyde dehydrogenase
aaccgcggtggcagcactccaaccatagacgacaacatgttctgtactggaggctgaatccttggatgacgccatcagccttgttaacaataacccttatggcaacggcacagctatcttcaccaccaacggagccacagcacgcaaatacactcacaaggtggatgtaggccagattggggtgaatgttcccatccctgttcctctgcccatgttctccttcactggctcacgaggctccttcagaggagacaccaacttctacggcaaacaaggcatccagttttacacacagatcaaaactgttacttcacaatggaaggccgaagactcaaccgtgaaaactcctgcagtttccatgccaaccatgggacgctaaagggtctggagaaagaacgt…
>contig02474|serpin peptidase clade a (alpha-1 antitrypsin) member 7
aagcagctggtggttcagcctgacaaccagggcaaaaatgtgttcttctccccactgagtgtgtccctggccctggctgctctttccgtgggggccaggggtcagacccaccagcagctcttcactggtctgggcttcaacagcagcctactgacacaagaacaggtggaccaggccttccagaccatactcacacagctcaaccagaagaacggagtggacctgtccataggaagtgcacttttcctgcacaacaccttcaaaccacatcctgagttcctcaaggacatgaagcgcttctacctctcagagggtttcactgtcgacttcaccaacacggccgtggccattgaaacgatcaataaatacgtgggggaaaagactcgaggcaagatagac…
>contig03220|upf0762 protein c6orf58 homolog precursor
cattaatcaacaaggacttttgtctattgtggaaaaggaataatggcaaacacaggaagtgtaaatagcactgtgtgagttttattcattggacttatgtgctcaagcctgtgcagctgctggccatctctgtcagaacggagacgaaggtggaaacagcgaatttagggtccaggatcagattctgtaggagctcccggcccttctcccgagccttgtcagagcacatggctgagcgccacatcttaaccggagcgcccaaaagaatcgtgttcatcctggccatccagccaaagacatagagggtgtggttctcctctgtgcttaggtcagctatgttaggag
>contig00617|4-hydroxyphenylpyruvate dioxygenase
ttcaatttgttacggtagaagttcccagagatgttgataccctcacatctcacaactaccaccttgtgtcccagcagaacttgcttcgccacaatggcagcaagacgaccaagtagatggcctctgccatcaagcagcagaaccacagctccctgaggtcaatcgtagtgaccaactatgaggagaccatcaagatgccaatcaacgaacctgctcctggcaagaagaagtcgcaaatccaggagtattgtgactacaatggagggcctggtgtccagcacatcgccctgaacacatccgacatcattcaagctattgtgaacctccgagcccgggggatggacttcctggcggcccctgatgtttactatgagagcctgagggagaacctcaagacat…
>contig02816|---NA---
tacagcaaatcttagacagtatctctggaacttattttatacaatttgttagatttaaatactttttttaacacaaacacatcatatgagcaattggctgaactactttacaaatgtttattaattaggctactgttgatcatattctaggatttgatttgagctacgacaaaaaaaatagaaacgtttcacttctcactgctagctatgacgctaagagctgctggccaagacactcaccgctaacggccgctaggctaaggtgctaatcgctaatgtcagtttggctaaggtgctaatggaggctaacatgctaattgctaacggccattaggctaagatactaacagtggctaacagcggctagctaggtcatgtattgggcagttactcctggtc…
>contig00867|hypothetical loc792613
atacacactgggaggaagatggctgctctactgctgctgttgtttagtgctggagtcctgttgtcttctattgaggctcaggaggcttatagtaaactccctgataaatacaggaaaggagtggatctggccctgcaacaactcaactctcattctggagtccagcaccattatctcttcttcaagagtctcctgaagtccgacatagagcctggatttgacgtgagctatatttatcacaatttctacctgaaagccaccaagtgtgaaaagggaacagttgacgccaggaaatgcaagttcagggacgaccgaccgttgatagactgtgcaatctgctacaaaacctttgctggaaagattgagaaggagcccaagccgtatgtccactgtctccac…
>contig01911|60s ribosomal protein l9
gcgagaatgaagaccattctcagtaaccagactgtggatatccccgacggtgtcgaggtgaggttgaagggacggactgtcatcgtcaagggtccccggggggttctccgtcgagagttcaaccacatcaacctggaactcagcctgctgggcaagacgcacaaaaagctgcgtgtggataaatggtggggcaacaggaaggagctggcgacagtcagaaccatctgcagtcacgtccagaacatgatcaaaggggttaccatgggtttccgctataagatgcgatcggtgtacttggtggggtcggacttgtcacacatctggacgtggacgtgagaagtgatccctgggtagacactctgcatggggagcagggtcccaatcctctggcccttcttc…
>contig03543|plasma retinol-binding protein 1
ttcagatacacatcatttactttggttgattggtgtcatctttggtaatggcaaagttccccaaatgccaaatggggctggcccgtgacggttggtttgtttttgttgttgttgaggaacatggttattatttacagtcttgtggaattctactcccgcgatatccctctgagtagttaaagatcaactgctttcacagaaaccagtgtgtccaacgcgtctgtatttgccgaggaagcagatctcctttttcttgtttgtgacaatcttctggtcttcgggcctcaggccggtggggt
>contig01853|differentially regulated trout protein 1 precursor
aaaaaagcacaactttatttctgttacttcttgacagtttcaatcatgtgcattgattagtacaattaatggactgtagtatacagtatggtagacagaggatgtgtctctcagttgcattggttggtggtgcagcaataggcatcaatgtccttgttgcttcccagcagcatgcattctgacatcttcatgcatctcttgaagtatgagatagggagtgggggcttgaataacaccgtgccgcatgtgtcatggtcaaaacggcaggtctccactgtgtttctgcagcctttgccaacacaacggttgcatttcagaccctctccaaagctacatgccagcagcaggagaaggagagaaaaacatacagctttcatctttcctttcttcgggagtctt…
>contig01006|lysozyme g
gtgtgtgtgtgtgtgtggtttgtcggtgtgtgtgttgtgtgtgtgtgttgtcggtgtgtgtgtgttgtcggtgtgttgctgctgctgttgtgttttgttgttgctgctgctgcttctgcagctgctgttgttgttgttgttgctgttgttgtacaaggagctcatcaccagggtggggcagaagcatggcctggacccagctatcatcgctggcatcatctccagagagtcccgggccgggtcagcgctggaccatggctggggagatcatgggaaaggctttgggctcatgcaggttgacaagcgctaccacaagatagtgggggcatgggacagtgaaaagcatatcagtcaaggcactgagattctcattgagtttatccgaaggatccaggctaa…
>contig02706|14 kda apolipoprotein
aatattaagaggaatatatacattgagtgcacaaaacattaggaacaccttcctaatatagttgcaccagctttcaccttctgcatgacacacttacacaatccatgtctcaattgtctgaaggcttagaaatccttctatatccggtcttgtccacttcatctacactggttgaggtggatttaacaagtgacattaataagggatcatagcttcctcctggattcatctggtcagtctatttcatggaaagagcaggtgttcctttatgttttgtacctgcccgggcggccgctcgatagcgtggtcgcggccgaggtaccagagccagacaaggagctggtggagaagtatgaggccatgaagtctgtgttctacaagaggctgatgaacgcctac…
>contig04315|---NA---
tgcagtggaatattgtctcactactgtgtagaatgcattagtgttcctgaatgttccacatagagggaataacataataaagaacaccagggagattctcagtacaaaccctgtattgagttttgaattattcacagccttctctttctcatgcagtttgattacttatccatgttgtagattg
>contig00203|cd209 antigen-like protein e
gggtgaggagaagaaagcaggtgatgaaaagaaagctgatgagaagaaagacgtaaaagaagaaaaggtgccagatgaggagaaaatggacacctccacaaaggggccaaaagaggagaccaagacaccgtgaggagctcctagctctctttaaagcgatcgtacttccctgggcagccacctaaccatcctgcacagcaaggaacagcatgacgctctggaaaaagaggcccggaggattggcgggtttgactaccacttctggattggcctatcagatatagagaaggaaggggattggagatgggtggacaacacaacactgacaaacaagtattggaatgagcatagctctgagcctgacaatcatcagtcaggaggatcacatggggaagactg…
>contig00371|novel protein vertebrate complement component 3
cagtgactctgtatcaagaatttactgtgcgcctcctacagccttcttcaattaaggtgtattcctattacgaacctgaaaagagctgcaccagattctacagcccctttaagaatagcacagacgaggacattatctgcagcaagaatggatgtgcgtgcattgacaaaaattgtccatccgtgaagaaggctgagtccttaacagcttctgaccgtgaagaggaagcctgcgtttggactaaccctgtttacaacattcaagtaaaacatattcaagaggatgagaacaccctgatcaaatataaaatggagattcaaaaggcctataaacttgggaatgatttaaaagtggatgttaaaacggagagagatttctatgcccaccgcatgtgccaga…
>contig01003|warm temperature acclimation protein 65-2
tgccatgttctccatcagaaccgcattcatcctgccagctcttctggcccttttggttgtacctggacccaaaggaggaccgctcaacgtgatgcttctctcccaaacactctgcctgtgcttggcactagcattcacctctgctgctccaacgctccatgatgtaatgatggcagaccacgaccacgaccaccacgaggatcaggcgcaccacaaagccaacccagaccggtgtgacggcatcgagtttgacgccatcgcccccgacgagaaaggacacaccttcttcttcaagggggatcacctgtggaacggcttcactggtccagctcaggtctccagtgccttcttcaaggagctcgatgaccaccatcacctggggcatgttgacgctgcctt…
>contig01736|beta-2-glycoprotein 1-like
attggtcaataaagccagcttgcagggctccctgcaaggtaggtattacaagaggacgcatcctttacaatgaaaggacattttggataaaggatttcgagcccaataaaatcttacatgcggaagtaatctcggtctactgtatgaacaaggaaaagaagtgtggctatgcagtgtcaacccagtgcatcgatggaaaactcaagatcccagaatgctttgaagaaccaagtgatacactcgacgataattccctaccagctgagatagcccagtgctgaaactcaactgcgcatgacaaagcaaattgagaccgagaacattgattgcttgaattaaatgtcagtaaaaccatgtgtatttctatgtaatgctatgcacttgttcctcagaaaaaaa…
>contig04653|---NA---
gtaatactggacaggtagtcttggaaatgtataatttgtaaaagacaagcacatctgaactgttaacaagcacgcaaacacatacattcagggacaggggaagattttcatctctaaggcacgaacacaaggaatgttccttttta
>contig00209|c1 inhibitor
cttgaatttagatgtgaaatgatcttcattggaagtgatactagcagtaggtctgtttgacatgtaccagttcggtgtgggcaggaacagagtcgaccagctctttgattttattatttgtctgcttcgccacccagctgttgatcatttccacgtttacctcactactattggtcaatttgactggatccgcatcgtagaactgcatggattggttggtaaaggactcactcaacttcatgttggggttgtaatagatctgagaggccatcttcagtgtgtcctgaagtttcagcttcagtttcttcatctcggaatgaacgcagaagaagtcgtgagacagacagagagctgtctccatgtctctccttgtcttgccacgagcacctagtaacaggt…
>contig03224|biotinidase precursor
gtacaccctgccgtagagacatgcagtcaccagtccgacagacatccctgagtgttccatggtcactcgaccatcggtggtcttctcgatccggtcgggtttatctacaaccatgccgctacctagcaacgacgggtaaacataacgcgttccgaacttcccctccaaccggaagtccactctagactctgcctcctccacttcctttccacaggagctgacctctgaccccgagcaccggaccaacgcacacacctgcatggcgaagtgtccttcagccgtgtgattgccagcgaatgcccctagagcatagagctccgtattgccaccctgtggggaccgtc
>contig00308|peroxiredoxin
agcggcgcccgggcgacggtcgtcaagctgccgcagtgggaccgaagtagaggcaaagtgaagatggctgcaggtaaagcacgcatcgggcatctggcccctggtttcacggccaaagcagtgatgccagacggccagttcaaagacatcagcatgtctgattacagagggaagtatgtggtgttcttcttctacccgctggacttcacctttgtgtgccccactgagatcatcgccttcagtgacgctgccgaggagtttaggaagatcggttgtgaggtcattggtgcctctatcgattcccacttctgccatcttgcttggaccaacacacctcgtaagcagggcggtctgggtgccatgaagattcctctggtagccgacacactgcgttccatc…
>contig01434|antihemorragic factor chlp-b
gagcacgagcaccaccaccatcaccacgagcacccacacgggaccaagtcccaccaccctccccagggaaccgtgaccgtcctccccgctctgggcctgcccatgaccctgccatccttccccgaacagcctgtgggtgagaagggcgccactctgcccatggtccaagacccaaagatccctgggatgagccagcccaccatcctgctcttccccaccactgtgtctgctcaatgccctgctgaggtcaaggatgaggacaacttcgtgaaggagctctttgctgaggaccccctcttcaaagcagctgcgtaaccagtcccttgtctccagggaactgaaacacagaactgattattctcaatacctactaatgacccactgacacaaacaagaaca…
>contig03371|60s ribosomal protein l8
ggtcatctcccacaacccagagaccaagaagtccagggtcaagctgccctctggctccaagaaggtcatcgcctccgcaaacagagccgttgttggtgtggttgctggaggtggacgtattgacaagcccatcctgaaggccggtcgtgcctaccacaagtacaaggccaagaggaactcctggccacgtgtccgtggtgtagccatgaaccctgttgaacatcccttcggtggtggtaaccaccagcatattggaaaaccctcaactatcaggagggatgcacccgccggtcgcaaggtcggtctcattgctgcccgtcgta
>contig04561|---NA---
aataaaaaagggcttgtgttaaacaattaaatgtattcagaaatataatacagtggtataaatatataatgttattgtaattcagtttattgggtgggaatgtttgttctgtgtgaattatggttgaatgagtagacagggtatttatgcaccaggg
>contig02193|PREDICTED: hypothetical protein LOC100149918 [Danio rerio]
agtttctgtagcttagtcaactgttggccctgactctcaatgctctgtttttggaactgtgtccatgttagcaggccctccagaacactggagtgttttaacgccctatcctttaattcctgtatgctgttgggggggtagttctgaaggaatgtctccaggttgatcaccttggtcctaagctctccctcttcctgctccatccgggccaccttgccctcggcctcctcagcctctgactgcagcccagccatctggccctgtatctgtcctagcacctttctcatctgtctttccttctctgcggcctggcctgcgtcctggcccagcctctccagcctttcctcgtgtctcctcagcgacctctcgatccgagcgaacttggcatcggtgctctcg…
>contig00020|liver-type fatty acid-binding protein
cactgagatccagcagaacggcaatgactttgtcatcacctccaaaactcctggcaagtccgtcaccaactccttcaccatcggcaaagaggccgacatcaccaccatggatggcaaaaagatcaagtgcactgtcagactggagggaggaaagctgatgtgcaacacagataaattctccagcgtccaggagctcaagggaggagagatggttgagacgctgacagtgggctctacgtcactcatcaggaggagcaaaaagttgtgaacctggaatggtagcaggcagtccttggctatttaaataaacttgcttgacaaaataaaaaaaaaaaaaaaaaaaaaaagcttagtacaacccagggtgaggatggagagaggccacttcaagaggtggag…
>contig00411|PREDICTED: CG1637-like [Saccoglossus kowalevskii]
gagtggcttaaaaaggaccttgaggaggccaacaagccagagaaccgagcagagcgcccctggatcatcactatgggacacagacccatgtacatagtgtagcaccatcgtatactcttctgtaataattgtgaagtaacatgttatagatttctcatttctaacttgatatgtgctttacttggacagaatgttacaggagtcatcaagccagtgatgcgtagtgttagtgaaacaaactaaaaagatgctgtcgtgtccacacgtctacagagtgtgctgttgaactggggtgtagtcattacgcagagtctgttgcaaaacatttagcaacaactgtttactccaaacaacatttagcaacaaaacaatttctattggacaaattcagttaggttt…
>contig03072|hyperosmotic glycine rich protein
tcctctggtggcggatacagggacaatcaataggttgggcccaggaaggctacggagaccgttctaggccggggatcctacagagactgctagctacaacagttaacgttatgctgcacacgagtaaaactccgattcaagatcatcccttggctggctgtatttaaaagatgcgctcctcaagaaatgtccacgtgttgttgttgaccggatgacttttgtagtcctattctgtgtttaattagctaagttagcttgctagctagctcgagcgtctttcaatttagccacgtgtgtcggccattcatttccaaaccatgtgaaaagttcatgttctcttgcccagtaacattccacctttgtacc
>contig02899|60s acidic ribosomal protein p1
aaaaaaagcttgtacaaaaatttaagtagtaagtcaacgtgtctaaggtgctcggttcttcttctgaagctaaggccctgaatccggcgactagcacaactaaaattaggcatccgtcgcccaaactataaaatctacatagaaagatggcatctgtatctgaactcgcttgtatttactctgccctcatcctccacgatgatgaagtcacggtcacagaagacaaactgatggctctcatcaaggctgccaatgtgacgattgagcctttctggcccagtctgttctccaaggccctggccagcgtagacattggcagcctgatctgcaatgtgggtgcaggtggtggagctgcacctgccgctggaggtgctgcacctgctgcagacgcacc
>contig02937|tc1-like transporase
cccacacatacaattatctgtaaggtccctcagtcgagcagtgaatttcaaacacagattcaaccacaaagaccggggaggtttttcaatgccaagaagacagtgaatgttccatggccaagttacagtttcaatttaaatctgcttgaaaatctatggcaagacctgcaaatggttgtctagcaattatcaacaaccaatttcacagagcttgaagtattttgaaaagaataatgggaaaatgttgcacaatccatgtgtggaaagctcttagacttaaccagaaaggtgattctaacatgtattgactcagggggttgaatacttatctaatcaagaaatattagtgttttatttatcataatcttttacaaatgttagaattg
>contig04950|---NA---
ctgggacaactcaaccttcaggtcatccagctgcttgagcagctcctcctttttcttgccccgcaggtctctagccttgatcttgcccatgtccgtcgatgacctcggccgcg
>contig00103|viral a-type inclusion protein
tacctctttgcacctgtgctggatttcatcacattccattttgatttccttctgaaatttctccagctctctgtttttggagtctagtcttgcattcagcttctccttggccttaagttgtttctgtatctcagagatttctgatgcacttttatctttggcttttgaagcttccgtttgtatcgctttcatttctttctggagttcaataatcttcagaatctgttctgcatttttggcatctacagccctcagttgtgtagtgttttcttcaagctgcttgctcttctgcttcagtagactctgtagatcttccatcttgtcagcacttgtctgtttgagctctgataatgttctttctaactctgtcagtttgttacgaagtcccatgatctctgc…
>contig04638|hemagglutinin amebocyte aggregation factor precursor
tcagagaagccatgaacggacccaatttctatattctgcttcttgctggtgtcttggtcaacgggcaaggcgtccgatgggaaaaccaacttgaccagcctttacattttaactgcccttcaagacaatccatctcttacataaacag
>contig05081|---NA---
gggcaggtacctcacagtgaagtctataacaataaacaaactgttacaattgattgcaaagatggatacacatctgaaaagatgactataaaatgtaagg
>contig00204|nuclear protein 1
cccagatggtaggcaactcctatatgatgccgagcagtcccacatactttgtggatggagaccctcatttcatgattgagttgccagagcaggaggatgcactgtgcttcaacatagacgataggcctggtaccatcagctctatgaaggagaggactgaaatctcccttcactgaagctacagtcaaactcattggcagcatgtgactcctcctcatattcaaccccctctacattggagttcaccgtctgcctgcccatcttgttttgtcgccaaggcggccgtggtcggttgccagggttagccgtccgatttgtcctgaactccatttactcactccttggccttcttttcagtgttctgaagtttctctacgagcttgcgctcgtggcctccgg…
>contig00012|eukaryotic translation initiation factor 3 subunit f-like
tttgtcttgcctgaagaactccaccagtgatttgtccaacacctacactactgctctgctggcctacacctttaccctggcaggggacatggagacccgggcccaacttctacagcacctggacacggtcgcattacaagagggcggtctcctgcactggactcagacctcctcagagacctcagcctccctggcagtggagatcagctcctacgttctgctggcttccctcagtgcctcccctctgtctaccactgacctgggctacgcctcccgcatcgtcaggtggctggtgaggcagcagaacgcatacggaggcttctcctccacacaggacacagtggtggccctccaggccctggctctctactccaccagggtgttcagtagagagggcac…
>contig00528|type-4 ice-structuring protein precursor
ggcagtcgccgtggagactgactactccttccccctggcagacaaggtgaaggcctacctggctgaccccactgccttcgctgtagctgctcccgtggctgcggcagtcttctcactgtcctgcaactcaggtgccctactcagcagccatgaagttctctcttgccgccctggttgtcatgcttgctctggcacatggaagccaagcagcacagtcccccgaggttgagaaactggcacagtacttccaggatctgtcagctcagctgacctccaccactcaggaactggtgcagaagatccagtcagagaccttcttagaggatgggaaggcccagctgcagcagatccaggccaagctggcaccactggccgataacatgcaggcccagctgaagc…
>contig00003|apolipoprotein b
atttaatttaattaaaagctttgtttcataaggtatttgaccaaaatcagagagacccaccaaggacccaagacaacataggcttgatctgttaatgttattgattgtggccgagcaagatagatgcaaggttatgaatgggtggggagtgatatagaaaaatgaatctcgtcatttgcatgaaatggtcttttattcatgtttttctttcaagtttaaaaaaagaacaagacacatagggagcaaaatgaaaacagtcaagttggctgtcttaacttgtgaataataaactaaattagtaacttacaaaaaataaatggaaattcattataatatgaataggctacatgagaataacagttatgtttgcaaggtgaaagccaatgaattgggcgtata…
>contig03120|loc559122 protein
aaggtcatgagctcaggttcagctgccccaacccagcacaccaactgaagggaaacccacaggtagtgtgtgccgcgggggggatgtggaacagccgtttccccacctgtgaagatgtgacttgtgaagctgcagagaagattaagaatgtgaacgtgataggaattccccaaaacaccatgaagtatggacacaggctacagtttgagtgcagcaactctaaacacgtgctgaagggggaatcagaggtcacctgctcaaccaatggacagtggagtcactcctttccaatttgtgaagagcccaaggatttctgtggaccacctccacatctcatgaacggagacacgatgggcgg
>contig00372|s-adenosylhomocysteine hydrolase
aactccgatatttcaggtttctttacggctgcagagagtctctgattgatgggatcaaacgggccacagacgtgatgatcgccgggaaggtggcggttgttgccggttacggtgatgttggcaagggctgcgttcaggccctccgtgggtttggtgcccgagtcatcgtcacagaggttgaccccatcaacgccctgcaggctgccatggagggatacgaagtcaccaccatggaggaggcttgcaaggagggaaacatctttgtaaccaccactggctgtgaggacattcttttgggcaaacactttgagcacatgaaagacgactccatcgtttgcaacatcggccacttcgactgtgagattgacatgaactggcttaacgccaacgcagccgaga…
>contig00293|glutathione s-transferase p
attacatagtgttcactggtatggttaaggcttgcagaacaatatcattgctttgtggtgatgtttacattctagaacgttgggcttccatgtaatgttcctaaaattcatggatatgacaaattcaacatgggaggacaaaccaaagtgatagtattgaaataatttgggacacaaacaaaacatgcagataggagcatcaaatgagagtacctgcccgggcggcaggtacatttagttaacacgtttgtgggctaatgtgtaagatggacttgtaaaacattgctattatccaaaaccgttcaggttacagcgaaggtaaatggatggaatcgagccttctttgttcaggaatttcactgtttgccattgccattaatgggcagttttttgtaggcg…
>contig04424|14 kda apolipoprotein
gtggggcctatgactgagagcctgggccagggccagggccaggctgccaaagactacatcgaggagctgcagggcaacccgaaattcctgagcgctgtcaagatcggatctggtctggtccaggaagcagcacccttggtggacaaggcccgtatggccggcctgggtctgta
>contig00175|---NA---
tgaaatgtttttttttttccactgaaaaatctttgagtttgctctactctcaaagaaatgctttacttcatgaatatattttcatgatccaaagatttgattgatcaaatgaccgcacacttgcttaatttttatttatttcactctcaactctgaatatagttcatcttaactttcctcaaagaagattggacattattcataaaaattggtcataacatcaaaccaaaatgggacaaatcaaatgtcatgcatcacaactgctgttttattttgttaacttgtgaataaaataaaagtgtaattgtaaatatggaacatccttatgttgaatataaaacgtaacattttattgaattgtccaacccttttggccaaattttaattgttctgaatttg…
>contig00148|angiopoietin-related protein 3 precursor
aaaaaaaaaaaaaaaaaaagaacttgtacattttgcatatttatgaggtttgtgcgcagatctcaggtatgaataccatccaccattaatacactctgaaatacagttacatagaggattcctcaaatgcatgtaacgatacgaggatgttgtcgaacaatttcaccctaaaattagaacgctaaactgagtataaaaatgttagacaattattttggttccttgtgtctcaaagcctttaatgctgaagaggagaagtgaatcctttttagactagctataaggcaaactgtggtttagagacacagattcagagtccaattcaatcaacttggtccgactgtgcagtcgacagaagagactcactaaactgacctcctaaatctctttaaggccttg…
>contig00929|plasminogen precursor
gtaccacataatccttctcaggtaagcatgctggtaaaaccttgtcatttatgattgcagggctctctagcttcagtagtgcaatgtctgtttcaccaggtcccaagatcagtttttccaggttacgctcctgcttagacggttcatttcctccctctgtatgcgttcccaataccaccatgtaggcagatggcctctttgatctctccaggcagtggacagcggtgaggacccactgaggggcaatcagagttcctccacagaaatggatgccagtgttggtccttaggctgatctgccagggccatgagtggggtttggatacacaacctccaacgatgcgaccgaaacacctcctgggctttgaaacaggctgcccacatttcaagccagcgcaat…
>contig01573|---NA---
tcattttgacagtactcttggtgttttatggtaagagcaagcaatttatgaatttactgtcttggaaatggtttcaagcacttgtgttcttcacagcattgtctctgtgtagaagagaaatagcaacattcaggtttttaggtcacattttgttgagtgccgagggtcttttcagagcatccccattagtggttacatttgagatccaggagagcaacactgaataggcccaccactgtagctctggcatgttgaatacatgttacttttactgtaatgtttttctcaaagattggcctcttgttacccctttcctgctgaatatctaagaaatgcatctttacacaaatctacaacaaactaatcaggtaggctgtcaggatggccacttcacagctg…
>contig04065|---NA---
gatgttcaccataacagccatagatcaggggcagcaaaaacaccagcttcgccattagattgagtgcactgtagaaagagaacaacaaatcgctgaaagtagcacacttactattattaaatcagccttcaagaacccttctgagttctttgcaaaaaaaatgtataaatgatgctgaattgactgtggagttcacaaaagtcattgggattgaaaa
>contig01389|pancreatic progenitor cell differentiation and proliferation factor b
ggggctgatgttgatgcctatgtggttgacactaactatgatgagtacagtggggaggtcattccacaccatccaggtctgcccaaacaagactctggacattggtggtccagcttcttctttgggaagcagaaccagccaggaatgaccactctgactgaggaggccaagcagaaggcggcggccatgactgtgaccaacggccaggtgacctgcgttgccagggagatggtgatgaagaggcaggtcagcgacggcagcgaagccgggaggccggagccggggagtccacccccctcctgagagatgggacaaacgctaggagacggaggctgcgtccccattccctaaacccttaatgcggttccatcctccacactacatagaatgtatgcctct…
>contig04228|---NA---
cagggggtggggacacaggccaaaaacactcgaaacaaaagctctcaacactttgacgacaaagtaggaaacgactggatgaaagagctgatggagagtctcggtgaagcggcaggcaccaccggctcccaatcggacgtctacactgtgctgagagaacttattgccaaagtggaaaatctggagaaggcaggt
>contig03962|serum albumin 1 precursor
acagtagtttctttccagagagcagcagatccttgctgtccttggtgcagagctcggggcccatgtggaagctgctggcatccagctctgggggcgtgaactctgtgtcaggctggatggccaggatgcagtgtctcctcatggaataggactggttgcagcagtgggcgatgtgggggttaatgctggaggggtcatagtcgtcacatgtggcgtcgatggcgtcggtcagct
>contig03009|60s ribosomal protein l8
gtcatcggggtttagtcacgatgggacgtgttatcaggggacagagaaaaggtgccggctccgtgttcaaagcccacgtaaagcacagaaaaggtgccgctaaactcagacacattgacttcgcagaacgtcatggttacatcaagggaatcgtaaaggacattatccacgaccctggccgtggtgctcccctggccaaggtggctttccgtgacccctaccggttcaagaagaggactgagctgttcattgctgctgagggtatccacaccggacagttcatctactgtggcaagaaagctcagctgaacattggtaatgttctgcccgtgggcaccatgcctgagggaaccatcatctgctgcctggaggagaaa
>contig03661|---NA---
tgtcggagcacttcctgagcgattgcatggcgatcatgtacaaaaataaaaccagaagaaagtagacaccccaggtctcacattcacacaacaatgctgtgattaaagagataaataaaatgcattaaagagtttcaaaattacaacaactcagtgtcaatcacacacacgcagtgctacccctgtctacacagaggctacagaaaaagaaaaatgatttcaaacacttgtcgacatggcagctacaccaacattctctcaaaacagtgcttttgatttcag
>contig00526|type-4 ice-structuring protein ls-12 precursor
cgccgctggaagctgggggaggacattgacctgattgtacttccaggacgccatcgagaaagtgaagtctcatgagctgatcagccaggctcagggttacctggaggagggtaagactgaaatcacgcccctgaccgacaagatccaggagcatgctgagaagatccaggagcagatgaaatcctttgtcagtgacatcgagaagcaagtgcgtcccatggctgataacctgcaggcccagttcatgcctctggtcgacaagatgcaggcccagttcaagcctctggctgatgacttgcaggcccagatggagcagctcttccagaccgtggttgaccaaaccaaggctctcctccccccccagtaaagctaacgtaacatccccatagcttgggctct…
>contig00185|---NA---
ttagagtaaaccttactttccccctcttgtgccctctctcacatctttacaacctttccacaaaaaggcagagtaagacgggttacattttttctgacattcaaaatgtacacaagggaaattcagatgccttaattttttcaggataatgttatggatattgccttgtgttgctgcatttgaacaaaatgctttctcctgtatggtttttgtattatcacattttcatggaccatcacctcttatgctcatttaaaatgccacagaccttaatttaccaaaatctagcggatttttggttaaggtttgaataattcttgaattctgtggtgtctttgtaaagttatataggttgtattagttgtcatgtagatgctgatggaagatctattactgtag…
>contig00073|retinol dehydrogenase 3
cgctggttccgggagatccccagagtcccagacaaaggagacaaatatgtctacatcacggggtgtgactctggtttcggcaacctactggccagacatctggacgagctgggtttctgtgtgatcgcatcctgcttcacagagaagggagaggaagatttgaggaaggcctgttcagacagattcaccaccctccacctggacgtcaaaaagaacgagagcgtcgacaaagcagctgctttgattaaagacaaagttggggctaggggcctgtgggctgtggtgaacaacgcaggtgtggccatcccctcggccccctgtgattggctgaccattgatgactacaagtccatgctggacgtgaatctgaatggggtcatcgcagtcaccctgagtgtg…
>contig00083|angiopoietin-related protein 3 precursor
gtaccggtacgaagttctccactaaggaccgggacaatgacaaccttgaagactcacactgcgcttacacctacacaggtggctggtggttcaaagcttgtggagacaccaatctgaacgggagatacatccacgtgagacccaagggacattcagagtgtaggaggggaatccactggaagcccaccagaggggcctcctactacctccgatccacccagatctccattcgctccacccccaccactacggccacctcaacctcctcagaaacaggcaacttccgctgagaacaaacatggacgtatggacagaaacaagacattgaccaacctttggcaaagatacatgtgactgacagtccctgacaacaaggccttaaggagatttaggagtcca…
>contig00269|phytanoyl- peroxisomal-like
ttagcagcaggcagttgacacactctctttgtcccagtctatcacgctctctttttctctctctctctctctcacacattctacctctgctcctctccctccagtccaccacacagtaagtgcttcattgtcaggcagaagatgatcacttcaatcaatgcttaactgtgcaattaacatccctttagtttaatatgttaaacacacccggccaacagccctgacaggactcttggacactcactctcgcccaacgaaaaaattactcctgtcaatgagtctcagcttattggctggtggattggacaacttttttcaatctcctttgattggcaggttgttagtagtgagtgacactgcggtgggcgggctctctcacagattggtcctttccccttg…
>contig04279|serum amyloid p-component precursor
tgtacaacaacaaatcattgtcatgagactgggttgccagagaaaaaagggactggcctcgttcttgctcagagttgaacctctgacacatggtcatagcagaaatgggctctgagacgttcgcatggagctttacatgtgaggtgcttgtcgccattgggattacgaacactttacctgagagatctt
>contig00487|rrna 2 -o-methyltransferase fibrillarin-like
ataagtgtgaaatatactgacgattatggttccttggatgctgagaaactgtacctgggagctgcatcagggacgacagtgtcccacgtgtcagacatcgttggacctgagggtcttgtgtatgctgtagagttctctcacaggtcagggcgtgatctgctcaatgttgccaaaaagagaaccaatatcattcccatcattgaggacgcccggcatccacacaaataccgcatgcttgttggcatggtagatgtcatcttcgctgatgtggcccagcctgatcagaccagaattgttgcactcaacgctcacaacttcctcaagaacggaggcactttgtcatctcaatcaaggcaaactgcattgactcaacggcagcaccggaggctgtgtttgctg…
>contig02767|transferrin
tcactatatcacaattccagttggtcagaagtttacatacactaagttgactgtgcctttaaacagcttggaaaattccagaaaatgatgtcatgggtttagaagcttctgataggctaattgacataatttgagtcaattggaggtctacctgtggatgtatttcaaggactatcttcaaacttagtgcctctttgcttgacatcatgggaaaattaaaagaaatcagccaagacctcagaaaagaatgtgtatacctccacaagtctggttcatcattgggagcaattttcaaacgcctgaaggtactctttcccaaggaaatcctggtatttggtgccttttgggatctcctggagacactttgtggaatccttgaagagcaagttcttttcaaca…
>contig02858|60s ribosomal protein l8
tctgccacagcctggaacaccatgatggggtttagtcacaatgggccgtgttatcaggggacagaggaaaggtgctggctctgtgttcaaagcccacgtgaagcacagaaaaggtgctgctaaactccgacacattgactttgctgagcgtcatggttacatcaagggaattgtgaaggatatcatccacgacccaggccgtggtgctcccctggccaaggtggctttccgtgacccctaccgattcaagaagaggacggagctgtttattgctgcagagggcatccacaccggacagttcatctactgtggcaagaaagctcagctgaacatcggtaatgtcttgcctgtgggcaccatgcctgagggaaccatcatctgctgtctggaggagaag
>contig02104|protein ambp precursor
ggtaaaggttggagcggtggagagattagctctcccagcagttccaagagctcaggttaagcctcagtcagaggttggtatcagagacagaaagacagaatgcagcaggttgtcgtactcacgctcctcttgagcctcgtttgcctcatccatggagtgcccgtgcttcccgaacctctcttccccatacaggacaacttcgacctaactaagttcatggggaagtggcatgatattgcgatagcgtccacctgcccctggatgcagcgccacaagggagatgcagccatcggaaccctggagctccaggccagcggcaccgaagacaaagtcagcatgacaaggagcatgaaaaagcacgggaaatgtgagcagatctctggtgattacgagctgacc…
>contig02695|60s ribosomal protein l35
tgtgatatgagtaaagtaatgcgtgtgtgtggttaaagatgtataatacgacaatacaactgcagggttttatttctattcttagacattttgaatctttatttgttattccattcaggtacaagacaaacgaccttaagccttgacagcaaatttgcgaatggaatacaggcgatcctttctctgcatcttcttggttcggagagtctcctcatgcttgttgagtctcctgcggattgcacgagtcttcctgggtctcaggtccaagggcttatatttcttacccttgtagaacttcctcaggttctccttctgagtctggttgatgacagtcagaacacgggcgatggatttgcggacgacacaaatcttggagagcttggaggcagctccaccagt…
>contig02985|hemoglobin subunit alpha-4
aggagacgcacacatatgcagccaatctgactagacacatatctgttattacctgttttcatatcacatctctgtctgacaactctctctctctctttataaaacgttataaaaagcggtatcagtatgtatagctgtgtgaatgtttctttattttcatgaagactacactgccggctttgaactttatgtggataaacggacaaaacagctatgagtctctcagccaaggacaaagccaacgtgaaggccatctggggcaaaatcctccctaaatccgatgagattggagaacaggctctttccaggatgctcgtcgtctacccccagaccaaggcctacttctcccactgggcttccgtggcccccggttccgctcca
>contig04138|---NA---
tcagtgtgtgagttatgtatcagtgtgtgtgtgtgtgtgtatcagtgtgtatgtgtatcagtgtgtgagttatgtatcagtgtgtgtgtatcagtgtgtgtgtgtatcagtgtgtgtgtgtatgtgtatcagtgtgtgagttatgtgtgtatcgtgtgtgtgtgtgtgtgtgtgtgtgtgtgtgtgtgtgtgtgtgtgtgtgtgtg
>contig02365|apolipoprotein b
accatcaatcttggccttcagagcatcaaactcagaggtggaggaagcgtcaaatcggacaatgatgtcatcctgattgaggacagcagcatttgccttcactgtcagcacagctgtcttcatggagaactcgtaggtcaggtcaccgaagacagggatcatgatgttgctctgcatttttggcagagtgatttttggcagggtcagcttgctaagtgcagatggaacatgcatagtaggcattgtgatgagactgaagtcaggcacaggaatggtgaaaccagacacttcaatattcagcactggaactatgtgtgccggaacagtgagagttttgggtagctcaatgttgtatttctcgtactctcaaagccatctgcatgaagatcaggccatact…
>contig02396|---NA---
tcggtacctcctcagcttgcctaggcagacggaggccctgagcactgaggcctagaagagtgacgagcacagtgatgaccagaagcttgttcatgatgtcactcagattgtttctcctctccgtgagaacaggaaaaaaagtgggtcaaaagaaaaatgagtgagaaagacagaaggaatcgaggaagtgttactcatcagaggaaggacgaaaagacagattgtagaagaaaacgacttgtctcttacaccgacggtctgcaaatctcttttcaacgacctgctttaatctttttatgtctttgggttgtggtaatataaatgtgacagtattattgccaaaaatctccccagggtcccagatatccatccttagctatgttccatctatgtttaact…
>contig00385|upf0762 protein c6orf58 homolog
acgcagagatgacgggtaacgtgaggggatcggacaatgacgcctccatgacagcttttgttctcatcgccatgcaggaagcaagcttactgtgtgagcagtctgtcaacagcctaccaggcagtatggttaaggcagtagcgtacctggacctgaatgagaccatctccaatcaggcctttctgcacagcagccaggaacgggatcactgagaggtagtagttcacacatgcccaccagctattagcggaaatgcacatgggatctccttcctgtccacatgttgtagcgccagtggggtcaacaaaccgccctgatctgagtttccaggacagctgcagaggcaggccccacaacgggctggcactgtcattggttcccatggaggccataaacttg…
>contig00218|---NA---
aaggacctctccgtttcctcccatagttgcccctcagaagtctgaaccaaggctatcctgacagatcagatctgtgatgactgtatagataatgtcatttatctccatcaatcgcacttccctggtcgcataagcctaattacaaatcccccctcccccgtctgcattttaactggctcagtcagtattcctttacacacagtcctaattttaacaatggctaagagaggtttgaccatagaattaggaattagaatactagaatggaaaataaccttcttatgatggtccaaaggtcagccatgttggtgagggagttggtcaaccatggtttaccagtgctgtgataagatattgtgtataataatgaatgtgatgaatttatctgcacagtatgtg…
>contig03691|---NA---
gccctgtgtttcaatggtgccctgtgttacaacaatccaaaccgtttaaagagatacaattacatacagagcagaaatgatatacatttgttatacagttgaatttggaagttaacatacacttaggttggagtcattaaaactcgtttttctgccactccatacatttcttgttaacaaactatagttttggcaagtcggttaggacatctactttgtttatgactcaagtaatttttccaacaattgtttacagacagattacctcacttaaaac
>contig00984|elongation factor 1- oocyte form
actggattgccacactgctcacatcgcctgcaagttcagcgagctcaaggagaagatcgaccgtcgttccggcaagaaacttgaggatgcccccaagttcctgaagtctggagacgctgccatcgttgacatgatccccggcaagcccatgtgtgtggagagcttccaggaataccctcctcttggtcgtttcgctgtgcgtgacatgaggcagactgttgctgttggtgtcatcaaggccgtcgacaagaaggctgcctccagcggcaaggtcaccaaatccgccgttaaggctggtaaaaagtgaattctcctcccacaggacgtccctcgggtggtggggtctgcagccctacatcctgcggagtctcaaaacctgagctctatacttaaggactg…
>contig01905|---NA---
gtactggataaactgaaattgaatttgaacaaagtttctgataaaaagtgtttgatactctacacacagaacagtccttgtagggagtcatgcctagaaggaaaagtgtcaaacatcatcaaaccactggaagatgttttcagaaaggtagacacaggttataaggcagtagtcttcgaccatatttatcgtgatgacaaaatgcaaactagagaaagagtttttaattctctgaaaaaaattcctgtgacaacttattgctgctactacgaaaacaacgtttttgtatgtgcattgcttgaccataacaaacgtgccaacgatcaagaatgtctgtctgagatgagtaaggataatcaaagtagtgacgacgatgaacccgtgagaaaaaagccaaag…
>contig01263|c1 inhibitor
accttcatccaaggctcactgcatagctctgttttagaaataaacctatttacattataaaaatgcatacatatcacatcataccccaaagaaaacacattttttaattttgctttgaacaaaatggtgtctgattctggttgctttgtagtcatcattcaacaacatttacagcatcgtcaaaaagcacaatctctcaatgaagtaatactgctaatattattgctaatgtcctttcctttgcaaacatggctttttctacatgcatgctactctcgctccctctctcttcctccttctctcacggctcggtcactcggcccacgaacagtggggccttggcctggtcgctccacagtatcatcaggaagggcctgagggctgagaaggaagagaagg…
>contig01910|---NA---
aggaattaggcattttaacatcatagatttagccaggtggtagcttgtggaatagacactgactggaatgcggttttaaccaatctttattcagtattagaccaacacgctgtataatgtgtaaatatcctgctgtttctcccagctgtgtgattcattatctgaaggtttaatatgaatgaacaactgatgttatgattgtgattgacctcatcaagggagacaataaagttgtgaaaaagagatgacacgttgtctccatgagtctttacaaggctatagtacctgcacaagtcttttttttttttttttttttttttttagtaataacttttattcaacatccacaagatccatttacaatgacgagaaagagatgaagtatatctaccttacaca…
>contig02160|cytochrome b
atcattgaccttgttctctgtatacattttctgtatcaataaaggtacaactccgatatttcaggtttctttatatagataggaaccataataaagtcctcgggcgatgtgtatataaatacagataaagaagaaagatgctccgttagcgtgaatgttacggatgagtcagccatagctaacatctcggcaaatgtggcaaacagaggaaaaagctgttgagatatcggaggtgtagtgtatggctaggaagagcccggtaaggatttgggtggctagacataggcctaagagtgagccaaagtttcatcaaactgagatgttagatggtgctgggagatcgactagtgcgtcattagcaatttttaggagcgggtgagtttttcggaggttggccat…
>contig04537|complement c3
accttgtcggtgcgtgtgagtaaggcgttacccttactaaatgaccacttgatgacttgagatctccctgcgatatcaatgtccacattcagatcaatgtcttttacttttcctgctttcgtcatgtattctgccacagcctggaacaccatgatagtgg
>contig02389|hemagglutinin amebocyte aggregation factor precursor
tcagcataacaacgtctatgaagaccgtgtgtggggctttgagtgcaaagacacgtttgtctatgagcccatatgccactggtctccttacgtcaatgacttcgaccaggagttcacctttcaatgccccaaaaactatgtcctcactgggatgaacagctatcattccaacccacatgaggacagaaggtggaagttctactgctgtcgagtcaacagctactgtaacctgaagtgtctgtggaccccttacatcaactactttgatgaggacatctcttggcatgtccctagccagaactacctagttggggccggaagctaccattccaatcctcatgaagatcgtcgctggagataccagtacttcacacaggcacacagagacttggagtgcaa…
>contig04626|---NA---
gtaccatgttgagttaaagtgttgctggtcgatgacaacagatctctattctctataatctactaatctcatgatcagagtcaactatatcatttacagttctggggaaaaaactcttcaatcattggttcttctctggtgttccggaagc
>contig01349|complement c1q-like protein 4 precursor
tgagcagggtaacatccactgagagtgaggttgagaaactgcagagggagaatgcagagagacccaaggtggcattttcaacctctttgggaaaaactggacacctaggacaattcaacactgccaccaccgtagtctacaagaacatcttcacaaacactggtggccactacaaccaagctacaggtatcttcacagcacctgtgagaggggtctaccacttcagcttcacaatcggtgattttctccagtcaactgttatgggcctatccctgttcaagaatgaacaacaaataattcattcaggggaagtaggtgaccatcagcagtttaggtatgcatccaatgcagtcatactacagctggaagtgggagatgtcatttttatgcaactccctg…
>contig02842|beta-microseminoprotein precursor
tacgggagttgcatacccctggcagcatgaattacaagtgcagtccatgcagtcactgttcctccagtgggaaccaataggatgccatgtcttgtccttgtcatcacggcaatgggtaatgatgcctggcttcaaggtcataggcttcgtgtaacaagaagcatggaacagtggaagcagcacacacaggattaaagctagagccaaggacttcatgattcacaagaatgtagactggattctaaggtaattctagggatcttctagggtagagaacttcacacgcttgtgggtcttttggaagtagcttacctttggaatcaaacatgggctggggtcaaacactgtcagtaaatagtgcacgtggactttaggtaaatcagaattgaaggtcctctac
>contig04877|beta-microseminoprotein precursor
aaaacaaatcactaccccacagagctgaagatagggcatgaaattgagggatcactcttcttaaccaccttgaattcacatgccttttggtcccactccttcatgcaatcatcaggaaaatc
>contig00453|heat shock cognate 70 kda protein
cagttaaatacgtaaagaacgttgtacttctcagcctcctggaccatgcgctcaatgtcctccttgctcagacgacccttatcattggtgatggtgatcttgttctccttcccagtgcttttgtcagcagcagacacattcatgatgccgttagcatcgatgtcgaatgtgacctcaatctgaggaacaccacgaggtgcaggggggattccagtcagctcaaacttgcccaacaggttgttgtccttggtcatggccctctcaccctcatacacctgaatgagcacaccaggctggttgtctgagtaggtggtgaaggtctgggtctgcttggttgggatggtggtgttacgtttgatcaggacggtcatgacacctccagcggtctcaatacccagg…
>contig01155|c1r c1s subunit of ca2+-dependent complex precursor
ctgagcttgttggcaatgatatcatcttctttgatgccaaagcctgagaccataccaatcttggctgtctcgtatatagcgtcctctggtggcagacacaatggcataatgtcagcgtggaatgtgagtggttgttggagttttatcagggcgatgtcgtgattgtagtttgcattatctgggtttttgtattcagggtgggggtggagagaggcgacaccaagaggggtgagctttgctagtttttctgcatcattgtctcccataaaaacccgaagtttctcctttagcacaagttcgcccttttgcaccaggttatgagctgcagtcatgatccagcggtccccaatcaccatggcccctcctctgcctccgtccacactgagcatcacctgccag…
>contig04903|---NA---
ggccgaggtactgcgctgtggagaaatgcccaacggctcccaagcctacttctaagcctgacaaacctgacaaacccgatcagctcagaccagcaccctctcagacaccctcacctg
>contig03006|apolipoprotein c-i precursor
acagaggctgaagagactgagaagaccattgaggagcatttcaccaacttcggcaatcagatgaaggagctaagtgatgacctgacagtcaagaccaaggacatagttgaaaagattggagacagcgagttcgtcaccaaaaccaggacctggttcactgagcagttggacaagatgaaggccaagatcgacgagaccttccccaagcagtaacaccaaggttatatcccccctctgtgaagagaccgatgtcatctctgtgtaattgttacggcttgctttaataaacatggctggctttaataacctggaacacaatgagctgaacaataaagatacctttgtgaaaataaaaaaaaaaaaaaaaaaaaaaaaa
>contig00283|---NA---
ctttccgccgacaacctggtcctcaaccttcaagacgactcttttaacaatctatcactgggaaagaagtaggcttttgagaaagcctctagcattccacctgtctgaggctacatctactgctaagacctgtctgtccacctgcctattaatctgattgtatccaagtggtttaccatctcgctgaagaacactctaaagctttggctggctctgtacttaagaaagtcttaaagttcacggcacgttatggccctgcctttggtggttttgctggtgctgctgtaaattttgccctggcatttgtcggtcaagatgacccagtgttaattgaggtgaagactcagtttgcagaggttaacagaaagcttgactcaatcactttgcaaatcaactctc…
>contig00132|heparin cofactor ii
gtgggagcagaaattcccaaaggagatgactcactaccggaacttccgtgtgaatgagaagataaatgttcgagtgccaatgatgcagaacaaagggaactacctggcggctgcagaccatgaactgcagtgtgacatcctacagctcccctatgtggggaacatcagcatgctcatcgccctgcccaggaagatctccggcatgaggaacctggagcaagagatctcccccacagtggtcaacaaatggctcagcaacatgaccaacaggacgcgtgaggtggtgttccccaggtttaagctggagcagagttatgacctgatagacaaccttaaggagatgggcctcacagacctctttgaggagaggggtgacttcactgggatgacttcagagaa…
>contig02652|heavy subunit
agttacgcttcctatgtctacctgtccatggcgtattactttgatcgtgatgaccaggccctgcacaacttcgccaagtttttcaagaaccagtcccacgaagaacgtgagcacgctgagaagctgatgaaagttcagaaccagaggggagggagaatcttcctgcaggacgtcaagaaaccagagaaggatgagtggggtagtggtgtggaggcccttgagagttccctgcagctggagaagagtgtgaaccagtccctgctggacctgcacaaggtctgctctgaacacaacgacccacatatgtgtgacttcattgagacacactacctggacgaacaggtgaagtccataaaggagctgggtgactgggtgaccaacctccgccgcatgggtgcc…
>contig01934|---NA---
aggaccttccttttggtctcttctcatttctcccaccttggcagagagcagccagtaagggctatgaaaaatgctgctgtaaggtggagaagtgctgtgctgctgaggaccaagcagcatgcttcactgaggaggcacccaagctggtttctgagagtgcagagctggtcaaggtttaggatagaattttgatgattttaatttcaaaagatgaactgatgatttaaaacaataaaaatcaaatgaaggttctgtctgtatcgatccatctacctccccagcctccatttacatcacggtgacctcatccttctatcagcaacgtcttgtcatccactcataagtctgtctatcagtgatctgtgattgactcataagccttacagtctatcctcatca…
>contig00518|complement c1q-like protein 4 precursor
gtacaccagatgacagcataatcttttgaaaaagagtttgtcttgtggtggaacagcagccttgtggaaagtgtgacaataaaagccaggaagcataattccacagcgttataaccccactgtgtgctacagatgactattttatgtatactaacttaagggctggattcaatccatatcgctggaaatgtgcatggagcgtgcttgaaatttaaacgtaaattccaattgagccggtttgctgtaaatgcagttgccactgacattgacgcttaaaggcaatcggtctacaacgctgaacttctgcgattatggagtgaacacaacccttatataaaaataaagtaatttcaaccatttagctgttgaaatgtgttcaatgtttatatggggaagagc…
>contig01035|hemoglobin subunit alpha-4
acaaagaggaaaaaggtgaggatagccagcctatgaaagaggaggacctcacaagccttatagatgatgttctgagggacaatgacaaaaacaacgacgggtaccatgatgataactaataccgttgattgtgagaccaaaaagtgaatgtttttccaaacagaaagcctcacataactttcatgattggcaatgatttcttcatgagcactttatcggcttactgtatatttatgagattctgcaacgggttgttctctactgccttttcctatttttggcactcagtcactgcatgttaaaaacaatgataatggcaaaaatattgttatcaggttattttcgtaagcccttgctttatgtacttctctgccagggccagagccagttgctgcagga…
>contig02473|loc559122 protein
caccttgcatgagtatatgtgctggcagtgagctgggtgagtgttcgtctgccttagattcaggtacaaagaggacgacattgtcctcttttcctgcaactttggctttgtgccagcaggcagaataagttatcagtgtaagaagaataagtgggtggtgctccgtcaggggaaatgcaatcctaaaccatgtgagctccctgatgaaactgccaatggccactacagcatccacgctggggatgactttgtctttggggccactatcaaatacacttgcaatgatggttatcagatggtgagcaaaatggacatcagaacctgtatggtgtcaggatggagcaaccacctgcccatctgtgaagtggtgagttgtgtccccgaggctgcagatggacg…
>contig04516|---NA---
gcagaagtggccagtgcaccatggcaggtgatgttgtgggaattgttgacatggagacttggagaacatgaaactgcttctcgtctcagcgctgctggggtncctagctacggcgtatgctgcccagctgagggaattgttagatggtgcgtaaagtcggag
>contig04273|hemoglobin subunit beta
gtctgccaagagcggacacaacgacagccaggaacttctggaaggcttcctgaatatcagcactgaaaacggtgggaccgagcttggctgccacgcacacggtgatgcagtcggcgaggagcctgaagttgtcgggatccacgtgcagtttctcggagtgcatcacactcagggcagtataggcgttttt
>contig03219|complement c4
gtacactgcccagattgttgaagactacaacgactatgagggtgactatggagacggagagaaaagggaggaagaggatgtcccccgatcagcgattgagtggttcgatgctcgcagcagacacagaagagatactcagcaaagccggaattctgaaaacgatgttgaatacgaagtctgtgtgagtcatagtctgaccaggaacctcacaggaatgtccatagccgacatcacactgctcagtggctttgaggcacagacagacgacctggacaagctaaagaaccgtgatgaacaatacatctctcactacgaggtctcacatggcaaagtgctgttgtactg
>contig04989|---NA---
tgagtgagtgagtgagtgagtgagtgagtgagtgagtgagtgagtgagtgagtgagtgagtgagtgagtgagtgagtgagtgagtgagtgagtgtgtgtgactgagtga
>contig02294|plasma retinol-binding protein 1
anctaacaaggcaacatgctgaggatctgtgtggccctctgtgtcctggcgacatgctgggcacaggactgtcaagtttcaaacattcaggtcatgcagaacttcgataggagcaggtatactggtaggtggtatgctgtggccaagaaagatcctgttggtctgttcctcttggacaatgtcgttgctcagttctcagtagatgaaagtggcaaaatgactgcaactgcccacggcagagttatcatcctgaacaactgggaaatgtgtgccaacatgttcggcaccttcgaggacactccagaccctgccaagttcaagatgagatattggggcgctgcttcatacctccagactggaaacgatgaccactgggtcattgacaccgactatgacaac…
>contig03993|signal transducer and activator of transcription 3
ttcccgaaggcgtcctccttggggatctctgggaagaggtagaccagcggagacaccaggatgttggtggcgtccatgatcttgtatcccataatgatctccgcaaaggacatgctgttgagctgctgcttggtgtacttcacagtgaagtctataacaataaacaaactgttacaattgattgcaaagttggatacacatctgaaaagaagactgtaacatgtaatg
>contig03214|beta-2-glycoprotein 1-like
taccggtgatatgtggtcttcctccaatacctaaatatgggaaaattgtctacgacagaacgttgacaggcaacacgattgtgtttggttttggggggacgtatgagtgtttccctccacttgtcctcataggcaatgagaggggatcgtgcagcactaacggaaactggactgagccaccagaatgtaaattggtgacctgttcagctccaacaggcatcaaaaacggctacatgaccattaatgataagagggagcatggcttcaaggagactgtcaaatatggatgtaatgtagactatgtcctggatgggcctgtggagatcgaatgtctcaaaacagg
>contig00084|zgc:153863 protein
taaatgtaatggccattgaatacgacctgccagacgtgtcagaggattgtctttatcttaatgtatacacacctaaagaggcagcaacagtcaaaagactaccggtgttcttttggattcatggaggtggcttgtcaatgggtgcagcatctcagtatgatgcatcaccactagcagcctatcagaacatggtcgtagttgtcattcaatatcgtcttggaattttgggattccttagcactggagatgagcatgcaccagggaactggggtttcctagaccagattgcagctctgaagtgggtccaggagaacattgagagctttggaggggacccacagtcagtcaccatcgcaggggaatctgcaggaggcatcagtgcctccatactgaccctgt…
>contig01654|superoxide dismutase
tcggactacagatttcttttagttcagacttgtaggacgtgtagagatggcactgaaggctgtttgcgtgctaaaaggaaccggtgaagttaccgggaccgtattctttgagcaggagggtgacggtgctccagtgaagctgacgggagagatcgcaggtctgaccccgggggaacatggcttccacgtccatgcctttggagacaacaccaacggctgtatgagtgccggaccccacttcaacccccacaaccatacccacggaggacccactgacactgtccggcacgtaggggaccttggcaacgtgactgcagcagctgacagtgtggctaagatcaacattcaggatgagatactgtctctcgctggaccccactctatcatcggcaggaccat…
>contig04292|---NA---
aacagagatgaggaagtcattcaaaagtattgtaaaacacaattattgcagacagagtcagtccatgcaacttattatgtgaccttggtaaacctccctggtctttgtagttgaatctgtttgaaactcactgctcgggatattatagatcattgtatgtgtggggtattgtatgtgtggggtattg
>contig01709|unnamed protein product [Tetraodon nigroviridis]
tccacacatacaattatctggaagatccctcagttgagcagtgaatttcaaacacagattcaaccacaaagaccaggaaggttttccagtgcctcacaaagaagggcacctattggtagatgggtaaaaaaagcagacattgaatatcccattgagcatgatgaagttattaattacactttggatggtgtatcaatacacccagtctctacaaagatacaggcatccttcctaactcagttgccagagaggaaggaaaccagttaaaacagttacagagtttaatggctgtgaatttagaaagttgaggatggattaacaacattgtagttactccacaatactaacctaattgacagagtaaaaagaaggaatcctgtcccaccccggtgacccctg…
>contig00320|heat shock 90kda protein 1 beta isoform a
aaaacctatgctcaagatggtactgtgtccagcagctgaaggagtttgacggcaagaccttggtctccgtgaccaaggagggcctggagctgccggaggacgaggaggagaagaagaagatggatgaggacaagacaaagttcgagaacctctgcaagctcatgaaggagattctggacaagaaagtagagaaggtgaccgtgtcaaacaggctggtgtcgtcgccctgctgcattgtgaccagcacgtatggctggacggccaacatggagaggatcatgaaggcacaggccctgagggacaactccaccatgggctacatgatggccaagaaacacctggagatcaacccggaccaccccatcgtggagaccctgaggcagaaggctgacctggaca…
>contig01356|glyceraldehyde-3-phosphate dehydrogenase
ctgtattttatatcagtaaatactcataagcaaccaaaacatttagtgcagacatgttatatactgtatgtgcaaagatgaagcagaatactctggtacttctcgtggttgacgcccatgacgaacatgggtgcatcagcgctgggagcggagatgacaaccctcttggcaccacccttcagatgggtagaggccttctcaatggtggtgaagacacctgttgactcaactacataggtggcaccagcatctccccacttgatgttagctgggtctctctcgtggaacacagtgattttgtgtccatcgatgaccagcttgccaccctcagccttgacctcaccatggaaacgtccgtgggtggagtcatacttgaacatgtagaccatgtagtccagg…
>contig00006|complement factor b precursor
tgggaaatgcacagcattaaatagctatgactacatggaactctgctgcctcaggtaactcaagctagcaataaaatcagttcaaagaacaccttactacacaaaggggactgtgaagagacaaatacattttatatatcttgaggtttattttgcactgtattatgtattagacctagatattgtgtgtaagttctgatacttgggctgtgacgttttaaatgtatgtaattcagtccttaaccaataatgttctgtacagttgtgttacatttgactgtgtaaaaaagtgttttgccaaaaaaacatgatcattcgtctctctgaaatgaaaccatcaagtgatagatttgaaacaaatacatctgtcattgaataaccccatgccataattagaga…
>contig00916|s-adenosylhomocysteine hydrolase
gaggccttcagggttaagatggagcccgttgtggaggagatgcgcgccaaggtgtccaccaacgtggaggagaccaaggcgaccccctgggagtttacttcctgcccaagaagctggatgaggaggtggctgctgcccatcttgacaagctcggtgtcaagctgaccaagctttcagataagcaggccaaatacctgggactgccccgcgaaggacccttcaagcctgaccattaccgctattgagaaatgtaaggaaggtggccaagcagcggcccagactcatggtgggggtctgatggtggtatggtggcgcatggacacgtgggtttgggtaggagtcttttggaggttaggacatttttgctaatgctctgcttcaactaccctttcaaatgtc…
>contig00298|complement factor i
ggtacacctctggtttgggcctgacacagtgagcggcggtcagaacccagcatcccccgatgtatgccccaccacagtcgattttactcccctcctgtatcgccacctgccattggatctgagtcggttgggccggcactcctcccaccactcgtttctgccttccccctctcctttctcctctgtccgattcttctaagaccgtagtgttggggattccacagtgtatcttcccttccagaagatgcctggttgctttgatctcttctttaggagaaatgaactcttgatctctggaatcatgtgatccactacggccaacaggtttactgtgtttgttaatctcgtcctctcctcccagacagtccatcacaccgtcgtttacagcctttttggaca…
>contig04007|hemoglobin subunit beta
taaaggaaatcaacaaacaaacgtcaacatggtcgactggacagatgctgagcgcagcgccatcgtaggcctgtggggaaagatcagcgtggatgagatcggaccccaggccctggccagacttctgatcgtgtctccatggactcagaggcactttagcaccttcggcaacctgtccacacccgctgccatcatgggtaaccccgcggtggccaagcacggaaaga
>contig02967|---NA---
gtaccgaagcgccccctgtgttcgtagtcgatccagttgtaggcacggatgcacctgttgtatctggggtggtgaagagggaagccccagaaccagtgccagacagcccagctattgtgtctgcacctcttgcacctatgccagtgtgtccagggaagaagaaatttttctgagaagcgttcagattttacaaagcacagactctttaatgtcgcagtcatcaaactgcatgcagtgggcccactgcatgatcagagaataccacataagggcttgagtctgcttccttgctgagttttcattttgcttttacaagaccttcatcattaattggttaggcagagatttactacatctttactagctatttgtttaggggtgtt
>contig04871|---NA---
acacattatacagcgtgttggtctaatcctgaataatgattggttaaaactgcattccagtcagtgtctattccacaagctaccacctggctaaatctatgatgttaaaatgcctaattctt
>contig00062|choriogenin l
atccagtgaacattgctgatcaattcttgttgtgaagccatggcaatgaagtggagtgtattttgtctcgtggcagtggccatgcttggctgtctgtgtgttgctcagaattggccacccttcagtaaaccagcgcagcaacccttcagacccaatcgtcagccgcctcagcagcctcagcaaccatcgtatcagaaacccaggaacccatcaaaagaccaaacccaggctaagcagaagtttgagacaccattggattggacctatcctctggacccaaagccagagcccaagattattgggggctcagaggcgagaacccctgtggctgccaattcagtgagggctgagtgcagggagaacatggtccacgtggaagcaaagcacgacctgctgggg…
>contig00191|endonuclease reverse partial
cctatcgcttcaacggctgaccaagcattatcactattggagacagatttgaagatattacaagggtattttacacagctgaaacttgttttaaatgcaaacaaaacacattttatgatttttaataggttcaaaaagttggttggaaatgcacttgcatttacgagcttagatggttctcgaattaatcatgtctctgcatataaatacttagggatatggttggatgataaactgtcttttaaaatgcatattgacgaactttgtaaatggctaaaaatcaagctaggcttcctctatagaaacaggacatgtttgtcttcgacaaattgtgcaagctacttttatgtctgttatagattatggggatattatcaacatgctacagcatcaacactt…
>contig00928|---NA---
gtactcaatagacaacatggtgttttattagaaaatttgccaaacttgctgtcaaaacatataatcacatgttaaagtaactgcccagtaaaagttttctgttaactcatacccaaataatgttattgactcatcctatactcttttctgtggccaaagcatacatttgagaaaaaacacttcaaagtcccaggtaaaatttttatctcaaacagaccatttaaaaaatgcttgctatttcctcatagaggatgatatcatcagcgttctactcgcattcatatttttaatgatcggtatatgccaaaaccattctgttgtgttggggtgcccacacatccttcccaacacagaaaagctgcatttaatcatacttaattttaaaaatgtggaaggaaa…
>contig04398|middle subunit
ctgttctccttgaagaaatgcgcgaagccaggcagagccacatcgtcacgggagaaatagaaagccattgaagtgtaggtgtaggaggcaaacatctccatgttgatcatccggttgatggcagcttcgcaatcgtggtgatagttctggcggatctgagactccatcttggcaga
>contig05029|complement factor h precursor
attccttgtatatctgtatttatggtaatatccctctttgcactgaagagtctttcttttaccgtgcacaatattatctttattgagtaaattctttagatggta
>contig00939|---NA---
acatgcaggcgtgacaaagacaaaggaccagtgagtgaaaccctaaccatctccacccccattccggactgattcaaccctgaagctgttacatgactttactgatggacagtcagctcaggtcaaatccccatgtctgggttggatgtaggcctcaataacaaactataatcaataaatttgtggatacatcctttgatttagtttttatattaccatgagctagtgagtcacaacaacaacaaaaaacaggtatttcatagctttactttggtttaaataactttttgacataaaaaaaacattcaatattacatgaagatagattaacaagtagataggaaaggttttggttgagcagcgtaatccttgcaagaaaaagtatgtaacacagactat…
>contig00024|---NA---
gtacacccgtagaggtgcctctaccgtcgctgcctcctccaagatgtgatgccttaacttccacctgttgcacttaccgtccgctatagaatatcttactaccgaccgtccgtaaatgctatagctaattaaatggcaagctatcatgattgtttttgtaattcctcaggctacttactgcacagatgactagagagacagcattgctttcagttcttacatgaagagcctgtccattttgcctaagttcacacagaaattaatatagtcagactgcagccctatgggagatctgtcctaacatcagtcaaatacacagacgctatctgaaaagctgtgcatttattcagttgtttatagtataattttcattccattgtcagtatagtgatatctctt…
>contig01834|plasma retinol-binding protein 1
aaggagtatccatccaagcaggtgccatccaggtcaacttctctgcaggagtagtggatggcatagttgtcgtagtcagtgtcaatgacccagtggtcatcgtttccagactggaggtatgcagcagcgccccagtatctcatcttgaacttggcagggtctggagtgtcctcgaaggtgccgaacatgttggcacacatttcccagttgttcaggatgataactcttccctgggcagttgcagtcattttgccacttccatctactgagaactgagcaacaacattgtccaggaggaacagaccaacagggtctttcttggccacagcataccacctaccagtatacctgcttctgtcgaagttctgcatgacctgaatgtttgaaacctgacagtct…
>contig00809|homogentisate -dioxygenase
taccacaggaactgtatgagtgagttcatggggctgatcaagggccactatgaggccaaggaggagggcttccagccaggagggggcagtctccacagcatgatgacccctcatggccctgacagagactgcttcgagaagagcagcaccgctcccctcaaaccagagagggtggccgaggggaccatggccttcatgtttgagtcgtcgttcagcatggcggtaactaagtggggtctggagacttgtcagaggctggacaagagctactaccagtgctgggagccgctacgcaaacacttcgaccccaactggagaccaagcaaacagtagagtagaagcagaacagtcattgcttcccctagatcactttcaaggcatggcgcaaaggccaataaa…
>contig02283|hemoglobin subunit alpha-4
ctcagcatcttcatttaagtggataaacggacaagacgcagctatgagtctctcagccaaggacaaagccaacgtgaaggccatctggggcaagatcctccctaaaaccgatgagattggagaacaggctctttccaggatgcttgtcgtctacccccagaccaagacctacttctcccactggacttccgtggcccccggttccgatccagtgaagaaacacggcatcaccatcatgaatcagatcgatgactgtgttggacacttggacgacctttttggtttcttgaccaagctcagtgaactgcacgccaccacgctgagggtggaccccaacaacttcaagatcctggctcacaacctgattgtggtctttgccgcctacttccctgcggaatt…
>contig03745|rnase 2
ggtggtggcacacctaggggcagggatcaggttcaaagcaccaacagcttccctgtaatcatatgtagacacataggtggggatcgttatccccactgtagatacaggggttctccaccgtccaccaggaaagttgtcattgcttgtgaacaggaatggccagtgcactatgggggcgatattattgttgtctaattaagatgattgatatgaagtggctctttaaaataaataattaatttgccacctaaaaaaaaaaaaaaaaaaa
>contig04718|complement c1q-like protein 4 precursor
aatgagagacctaaggtggctttctcagcatcactcttcccatcatctcaacacagagggccctttaatattgacaccaccctgatattcacaaatgttatcacaaacattggccaagcttacaactctggaacaggt
>contig02268|cytochrome c oxidase subunit iii
acctgcccgggcggccgctcgatagcgtggtcgcggccgaggtaccacttcttaatactgcagtcctcctagcatctggtgtaaccgttacatgagcccaccacagcattatagaaggtgaacgaaaacaaaccatccaagcccttactcttaccatcttactgggattctactttactttccttcaaggcatagaatactacgaagccccatttacaatcgctgacggcgtatacggctctactttctttgtagccacaggattccacggcctacatgtgattatcggctccacctttttagccatctgcctcttacgacaaattcaatatcactttacatccgaacatcactttggctttgaagctgccgcctgatactgacactttgtagacgtcg…
>contig04632|---NA---
tctctggtgccacctgcagtggagacacagtcgctgaagactactgctgagcacactcttgttcagaacactatgatgacacagcataactaacggaaccccatacatgtagacaaagaggagttaatgcatcttatacacatatgttc
>contig04863|complement component c9 precursor
ggccctgtgtgttacagctgcgggtcctgatacgttttcctccactgcagcctgaccaggctgcccaacacgaccagttcccctcctgaggaacactctccacgggggttttagtattcttat
>contig04547|---NA---
aaatatcctcctgtatcttccagctgtgtgattcattatctgaaggtttaatataaatgaacaactgatgttatgattgtgattgacctcatcaaggaagacaataaagttgtggaaaagagatgacacgttgtctccatgagtctttacaaggctata
>contig04356|---NA---
ttcttgactttaggtgtttgataccaaaggatcccagagttgatctgaaagatgaggaccttcgttgttctgctgtttgttctctgcagctgtctctctgagctgcaggtttttcaaagtagagacaatgacaagaagccaatctttatggaaaccacacagagggtcagcgagagccagg
>contig04193|apolipoprotein cii precursor
gtactccagtcagatttgatctaattattctcatgccatgatggcatatctgtagtacgcctgaggaaccagtcgcagatgttgaagaggctgatggagaacagggaaccctggaaaggctgaccagcgccgccaagagctactatcaaacatccatcagcaccgcctctagctggctggacagcatcgatggcctg
>contig05025|coagulation factor ii precursor
ggtgtgcggagagcgacccatgtttgagaagataagtaagaaggacggtagagagcaagaactgattgactcctaccaaggaggccgtattgttaaagggattgac
>contig00624|pancreatic alpha-amylase
agtagtttcttcccagagagcagcagatccttgctgtccttggtgcagagctcggggcccatgtggaagctgctggcatccagcacattttattgtttgtttgtgtttatagtggggtttttttacagcttggagtccgcatggatcgccaccatggggtcctcgtcggtgttgctgatcttgaagtgggcacgaccatcgtccccgacattgatggtcttccccgtgcagcgccctccatccctctggccagaaatgacatcacagtaggcgccgccgggcatgccagtgttcagagtcacatccaggtgccagtcatcgttgttgaagacaatgaagccgcggttgccgcgtccaaaggccacctggttgctcccattatcccaccagttagaatgg…
>contig03488|novel protein (zgc:56119)
caggcccacggccttataggtcagtttggccaggagccagaggtgagggtgtttaacctgcaccagggagctgaccctctgaagaaggaggccaccatggaggtgaagggcaacaagctggtcgtcaccaggggctggcagaaggactacagacgggataataaacgtggatctgatgtcttctgctggttcatccacaacagtggcaaaggcttcatcgacggccattacaccaactacctcgtcccacgactcgacagcttcctgccgctcccgctctgagcgaccaatcgccaggcacacagg
>contig00054|cytochrome b-c1 complex subunit mitochondrial precursor
agaagtcagacatctcagcaaacctttctcacccggttcattgaaagccctgcgatggagtctgttttggctgtggtggtgttgctttgctgttgtgtggttgagactcagatggcgagtgagccaatctcaccaacacctgggccaaaccaggttcccatctcaacatctttctcagctgtcccgtccgaggttgacaggctgctgagggaactgacagccagagtggagaaactggagagcgagtgtaacggcaaaccaaaagtggccttctccacttcacttatggtcaatgatgaacattatcacttaggacctttcgacgagaacaccaccgtggtgtataaaaaggtcattacgaacatcggtgaagcatataacccagatacaggtgtcttt…
>contig00029|transferrin
gtacaactgtgtctgtagacaaaacagcattaaagtttgctttgggttttgcctttccaataggtgatatttttattttagatttgtttacgggttggttaacaacaaccgacaagtgagcaactattgggcaaaagacggaattggcttattttgatgggtggatcagctttaattttgcagaaggatttcttccatcaatgtaattgtctgcatcatttccaatccaccataaatgtttttgaatatacctttatttttccccgcaaaccctaccacccctcccccaattggagtaaacaaataaacaaaaacactttggctctacctaaggtttatacattttacagacaatccattttacaatagttatattttgtttgtttagtccttcctcta…
>contig03808|complement c3-s
ttcagaagtttgaacttgacaacaagttgtctgagaggggctccctcatcatctatcttaaccaggtatcttttaaactagcagacaaagtggcgttcagaatgcacaagacacaagatgtaggtctgcttcaacctgctggggtcaccgtttatgaatactatgctcaagagaaccgctgtgtgaagttctaccacccattgaaggaggatggaagcctgaaacggctttgtcaagatgatgtgtgccgttgtgctg
>contig00002|coagulation factor x-like
ctgaggagggccccaggtactttgtgacgcttcctaaggaaagtcactctgcccgtggtcgaccagcagaagtgcatccgctccacggagcaggttatcacagacaacatgttctgtgcgggctacctggaggccagcttggatgcctgcagtggggacagtgggggtccctttgtggtcaactaccacgggacctggttcctcacaggggtggtgagctggggggagaagtgtcccaccaaggggaagtatggcatctacacccggctagggaactacctgcgctggatacaagatactatagaaagccaggtgcataacagcacacatacctgaggtgcagctcggagacgatcccaattcattccctaccctttggcccttcaatgattgcagctt…
>contig00022|warm temperature acclimation-related 65 kda protein
atcttgtacttattattaacattattcattatttaagagttacatggtaacatggtgaatacacaataataacctataaaaacaggtgtttcttggaattcattaaaataagcatcaagtgattaaagctgtagcccgtcacttgttttgactgacaacagaacaggacagaacatgacagaacagattgtcacgactcctgccgagggtgactcctctccctgttcgggtggcgctcggcggtcatcgtcaccggcctactagctgccaccgatccctttttcccttttctgttggttatgcctttatttgttgcacctgttttcgatgaagttattagatgagcatttaagcccgtctccccacctgttctgtgtgcgggcttgtttctttcattta…
>contig02165|rna 3 -terminal phosphate cyclase-like protein
tttgtctcctcctttcctctcgtcctccgatggtttctgagtctcgatcttgaacatcatctggaagaagtctctcatgtgtctgaggaactcaatcctgagaggagagcgagagtttaggtgggtggcttggctactcaaatacagctgtacaaataaaacatttgtaacatcaatataaacatttaaaaaaaagattcaatacagtaatatgagatctatatgtaaaacatttacatttgacatttagtggatgctcatatccatagtgacacagtcatcttaagatagctaggtgagacaaccacatagcgtagtgactcacagtcatcttaagatagctaggtgagacaaccacatagcgtagtgactcacagtcatcttaagatagctaggtga…
>contig03236|upf0762 protein c6orf58 homolog precursor
ctatacgttgaaacaacactactgaataaacattgtggccttaaaaaaaaaaaaaaaaaaaaaaaaaagcttgtacccagaccttatggccaagtgggaagaattcttccagactctgaaagacgtgagtgcatctgagatttctgactttgagaaaagagaccagattctgggtgtctattgggcaggtcaacatctctctttgaatactgcctcaatcagctgcaaggcaaagatgagctactattccagcccagaggtttcattcgccaaaaactggatgaactctgcagactacgtagcagcaacatacttccagtccaacctgaataactctgtgct
>contig04687|catechol-o-methyltransferase domain-containing protein 1
aagtacattatcgatggcaatgatgcccccttgtctcacaagctcaagagacttctcataatatctgtcatagttccgtttatccgcatcgatgaacacaaagtcatatgttccagcttccccagcagctatcaactcatcc
>contig03977|complement c3-s
aagagaaatgtagctaccagaagaaacttgacgtgagtgaagtaaaattgttggacaaagcctgcgaagctggaatggattatgttttcaaagcctccatggttaatgcaacactggagtcctacaccgacacataccgcatggaaataaaaatgattatcaaagaaggcactgacattgtgttagaaggggaaaaacgcttgttcctggcccacccctcctgtagaaaggt
>contig04792|---NA---
ccaatattgttgaagacatgtttgtagaccaggatgccatcatcactatttggtcctttggattcagacagcgaggctgagaaggccaccttcggtctctctctgttctctctcttcagttcctccacg
>contig04980|coagulation factor ii precursor
gatgacccaatagataactatgaggaggcggccggtggaagggaaaggacaacactctctgggcccagacaatccttcttcagccctcggagctttggcagtggagagtt
>contig03814|coagulation factor ii precursor
acacatctcaaggtcacagtagtccacagtggtatttccatgctggtccacatagcaccagggtccctccatatctccatcagggtttctacagtggttcgtcacaagtttgacctctgggatgaaattctttcctttgctgagtgccaatgcctttggggaggcccaaggtagacactttttgccattcatggtaactgagagatcacctgtataatccaagccattgttggccaggcagtccttcttggtgtac
>contig00056|cathepsin l1 precursor
gtactggctccttgcaggatatacccctcatggcaggtgtagttgatgatactccggtagacaatgtccacaaactccatgtctccatagtctagcgcttctgggaaagagcaactctttgctgagcacgtgagtctagacttggtccattctccgctagcagtgcagatgattgtgcgagagcctgaggagggtgtgtatcctcgtttacacgacagcaccacctcgtctccgggggagtactgaagaacgatgtggaagtgattggcacatccgaatccttagaaatgaccccactagctaccaaagttagagagtttttgaataaaaagtacatccaggacaacgccggcctggacacagaggagtcctacccctacgtcggcactgatgaggacc…
>contig00444|cd59 glyco
cctctagtcatagggttgcattccaaatggcagggcctggttaaaaagtagtgcactattcttggggagatagggtgtcattggggacatggctatggagtgggttggtgaactgatagtgtgattatacagcggttactccagtacactgctgtgtccgtaggggagttgacaggactgtgtaaagagaccaaagggtggactattagaggaggacgttgatgtttacggctaatctatcagcacagcgttgagtgaggttcacacatacaaaccagcaagatgaagatggtgatgttggcagtggctctggccctgctgttggctagtggtgaagccctggactgtctacgctgtgtgccaactaaggcaggaagagactgtgaggtgacagtagaa…
>contig03907|---NA---
aaagagtactttcatgtgtgtgtaaaatattactgttctcagattttttatgaatagattgtagatgtgtattaaaatgtggtgttttgcaaaaagctacagtatatatccattgtttagttggaatggaatgtttgtttactcaatatttgactatgctatgtggttgtctcacctagctatcttaagatgactgtgagtcactatgctatgtggttgtctcacctagctatcttaagat
>contig01973|complement factor h1 protein
gtaccagagaacgcttcagaaacggagaatcagttgaatatgcctgccagaaataccacatccttgatcccccgtcagcgtacaagacatgtcgtgacgggatctggacaggactgataacctgcctgaaaccctgcactgtggatgaacagttgatgaacacacagaacatccaatttctatatcctccggaacatcaaaataaactctatgccgaacataaggatcacatcacttttaagtgtattggtcatcttagactgagcccaggtagcgttgcttttcgtcagcagtgtataaatggggtcatgaacttgcctcattgccaatagttgcttcagtttacgggaagagatgggcaaagacttgttggacaaacatgtcaatgaataacctgtc…
>contig01471|complement c4
gtacttccacttttgtgatgggaggttggggcctgttcagtgcatactcagagagagcctccaaagccactatagtatcctgtgtggacttgaatcctcctccatagttctcctgtgaagtcagccagcaggctgcagagtctgcccactctgtgtccttatgagccactgcagttaacagggcgtaggctgtagtctctactgttatggcctctgttgtcggtacatacattcctacaaaactttacaatcattatagatacaacaagcaaatggtatgctctcctcacattggaaagagcaggacaccagtgaatgtgctcctgtatccattgtcatagatgctgttgccacgccagaggataatgttaacatgatcaccttcatttaactgcagta…
>contig02615|upf0762 protein c6orf58 homolog precursor
acattaatcaacaaggacatttgcctactgtggaaaatgtattattacaaaaacacaggatgtgtaaatactactgtgtgaaatgtattcagaaacatttaacaatgaatcattatgaatggcatctgatgctaaatttgggacaggttgaaactgagctagttggagtgtcggactgatttgctgaatcctcagcagctgcgtgtcatctctttgagaatggagacgaaggtggaagcagcaaacttagggtcatggaccagatcctgtaggagctcccggcccttctcccgagccttgtcagagcacatggccgagcgccacatcctcaccagagaacccatcagaatcctgttcattctggtcatccagccaaagatatagagggtgtggttctcc…
>contig02578|protein
acaactccaaggtgtatgaagcggacagaatgaggagaccccttgaaggcatgacctttcaggtggggattctcagccactcaggagtcagagtgactttggctgatggctcccagtggcttgtccataaaggggatggatttggcatcagcactcagactgtagtggtggctgcacgccacatgagtcaagactggaagaaagttgaaaccaaaaactttagaggaagtaagacggtgtctgatttcgtcaaagctggaggcactgactacagcctcatctttgataactgccatgatgcagctggtcggatgtgggagtgaaacaatattttattgttttgatgaggctgcagcagttactatattttagctgcaatgcccatttcatattgatgga…
>contig02793|40s ribosomal protein s20
cttacgaataagtcggtcaggaatataaagagaacatggcgttcaaggacaccggtaaagcccctgttgaggctgaggttgccatccatcgcatccgtatcaccctcaccagccgcaacgtcaagtctttggagaaggtatgtgcagaccttatccgtggagctaaggagaagaacctcaaggtgaagggaccagtccgtatgcccaccaagactctgcgcatcaccaccagaaagacaccctgtggagaaggctccaagacctgggatcgtttccagatgcggatccacaagcgtttgatcgacctgcacagtccctctgagattgtcaagcagatcacctccatcagcattgagcctggtgtagaagttgaggtcaccatcgctgacgcataagctg…
>contig03972|hemoglobin subunit beta
gtaccaacggaaatcaacaaacaaacgtcaacatggtcgactggacagatgctgagcgcagtgccatcttaggcctgtggggaaagatcagcgtggatgagatcggaccccaggccctggccagacttctgatcgtgtttccatggactcagagacacttcagcaccttcggcaacctgtccacacccgctgccatcatgggtaaccccgccgtggccaagcacggaaaggt
>contig01979|ambp protein precursor
ttggaggggtgggtgtgctctcccagcagatccaggagctcagaggaaactcagttggaggttcgtatcagagacacacagacagaatgcagctgagtgtcatacttgtggtccttttggtcctggtggaccccctccatggggtgccagtgcttgccgaacctctcttccccacacaggagaactttgacctgagcaagttcatggggaagtggcatgatattgcggtagcgtccacctgtccctggatacagcgccacagaggagacgcagctatcggcatactggagctgcaggccggggacactgaaggcaaagtcagcatgaaacgcagcatgaaaaagcacgggacatgtaagcagatctctggtgattatgagctaacagacacacctggaa…
>contig00771|40s ribosomal protein s2
accgtggataaataattttctcttgaaagttaacatatgatgatgacgactgcaaatgtcacacttaaacctttaggtgtaccacggggcgcagggatcagacgcaccaggacggagccgcaacgaccagtcaccttgcatggcacggtgtggggcttgccgatcttgttcccccagtatcctctcctcacaggcacgatggacagctttgccaggatgatggctcctcgaatggcagtggccacctccttggagcacttcacccccaggcccacatggccgttgtagtcaccaatggcaacaaaggccttgaacctggtgcgctggccagccctggtctgcttctggacaggcataatcttcagcacctcatctttcaacgaggaccccaggaagaag…
>contig04575|---NA---
ctgaaacatcatcggtcacagtcaccattagaagtccatttttatacagcgacactcttctcttcttgctggaggttgtaaaggcagtgtatgtgaagtagtagactccattaaccgctgctctgaagatacctgtcactggactgtaagcctca
>contig03379|middle subunit
tgccatcttgtttttgacagcatccatcttggtgaggttggtgatgtggtcacccagcttcttaatggcctccacctgctcattcaggtaatgggtctccaggaagtcacacagatgggggtcaaccttgtcagaggcaatcttgtgcaggtccagcagggcctggttcacattcttctccagctgcagagcacactgcatggcctccagcccattgccccactcatcacgttctggcttcttgatgtcctggagtaaaatgcgtccacctctcttgttctgaaggagagtagcttgtcggcgtgctcccgctcctcctcg
>contig03989|hypothetical protein [Epinephelus bruneus]
ggtacacattaatttccacttatagctttcccttctagtctcactcctctctgttatgtttatccacagacgagacaggcgttttctttctgtccctcgatgttcttcagctcattgtagaactcattaaggatcttagcctcaagatcactgttactcttggtagtcaggcagtcctggtccttggggaagtaggctgttgtagctcctgcaatagagcttgaggatt
>contig00466|40s ribosomal protein s24
acattactgggaggttgacctggggaagaagagccagtggagtgttgggatcgctcaggacacagagaagagagacaacatccaaatgtatccagaaaatggcttctggagcatatgttacaaagatggagaactgaaaacagttgaacagtcttctactttccttcccattgaactgaaacctgagaagctgggagttttcatggactatgagaggggacagataacatttttcaacgtggagaagaaatgccacatccactccttctatggcatgtttactaagaaactctatccgttctttggtcctttgattgattgtaaagaggaactaaaaatctcacctgtggtactttcttcattctgttcttgcgttccttgcgctgttttctggaggac…
>contig03443|pentraxin
ccctgtgaaatacaattgtatatggagttgaatagatttactccaggaaatattctcaactggaaagcattggagttcactgttgagggaaaagtgttcatagagagaagtgaatttagaagtgaatgttataattattagcaaaagaaattgctcagatgtgatcagcattcttatacatttccttggttcctgaaaatttactgaatacacatttacaagttgaaaatgtaacataagatgcatgtttgttgctctgctgtgtcacactgttgtttatgtcttgaatcaaatcaataaatccttgatttta
>contig00236|serpin a3-5-like
tatccagcaaagtgaataccgaggattaatacacttgttagctttgggttcccaggctagattgacccagaagagtttggatgggtttgcttactggtttcctaacaaccgcacttagatttcaatttgtgattatagatcacatgttttctgcaccactggttttacatagcaccggttttatttgttggctgggttgatgatcttgcccatgaagagaatattcttggtctcccggtccatgacaaagaccatgaatggacggtcaaacttcaagacaggggtgcgtcgggaggagaagggcataaggaccacacctgtggcagctgctgcggtcactccagcctcatccacatccaaggaggcttggtgcaccacctctgagactgccaccttcag…
>contig04204|hemoglobin subunit beta
aagaactcctattcagcactgagcgtgaagcactccgagaaactgcacgtggatcccgataacttcaggctcctcgctgaatgcatcaccgtgtgcgtggccgccaagctcggtcccgccgttttcagtgctgatattcaggaagccttccagaagttcctggctgtcgttgtgtccgctcttggcagacagtacc
>contig00122|fibrinogen beta chain precursor
gtactcccctggagtgttgcaatgtccctttccgacgtcgaaggcgatattcccgaaaccactgcggtagttgtcccaacgccggccaaagtcaacagaaccatccttcctgttctgaatagtggtccagcctcctttctgtgtggtctggtcacagtagaccttgtagggctggtagaaggagtcaggctggaccagatacatcccagaatcccttcctcctttcctgaagatgtcctcacactccttaccagatacaacaggtatggggcaggagacagtgcatggctccttgcattcctccctttgggccaggatagccttctccactctctgaatcttcaacctgatcttctcaaggaccccttgaagaatcctaatgttagaggggaagactgt…
>contig01613|---NA---
acttgtaattgtgctaaatatgataaatgatacccacatttatatgatatacatttcatttagaaatcgaacaagcagtatatgatgaattgcacataggcatcggatgataaattaaataaccatggaagttggtggcggcactggaaggcttttaaatagaaggcactgtgctgggaggaccaaactcaatcaattcgttcaacgatttttagaagctattttgattcactgctattttgattattctgctaatcagaagttcttggaaatcatctattggaagttctttgaaccaacattcaaatggcctgggtttaattctgagcggatgtgtcaacggggaaacaaactaacgctattaggtaggaatgttaagtaggaatttaccatattaaa…
>contig01396|apolipoprotein cii precursor
aagctgaaggagaaggccacgaatgtcctcagtgacaccaccgtggcagcgatgacttacgctggcatcctgcaggaccaggtctaccacatcttataccaacagtaaagacatttccttgtttccctctgtgtccccaacgtcctcaaaatgctgtgggcccctactctgtcatcctggagcctccaatcagcttcaccagacctccaaccctcgtgacgtccccccggagtctgtgtagattgaaatacagtattatttaatgtcaacattttaagtttcagtcatttagcagacgctcttatccagaacaacttacaattagtgcattcatcttaagatagctaggtgagacaaccacatatcacagtcgtaggaagtaatttttttacaataaag…
>contig00443|inter-alpha-trypsin inhibitor heavy chain h3-like
atacagggtgttgaatccatgtgaaatgtgtgactaatgtattgtacagtttgaggaggttgactgctagtgtaccagactcagacagtcttgaagagtccagacatgatgtagtctgtgtggtttccatcgatgaggccattaccgttgctatggatgaaccagcaggggatgttctctccattcttcacatcccagcggaagtccctctgccagcccctagtcactgtaagctcctgtcccttcactagcatggtggcatctggtttctctggcacctctcctggacgcatgtctctcacctcaaactgcacgccatggtaaaactggcctagaaggccgtggacgctgggggagaggagatggctgtccagggtatagaagcccagatagtcctgg…
>contig00081|ahsg protein
gtctatgaggggactggttattctatccgtcctgacagtgtgtgcactgaactgtgccagtgtgccaacgcgggacaccagtggacgccactggagctgcgatgagaacgaaaaagagccaggggcgaggttggccatgctcagcatcaacaacaaacatttccatggatacaagttccagctcagtaacataacctccagcacagtggagaagggtcaatctgactgtaaattgcacctggaactggacctccaggaaacaacctgtcacatcatcaacccaaaatcttttgaagagtgtgacatccgtaaatattatgaaacgcaagtgaatgcccactgcaatgtgaccctgagcatcacagaaggcattacagaggtctctaaacactcctgcaa…
>contig02120|cytochrome c oxidase subunit 3
tgttttgtcaataactttcttcatccaccttctcatacggaaaagatgggtgtagaatccatatttcccatccctgtcacatccttctccccaggacacaatgccgatctggtactcaaaggggtcaagagtaataatgcctgtgggtggtcagcagcctcctaattcaggtgtgggagagagactagagtggtagaaggctcagaaaaaccctaagaaaaagaatacttcggaggtaataaataagattattccatagcgtagtcctttttggactggaggtgtgtggtgcccttggaaggtgccttctcggataatgtctcgtcatcattgatatatggtgagaagtaataaaatatttcctatggttagtagcgtaagtgagtggaagtgaaatca…
>contig03259|c-reactive protein precursor
accactttcagctcatgagctctacattcagaactactggctataaaaagtaccgagtgcatatcaagggagcgtcactggatttcatcagtttgccagattcaaaaaatgaatggatctccatctgctggacctgggactctaaaagtggtctgacccagctgtgggttaatgggaagcgaagtgcacggaggattcttaaacctgatacatctgtaactggcacaccaagtataatgttagttcaagagcaagacagttatggcggaggttttgatgtctcacaatcctttgtgggggaggttactgacgtccacttctgggacagtgtcatctct
>contig04058|---NA---
gtcagtattccgataacatttctaaatggaggatggctgaaatcaggttgacgtacatcgtctttacagaggagacacagctcaacatacaaactgataaacagatatttccatcaaaatgtggtcatccctggtagtgctcctcgcggcctcctgtgtctgtctggaacaggacaaaatcaaaatcaaaatcaaaatcaaaaccaaatcaattgatg
>contig02919|complement component c3
actatactatgccctgccagaggaaaggacagtgactgtgaaagctttgacctctctgtcaccctcactaagatggacaaaacaagccacgaggacgccaaggagtcatttatgctcactattgaggtgttgtatcgtaactcagagagagatgcgaccatgtctattctggacatcggcttgctgaccggcttcattgtagacacagacgatctgaaaaggttgtccaaggggagggagcgctacatagagaagtttgagatggacaaagttctgtctgaaagaggatctctcatcctatatctggacaaggtgtctcataagttagaagacagaatatcctttaagatccacagagtacaagctttttttttnttttttttttttt
>contig01379|---NA---
attcgactttcattgacaatcagtagttttctgctttaaatgaatagaggatcaatatcaaatgttttgctgatgaactatttcatcaattgtttaccttcccattattatattcaacatgtatttttcattacttttgaatcattcagaatgactgtctgaatcttctcagacagcctcctatcctaagatggtggacctccattcctctctgctctccttctaaccccctgtgttatgaggcatattccatatcatgaaccaaatgtaaaagcaacttaatcaaacatattatgatcttgattggtggccaacgtgggaagtcctgtcttccaggggatttgctgcagctttgggtttgttgcattgattcatcaggccaaatattagtttagctgg…
>contig00335|tributyltin binding protein type 2-like protein
aagctttttttacggtagcaagcagaacagaccaatgtgcataagggacattgacatcgtgtgtaacgacggggccacagtgtactactacggagtggctctcctggctctgctggcagtgagcagggtaaccgcggcaccgacgactgagccaccgactgaggaggactgtggtaaactggtcaaaccactccctgccgacaagttcaacacggtctttggtgaatggattctcatcgaggcgttttcagatgatgaaggttatgccgaaaaactgaaaatgggaaaaagctccaaggtggaactacgagcaacatcaagcgacaagagtgtgcttttcaaacagggaaacatgattgacgacacctgtgttaattactccataatgaatatgtccat…
>contig00620|cytochrome c oxidase subunit i
agctgtattgtaaatgtctttgcgaaaggattatagtattgtgtgtgttactaggcctaactaactgtaagtcgctctggatcagagcttctgctaaatgactcaaatgtaaatgcaaaatgtaattaacatagcactacagatcacctagactggtggagctgttttaacaagttgttctactgctccatgacatctccctgtacaaaagcgcctataatagcaaagacagctcccatagataaaacatagtggaagtgggcgactacatagtaagtatcgtggaggacgatgtctagtgaggaattagcaaggacaatgcccgtaagtcctcctactgtaaagaggaaaataaaccccagggctcaaagaagtggcgtttctcatttgattgagccg…
>contig00019|inter-alpha-trypsin inhibitor heavy chain h3-like
tagaagtcatttcctgactttgccatggcttttcttgattttaatgatcctccgcgagctcacgcaactaaaactacaatgagaactacaactacaaccgtgagtcctctccggaggttcctgttgcccgctgagggtcaggctctgccactgtgctatgacattcctgtggctctctctctcagactcctactagaccccaacaatgagttgtctatgaatggtcagcttggtcaatcagccagtgcaggctaccggaagattgtgatccattacagaagcgatcaacatattgagttagacactactggcatcaccttcaacgatgagcagaatacaacatacttctcctggagccctaaaatcaaccacaaaacagacagtgtgtctctgatccta…
>contig00761|c type lectin receptor b
ttaaactggccgaggatttggaagcaacacccgtacatcaatgggcggccaccttagcatcctgcacagcaagaacacgcatgaagccctggaaaaagaggcaaataggattggtgggtttaataactacttctggatcggcctatcagacagagagctggagggggactggagatgggtggacaacacaacgctcacaaaaaccttctggaaacagttcagtttggagcctgataacaacatctccggtggggttgaaggggaggactgtgtggtcatggagagtaacactcatgcctggtccgacgtgccctgtgactttacctaccgccgcatctgtcaaatggatgccatccccattacttccccttgaatcagcgggtgaacgacaccgctgac…
>contig00482|apolipoprotein b-100-like
tgggtgtgtgtatgggtgtgtgtatgggtgtgtgatgctgtgtgtatgggtgtgtgtatgggtgtgtgtatgactgcctgaggacgaacatgacgctgtcggagagcttgtctgtgatgggtgtaaggtccatagctgcaatgttttctgcagccctcttgtagatgaccttgccctgatccgtgatctgttctatgctaccctcaagtttgtcggctatcttctggggaacagacaggatatcctccatgtaaactgctgacatgatctcaggcaccttcgccttcactaccaggagcacctcagtgggaacctccatattccaggtggtctgaacgttcagcttctcagagttgatcacagacattttcagggccatgatctccacatcagtggtgg…
>contig04119|haptoglobin [Oncorhynchus mykiss]
gacctgcgcttcaggcgtatggttgggggcaccctggcccctcatgtcccctggcaggccatggtctatctgagtaaaaacgtcatgaacgggggcttcgctgggggagctctaatctctgaccgctgggtcctgaccgctggcaggaacttgtttgtcaggaagagtaggcaggacacccaggggaaagaaccaatcatccccaaggt
>contig03959|---NA---
cgtgcctgtcactgtgtgggtgtatgtgttcctgtctgatcacacagtataaaagcagaggtgctctctgcccctccaacacttttaacctcagatttatccattgctaagagaagtcttcgactgagaccaacaatgagagcctacctggtcctgcttctgctgctccctctgtgcacagccgactacaccattgagtgttacggtgaggacttcctgatgctgagaaaccag
>contig00227|warm-temperature-acclimation-related 65-kda protein
taaaggggtgtgccccatgctgtagctgctaaagagaacattacagagtttcacattccaagtaaagaccaaaaacaaccactgagcagctcatagactaaacatactattggctcgtgaagagaaatgttgtttgtgctgttactaataaccaatttgactgggttcatgtctaataaccaattcgactgggttcatgcaagtgactgattgatcgtgcctgggaggaatcctcactatcagtataaagcaatttggcagtactcagagcccacatacactttgacgccatcagggccacacatgcctgcctcgatgccggcgatgggcagtgggacctctctggctactaccctaggggtggcagacaggtcaatgtcctgcatcttctgtccttga…
>contig03216|complement c3-s
attcagaagtttgaacttgacaacaagttgtctgagaggggctccctcatcatctatcttaaccaggtatcttttaaactagcagacaaagtggcgttcagaatgcacaagacacaagatgtaggtctgcttcaacctgttggggtcaccgtttatgaatactatgctcaagagaaccgctgtgtgaagttctaccacccaatgaagaaggatggaaccctgaacaggctttgtcaggatgatgtgtgtcgttgtgctgaagagagctgtagcttccagaagaaacatggagacgtgagtgaagtgaaattgttggacaaagcctgcgaagctggaatggattat
>contig00041|cathepsin m precursor
tacaatcacagggagaagccgctcatctctagaatgaagtctctcgtgctccttctattggtggctgttactgtatcatctgtggtgtctaaaccccttcctgaagactctgaagcagaggttcacaaggagtttgagacatggaaagttaaatatgggaagagctatccgtctaccgaggaggaagccaaacgtaaggagatgtggttagcgacgaggaagaaggtgatggaacacaatacgagagcaggaaatggattggagagttacaccatggcggtcaatcacttagctgacctgactactgaggaggttcctaaaggacttttgcccatgcctcgacctgaggaagaagaggtggacaaagagtttgagatgtggaaaactcacaatggtaag…
>contig03511|complement c3
gtcttaaaaaacttcctttagcttcgccattagattgagtgcactctccanatttttgggaatcctgatgaagactcgaatctgtcaccactctggataagatttgcagtgtctcccatgagcaggtagctctggccttcttttagatccagtgcctttctacaggaggggtgggccaggaacaagcgcttttccccgtccaacagagggtcagtgccttctttgataatcatttttaattccattaggtaagtatcggtggaggactccagtgttgcattaaccaaggaggctttgaaaac
>contig04814|hemoglobin subunit beta-1
gtgctgtctggggcaaagtagatatcaatgaggtcggaccactggctctggcaagagtcctgatcgtctacccctggactcagcgttatttcggctctttcggagatgtgtccactcccgcagcaatc
>contig01301|40s ribosomal protein s12
ctcctacagtgctcaagcaaaacaaagcaggcctgctacaccaggaagtctggggagaagggctgtgctaggctggagttatgctctcgaacaggctggaagtgctgccatcagaaccgctgcaatgcctagaactgattccaggggacactaactccacggcccaggacaggcagaggaagaagagcaggacagatgagagaggatctgtgatatcagctgacagtgacttgctgtttagcacttggtgattgaatgcggttgtataaataacttgagaaaaattactttaatttgatgtaaagtcacatgaaataaagtcttacgaaattttaacaaaaaaaaaaaaaaaaaaaaaaaaagcttgtacatgggctcgtcacagttggcagcaagaac…
>contig02042|liver-type fatty acid-binding protein
gactgagatccagcagaacggcaatgacttcgtcatcacctccaaaactcctggcaagtccatcaccaactccttcaccatcggcaaagaggccgacatcaccaccatggatggcaagaagctcaagtgcactgtcaaactggagggagggaagctgatgtgcaacacagataaattcacacacatccaggagctcaaaggaggagagatggttgagacgctgacagtgggctctacgtcactcatcaggaggagcaaaaagatgtgaacctggaatggtagcaggcagggggcagtccttggctatttaaataaacttgcttgacgtaaaaaaaaaaaaaaaaaaagcttgtaacaaaacacacgtcctgtctcacacacacacgtcctgtacacaca…
>contig01548|si:ch1073- precursor
taaatacaccaacgtcggttacaacttagactgagggaagaaacaacattgacaacatgacacaagctacaacaagaagagttctactttgcttttgctcactgacagctgtcctctcatatgctgttgctcaggaggaagatgttgggaacaatagctgctcctcaaccaccttgatgtttaaacagctctctactcagcttgcagatgtagcacaatgtgcagaaaacatgactagccagttgagcgttgaccagactgctgttgtgattaactccctacaaacactgacagtcattctacagaaacatcaaaaaacagtttaccaggaggttaagcccaaacagtgtccagctgcagtagcccagagtgaaggaggacttgtgtgtgtcaccatca…
>contig00924|plasminogen precursor
attgcaaagtgggcaatggggggacatacaggggtcctacttctatgaccatgttgggtgtcacatgtcagaggtggagctcccaaagcccccatcagcatgccagtttcaaccctgaatcccaccctgacaaaggcctggagtccaacaattgtagaaaccctgacaatgacgtgaatggaccatggtgctacaccacagacagaagcaaaaaatgggactactgccaaatcccagattgcgctggcttgaaatgtgggcagccggttacaaaacccaagaggtgttttggtcgcatcgttggaggctgtgtgtccaaaccccactcatggccctggcagatcagcctgaggaccaacactggtgttcatttctgtgggggaactctgatcgcccctc…
>contig03750|hemoglobin subunit beta-1
atgggcaaccccaaagttgctgctcacggcaaggtcgtgtgtggagctctggataaagctgtgaagaacatgggcaacatcttggccacatacaagtcactgagcgagacccacgccaacaaactcttcgtcgaccctgacaatttcagggtgttggctgacgtcctcacaattgtcattgccgccaagttcggagcctctttcactcctgaaatccaagcaacctggcagaagttcatgaaagtggttgtcgcagccatgggcag
>contig02486|---NA---
ttgtacaaaatgaatgagacctatggcacctttatgtattcacaataatcctaaaaacaccgtatcataaaattatgttgtgtcttcctgagttagtatcttgctgtttccttttatatttagctgctataaacaaaaaatgcctaaatgtgtctaaacctttgtaaagtaatctttgcctgctcgtagttgtcacgtgatgcacaccagattatgtcatcagtgtctcctgaacttagaaacctgacgttttttggggttggtgctggagattatgaatttgggtgaaaaagggtgaagtgcccctttaacagccttcaaacagaacacgttctgcataatcattcagaatgtctacatatttagtgcaggcgggacttccctcacattcagttggcc…
>contig04832|fatty acid binding protein liver basic
agacacagacgacatggccttcagtggaacatggcaggtgtatgctcaggagaactacgaggagttcctcagggccatctcactcccagaagatgttatcaagctggccaaagacatcaagcccgt
>contig03286|---NA---
tgaaaacatacctctaaaaacaagtgaaatgtctgctttctcaatttacatcattttgccaaccgctactttagatgtcaatattcttgatttttaatgaaaaatcttaaatcacaccttaatttaagcaaattctgaagatgtgataattcacagcaaaccctgtgattaaataaaacttgatggccctagaaaggaccaaagtaatgtgtaatgtttacagttctacacatattgtaccatctaaagaatttactcaataaagataatattgtgcacggtaaaagaaagactcttcagtgcaaagagggatattaccataaatccagatatcc
>contig02150|complement factor h precursor
atggagaatggcaaacaccgttaccagcttgtaaaccgcaaggcgttatatgtgatcctccacctaaagttgaaaatgcaattgttaaaatcccctatcaaaataaatatatagagggatttgaagtgaattatgaatgtcgcaagtcctttgaaatagagggacttaaaaaacttacttgtgaaaatgggaattggacaactccaccaccaacatgcaaacagttctgtggtaagcctgagggcacagggaaaaacattctgattcttgaccaagtgcaagagagatacgaaaattggaaccaaatagattatacatgcattagcccatacaaaggccctggaggaaaagcaacttgcaagaatggagaatggcacatgccagttgaatgtaaagcaa…
>contig04492|---NA---
cattgacaaaaggacattttacctgctggatcttaaaaaagatatgtttgtgaaggaaggagagagtcagacatttctctgtaaagaaactgattattggaaaaaaccttttgttgctgatgttcgatgtctgaatggagatgtgaccactggcagttgtactg
>contig00017|---NA---
ccctcatccaaggccagctgatgctgacactgacggaggctgtttggcgatggggagagcaacgagccaatcggactctgacactgtgatgaggcgctgcccgcctcctgacagtgacagggactgatgggcctcagggagacctgacagtgacgctcgtcccccgctgactgacagcagcctcagccagtcatgtgagcctgacccctgggtgttgagagctgagggtgagggcagctgtaagcagggccatggctctgtgacagttaccttgctataccttataggcctcagattaacatctgttagacaaacaccggggcgaagcgctcttataacatcttaccaactagtattaccctgggatcgtgaagccacacctgacagagagagatggta…
>contig04067|---NA---
gttgttgttactgctgctgctgttgttgttttgttgttgctgctgctgcttctgcagctgctgttgttgttgttgttgctgttgttgtacataacttgattctctctactttctcagcctctagtggtcacagccaaatagctccagggctgtcttgtgctctgcgggaatagccctggccatcagcatgatcttcatgctctgaaagtggaagtag
>contig00088|inter-alpha-trypsin inhibitor heavy chain h3-like
catcttcaacctagtgagagaccagctggcaggtattttggtcaacggccagaccattggggacaagaaggtggcccctgatggcaaagtgaacacctactttggtcgctttggcattgttcaccaggggctgggggtgagactagaggtgaccactcatgacatcactgtgtcccaggatggcaagcaggccaaactcctctggtccgacaccgcctctctcaagggagccaatttagacctgcaggtgaccaaagaccgcagcttgactgtcaccctcagggactcggtccggtttgtggtcatcctacacaaggtgtggaaacagcacccctaccaccaggactatctgggcttctataccctggacagccacctcctctctcccagcgtccatgg…
>contig02866|---NA---
acgtttagaatatttatctatgtggattacgataataaaagggattcaaaattggaaagagtttgagacaattgaattgtgttgcaaattccaaccgaaactcccaaaaggctacattataaatccaaagacagaagtgctttataaggacagcctctgaccatcagtgctggacaagtactttcattagttatcagaaacagccaaggcatccagtctgaaggtcttctttgtcacgtaaggctaaaattgaataccctccatgttgaagaggtgaacacttgttatgtcggatgtcatcttgcttcttcacatctttttggagaacacagtcaatgtaggggtcagtgctgtcatggaagtctttgctgcaaacaacacagtttatatagggcc
>contig04600|ambp protein precursor
cctcacactcccccttggagtagaacttgttactgttgccctggcagtagtcctttttatattccagacagagtccagagttgggatcgaaggcccatatcttgggctgcccagtgcagggttgagcgtccatgggcattctgcaggcagcc
>contig01146|fetuin b
gtacaactacaactgtgtggtcagaccagcggctgcggcgaaagtggctaagcagtgcccagactgtccctctgccatgcccaaggaccaccaggagatcctgaagacggccaccctgtccatggagaagttcaacaaggacagcggcttggccaatcacttcgccatcctcaacatcacccgtgcacggacatcgatgggcatggcaaccttctactttgcagagttcaccatccaggagactacctgtgccaacaccaccgacccttccgcagcctccaagtgtcctctgatggactgcgagtttgcacacaaaggacactgcaagggctcccactctcatggcatgggaggccaggagattgtcacggtcaactgtgaggtctttgagaacgagaa…
>contig00261|cytochrome c oxidase subunit ii
acagactacaacagaaatgaacggaaaattggcattagccttagtgcttgcactccaagtctctgtgtgcctgtgtgaagtctcacaactaggattccaagacgcggcctcccctgtaatagaagaactccttcattttcacgaccatgctcttatgattgttcttcttatcagcacactagtgctttatatcattgtagcaatagtctctactaaactcactaacaagtatatccttgattctcaagaaatcgaaatcgtttggactgtccttccagcagttatcctcattcttattgccctcccctcccttcgaattctttaccttatagacgaaattaatgacccacaccttactattaaagcaatgggtcaccaatgatactgaagctatgaata…
>contig03701|secreted phosphoprotein 24 precursor
cgctggccttcgtctataccgagtctcccgtggctctatcaaaagggttgttcctttgggattgaacacttatgacctgataatgaactttgggatcaaggagaccgactgtctgaagagctctggagaagacccacagagatgtgctttcagagtgggcttctttgtgcctgccgcctcctgcaccgcacgtgttcgcgtcactgcagagttcactcaggttgtgtccctgaactgtggtcaggacagctccagctccgagtccagtagtgaag
>contig00061|---NA---
caaatatacatatcttgaattttaaaaatgtgataggatagaggctaaaatatttgcgtttgcgttgcttatagcagtcacgttcaaaaaaaaatattatgtatatatattttcttagatcatgatttctatgattcaattgggggatatttttacttcggaattctgaaaatgatgatggttagatgaatgccctactctctggcagaatgacaccattacaaaattctgtcaactttccccaaattcccaatttttcggatatccccaggttttctggatttcccgtgcttttcttctaactagtatttctggaatacctggtaattttggggaagttaccagaattttgcaacctcaggaaattagcaatcattgaagtgagactggcacagagaa…
>contig00374|si:ch73- protein
gtatgtagatttatatttctaaattttttataaatgtatcattttgacaaattgcaaattacatgtaatgagaacactacaagtgtagttactcacagttactaaataaatgtttatcacaaaatcgaaaaaaaaaaaaactgagaaaggttggaggagttatgtctgtcacagctttcaagtgtaaaactgaagaatcaacggaggacctctgtgtgggctgtgcctcactccttccccttaacgacactgcaggcctggccatggtctctgcctcgctggtcaccttcaacaacaagacaggcaaagagtcattgtttgcaatcatggaagttggacgcatgtcaactcaggttgtgtctggtggagccagatacttggcagaatacgttatagtag…
>contig03724|secreted phosphoprotein 24 precursor
agaacttcacgaggaagaggcagcagttgaacgtgcaaccatttgggaacaggggccctgtcctgcctgtgccaggcttctccgaggccactcgctttcccagccactctttctccagacaagaagtggagcctcaaccgatcccaaggggcgacagcttcggcaaccacctggagtgactcgtcacgacacacccggagtgtattcaataatgtgaaacgttccgagtgttgcagatagaatagggaattgtcagctctatacagtacc
>contig04389|serine (or cysteine) proteinase clade a (alpha-1 antitrypsin) member 1
ttggtgactttgcccatgaagacaatgctcttggtagagtcctccaggatgaagagcaggaagggcctgttgagcatgatggtgtctgggagagacataggcatgatctctatcgtagttacagcggccgcctcagtccccttctcatctacgctcagcacagccttgtgggtaacc
>contig00120|warm temperature acclimation-related 65 kda protein
tggtttcccttgaacaccttcacgccctctgggccgcacatgccagcgtccaccttgtcgaagagggtgaaggtgccttctttaactggaacacgtggagaggccttcaggtcaacatcgtagactgtctgacctttaatgacgtgagcaatgtggtggtcctgacatacgaaggcagcgtcgatagggccctccactcccagcacctccttcaagggtttggggtaaccgtccaggtgggtgtggggctccccaactttgtaaacgtaaaccttgtcatccttgatcatgtagaggtggttttcataggagaagacggcatccacctcgctgtgcagctccttgaattcgctctcgatggtgtcggctgcccacgtgtcattgccagcatcttgctcc…
>contig00099|serum albumin 1 precursor
ctgtacaccctcgtcatcacagacaaggagaaggccgagaagctgaagcagtccctgcccccaggtctggctgtgaaggagctcaagtagaggaccatctttgtgtactgaaccagcttcttggccttgacaacgcggtctccatatttcttgtggacgatgcacagggactgagttcagccacgcgtttcatgacggcgtgttggaaagtagctttcttggtgtcgaagcaggtctgggcctcagcctctccacagcatgtagtcagaacctctccataacctttggcgatagccaggaccacatgtgggggtagcatcgggttactcttggagaacttgaagatgaacctcccaacaaaagccttgtggtccttcttgaagtcttcacactggtctg…
>contig04696|---NA---
atttaatagaaaactataataggtatattaagataacataggaactcgtgtctagtttgaaggctgcatttacacaggcaacccaattctgatatttcttcactacttggtcttttgccaataattgggcaaaagaccagac
>contig00941|atp synthase f0 subunit 6
aaccccgccccctgatttgctattttagtattctcatgactggttttcctaactgttattcctcctaaagtactcggccacaccttcacaaatgagcctacttcacaaagcactgaaaaagctaaacctgaaccctgaaactgaccatgacactaagcttctttgaccaatttatgagccccacgtatctaggtattccacttattgctgtagcactaacccttccatgaatccttttcccaaccccatccacccgatgactaaacaaccgccttatcactctccaaggatgattcatcaaccgatttactcaacaacttcttctacccctcaatttaggaggccataaatgagcagttctactaacttccctaatattatttttaattaccctaaata…
>contig03558|ambp protein precursor
gacttcaggaggctggtgagggagcagggcatggctgacgacacagtcatcatcaaacagaacaaaggcgagtgtataccaggagcagagcctgtagcagcagagtctcagtctgagattacggcaccgagagctaagaggaacatagtcctccctgatcctgcccctgtggagggctctggtatgggtgatgacaccatgatcttccggagtgcagagtcctgtaaggtggagccagacgcaggtccctgttttgggatggtgcagcgctacttctacaactccaccagtatgggc
>contig03385|---NA---
ttctggatttaaagtgacattcagggtgatgtttatgttcactatcactactggccttagtgcattctgttgctttcaacaacaagttgatattaaattcccgaccattgatctcaggttgtccaagaagttgaaaaaaattgaggtgctcttttttgtttttctgaaactcactattcttatttgcatatcttatagccatgtcaacatgtttcttgtcaacctccctcaacatatcatagttgctctgtccgttagctataaacagcaaggctgctgatgtgaccagcagaacactcatgaggccactcatctccaccac
>contig00193|serine (or cysteine) proteinase clade a (alpha-1 antitrypsin) member 1
gatagtggctgtgctgctctgcgtggccttggcggcgccccatgacggggaccacgccggtcacacagaagaccaccaccaccacctccaccacgtcgctggcgaggcccaccctcagcacagccatggggacaatgaggcctgccacaagctgtcgccccacaacgcagacttcgccttcaccctgtactctgctctgggctatggcgccttcacaccggagcaggtgaacgatgcttacgagcacctgaaccacatgttcggccactctggggaggccatgcagctggacatgggcaatgccttggctctgagggacggcttcaagcccctagccaagttcctcgaggacgccaagcacttctacgccagcgaaggcttcactgtcgacttcaagaa…
>contig02286|haptoglobin fragment 1
ttttttttttttttaggggagagattaatttattgaaaatcctttgaaatcaacatcggaagacacactcaatcaggcgggggcacacactcaatgaaagtcgaaacttgagagagttttacaagatcaagtcagaaaattactttgttagcaaaggcataatggagattatgagccccggctctcatatctgaaactgtgctgagtggaggctacaactgcctcgaaaacatctcagacattacactggagcggagactggctgatttctcactgtcacccctgaggacactgttgatccaaggcatgtaggcagagagcttcatgtagacagcgtatttcctcacggcacaggccttatcgaaggacaggatccctgcagcatacactctgccgtct…
>contig01644|---NA---
agagggtgcagatcagacattgagagtgaaaaacaacatcatagactcttctcagcgttccatcatatcagattctgaaattttagacagacgcaaacgtaggaatagcttagatattccagattttgtaacatgcacactggaacatattcagtatgtatactttgaagctttatgtttaatgtatactttgaagctacatagtcacattttaaaccagatatatctaataaagccttcatgactctatcataatgccttcataatgtcctacactacatgcatagaagcttcacatatcatttgtaagctaatgtcatgctggaaaaaggtgtgtagatgcagaagcagagacgtgctgacagaagcaaactttcgatgcataatctcgtttaaacg…
>contig01870|---NA---
cagtggggctgctctagagagtttcttaatccgattgtatggaccaaatggtgactgaaacaatttgttgtttttccacatgaaagtaatgccattagctatccaaaggcattatgtaaagaaataatcactgtaaactataattacagaattacaggatgtaatgagatagaacgtgtgtgaagtatttttcaacaatggtggtttcattgtctaaatttaaagttattctatgtagcaaacatcaatccagcttctgtactgttattatagtgaagctgagactgatatgatttggaagatactgttattttgttacaacggtgatacaatgtcaaatgttgaaaaagacactacatgtattccattactggatggctcacattttttctaaaccta…
>contig02068|PREDICTED: hypothetical protein LOC100691907 [Oreochromis niloticus]
aggatcgactctaactttactctgcatgacaatagcacatggacctcagtgatccccatccctgttactgaggttctcctgacaacgtgctcagactgcctcctgaccctggagagatgggatgaggatgggaagacctacacctctctaacactctacagtaggagaagggagctcactgctactgaactggacttctataagaaacaggtggattgtctcagtctgccaccagcgacgttcgtggatccaaagaaagatctctgtcccgacacaactccacccatagaagatcaaattgcgaaggaagttgagaatgcagttgaagttatttcagagattccaagaatgctcagaaatacatttgaacaattaaagaattctgtttatcagccattt…
>contig01505|beta-2-glycoprotein 1 precursor
aaattccggggtaggaagactcggtcagtgcgctgtagtttcttcagctcctcctgactcttccagaagccaactcccagtcctgcaacgaaggctgcccccaggcaggacatttcgtgttggattggccgaactccctcttatcatgaatagtcatgaagccgttgtggatgtctgttggagctgaacaggtcaccattttacattctggtggctcagtccagtctccgttagcgctgcacgatcccctctcattgcctatgaggacaagtggagggagacactcgtaggtccccccaaaaccaaacacagttatgttgcctgtgaactttgtgtcgtagactattttcccatatttaggtattggaggaagaccacatatcaccggtgtaccttggc…
>contig03717|---NA---
catgaaggagactaccatgaagatcatccccaccaacaggatcacggcgggagacggacagcagaccggaggggtcaaacagtttggagacaactaagctagaacttccttgaacttttccgggcacagattaagccaagtccctaaaaagcacatggagaatctctattaaacatgtagtccagggctaactttaggcctaatctgtgtctgggaaaatggccctctgtcttgaaacttttttttattggttcgatcaatttcgttttttg
>contig04278|complement c4-like
gcttgtactactttctttctatgctgcaccaaaaagaagcaagatggtttcaacgttgtgttcaggggatgtgtgccagtgttcagagaggccctgccacaaagagaaggacacttttggaccactgaagctagagaagaaagatcgttttgaacatgcttgctattcccccactgtggattacggttt
>contig01642|vertebrate mid1 interacting-like protein
ttcaggcttcctagccccatccccacctgaacaccaccagcccaggaacaagccatctctaccgggaacagccagaaaccatccatccacctggaatctctgccatgcagtctgccgagtccaacactatgctgaaccgggattgtctagtcctggcgctgaggcgctactgcgctacagttcaaaacatggaacagactgtcctcctccccagcctgctcagagatgtggagtcagactctgattctgactctgacgaccgtttccaggactgtcactctgcaaccggaagctcctgtaaagacctctatgactactacctgatgctgaaggctgtcaggaacacagtagagagtggactggtcacgctggacgaccgcaaggccaagaaccagacct…
>contig04413|---NA---
tttcatgtagaaaaatacaacatttattcattggttaaaccaaccagatctaataaatctccatagacagtagataaagtttgttctaacatggtgctaaatagaagaagtcaaaccaatcttccaaggtccaacaacagcaatttgattatagacaatattttaggcaagagg
>contig02523|complement c4-like
cattgtccaagtcatcagtatgtctgtgaagagtaactttgaactctacacaactaatgtgactcagatactccgagccaccggagatgtgaagctggaggagagcaaagtgcgagtgttcgccaagaggctccagtgtaaaggacagctagagacagggaagaaatacctcatcatgggcaaagatggctccaccaccgactctaatggccagatgcaataccttttggaatcaaatacctggattgaacaagtgcctaatgagaaaaagtgcaaaggatcaaagaacaggtctacatgcaaaaaattccaagactttgtatctgagtatttcagtcactgcatgggacctctaactacaatactaaatatagtttccatataacagacttctctgat…

## Sheet: 19°C down-regulated
FASTA sequences, up-regulated by 19°C treatment from the SHH cDNA library
>contig00001|60s ribosomal protein l27a
agtagttagtgttgtgttcatgttgaaagagtaaatactgtcgctccacagggtggggtccaccacaacatccaaggagagtaagcaaagatgtcaaaaaataccttcccatctaaagaacatgcagtcataatacagttcaatagcattcaatatgggaatctctctcatttgcaatgcactggatagctgcattattttacatttagttcaagtctacccccccatgcacaaaatacacacaaggaaaagaagaaaacaaaacagattcctgtgacttattaaatcaccttcgacaatgtatttgttagaggccaagtctgtatcaccacttaaccctgttgtgtttatgcctaccaagaagaccaagaccaggaagctccgagggcacgtcagcca…
>contig00002|heparin cofactor ii
ctcacagaccttgtttgaggagaagggtgacttcacggggatgacttccgagaagatcgctattaactggttgaagcaccaggggacgatcaccgtgaatgaggaggggacagaggctgcggctctaacccaagtgggcttcatgcccctctcctcccagatccgctttatcgtcgaccatcccttcctcttcctcatctatgagcaccgcacagactgccttgtgttcatgggccgtgtggtcgacccctcacagagctaaaagcttggtaacgctgtatcttatagggatagttcacccaaattacacattgacatattggtttctttaccctgtaagcaatctatggacagaaatccatgctttggttttgtttacctgaccactaattagggtga…
>contig00003|60s acidic ribosomal protein p0
gcggccttggtaagagaaaatcttgtctttaaaccagctgtttaagcgatccttcgaagcactgcaaagatgccgagggaagacaggaccacgtggaagtccaactattttatgaaaatcatccaattgctggatgactatcccaaatgtttcattgtcggcgccgacaatgttggctccaagcagatgcaggccatccgtctgtccttgcgtgggaaggctgtggtgctcatgggtaaaaacaccatgatgcgcaaagccatccgcggccacctggagaacaaccccgccctggagaagttgctgcctcacatcaaaggaaatgttggctttgtcttcaccaaggaggacctggctgagatcagggacatgctgctggccaacaaggtgccagctgct…
>contig00004|serpin peptidase clade a (alpha-1 antitrypsin) member 7
aagcagctggtggttcagcctgacaaccagggcaaaaatgtgttcttctccccactgagtgtgtccctggccctggctgctctttccgtgggggccaggggtcagacccaccagcagctcttcactggtctgggcttcaacagcagcctactgacacaagaacaggtggaccaggccttccagaccatactcacacagctcaaccagaagaacggagtggacctgtccataggaagtgcacttttcctgcacaacaccttcaaaccacatcctgagttcctcaaggacatgaagcgcttctacctctcagagggtttcactgtcgacttcaccaacacggccgtggccattgaaacgatcaataaatacgtgggggaaaagactcgaggcaagatagac…
>contig00005|complement factor b precursor
ggtggactgacgggatactcctcggacgacattaacaagttcctgtggatggtgcgcattgggggcagcacagacacagggaagcacatcaaggagcacgactactacacccccactggagagttccgtgtggaccgtgagggctcccctgtcctgctcaactgccttatgtacagttgtgttacatttgactgtgtaaaaaagtgttttgccaaaaaaacatgatcattcgtctctctgaaatgaaaccatcaagtgatagatttgaaacaaatacatctgtcattgaataaccccatgccataattagagagtgaaaaaacacaccattctcttgtataagttctttaaacaataaaagctacttaaccaacatttctgaaaatagagcgttttgga…
>contig00006|proactivator polypeptide precursor
atcgtacggtatcctggaacagaacgccacggaggcacagatcgaagacgccgtcaggaaagtctgtagctttgtcccggaggccgtgaggagcgagtgtgaccagctggttgagcagtatgagcccatgctggttcagctcctcctgcagatgttggaccctgactttgtctgcatgaagttgggggtctgtcctgaggcagtgcaaaggcttctgggtatggagcagtgtagctggggacccgccttctggtgcaaggacatggactctgcgaaacgctgcaatgcggtggcacactgcaggcgtcacgtgtgggaatagagtggagaagacctacctaaacattctgaccctttaggaaattaaggacaaacactagtgctgcttaagttttaaat…
>contig00008|---NA---
acctgcagagtccgccacctgaagaatctgaagacctacacctgggaaccagatatgtaaggcttcggtgctcatcgctgcagaatacaccagcctccgagaatctccactccagatgctgtggatattactgggaatcatcttcacaacactatcctatcaaaactaatcttcacaacactatcctatcaaaactcatctccacaacactgtcctgtcaaaactaatcttcacaacactgtcctgtcaaaacactgcaggtgaaatctgtaatgactctctgcacattgtgacttatcattgacattgaacttaaattgtattgtatttgaacagggcttgatttgtgtggtatttgatgtgtgtaagtaatgaagctcgtatctgtgtgattgtaaa…
>contig00009|---NA---
acaaagtataacgggggtttggtgcaggtaatcattgcacactacaattattcggttattggaaagtccgggatggtatgagaaactgacaggacaaatgaagacttcataaagtcaatgggatgcgcagtttaagtaaagaacaatgacttatgaattaggaactacacaagtatagaaacaaacttaacttctggctccagataaaggtttgctgaagtgagctaaacatggtgcaaaataaaatgtatggcgtctgtaactaatattggctgtaacattgtactaaggcttgacaacagagtaagactgtttaaagaaaacttttctctgcaagggaagatatttttgtatttatacaatctaaacagtcaaatccaatcagagcctaaaaatata…
>contig00011|cytochrome p450 2j2-like
tctggacctgatcgaggctgggatggagtccgctgccaccaccttacgctgggtcctggtctacatgatgaactacccagagatacaggagaaggtccaggctgagatagacagagtgataggacagtcccgccagcccaccatggctgacagacccaacatgcccttcactgacgctgtcatccatgagacacagaggataggaaacattttgccgctgggtttccccaagatggccagcaaagacacgaaacttggggaatatttcatacccaaggggacggttgtcaacaccaacctgtcttcggtgctgtttgacaaagacgagtgggaaactccaaacactttcaacccagagcacttcctggattctgaaggacagttcagaaggagagatgc…
>contig00012|y chain e2~ubiquitin-hect
acctccaattgactcaaattatgtcaattagcctatcagaagcttctaaagccatgacataattttttggaattttccaagctgtttaaagcttgttaacttctgacccacaggaattgtgatacagtgaattataagtgaaataatctgtctgtaaataattgttggaaaaattacttgtgtcatgcacaaagtagatgtcctaactgacttgccaaaactatagtttgttcacaagaaatttgtggagtggttgaaaaacgagttttaatgactccaacataagtgtatgttgacttccgacttcaactgtatataactactgctgtatacaccttctctatgaatatactgtccacaatgtctacacacaccatcataccagagtctgacaatgct…
>contig00013|fatty acyl- hydrolase medium chain-like
atgactgtgaaaggcacagagcagagggtgcagcagtatttggggataccctttgcccgtccaccagtgggtcccctgcgcctggctgccccacaacctgcagagccatgggagggagagagagatggcacacgccagcctcacatgtgtattcaggatccagttatttctcagcacatagtaaatgtaatggccattgaatacgacctgccagacgtgtcagaggattgtctttatcttaatgtatacacacctaaagaggcagcaacagtcaaaagactaccggtgttcttttggattcatggaggtggcttgtcaatgggtgcagcatctcagtatgatgcatcaccactagcagcctatcagaacatggtcgtagttgtcattcaatatcgtctt…
>contig00016|fibrinogen beta chain precursor
ctactacgacactcatactactgcaggtcagtcagacacagccccatcacacacacaccatcacacacacacacacccactcccctggagtgttgcaatgtccctttccgacgtcgaaggcgatattcccgaaaccactgcggtagttgtcccaacgccggccaaagtcaacagaaccatccttcctgttctgaatagtggtccagcctcctttctgtgtggtctggtcacagtagaccttgtagggctggtagaaggagtcaggctggaccagatacatcccagaatcccttcctcctttcctgaagatgtcctcacactccttaccagatacaacaggtatggggcaggagacagtgcatggctccttgcattcctccctttgggccaggatagcct…
>contig00017|40s ribosomal protein s4
agtaaacattacactcaccaaagttctaaaataataaagacatttcatatgtgtctctctctcactcctagatgttgaggatctgcacccgctacactccagaacaggacaccatgaccttctcagacgggctgaccctgaaccggacccagatgcacaacgcaggcttcggcccgctcacagacctggtgtttgcctttgctggccagctgctgcctctggagatggacgacacagagacgggcctcctcagcggtaatgcggtgaactgtgaaacgtcccttcacgtcatagatcagacggaaatgctctccagttttctcaatgctgatcacatccatgaagccagcggggtaggtgacgtcggtgcggacctcgccatcgatcttgatgaacctc…
>contig00018|novel protein vertebrate complement component 3
tgtgaactcattaagatgccgggtggctgtgtagagcagaacctggtttcaatgactgcccccatcatcgccacacactacctggaccacgccaatgcctgggaggaggtgggagtggagaagagagctgaggcgcttcaatatgtaaacctaggctatcaaagacaccttggttacaaaaactctgatgacacgtattctccatatggaaaggacggaaaaccaagcacatgggtgacagcttacactgccaaggtgtttgcaatggtgcatatgtttgggggagtggaggatgaaagagtgtgcatacctttgaagttccttgtaaaaaaacagaactctgcaggaatctttcaagaagaagctccaatcaatagttggaggctcacaggtgggata…
>contig00020|alpha- partial
cctgcaggtgtggttttcatgtctggaccaccagaccaggctagcagtgcctgaggtctactgtgatgcctccagcaaaccagagcctcacacagagtcctgcaacccttctccttgccctcccatgtggcgctacaagcagggagtgtgcagtgtgtcgtgtggaggaggcgttgcccatagggtgctatactgctcccaggagaccgagggagatgaggaggtggttgtgaacaatacagagtgcagtaacatgaccaaacccatagcagtggtcacatgcaactccaacagctgtccagccaggtggagagtgctgaggacgggggcctgttctacgtcttgtgatctgggggtagccaggaggcatgtctcctgtgttgagtatatccatgggga…
>contig00021|cd80-like protein
atgtcacaattttttgggaaaaaggagatgatgcgaatgtctacagtattattgatggaaaagcagatttggcccagcaatactctcagttcatcaacagaacccatatgttctctaatgagtggacaaatggcaacttctctctcctactgattgatctcaatggcagggatagtgggatttattcatgtttcatacaaacagtgaacattcatctcgaggtggacctttctgtccaagagaaaccaactcctgagcctacaaatggcagcagcatgagccccagaggacagaacctcagccccttcctgtttctcctcctcagtcaaatgctctaccttctttgacccacagcatagaaagtggtcattgtgccattttatgtggctttgttttgca…
>contig00022|elongation factor 1-gamma
gtggccacagaatagcaccaagatgggcaagttcatgaaacctgggaaggtggtgatggtccttgctgggcgctacgctgggcgtaaagctgttatcgtcaagaacattgatgatggcacctcagaccgcccttatagccacgcactggtctcaggcattgaccgctacccccgcaaagtgaccacaaccatgggcaagaagaaggttgccaagaggtccaagatcaaggcatttgtgaaggtgtacttcctcttaaactcgtccatgacaaacgcactctttggcaggtgagcgaaagggtcctttgttttgggttctgaagccagagctgcttcacactcgtccatttcctcctcagcaggggcagcttccttctcttccttcttcttcttctcctt…
>contig00023|apolipoprotein b-100-like
cagaagaatgttcaggttttgctcgatgctgccatcaagttcctgagagagacccagttccagatgcctggacttgagggaaagatgtccggtcttgaggcctaccagaaactgagtagattctttgctgaattgattgaggaagctatcaagaaggttccagaattctttgcctcccacggtgcagctctccttgaacagatcagaaacatcaaattcactcttcccggctccagcaacctggtcagcgggagagaaatcctggatgaccttatggctgccattgagaagattcaggagcaggtgatcatcattgtgaagagagtcggagatgtccctctggaggatattgtgagcaggctgtctgcattcctgcgcttaaccgtgacgaaaaccgaa…
>contig00024|retinol dehydrogenase 3
cgctggttccgggagatccccagagtcccagacaaaggagacaaatatgtctacatcacggggtgtgactctggtttcggcaacctactggccagacatctggacgagctgggtttctgtgtgatcgcatcctgcttcacagagaagggagaggaagatttgaggaaggcctgttcagacagattcaccaccctccacctggacgtcaaaaagaacgagagcgtcgacaaagcagctgctttgattaaagacaaagttggggctaggggcctgtgggctgtggtgaacaacgcaggtgtggccatcccctcggccccctgtgattggctgaccattgatgactacaagtccatgctggacgtgaatctgaatggggtcatcgcagtcaccctgagtgtg…
>contig00025|adipocyte plasma membrane-associated protein
gtaccacctggaacagagtgctatgtgacaggatggggagagacacaaggaactggtggagaagggctcctcaaggagacgggcttccctgtaatagaaaataaagtgtgtaatcgtcctgcctacctggacaacagagtcaaggaccatgagatgtgtgctggaaacattgaagggggagcagacagttgccagggtgacagtggcggccctttggtgtgccatgctcagaacacctttgttctccagggagtgacatcttggggtctgggctgtgctaacgccatgaagccaggggtgtacttacaacatggggatttttgggcaaactatttggcccaaagactgtttggttaaataaaaaacattccttgagaaactactgagatgcactgtcaa…
>contig00026|cysteine dioxygenase
agtccccccttcaatacctgccagacctttgaccagcggactggacacaagaacactgtcaagatgacgttctggagcaaatttggagagaggactccatttgaaaccacagtctcacaagaaaataactaagaagctgaagacatttgcgtttggaatgacaatgttgtaaattcagtcaacatgacactgcaaagaagcaaaatgcggacctacaactaaacaaccgtttatattggagcggacagttcaaaaggacatgtgggtagttagaatggctttatcactgcccagtgtgagcttggcaaaaactgatgagcacaggatgaatgcatgaataggctcagccatggattgaatctgctctttgtttggtaggcctgaggagaccccttccca…
>contig00027|tryptophan -dioxygenase
agttctgtctgttggagaacaagattggggtccctgacaacctgagagtcccctacaacaggcgccactacagggacaacttcaaaggacatgagagtgagatgctgcttagatctgagaaggagccttgtctgctgaaattggtggagaaatggctggaaagaaccccaggtcttgaagaggatgggtttaacttttgggttaaactggaagccaacatctttgaaggattgagtcttgaaaaaaataaatagagaaaatgcaagactctgaagagaaggaggagatgatggaagagatgacaaaacaaaaagagctatttacttctctgtttgatgtcaaaagacatgagcatcttttgggcaaaggtgagagacggatctcctacaaagctctcca…
>contig00028|zgc:171352 protein
ggtgctcatcgatagctgctgggctctgactgccggccactgcattgatccaaaggaccagatgcaggtggtggctgggagtctgactctaggaaaggatgtgcccattgggcagacgatcacagtggagaaagccacaaggcatgagaattacaaggagacatccacagctgtttacaatgacatagcggtgctgaagctgaaagccacagacggccgctgtgccagagagagccagtttgtgaaggcagcctgcttgcctgatagcccattctctgatgggactgagtgcaccatctctggatggggcgctactgaggactctgactacggctccaaccacctactggatgcccaggtgctgctgatcagccaggagagctgctcaagcagcaaagt…
>contig00029|---NA---
agactgggaaatgatgcacattcacctttgataacaagacaataatactgtcaactttacacaaagttaaaatgttttaatcaaattcagtttggttcaataaaaattcgaaatactttttaaagtaagtaaagtatttaaacaaagtaagtaaagtatttaaacaaagtaagtaaagtatttaaacaaagtaaagtatttaaacaaagtaagtaaagtatttaaacaaagtaagtaaagtatttaaacaaagtaaagtatttaaacaaagtaagtaaagtatttaaacaaagtgagtaaagtaaagcacattcatcttctgcacatctatcactccagtgtttaattgctatatcgtaattacctcgccactatggcctatttattgccttacctccc…
>contig00031|novel protein bloodthirsty
tttttttttttttttttttttttcagttgcaatattttatttgttgaataattgaaattatgtcatcttgaatcaataccacagaaataattaattttttaaagattattctttgtgaagaaaagcaatgtgattttatactgaaattcatttgatgtcaaatgcattctctactgtatccatgacactgaaccaacacgagttaagacaatcggagcatcctcatcattagtctccagacagttgttgaagaatggatataggttatccgtgaatctattgcctgtgaatgtatggagaagagacctggtatctgcattgtagaaagagacctctcccttcttgtagtctaatagtattccaaacttctgggggagcacatgcagctgaatatcaagt…
>contig00032|angiopoietin-related protein 3 precursor
ttcacatgttcattttccctaatgtttagtatgtaaaagtacagatgtgctgagagtcaatgtgactaagaccccggtgataactgctgtcattaaggtggatgcctgtgtgctgtccatccaattcctcaccacttcatacctggttatattcagacttaagatatgcacgtttaacacaaatttgacatgaaagaattatgtaggctttgcatatttacgaggtttgtgcgcagatcacaggtatgaataccgcccaccgttaatgcatagtttacaatgcttgaacgagagctctataggattccacaaatgcatgtaacaataggaggatgttatcaatcaatttcaccccaaaattacaacgctaaactgagtataaaaatggttgacaattca…
>contig00033|transmembrane protein c10orf57 homolog
accaaggatgcacagaggccacttttaccaacaagttacaaaatagttattctatggtgtgcaggacacatgaccatcaagctttgactatgcagggttgaatgatccctgcaaacatttcaaattttaaaacaaaaacattattcacattgtcatacagcatgacatctcattttctattggtttatgaaactactgtaagaactgctaagtgtaactaactgcacatgaagtcattatcaagactaaagagtgaatcagaattgctgattagatgagtaaatcggagtacttttccatcatgatataaaacagaaaatattttgtcattttgaaccttgtgataatctctgtgtaaacagtgcattgcattctgtcctaaaatatgctctggataaa…
>contig00035|nattectin precursor
taccacctgtgattccttctctgacaggaaaagattaccatggagaagttggccatccttctgcttctgagtgctgccattgcactgggcgacgccaacctgacccagctccttggtttagaacccttactgaagactgaggtggaacagactcctcctgttgaggctcaggtagcagcagtgcaggaggggacaaaggaaagttcatgtccctcagactggcacacatatggatcacgctgtttcaagtttgtcagcattccacagtcatgggcagattcggagcaaaactgtttggcacttggtggaaacctagcatctgtgcgtaaccttttagagtactgctatatttgtaataaaagaactagaatatatattgcagaggttgatttgatgcag…
>contig00036|elongation factor 1- oocyte form
ctgtgggccgtgtggagactggaaccctgaaggctggtatgatcgtcaccttcgcccccgctaacgtcaccactgaagtcaagtctgtggagatgcaccacgagaccctggaatcggctatgcccggtgacaacgtcggcttcaacgtcaagaacgtgtccgtcaaggatatccgtcgtggcaacgtggccggagacagcaagaacgaccctccaatggaggctggcactttcactgctcaagtcatcatcctgaaccaccctggccagatctcccagggctatgcccctgtgctggattgccatactgctcacatcgcctgcaagttcagcgagctcaaagagaagatcgaccgtcggtctggcaagaagcttgaagatgcccccaaattcctcaagt…
>contig00037|cd209 antigen-like protein a
cagctgctcaccgccttgcgctccagcttgcgcgtcttcacgatgtagccacagtcttcgtcaatgtggttgttgggctcaccctcctcccaaaagcccccgaccaatttggttccatcgacccaaagccagtctgcctcagccgtctcgtcactgattccaaaccagtaggcattccagtggccccgaggtaactggttccacacaaacgtctgttcctcagcagtgtgtatgatggccaggtgtcctcctttctccttgcaccaggtctggctgtccggccagctcatactcctggtggagatgtagtagcagcttctgttgaacaccagccagtccggaggacaggttagtggggttgaagggggcaatggggttgacttaggtgccagtggagat…
>contig00038|serpin peptidase clade a (alpha-1 antitrypsin) member 7
agattccatttaaccctgaagacatgaaatgtgtcctccttcgtgtcttcagggttaaatggaatctcccattttcctttgaagtaaatgtagctgaggaggtacaaatatccagcaaagtgaataccgaggattaatacacttgttagctttgggttcccaggctagattgacccagaagagtttggatgggtttgcttactggtttcctaacaaccgcacttagatttcaatttgtgattatagatcacatgttttctgcaccactggttttacatagcaccggttttatttgttggctgggttgatgatcttgcccatgaagagaatattcttggtctcccggtccatgacaaagaccatgaatggacggtcaaacttcaagacaggggtgcgtcg…
>contig00039|complement c1q tumor necrosis factor-related protein 3-like
catatgaaagaataggataaagccattaccagtccacacatttcccacatacctccctgtagagtgacttcactacctcacccatgaatggaagaaagtaaccataattctgagtctattccagtgccttgaatacactgactgttctcagtctctcagcgatgtaatgtcattatcaccacttgaataggttcagatctaatgcagcaaatattctatatatttacaattgtctttttacttatttaaaacacaattaactaattaccattgtattaatggcaacaccaatggactgtttcacagagggtacacttctgtctctggggaagaggagggatgtaggtctgtctctggttgctgtgtcatggggaagaggagggatgtaggtctgtctct…
>contig00042|novel protein containing multiple scavenger receptor cysteine-rich domains vertebrate deleted in malignant brain tumors 1
cgtctccactccaccagcatagcgactgcctcctcccaccagcctcacatcatcaggctctgagcaggtgagtccaacagcattaccaggtagacaggtgttgttttctctgtctgaggtgtcacagtccaggagaagggactctttgcctttacactggaactctttatcccaggtctgacccttaccttctccatagagccccccctgtagagctgcaggagccccacagccaagctccccacagactacctctgcatctcgccagtcaaagtcagcttcacacactgaggcccaggactgattggacttcacctccactctcccagagcagagaccagctccacccacaagccgcacagactctgaacaggtcacatgatgataatatccaccatt…
>contig00044|dihydropteridine reductase
aattaatttgttagatcttaaatatcacttgtttttattccctgtagctttagaatcatggcaaaggtggttcctgtttcagtcacgttcacgtgggtcaaccaaaaacactaatgattgcttaactcaaatttataaagccctttttacatcagtagatgtcacaaagtggttatacagaaaccctgcctaaaaccctaaacagcaagcaatgctgaattagaagcacaaatgaagaagcacaattattttattcaaattattatttttttacatttgtaaagttcatgcaatcgatatgtaggcacatgtcgaactatttctatccccataatgcagcacactttgaaaggcggtgactgactagacaaaatgaatctgcttgaacgcacccagcat…
>contig00045|dead (asp-glu-ala-asp) box polypeptide 21
atgaggccaacctatgagcatgtggacctcattggcaaaaagacccagaaagcagccaccacagtagagcaccttgccatagcgtgtcactggtcccagagggctgcagtcattggggatgtggtgcaggtttacagcgggagccacggccgcaccatcgtcttctgtgagaccaagaaggatgccaacgagctgtcaatgaacgcctccataaaacagagttcccagtcacttcatggggacattcctcagaagcagagggagatcacactgaaaggcttcagaagtggcaccttcgaggtcttagtggccaccaacgttgctgcccgtgggttggacatcccagaggtagacctggtcgtgcagtgctcacccccaaaggatgtggagtcctacatt…
>contig00048|PREDICTED: hypothetical protein LOC100703072 [Oreochromis niloticus]
tgtttcatacgaaaaaaaactcttaacacattagcgtgatgtggcaagttagtgttggagcaaagtgcgagaaaaggaggattggaacgtttttctgactgggacccagtgaccaaaggggttcctgctcgctgtgtagttctccactctgtgtgctacctttgatgtggtggaagcaacaatggctgtgggcttggccactgaattatgaatactgaatgagatcatctttttcttgggagacatattagggcttggtgcatcctcaggctctatgtcactgttctgctgcaaagagaaaacaatcgagtaaaaatcagatcagctgttttcaggtctccccatcaacacaaatacattctcctagatgagcaatagctcacttgtctatagtttcaa…
>contig00052|inter-alpha-trypsin inhibitor heavy chain h3-like
atttctaccccagcaaggagctgcagagccagtgtgaaagctgtggagagcagggcctgaatggagacctggtcatcacctatgacgtccacaggaaaacatccatgggagatctcaatgagtcagaggggtattttgtccaccactttgcccccagtgacctaccacgcattccaaagaatttggtcttcatcatcgatcggagtggctccatgcgtggcaggaaaatggagcagacccgtgaggccttgttgaagatcctgggagacctggcagaggacgaccactttggcctgatcacgttcgacagctcagtgtctacctggaggaaggagctgctgccggccaaccaggacaacctggaggctgccaagagcttcgcacgaaacatccatgaaa…
>contig00053|warm temperature acclimation-related 65 kda protein
acagaagcaaaatgtttaacagaaagcgaaaactagcatttctaaatggacaacttcacctcccatgcacctcccctgtcttagggtcgaacttggagaactggtgtccatggaaacagtagtagtgctccatgaagcggaatgcgctggtgcagttgggcatgccctcaaacttcttctcctcaaccttcttcgtcttcacattgtagtggtagatttcatcacccttgaagaagatgacggagtcttcctcacagtcgggagcgggacacaccacagcagcatccaggtggtcagggataccagggaacacctcagagatgtccttggggaagcccatctccagtttgtgcttgtagtagctgaacactttggtgtccagcatgaagaagatgtggt…
>contig00054|extracellular matrix protein 1 precursor
ttccctttggctcttcctgtccagaacttagtggtccaatgctgccccctgccagcagaccagagaactgcatgtgttcagatacagctattgatgctgtcgcagagacgctgtcttgaggggaagccctcctcttccgctgtcttgcagaagtcctgcccttcctcctccttctcccaggactcctctatgtgcctctccagactgctcatgaatgccatcaccaaggcaaccaagtccccacaccttagaaagaggaaattcctcctcacctgattttgtttttactctgatggcagtgggccaatccgaattggcggtcaggggatttctgcagtagtcactagatgaccatgaaaggatagaatttgctaatacagaagaactgttgagcaagtg…
>contig00056|glucokinase
gtgagctgacgcctcactctgacatcaccttcatccagtcagaggaagggagtggccggggagcagcacttatctctgcagtagcctgtaagatggcagcgtgcattctgacacagtgagagggtcgtaacagcctcccacctatagggggtgatgcaggtgaaccaggctgaactgaacccctacagtaaatgactcctctggagaatctcaattggtgttgctcaactcgcatcctctcctccatcctcgcctcgcctccttttgaaaaaggtcaacggtaatcgaggagtggaggggaggaaacatggaaacaaatgcatttgtatgaaatgagtctctccttcttcactagcgcgtcatcatacaaatttcgtttacaggggtgtaaagtagtaa…
>contig00059|type-4 ice-structuring protein precursor
tttttttttttttttntttttttttttttcggagggaagtgtagtgatttctttattgagagaatgggttggtagtgtatgacctgtgatgtagtaaaatgggttattattgaaactataattcctaaattaagaaatgaagcagatttcaataatcagacacaaaacaaacatgctaagggatgtatgattggaaactaatttctgtcaaaattaatagacaacaaattacaatagagaccacaggaccagtttacaagttttaatgatgttctagattactactgtctgtctttgcatgtcaacaacattggtcttggcacaaatgcaaatgacttaaacagaaggtttgtctggttccaattcttggtgaactggttttggcttcttgtaagccta…
>contig00060|retinol binding protein cellular
aacattccagcagctcaatcattcctttatcaagttgcagttttgcgtaaagccgcataccttctgactgacactagcagacagaaggttagctcacaggttgcataagtgttattaatatcaaacaatgcggtagtggtgagagcagtgaaaagagcagagaaagagaatatctgtagagaagaggcaatactgtaggttacagttttctttgttgagttcctctgcaaaactaaaggctaaaagatgtctaaaccaaattacacaggaacctttcacatggtgtctcaagataacttcgagaactacctcgcagctttggatattaattttgccctgcggaagatagtgtgtatgttgaagcccactaaacagatagtccatgacccggccacaggc…
>contig00062|l-rhamnose-binding lectin csl2-like
atttggaatgtggagatggggtggtctttcttcagaaagcactgtatggacgcacagacagccagacctgcagtcagggacggcctcagagtcagctgactaacacaaagtgttcccaggaaggaactctggcactctggtcacagaggtgtgacgggaagcagatgtgtgaggtgaacatgagagtgaatcacatctctgacccttgttacggaacctacaaatacctggacgtcacctacatctgcctgcctgctcagaccagtatcacctgcgagggctcaaccagctccctggactgtggtaagggtgtgatgaaggtgcttcatgctaactacggccgtagagacggctctacctgttctgctggacgccatgagctcagcaaccagaactgtc…
>contig00063|epidermal retinol dehydrogenase 2-like
gtttgctgctattggctttgctgagtctgtggctctggagctactggctactgggaaggatggagtcaagactaccatagtgtgtccatacttcatcaatactggcatgttcgatggctgcaatactaagtggcctctcttgttgcccatcctggatccagactacgtagcgaacaagatcattgaagccattttaactgaccaggtctaccttctgctcccaaagaccatgtatcttatcatgggcctaaagaatattatgcccgtcaagcttgggattctgctggggatgtatctgggagcgttcaactttatggatgctttcaaaggacgcgtgaagaaggtggagtagagaagagagggaaaaaagagacaaaatactctgtaatattagtgcct…
>contig00064|---NA---
tcttctggtggcggaggatacagagacaataggggccagggaggctacggggatcgctctggaggttcctatagagacagctacgacagttaagctgcacacgagtaaaaatccacccctgattcaagatcatcccttggctggctgtatttaaaaagctcctcaagaaatttgtccacatgttgacctgatttttgtagtcctattctgtgtttaagtagctcgagcgtctttcaatttagccatgaggtttggccgttaatttacaaaccatgtttaaaaagttaataatctctaaaggatgcatttcaatttgctcttaatggcatttagttaaattgataaagcataatgtctgacttgttggtgctgtaaaaaccaaaacgttgcttcacatgg…
>contig00065|inter-alpha-trypsin inhibitor heavy chain h3-like
tttgtgcacttctttgctcctccggacttacccagagttccaaagaatgtagtgttcgtcattgacaggagtgggtcaatgtctggaaacaaaatgcatcagacaagggaagctatgctgactatcctgaatgacctgcatgaggacgactactttggaattgtcacatttgaccacgttatctcaacatggaaggaatctttgaccaaggccaccacggaaaatgtgtctgaagccaaaggatttgtccaaacaatacaggacaatggatacactgatataaatggtgctctgatgaaagctgtggacataatgatgaaagacaaacaagccaagaagtccacagagaggagtgtgtctatgattatcttactgacagatggaatgccaaactcagga…
>contig00066|sarcosine mitochondrial-like
acctgtatgctgaacaagagaggaggatctgaggctgatctcacagtcagccggctagaggctggcactgccaacctgcccctggctccagaggctaacggtgacgcatactacctggccatcggtggaggggtagcagaacacaactggaaccacatcaagactgttctccaggatgaggctttcaactgccagctgactgactactctgaagacatgggcatgatcagcatccaggggcccaagagtcgagaggtgctacaggagatcctggatacagacctgagtaacgaagccttccctttctctacacacaaagtctgtaacgctgccggacacaaggtgcgagccatgcgtctgtccttcgtgggcgagctgggctgggaactgcacatccct…
>contig00067|inter-alpha-trypsin inhibitor heavy chain h3-like
gttaataccaaaaaaaaaaaaaaaaanaaaaaaaaagcttgtaccatcttcaacctagtgagagaccagctggcaggtattttggtcaacggccagaccattggggacaagaaggtggcccctgatggcaaagtgaacacctactttggtcgctttggcattgttcaccaggggctgggggtgagactagaggtgaccactcatgacatcactgtgtcccaggatggcaagcaggccaaactcctctggtccgacaccgcctctctcaagggagccaatttagacctgcaggtgaccaaagaccgcagcttgactgtcaccctcagggactcggtccggtttgtggtcatcctacacaaggtgtggaaacagcacccctaccaccaggactatctgggc…
>contig00068|ependymin precursor
aaaaaaaaaaaagttggcgtgagtgtgtgtgacatttggaagcatgaggaccttcgtgttgttgatgtgccttgcagtgggctgcctggctcaggcacctcatccgtgcaggtctccccctcttctgactggagccatgtcagtggcaaatgagaaggttaatgcatatgcaaaatacgactatgatgcgttaggcgagcgtatccgcttcaaggagatgggatcttatgagaacaagacattcggcctggatgcccttctgctcttcagagagggcgtcatgtatacgattaaccacaagaaccgcacatgtaagaaggagaggctgaagaaggaggacttccaccccatggagatccctgcagatgctactctgctggggcaggtgatcctagggag…
>contig00069|nadh dehydrogenase subunit 3
ttttcttatgaatatcaccaagagatctattacagagaacttagcaatgacatacagccttcctacgtgtgacaaatattcgtacacttggggagtaccctcggccgcgaccacgctagtcgagcggccgcccgggcaggtactagccactatttccttctgactaccacaaataacgcccgacgcagaaaaactatccccctacgaatgtggcttcgatcccctaggatccgcccgcctacccttctccctgcgcttctttctaattgccattctatttctcctatttgatctagaaatcgccctcctactccccctccctgaggagatcaactcaccaccccagccctcacacttgcctgatccgctgccgtacctcggccgcgaccacgcttagcg…
>contig00072|leucine-rich repeat-containing protein 58-like
tttgactcgtgtgtgaggcacatcaagtttgtggacttctgcgggaagtatcggctacccttcatgcactacctgtgctccccagaatgcacctctccctgcagctccaacccgcagagcgacactgagtcggaggacgagaagtgcgtgtcggccgacaggctgcagagagtgcttctgggatagaagaaagtggaaaggcctcgagttcactgacacacatactggatgatggacagtttccatgactcccaactgacctgactaacccaacttctcctgtgccatacacgataaacactgacactgagctgttcacttacaatagagtgccactttcaacatgagatgtaggattcctcaaggactgattgtaacgtaaatgaaccacagtttatt…
>contig00073|keratin 8
agaattagaaaaggcataagacatacagtatgaacaagaaaaatattctgtggtccccttaaaatctttggttggattaaaactgtttattgcttaacagccacatttatatttgtgctcatgtaacattgtttgcctttgactttaattgttacactgtagtggaatggtgatcaagagggtagacaaaagggcattatccagccgctcaatcatcaaccacttcggaggtctcagagacaacttttccatccttggtctcgatcatcttgatgacgacactcttcttgttctgggtggtgacgttggaggtgctgccgccaccgtagccgctaccggagctgtagttgctgccactgtatccaccgccgtatccactgccgtatccaccgccatatc…
>contig00074|glucose-6-phosphate translocase isoform 1
tacagctggaggacgaccctgtccatctcaggcctctcctgttgtgtggtctccttcgtctgcctgctgttgatcaggaacgagcccaaagacgtgggcttgcccaacatagacactgggggggccaggaagggcaaagcaggctcatccagtgatgagaccaccttcaaagagttcatcctgtccccctacctgtggctgctgtctgtgggctacctggtagtgtttggggtgaagacagcctgcactgactggggccagctcttcctcatccaggacaagggccagtcaacactcatgggcagttcctacatgagtgccctggaggtgggaggcctgttgggcagtttagctgcaggatacttctctgacaaggctgtggcacaacaaggcatgaaa…
>contig00076|cytochrome oxidase subunit i
acgtattgatttttctcaaccaaccacaaagacattggcaccctctatttagtatttggtgcctgagccggaatagtcggcaccgccctaagtctcttgattcgagcagaactcagccagcctggcgcccttctgggagatgaccaaatttataacgtaattgttacagcccatgccttcgtcataattttctttatagtcataccgattatgatcggcggctttggaaactgattaattcctcttataatcggggcccccgacatagcattcccccgaatgaataacataagtttttgacttctccctccctcctttcttctcctcctggcctcatctggagttgaagccggcgctggcaccggatgaacagtctacccccctctagcaggtaatctt…
>contig00077|ceruloplasmin
agcgtcgagcagtcagggactctctactataatgaactggaagaatcctacactgccaaaaaactcagagaaatcaagaaggagacgagaactgtaacccctcccccggcagcgctggttaaaccaggcaccacacacacctatgagtgggtggtccctaaggatggtgggccggtggcggacgatgcagactgcattacatacttctactactcagccgtggaccctgtcaaagacaccagctccggccttgttggacccctcctggtctgcaaaaaaaagaccctcaaaaaagggaaacagaaaaacgtgaacaaggagttccacatgctggctacagtgtttgatgagaacctgagctggttcctggatgacaacattaaccagtttaccaaggct…
>contig00078|apolipoprotein b-100-like
tcaccagcttcagattttgtcacgtgcatgtcacgctcaagagaacgcaaaatttccttcaggtcttgtgtcttcagagaggcaagtaactctgctgccctctggaaacatagctgcaggaggtcatgaactttctggatcagctcctccagactcacgtcctccaagcgtctcactaccttggtcatctcatcctggatggcactcatggcagacctcaggttggcaacaatcttgtttccgttgacaactacattgctaccagggattgtgaactgaacgcctttaattaaagtttcaattataccagttatggtctccatgagatttgagaaccttttagcagcccggtcaatggttgctgacacggagcgactggccctctcgtagagctcctgt…
>contig00079|alcohol dehydrogenase 1-like
tcattcaccagcttgggcacaccatccttactcttaaaacctccaaacagagatcctttccaggtgcggccagctatgagctgaatgggtctggcagcaaagtcatccatgtcagtccatccgaccagcacacttactccccatcccttaacacacgactccaaggcactcctcattacggccacactccccacacattccagggaaaagtccactcctccattggtcatctcatacagcacttgactgatgggtttgttgtggtccttggggttgacaaactctgtggcaccgaagaccttggccttctcatatttggtcgggttaatatcaatggcgatgatcctcttggccccagcgtttttgcaacccatgaccgctgccaacccaacagctccc…
>contig00080|cytochrome p450
gtggaagttctctgagcacatacacttgttccataacggagcattagtgcgttgtatttttagcccagtataaggtgtatgagctcagtttgaagatgtctcttatagaaggtcttctacagacatcaagcacggtgacactgctgggcactgtgctgtttctgctggtcctctacctccgctcctctggttccagctctgaggaacaggggaaggagcctccaggacccaggccactgcccctgcttggtaacatgctccagctggatttcaagaagccctactgcactctctgcgagctctccaagaaatatggttccatcttcacggttcactttggacccaagaaagtggttgttctggcaggatacaagacggtcaagcaggcgttggtaaacc…
>contig00082|---NA---
tgggcaagaaaaagatgctggcctatcagtgctccagtcgtggtggggagttggagctggagctacgggatgatggcagactgaatatcgctggccaggctgtaaccgtcctgcaaggaattctaactgtgtagaggctatactgttcacttcgacctagccaaataatctgtagacctagctgtggctacagattatttgagtttgagattattccattgtatcaagttgttagtcatttacagttgtcatttaacagatgctcttatccagagcgatttacaggtttgggttaagtgccttgccaagggcacaggcagatttttcaccaagttggctcgggattcaaactagcgacttttcggttactggcccaacggtctttaaccgctagtctac…
>contig00083|ceruloplasmin
tctcagactcatacacactgctctagagacgctgactactcttcagagacatgtctttcctctcaggcattttgggtgactcggctgacaaatatgtggaccaggcagtggatacggcagctaaagttgccaaagataaggtgaagagcatgcttggaggggatgattcaaagaaggtggagtccagcgggggcagcagtgggggtattggaggagtgtttggaggatcaaaggatgacgacaagggcaaagacggaggcggcttcggaagtctcttctctggcaaggatgagaaagaagagtcaagtctacaagaaagttgtctacagggagttcaccaacaataaattcaccaaacagaaggagagatcagcagacatgcaacacctggggatcctg…
>contig00084|stress-associated endoplasmic reticulum protein 1
ataagtgagacatattaaccatatcactcacattcctgactttttgtaaaaaataattaataacctacttatttggaagatggtcgccaaacagaggattcgtatggccaacgaaaaacacagcaagaatatcacgcaaagaggcaacgtatccaaatccacgagaaaccctcaggatgataaggtagccgtgggaccctggctgttggcgctcttcatctttgttgtgtgtggatcagctatcttccagatcattcagagcattcggatgggcatgtaggatgacatgtccaacccatccattccactcagtatctggccaaccaagaaacacctctgtctctgctctatgacatcccattatccttcactcaacattctcagtcttcttaagctgca…
>contig00085|transposable element tcb1 transposase
tcactttgtgaaagggggcattggcatgctaaaacaggaaagggccttccccaaactgttgtcacaatgttggaagcacataatcatctagaatgtcattgtttgctgtagcttcaagatttcccttcactggaactaaggggcctagcccgatccatgaataacagccccagaccattattcctcctccaccaaactttacagttggcactatgcattgggacaggtagagttttcctggcatccgccaaaccaagattcatccgtcggactgccagatgatgaagcgtgattcatcactccagagaatgcatttccactgctccagtccaatggcggtgagctttacaccactccagctgcttaacattgcgcgtggtgatcttaggcttgtgtgcc…
>contig00086|phytanoyl- peroxisomal precursor
cacggtgtccgtgaccatgaccccaatcatcccagggtgcacctggagatggagaaaggagacacagtgttcttccaccctctattgatccatggatctggaatgaaccagacgcagggcttccgcaaggccatctcctgccactatgccagtgctgactgctattacattgacgtgaggggaaccacccaggagaacataggccaggaggtgaaagagatcgcagcaaggaaatatgctgttgatgacgtcacatttgaggatacctgggctgtaaggggccgtctggtgcaaggggaaaggaccaatctgtgagagagcccgcccaccgcagtgtcactcactactaacaacctgccaatcaaaggagattgaaaaaagttgtccaatccaccagcc…
>contig00088|elongation factor 1-gamma
ggggatgttccagcgacttgacaaactccgcaagaatggctttgccagcgtgattctgttcggcgggaacaacgacagtagcatttctggaatctggatcttcagaggacaggacttggctttcactttgtctgatgactggcagattgattacgagtcttacgcctggcgcaaactggaccccgacagcaacgaaaccaagaccatggtcaaggagtattttgcttgggagggagagttcaaacacgtgggcaaaccctttaaccagggcaagtgcttcaagtgagcagcgtggaggatgatggcaccatgacccctatacgtccgccgctatacatcaacaccttaacctaaggacattcaaccaccttaaactccacttggaccttctctaactga…
>contig00089|60s ribosomal protein l24
aaacacaagaagggccaatctgaagaggtgacaaagaagcgcacacgtcgtgccgtgaagttccagagggccatcaccggcgcctccctggctgagatcatggccaagaggaaccagaagcctgaggtccgcaaggcccagcgtgagcaggccatcagagctgccaaggaggccaagaaggcaaagcagacaaccaagaagccctctgccgctggtgctaaggcccctgccaaagctgcacccaaacccaaggtggcaaagcaaatgaaggtcaatgcacctcgtgttggaggaaaacgctaaacctttttgctttgttggttgtgaaataaactttattggtaaaaaaaanaaaaaaaagacttgtactgtttctgttaaaaaggtaaaagagttcag…
>contig00090|---NA---
caggtactaatataaggttttctccagttacacaggaatcactcaaaaaaatgcatctttattatcaagtgccaattacagtaataaagtgccatccaacaatcagattataaaatgtaggatttataattaaaaagagatatgtcccgtccttatctccaagcagcaagtttatacttaacagcggagaacaaggttagactgaaaaggtagaaagtgctactgctaggaacagtataacaagatgaaacaaaagtcttctgatcaagcaggtaaaagtagtaaattaccacgatgtgtttccagtgtaatgaggtgctttgtagagtcagggatatgacgtagattcaaagtaaacagcatattgggtcaacttccgcaacaacgaagagcgttgaa…
>contig00091|complement factor b
taagttctttttttttntttttttttttttttgaaataaaaaatgaaacatttattggatttaaaaaatatgccatgcccaaaagccactgtaatctaaaaatgacacacataacatcattgtcatctccactggcaaaattcataataatttctcggaacacttgactgggttaaaaattaaccaggacatgccccttatcgtaaaactatcttttgggtcttgaccaaagtaaagtccaaagacaaacattgtgttttgatgcgtaaccaattacacaacaggtcaaagacagcagattttcattagatatttgactgaactgtcaacaaatacacattttaactaaaccaaatcctgttaatttgtagtaaaaatctaaaccattgcagacattaa…
>contig00092|l-aspartate dehydrogenase
accatagtgttgtgaatgtttggttggtagagggaattgtcttctgaaatccctccctcttcagcacaagtaaacccggccaccatgtcccttacacaccagtaagctgctccagaaggagttgtaggtggcactcccagttacagctcccagtttggctgggttcctcctcactgtattcactgtgaagccattggcaccagtaacctccacctccaccacatggtaatcacttagtgccgtatccgacacaatctccccctggacgccagcgaatcccagggtccccgctgcaatggccgctgccgccatggtgttgacgttgttaggggcgacgggacagagctctgccaccgagccactgaataagacccgcctcccctcatcctctgtccaatc…
>contig00093|heat shock cognate 70 kda protein
agtaagtaattccccagtaaaaccaattgtcagatacaaagtgatcattggttcagtggcatatatataacaagacatttcatgattgtcactttctatatacaatataacctatagctgtgtgcattacatatcaaacaatgacttttgctgttgtttttctatttgtacttggtgagagtctcgatctcagcagggatgtcacgcttcaccaaggaactggactcacagccaatggccagcacaacaacaagggtggcgacgatagagaatttcatgattgctgatgggcaaggtggatctttacttctggacggtaacaactgcattgttgacagtttttccaaggtaggcctcagcaatctccttcatcttgaccagaaccatggatgaaatttc…
>contig00094|ribosome-binding protein 1-like
catgaaataacctccctttccaatgtcatacaaaaaggacaggcaaaaggacaacaagaaagtgattgcactagttgctgcacgtttaacgcacaggcaattccccttttcaataacactgaaccgctgcgtgttctgggaatgtcaggacaaataaacaaaagttcctgacaaagccagagacccctcaattgattgttggttccaaaataataataaaaaaggcatacaatattgaaacgcttctgaactccccatcccttaacaaaatgatcatttttgactacaaactacagtaaaagagaaaagaggggaaaaaaggaataagtaaaataatgaaggcattttggaaagttgtgggatgttcatttggtcttagacggatgtcccttcctttga…
>contig00095|angiopoietin-like 3
attttgcatatttatgaggtttgtgcgcagatctcaggtatgaataccatccaccattaatacactctgaaatacagttacatagaggattcctcaaatgcatgtaacgatacgaggatgttgtcgaacaatttcaccctaaaattagaacgctaaactgagtataaaaatgttagacaattattttggttccttgtgtctcaaagcctttaatgctgaagaggagaagtgaatcctttttagactagctataaggcaaactgtggtttagagacacagattcagagtccaattcaatcaacttggtccgactgtgcagtcgacagaagagactcactaaactgacctcctaaatctctttaaggccttgttgtcagagacttatcacatattttcgcc…
>contig00096|40s ribosomal protein s5
tatacagcagccttttataaaatcagttgatctaaccttttccatgtgaatatataaaaacgagagcccatgggaactgggttttgccaatcggtctctatcctggagccagtcgctcatctgactatgattttgacgcgactgatctgttacgttgacctgcacagacaaaattaagccaaaccggttgtgcatttagccaaaggaagataggtttgctgtgtgtttgcccaatgttatgggtaacctctcagcagtcgtgtaatacaagcagagggggtggggagaaacagttttgttcaggtagtacctcggccgcgacccacgctctcgaggcggccgcccgggcaggtactgtgaggcggcaggctgtggatgtgtcccctctgcgaagagtca…
>contig00097|---NA---
ttttttttgtgggggttttcttttatggtatttcaagcattatccactgggcttgctgcaggcagaaaatcctaggaaatgctctttaattgacacaagctgtctccaatcagtcatccaatgtctgggtgtatgtgagtgttttggtgggggggtctcttaaaccaggggaggcgcagcatacaaaacgtaatcgcactaaacctattatttagcagggaatgctatttgtagattagtgattctacgcctcactttgcccgaagctgatcctctctaacagactatacctgatcatcggaggttataaaacatttggcaattagaacagttaaaggggagagactatgaatccaacaagaaaatatataaaaaaaatgtaaaaccataatatagttt…
>contig00098|inter-alpha-trypsin inhibitor heavy chain h3-like
ccctgccactgtgctatgacatccctgtggctctctcgctcagactcctaaaggaccccaacaatgagttgtctatgaacggtcagcttggacaatcagccagcgcaggctaccagaagattgtgatccactacaaaaacaatcaacatattgagttagacaccactgtcatcaccttcaacaatggagaggatgcaacatatttctcctggagcctgaaaatcaatcacgaaacagacagtgtgtctctgatcctacgggacaaggaggtggacatcaccatagggtcaacacgaatcatcatcatgctctatgagaggaatggaattaagttcctgtggcccgcactgaggcagcgcccaacgggagacaatattatggggatcgcggcccgtccac…
>contig00099|cytochrome p450 2j6-like
atcggatcacggcctgtcgtggttctgaatggcctcgaggcggttcgtgaggcactggtgacacgcacagcggaattttcaggacgaccaaaccatctcatgatcagcgacatcacagaaggcaaaggggtcatcatggcagattttggctccagctggagggaccaccgacgctttgctctgaccacgctgagaaactttggtatgggcaaacgctccatggaagagcgcatcctcgaggaggtctcccacatctgctctgagctggagcgcaatgctggcagctcgatggaccctcagcacctgttccatctagcagcatctaacatcatctgctcactgatttacggggaaaggtttgaatacgacaacccggtcttcctcagcctcatcagtagg…
>contig00100|myosin regulatory light chain smooth muscle isoform
attgttttgcaaattcaccatcacccgctacatttcttaatacagatgtgcaaatctgccagtattgaaatgggagctcacagatatgtcaaagccattgtttcaccttactaaacatggatttattagagctgagacatgcagcaagatggtctagctgggggtaaaaagtagaggggtcagagagaaaccaaaatacaactggcatggctgtggccttaatcgtccttatccttggctccgtgttttaggatgcgtgtgaactccacatagttgaagttgctctttttgtcaatgggggcctccctgaagagctcgtccacctcctcgtctgtgaagcggtcacccattgtggtcagcagctctctgaggtattcctcctggatgacacctgtgcct…
>contig00102|viral a-type inclusion protein
ctctttgcacctgtgctggatttcatcacattccattttgatttccttctgaaatttctccagctctctgtttttggagtctagtcttgcattcagcttctccttggccttaagttgtttctgtatctcagagatttctgatgcacttttatctttggcttttgaagcttccgtttgtatcgctttcatttctttctggagttcaataatcttcagaatctgttctgcatttttggcatctacagccctcagttgtgtagtgttttcttcaagctgcttgctcttctgcttcagtagactctgtagatcttccatcttgtcagcacttgtctgtttgagctctgataatgttctttctaactctgtcagtttgttacgaagtcccatgatctctgcaat…
>contig00103|60s ribosomal protein l14
aaaagctaatatgcatcgaaaccactagacattaaatctgccatcatggtgttcaagcgctacgttgagattggccgtgttgcttacatctctttcgggccccacgcaggcagcctggtggccatcgtcgatgtcatcgaccaaaacagagcattggtggatggtccctgcacaggggtgaagagacagtcaatgcctttcaagtgcatgcagctcactgactacgtcattaaagtcccacacagcgctcgtcagaagtttgtgagacgtgcctgggagaaggcccaagtcactgagaagtgggcagaaagcaactgggccaagaagatcgaagccaggcaaaagagggcacagatgtccgactttgatcgcttcaaggtgatgaaggccaaaaagatg…
>contig00105|---NA---
atacattcagttttgagttgtgttcagggcctgtgtagcacaatcctgggcctgcatcattttgactgtacattctatgcaccccagtgtgacatacacaaagctctagcacaggaggacaggaagtgcttccagaagaattatagaatgttctaatgttctaggagccaggtaaccaggaagtgcttgctgtaggaacctgaaggccatgctaacatatcatactgcaatgtaataatggggccttttggggcctagagcagtatactgcctgcatagtggcagggaaagtctccagttacagtatacactgctaccgccggccatacagaagatgcaaaccattaagaaagcagcaaagatgcttcagcttcagatgtatcatacacatacactata…
>contig00107|phenylalanyl-trna synthetase alpha chain-like
gtgatgtccttggtcttgactgtcaggtcactagcactacccctcagcacatgcatagctgctggttaggaccaatgatgagttttaactgtttcataaattaggtttaaagtataatctgtgtatcacgtggctaaacaacggcaataatccagctagaaccacagacaagctataaggagaaaagtaagtcctctttccctccctctcagacagatctgtctctctggcagtctctggccaaggtagattaagggtttgtgggattgttcagtgttcatatggttgctaatgggcaagggggtcctgatgacacgggccttgggtgggatgtgtatggtaatgtgagcctgtccaagaggaagcctgaacagaatctaagagtccagtcgacacaca…
>contig00111|coagulation factor vii
tcaggtccgccacgatgctgctgaaaacactttgcgcactttgggccattacaactgtcatttctgccgctgtcttcttgaagaaggatgatgcgcacctggtgcttgacagagccaggcgcgccaacagcggctacttcgaggagatgaaacagggcaacctcgagcgcgagtgtgtggaggaaatttgtaactatgaagaggctcgggaagttttcgaggacgacgcccaaacgaaaacgttttggttgacatacacgggtcaggacccctgcctggtcaacccatgcaaaaacaacggaacttgtgtttacatggatgactcttacacatgtcagtgtctggaaggctatgaaggaaaatactgtcagaaagtatttgaggacaccctgaaatgcc…
>contig00113|eukaryotic translation initiation factor 3 subunit m
cctgaccgccctgcagtggttcatctacgactctgtcaaggtctacttccgcctgccccgtccccctcccccagagatgcccgagtccctcaagaagaagctggggatcacagagtaaagaaacaaaatggcggccttatcaacaaatatctataaaaaatggcggccttatcaacagcaatataagatggcggccttcaaacaacacatccttaagttcacatccacactgcacaccgctatctgcctggtatagtcatagctgttctgttctgcctgtagaccacctactctggtctgagctacttcagcatattacattcagagcaaaatatgctatgtagaacagacatgccgctacgacgtgtagaataaagaatcatgttgactctattagta…
>contig00114|---NA---
tatagtgagcagcagggcgtgttacattgtgaagtggcagagacactctggccaaactgaaataatacagacaggtagtatatggaccctgtgaagtataccttttagtttcaatgtcatattcacgtcatatcacagtcatagtaaatacacttctatatgaatcacaacaaatacagagcctacagagcaggtgtagatacagcatcatagacaagcaaggaacggagtggttctgctcctttttttctggacagactgattctagtgctggagataagcccagtcttagttcagtgcagttattcaaatgaaggacagggacagcgcttgaatgggccggagacaatttggctcacgattgttagatactgtttcaaccccccttgtatcccatat…
>contig00116|calreticulin precursor
acagccgacacctccatctacaagtttgacaacattggagtgctgggtctggacctgtggcaggtgaagtctggcaccatctttgacaacttcctgattggtgatgatgtaaaggaggcggaggagtttggaaatgaaacctggggaactacaaaggaaccagaaaagaaaatgaaagatgcacaggaggaggaggagaggaaagcgagagaagaggaggagaagagcaagaaggacactgctgacgatgagggggatgaagatgaagaggaggatgagtcaaaggaagaggaagaggacagcccaacggaagaaggcgaagaggaaattcccatgaaggacaaggatgagttgtaaattaaactgaacagaagatgtttctgtcccgccctatctcct…
>contig00118|calcium-binding and coiled-coil domain-containing protein 2
attcctatcacccagcaatggaggcaaaattctactccaagaccaaaatgaagtgccatcaaacaaatatctgatatagtatgatacatgtcaggctaaataaattagctacggatttaccagacatttaattcttaacttatttgaccaggtaagaggacattttacagtaataaacaggggactagaaatgttatttatataatatcctggattggttgttagcccatatttatttgcccaccccccatacagaataattagtagagtatcagctttttttattattttttatgagtagtcaactcacaaacaactctctgggttgtgaggaagtagcatctctacacctcgtggctgtagacgtggtcttcatataaagcctgctccattccgtca…
>contig00121|si:ch1073- precursor
gtccgaggtcaccaacgtcggttacaacttagactgagggaagaaacaacattgacaacatgacacaagctacaacaagaagagttctactttgcttttgctcactgacagctgtcctctcatatgctgttgctcaggaggaagatgttgggaacaatagctgctcctcaaccaccttgatgtttaaacagctctctactcagcttgcagatgtagcacaatgtgcagaaaacatgactagccagttgagcgttgaccagactgctgttgtgattaactccctacaaacactgacagtcattctacagaaacatcaaaaaacagtttaccaggaggttaagcccaaacagtgtccagctgcagtagcccagagtgaaggaggacttgtgtgtgtcacca…
>contig00133|lysozyme g
tgacaggtgttcttcaaagcctctatggaacatttaagaaaacttttttttcagccatcccacagatcctcctaatgctcctccgatggctgctccagcacttccaacaactgcagtggccattcccgagagccctacggcacctgctgactgaagaacagcaacaagactccctgctgctaccccacctccattggctatggccgcagcagacatcatgcttgctgctgttgatccagctgcaatcccgccagcaccaaacccgatccctacgagggctattggtgccaggacaacagcagaaactcctcccactatagctgttgcagcagctgctactataatgccatagtttcttgtttcagcataaccatggcggtagaaccactgagctctggc…
>contig00134|lactate dehydrogenase b
tcccccaactgcacccttatcgtggtgtccaacccagtggatgtgctgacctatgtgacatggaagttgagcggcctgcccaaacaccgtgtcatcggcagcggcaccaacctggactccgcccgcttccgttttctgatggctgagcgcctgggcatccatgccaccagcttcaacggatgggtgctgggagaacacggcgataccagcgtccctgtgtggagcggtgtcagcgtagctggagtcaacctgcagaagctgaacccagagtttggccttgacggagacaaggaggactggaaggccacccataaggaagtggtcgacagtgcctatgaggtgatcaagctgaaggggtataccaactgggccatcggcctgagtgtggctgatctcact…
>contig00135|keratin 18
actcctgcgtctgctgctggatgttggagcggaggttggtcagctcagactccagacccacgaggatgttgttcaaggattccatctccatgttgtagcgcatctctgtgtcacgcagggttccctccagagaacctttcaagctcttctgtgagtccagctcaatctccagtgtctgtagctgtctgcggaggtcgttgatctccgtgtgggcgccctgcagggcctctgtgttctgtgacaccacagactgcacctctgtgatccgtgtttcgtgccatgctttgagctcctcctggttcttcagggcctccttctcatacttggctcggacctcagccatgatagcggccaggtcctgtcccttaggagcatccacatccacctgcactccagact…
>contig00138|serine--pyruvate mitochondrial precursor
gcttttcagacacagaacaacatgacgatagcgatgagcggctccggacacgcagccatggagtgcgccgtcttcaacacggtagaacccggggagagcgtgctcgtggctgtcaatggaatatggggagagcgcgtggctgaaatcgccgaaagaatgggtgccaatgttcacatcatggtaaaagcaccgggtggagttttcagcaatgaagaaattgaaaaggccctggccaaacacaagcccgttctgttcttcctcacacatggagagtcctctgctggcctcgcccaccccgtcgacggcattggagacctctgccgcaaacacaataccctgtttctagtagatgctgtcgcgtctcttggggcgtcgcctattttcatggaccagcagaat…
>contig00139|endonuclease reverse partial
cctatcgcttcaacggctgaccaagcattatcactattggagacagatttgaagatattacaagggtattttacacagctgaaacttgttttaaatgcaaacaaaacacattttatgatttttaataggttcaaaaagttggttggaaatgcacttgcatttacgagcttagatggttctcgaattaatcatgtctctgcatataaatacttagggatatggttggatgataaactgtcttttaaaatgcatattgacgaactttgtaaatggctaaaaatcaagctaggcttcctctatagaaacaggacatgtttgtcttcgacaaattgtgcaagctacttttatgtctgttatagattatggggatattatcaacatgctacagcatcaacactt…
>contig00140|3-oxo-5-beta-steroid 4-dehydrogenase
tttgggccgttatttcagactcacacctatttctgagtgtataaaattggaaccagtgatgacaggaaatgagacagtattcatgtgattggacagttataaacaggaaatgaggcagtattattgtgattggccagttataacaggacgtatttgtatttgtgaagttcatgttttaagtatccctatatttctgttattacggggctgcgcaggaagtctgtccgttgatggaccgagccgagaggggaatggctaccttgtagtgtgttcatacggtatagtaaactctgttcaactggagtcttgtcgttgtgtcatttccagttaacagtattaacgtgattggccagttataacaggaaatgagaggcagtattaatgcgacctgcccgggcg…
>contig00142|retinol dehydrogenase 3
aaatacaaaatgcaattagacaaaatacaaatcccaactctgtttaagtttgaaaaatcaacattcattggttgaatcaaatgctatacttttttctcatcggaaaaaatgtatgccatttattttgctgtctcgtgggtgtaaataaagacttgttcttacttttggtcagacaaccattaacattaacgaatagatcctgttggtttggccatatcttttaagagcattttgtcagcgatccaagttggcaggtaggacattggcaaccataagaacttggcatcccagccaggtgagtagcgtgtccgagggtggagagcagagatggcgtgctccatgcagctcacaaccttcatcaggtccccatccagcaacgttgcaacattcttctccaat…
>contig00144|novel protein vertebrate complement factor properdin
ggaggcagctgtgacggtccaagtgaagagaaggaaccctgcgtggttgatcgcatctgtccaactcatggtggttggtctaactgggacggctggcagccatgctcaggcacttgtgggggagagaatttacccaaacctacacagcggcgcaacagatcatgcaacaacccaccaccgtcctcagtgccccctggtgatgaatgccctgggttagggagcaacactaggacctgtgatgagcttcctttctgtcctgtgaatggtaactgggggccgtggggcccccccagctcctgctccgttacctgtggggtggggattcatgaaatgctcagacagtgtgacaacccagcccctaaacatggaggtctgccctgctctggatccaataaagac…
>contig00145|---NA---
attgggctgcaaactggacgcacggcgttattattggttggatcttacacaggatatgtttctaaaggatgaacgtcagacattgaactgtaaacaaaaggattactggggtcgtcctcttgttgcaaatgttcaatgtcagaatggatatttaacttcgaacagttgttaccagctaaactaatatttggcctgatgaatcaatgcaacaaacccaaagctgcagcaaatcccctggaagacaggacttcccacgttggccaccaatcaagatcataatatgtttgattaagttgcttttacatttggttcatgatatggaatatgcctcataacacagggggttagaaggagagcagagaggaatggaggtccaccatcttaggataggaggctgtc…
>contig00147|---NA---
gtgggctctagtaaactccacactgcgtggggaatggccaggtggatgtcgactgtgagatctatgaagctacttaacgccagttcctccccgtactgtaacgattcttgcttactcatgtctaatgtctttgtagtgatttttatagaaatagtataatgaagaggcaaaatgtcagatgtatttgaaaaaagtaacacaccaaagatttgcgcacaaatgaatgcaatggtgaaatatttgcataagagctctctttgcattatcctcttttcaaaacaccctgccaattcattgtgtctcattctgcaaataaaaaggaacgtttcgcaaccattttactaagaactccctgcatatgtataaaaccacctgtggtgattttcttaaacgtagaac…
>contig00148|complement component c8 beta chain precursor
acggtcatcctggacaaggaaaagctggagaagacagattattctctggaagcctacaagaactgtttgcagataggtctgaaggtgggggccaacatcaagggagtgtatgtgactgtgggggtcgagggaggtggttgtgatggtctgctcaatgaaatgggagaggacacagtgaaaggcagcatggtggaggactttgtcgcggtggttcgagggggtgacagtgagtccatcacctggctggctgccaagaagctgcccacgccacaactgatgagactgtggggagaagccgtgcattacaaccctgacttcatccgcagcgtgacgcggccactatatgaactggtgaccgccagagacttctccagcgctaactccctgaaaaagaacctg…
>contig00150|sorbitol dehydrogenase
cgaaggagctgggagcagacttccctctgactgtgaagagaggggatgggcctgaggagctggctaagagagtggagggactgctgggagcacagcctcatatcaccattgagtgcaccggtgtggagagcagtgtccaaactgccatttatgctacacgtcctggaggagtggtggttctagtggggttgggtgcagcgatgaccactatcccactgcttaatgctgctctcagagaggtggacatcagaggggtcttccgctactgcaacacctggccaatggctatagcgatgctggcctctaagaaggtgaacgtggcgcccctggtgacccaccggttccccctggagcaggctgtgcaggccttcgagaccacacgcaaaggacaaggggtca…
>contig00153|---NA---
aaaaggctgttaagtatttgtagtcaatcatatcagtaatgttagttcatatcagagacctggctctgcccaccggtgaagtggagcagagcatgctgggtgatctccagctcagagaagaagatcagctcagagtagtcaagtgagagaaagttccacccatccttgtgttttcaccagttagctttcattgtgttagccaaggccagtgtgtatccttgttgatctaccacacacacacacactttggttgaagcaagttgccagaccactaagtgccttagcccatccatactacatacgctgtgcggtgctgttccgtgcctgtgtatattcagcgttattaaaccacctcgactggaatcctacctatctgtcatctgtgcccttaccagcaca…
>contig00155|heat shock factor 1b
tatccttatatcaacaggtgaaagcgcaagaacctaaacattaaaaaaagaaacagaaaaaccgtttttttcttctagaaacagtcaagccacatcccttggatagtgagtctaaaagaaccgagttgacaagaaagaaatgattcaggtggagtcgtggaccacacacgcacacaccgttgaaatgtattagatctttacccttggtataacaaaattattttgcatacttccacttttaataattaaaggagcttggtgatcaatgcttaaaacttgacctagtaatgattatgattgagctttatttatgtccgccagtaagatcacagataattcaacccaggaagtcctttccatgggctgaataaaccatgccagtagcgtaagtcgaacatt…
>contig00157|rna-binding protein 5
agagaccgggctgcagagaggagagagaaatacggcatccctgaacccccagcacccaaaaagaagaaattcacagcacagccagcaccagtcgttaactatgaacaacccaccaaagacggtctgaacagtgacaacattgggaacaagatgctgcaggccatgggatggcaggaaggcagaggtctgggccgcaaccagcagggcatcactgcacctattgaggcccagctgagggcgaagggagctggtctgggaaccaaaggcagcagctacggcctgtctgcctcagacacctacaaagacgctgtccgcaaagccatgtttgcccgcttcactgaaatggagtgatttgccaaatatacctgcctcccaagaacagccatatcctactgacct…
>contig00160|---NA---
agtaaagaaccgttaccatttactgctacccagaaggatcatctgacactcattcgatagtcccctttttgtaagcgaacatcatagtaagcagaaaaaaatatataatttttgataaaacacatttgtgtatatatggaaaaacagacaatgacctactcatagactggttgagaagccacagtcaatcagcagaacacagatggtgtattcccacttgttcaccaaatgtttcccctttgacaatattccgatctgtaaatacttttcagttgtaagaaccaataattgggattattgtaaacaacattatcaacaataccactaagttaactatctgtatcttgtgctggcaattcaagtcacttatagataatgttcttcaaaaatattagtaat…
>contig00163|heat shock protein 90 beta
acaacaaatgaaccgcatttctagaattaagactttataccataaaggacactgaccaggttacccatttaaaaaagggcaaataaacatgttcgattggaaaaacgtgaggctatataaggggtagattaagtggcatttaatccacttcctccatgcgtgacgcatcgtcatctccctctagaggtgggatctcatctggggcaggtgcagaggtgggctcctcagggatcacttcgtcatcatcgattcccaggcccagtttgatcatcctgtagatgcggttggagtgagtttgagggtcatccaggctgaagccagaggagaggagagcggtctcgaaaagcaggattaccaggtccttcaccgccttgtcattcttgtccaggtcagccttct…
>contig00167|---NA---
gttgggtcattcaaatgattgcctcagcagcggctcaaatataattctggtgggaagaaaaatctcttaggatttctgttacttcttaatttgttcccttaaaattatcatcaatgacagcattacagcaccttacatcagccagggctaaatggcacactattccatctttgtaataattacatattttgctcaaagttggccgtcattactttgctctcagaggatagcaactcctcaatctgtgtattgaagattaattcttcctcagcaatgcttttaattacataagatttaaagcatagggatcaccccccctcccccttaaaaaacaatccattcagagggcataaatcaggatatattaaattacatttaagttgtgccaggacagagtag…
>contig00170|cytochrome p450 2g1-like
cctattgcattgtcatgtatgtcatccttgaacaattaattacacaaattccaaagttttataaagacggtatactgtatacgtaatatagtatttctttctgattcaaaaagatgaataaagccagcgaaagagtagaaatacttccccattgtataagctgatagttttccttcctatgcaatgtgatgcatcctctaacatacagcatcattgcctagctcacccccatataaattgacttcattgcttagacacaaagaaactgataaagtgaaagatacactgctacctggatcagcctccaactcatcagattacactagcctgaatcctcagcatacattgcattactatctggtcaaaacacctgtccctcatctctacacctccttgtga…
>contig00171|---NA---
tgccctgcaatgctacagcctatttccatgatgactagttctgagcgattagtgctttttcaggtcggttcagtttcggttcgattataaaaaattattgtggtttttgattttgcgttcgatcatataatacactatacgttatgtgtgttgaatggtataacaacacagaatataacaattaataaaagtcccatgatggtagtgacggtccattactgcttattacttattaaccatcatttattcactttactttatgacttaattatttcattccaagtcatcatctctgtagctgcctatgctgtctgacaaaatcactatttgagtagttcttcaaagtaaagaaggcatacttttatgactgctgaatgccaactatcatacttagatcat…
>contig00175|apolipoprotein b
agaaacccagcctaaaaccccaaacagcaagcaatgcaaataattgtctagtgtaatagttctacagtaaggaaaggttataacaatcagtttgtttgccgatgtaatgcatgtaattacattttgatgtgcagtcacacgaacacgatgtataagtacatgttaacttgactgctataaatacatgctgaaacacttattgagctaagtgtcaattttttccctcccaagcgagcatatgtgtttaacagatggtagtgtttaatacactcagggtttagtctgtgggtatctcactggtggaagggaaagggaaggttgttctcaagccttccactaactttcacgaaagcctcatcagaagcctgctgcagaagaccagtgatggtgagattgagc…
>contig00176|isoform cra_a
gcagtagcagcgcaaacatgggggtgaaaatcgaggtctttcgtatgatgctgtatttgtccttccctgtgaccatgttctggatctccaaccaagcagagtattttgaagaatatattgtgaagagaaagagggagattttcccccccgatgagaagatgcataggaaagagctggaagacttcaaagagcggatgcgagaccgcaaagagcggcgtctactgaaacggatggccttggaggaggctgagaaggagtgaggaggaccgtgcagagagacaatcggaggaggtcgatgtccccaatgcccaatcagctgcctgtttttctacttggactggactagaacatgtgctctgtcacaaaagacaccctattacctatttagtatactacttt…
>contig00178|apolipoprotein partial
gagagagacacagcagtctgagaacagctgagagagacacagcagctgagagcagctgagactgcctgaggacgaacatgacgctgtcggagagcttgtctgtgatgggtgtaaggtccatagctgcaatgttttctgcagccctcttgtagatgaccttgccctgatccgtgatctgttctatgctaccctcaagtttgtcggctatcttctggggaacagacaggatatcctccatgtaaactgctgacatgatctcaggcaccttcgccttcactaccaggagcacctcagtgggaacctccatattccaggtggtctgaacgttcagcttctcagagttgatcacagacattttcagggccatgatctccacatcagtggtgggttcagacgggt…
>contig00180|cytochrome p450 2j6-like
ttttggttgttgttcaatgaattggccaactgctttggcttactttcttgaaataaagtgtacagcattgattaatgtgctgctttagtgatattgtttctcagtgaaaactgtcggtagttcaccatcactggctgcttctcagacgcactcccaggcggaacggtttttgcgcctgtgcaatgccaaaaaccttgcggaagtcgggcgcaccttcttgttcaggccagacaaattggaaacgtcgaagcaaggtcaccaatatcagaaagagctccgtgcgcgctaacccttctcccaggcatacacgagagcctgctgagaacggcagaaaggcctctggtttcacaaactcgccgtcctcattgaggaagttgtcagggttgaactcctgaggga…
>contig00182|armadillo repeat-containing protein 3
agtctggcattgtataacttggggttgtgtggtggaccttagcagcctcccagggtatggtatggtgtaggtataaagtgtattttaacgtgtagttatatagtctggtattgtgtagttataaagtgtattttaacatgtggttatatagtctggtattgtgtagttataaagtgtattttaacatgtggttatatagtctggtattgtgtagttataaagtgtattttaacgtgtggttatatagtctggtattgtgtagttataaagtgtatttaacgtgtggttatatagtctggtattgtgtagttataaagtgtattttaacgtgtggttatatagtctggtattgtgtagttataaagtgtattttaacgtgtggttatatagtttggtatt…
>contig00185|novel protein vertebrate complement component 3
tacccagtgactctgtatcaagaatttactgtgcgcctcctacagccttcttcaattaaggtgtattcctattacgaacctgaaaagagctgcaccagattctacagcccctttaagaatagcacagacgaggacattatctgcagcaagaatggatgtgcgtgcattgacaaaaattgtccatccgtgaagaaggctgagtccttaacagcttctgaccgtgaagaggaagcctgcgtttggactaaccctgtttacaacattcaagtaaaacatattcaagaggatgagaacaccctgatcaaatataaaatggagattcaaaaggcctataaacttgggaatgatttaaaagtggatgttaaaacggagagagatttctatgcccaccgcatgtgc…
>contig00186|40s ribosomal protein s2
agaacaccaaatggcggacaacgccggtggagaacgtggaggtttccgtggaggttttggcagtggcgaccggggtcgtggtcgtggacgcggcagaggccgtggtcgaggtcgtggacgcggtgccaggggcggcaagtccgaggacaaggaatgggtgccagtgaccaagctgggtcgccttgttaaggacatgaagatcaagtctctggaggaaatctatctctactccctgcccatcaaggagtctgagatcattgacttcttcctggggtcctcgttgaaagatgaggtgctgaagattatgcctgtccagaagcagaccagggctggccagcgcaccaggttcaaggcctttgttgccattggtgactacaacggccatgtgggcctgggggt…
>contig00189|15-hydroxyprostaglandin dehydrogenase
caaaagggcctctccatttcgactctcatctgtcaccagcttcaagaagttcttggctacctcagagacttcaagcacaccaaactgttccagtagtttctctgccacgcccctcagaccggcgaactgtcccgtagtcccctctgaacccagggaggagaggatggcggtttggacgaaagcagggcagaggacattaattcgcaccccgtagtcacacaaacgggagacatccgccatagcccgactgaaccccaccaccccgtgtttggtggctgtgtagatgggagcagtcagcagaggacccagacctgccatagacgctacgttgatgatgacccctccctgccctctgttctcctttttcatgtgcttgagagccagatacgtgcctctcac…
>contig00193|rna-binding protein pno1
taaactaatcagaggtttggctgtagcaggaacagacctgggaccaggttagtcatgagaatgggataatgtcttgcttggtctgttggaggtacctctcctaacattttggctttatttactgttaaaaaaaggaattcgttatggacactgataataatccaacaacggaggtagttgctactactatggacagtgaagacacaacagaagcgttcgtaaaggtgaaatcaaagaagacatcgaagcgaaaacgcgagatggatggagtcgatatggaggctgaggactccgtagcatgcaagcggcctcagtttccacctatttcaggcgacaaacttaagggtggttctgatgagatgcgtaaggttgctgtcccggcccacaggtatacccctc…
>contig00194|PREDICTED: optineurin-like [Oreochromis niloticus]
ctcctgcttctctaccagctgggctgtcagagtcaccacgtcacgctccacatccctacatctacagagagagagggggatggggagatagagagggacagaggcaaagcaaaagggtggtattgggggaaagggaatgagcaaaggttagcatagtttgcacattttcattgtctatgtagctctccctctctcctctccatctctctcacctgtcctgcaggttcttcttcatgccctctgcctcgtccagtttgctctgagcctgctgtagctcactaaacaggctcatcatctgagccttcagatcctccacctctgatgcagcctgacacataacaggcaacagtccaacaaactgacagttctgatcgagaagctaagggttaggacattgta…
>contig00197|nadh dehydrogenase subunit 4
acctttgactcccaaaagcccatgtagaagccccaatcgcaggatctataattctggcagctgttctccttaaacttgggggatacggcataatacgtataatagttatgctagaccccctaaccaaagaactagcctaccccttcattgttttagccctctgaggaattattataaccggctctatctgcctgcgccaaacagacctaaaatcgctaatcgcatactcttcagtcggccacataggactagtcgcagggggtattctaatccagacgccctgaggatttactggtgcaattatcctaatgattgcacacggtctcgcctcctcagcactgttctgtttagccaacacaagctacgaacacacacacagccgaaccatgctactagctc…
>contig00198|inter-alpha-trypsin inhibitor heavy chain h3-like
ctctgccactgtgctatgacattcctgtggctctctctctcagactcctactagaccccaacaatgagttgtctatgaatggtcagcttggtcaatcagccagtgcaggctaccggaagattgtgatccattacagaagcgatcaacatattgagttagacactactggcatcaccttcaacgatgagcagaatacaacatacttctcctggagccctaaaatcaaccacaaaacagacagtgtgtctctgatcctaagggacaaggagatggatgtcaacatagcgtcaacacgggtcgtcatcatgctctacaagaggaatggaatcacgttcctgtggcccgtcctgaggcagcgcccgacaggagacaacattatcgggatcatggctcatccac…
>contig00202|dihydropyrimidinase
catgaagctagagttggcccaataccgtgaggtggctgcctttgcccagttcggctctgacctggacgctgccacccagcagctgctcaacaggggtgtccgcctcactgagttgctcaaacagggacagtactaaatagtttggcaacataatatcatcagaatcaaaacattgactggcatttgcattcaaacaaacatacattttatcttggtccagcatatcaaaattcacggacacgttgcatgtagatcctgagctaaacagtctctttcatgatgagttccattcctttatatggcgatgatttcaccatcataaggcttcctgattacaggacgaggctgtcccacctgttccctctggttgactcgcttgtagatgaactctgcgtaggg…
>contig00203|---NA---
gtcttaaactaacagtgcacatccagtcacaacactaaatcaggttagtgcaacatgtggcttctgagttgtctacaaagtggaggttagaaaaaggacaatgcttcattagtgtcaatcatgtttaggttccacatacccttcaaaaaaacaaaccatttaaaaatcgccttcaattctgattaatacattagtattagaatttgtcgttgttcagaagcagaaaacccatctcttacacttggtcctttttcaggaagtattactatggatgtgactatggcaaaaaaaagcagacaattcaaaactacaccttataacattttattaagtagtaaaactccaaaaagcttgtattttgttttgcaatgattagccttttaaaatctcaacagcgca…
>contig00206|methionine sulfoxide reductase b2
ttcatttgacccagaaatgatttgatattgagataaaaaccgctgcattaggcctttaactctcagagcgacccagtgactatgattgaagaccctttaatataatggacagacataaaactgtgaccatatgaaacacatgatcccctttaccccttaccctataacataccgtagtttgggctagggttaggctgggaacagatgtaaatacagtcaggtaaatattacaggttcatctatgatcaattacagaaagatacagacatagaaaacagtattcctgatgccgaggtcaggaaatcaggaaaattccatctatggtcagtgttagggatccaggtgtcagttctgttgtgttttactggaccttgggtttgtgttctctgggtttgaagg…
>contig00217|pentraxin
ccaggagtcctggtctgaggctggatgccgtagcctggggatggaagtggtttagctctggcctcccagggtgtgcttgtcaaacaggtacagttgggcaggtgggcccactgtctcttctttactaactgtgtggcgatgtcatagttgtaccgagtgcatatcaagggagcgtcactggatttcatcagtttgccagattcaaaaaatgaatggatctccatctgctggacctgggactctaaaagtggtctgacccagctgtgggttaatgggaagcgaagtgcacggaggattcttaaacctgatacatctgtaactggcacaccaagtataatgttagttcaagagcaagacagttatggcggaggttttgatgtctcacaatcctttgtgggg…
>contig00219|---NA---
aatttaatagtggaatcaaacaggttcagttcgcaaccattacacaatttaactgaaagaggcaccgccagtaatgacgaagccacaagtgtctccacgttgggttcctacctttatttatacagaaaatgtatacagagaacaaggtcaatgatgccctgtgtttcaatggtgccctgtgttacaacaatccaaaccgtttaaagagatacaattacatacagagcagaaatgatatacatttgttatacagttgaatttggaagttaacatacacttaggttggagtcattaaaactcgtttttctgccactccatacatttcttgttaacaaactatagttttggcaagtcggttaggacatctactttgtttatgactcaagtaatttttccaac…
>contig00221|alpha-2-macroglobulin-like protein 1-like
tacggtggaagtgaaaggcagtgcttgtgcctcagtgcaggtggcactccactacaacatccctactcctactgacagcacaacactcagtatccaggtcaagacagaggtggactgcaacagcaactctttgagacccagagtcacgctgaaactccagtctcaatacaatggaaaggagctgaccaccaatatgattatagtggatttgaaaatgctgtctgggtttgccccagacccagactctttggggaggctgaggagttcacttcaagtggatcgggttgatactgaagatgaccatgtgttaatgtacttgacagagttaccatcactattgcctttcaaccacaccctggacatcatacaggagctcccagtactcctctggtggcggat…
>contig00225|warm temperature acclimation protein 65 kda-2
aaccgcggtggcagcactccaaccatagacgacaacatgttctgtaccctaaggacgccaggcactacttcatgagctgccccaattttggccatggcgggaaggctcccaaatgcagtgaagtgactctggatgccatcacctcagacgactcaggcaaaacctatgccttcactggtcaaatttatatgcgtctagacacacatcgtgatggtaaacacaccttccccattgccagaacctggaaggaattggccaatggcgtggacgcagtcttctcctacagtgacaagatctacatcatcaagggcgaccaagtttacatctacaaatcagcagctcccttcactctgattgagggctaccctaaaagcctgaaagaggagctgggcatcgaag…
>contig00226|---NA---
tggcatcttatatccagcagttattttatacaatgtattcttttttttgagcagttttgaaacactttatccaagagctggagtgaaagcatggtgttgtgatgtatgtgaatatttaagtgactatgattaggatttacattgacaaatctggagcatttcgataccttttcagtattcacacgctccataagcaatttccccaggtgcagaattcctaatggcatcttatatccagcagttattttatacaatgtattctttttttgcacattttctctttttttgttccattgaatctcaatatctgctaatgaataaaatgaagtaaaaataaggtgcctaaaaactacaaagaaaacaaaaaaattagatgtatcctctgtccccagccaaccg…
>contig00228|cordon-bleu 1-like
taaataggctactgtattttctcaatgaaaattacaactcaatattaaaactaataatatacatattcgttggcaaaataagacagccgaaaagtccaatatgaatcaaatttcaaacacaaattgggaataatgcatacaattatttcataacatcaaaatgatatgtggaggacatacagtaatttatctcataacaaaacagaaaagtagtcttctacagtgtgtagcttgttaagactagcaaccaaggtcttaaaactatcaaacaaagttttattcctctttcctgggctcgggcactgacagactcgaaggcaggacatcgggctccttatccccatctgttcctttaggatctttaactaaaaagctgcttgtgattgggtagaatggtgg…
>contig00229|apobec1 complementation factor
aactgtgcaacaacatcaaaatgcacctgcagcagatttaggtagaaagtaaaggtcaccattgaaactatggcagaaatggtatccctgacatttgcaaactctacttctatcaatgatttatgaggaaatataaagacttttagggacaattgaacaaacttgaaagggacactacaacctctattgggtcaaaggaagtcactagtccgtcgctatgaaccagcagctgtgtgataaaaaaagatgatttggggaaaaaataattggccgtcaaaataatgataaaatacatcataaacaatctacttctgacaatttgctaactccacaacatctaattgtggtcctctaccactaaatagatcaacacaatcaaatgaaattgacataatggat…
>contig00236|---NA---
tgccaaattctctaaaacaacgttggaagtggcatatggtagagaaatgaacattaaattagctctggttgacattcctgcagtcagcatgccaattgctgattgtggcattgcaatatgtgttgtgtaacaaaactgcacattttagagtggcctttgattgtccccagcacaaggtgcacctgtgtaatgatcatgctgtttaatcagcttcttgatatgtcacacctgtcaggtggatggattatcttgacaaaggataaaatgctcactaacagggatggaaacatttgtggacaaaatttgagagtaattggctttttgtgcgtatggaacatttctgggatcttttatttcagctcctgaaacatttttgttcaaaagcctcctatctatcta…
>contig00237|ethanolamine kinase 2
tggctatttttgttgggtttgtttggttttgcatagtgacattgctaatctatttttggcattaaactatgcagttaacccggtccaggtaatgaaaataagtctccagttcctctgagacacacagaaataaaacaaccagtcacggatcaggggccactccctatgaattataaactgaagtaacgcacctgcaaactcattgaaatggttgcctatgtcgaaggcctggtagttaaaatcagcatactcatagtcaatgaatctcaccatgccctctttgttgtcgtagatgatgtttttagtcaggaggtcgttgtgacacagcacggtcggcgagccgatctgagagaggtgtcttttcagcgtctccatttcatctgacagggtttcgatgct…
>contig00242|---NA---
taatttatacttgacagtagaatctttttaaaagcagtgaaactaggaagaataacttcattaatagtctttaaaagatacacagcttcccaatgtacaccgtggataaataattttctcttgaaagttaacatatgatgatgacgactgcaaatgtcacacttaaacctttaagtgtacacccgtagaggtgcctctaccgtcgctgcctcctccaagatgtgatgccttaacttccacctgttgcacttaccgtccgctatagaatatcttactaccgaccgtccgtaaatgctatagctaattaaatggcaagctatcatgattgtttttgtaattcctcaggctacttactgcacagatgactagagagacagcattgctttcagttcttacatg…
>contig00244|complement factor b
tggaagtaacctctcaagggtatttaaaaaaatccatgaaaagatggctgtctttaagaaaagaaatgagcttgaagacacacagcaggccattattatgtttacagatggcaaaactaacatggggggaatgcagagcccactgttatcaggattaggaacctgatggaagaaatacatggcaaagactggcagaaatatctggatatttatgttttcggtgtgggtgcagaaatgaacgaggaggaaatcaacaagttggtgtcgaagaagagttcagaaaagcatttctacaaactaagagatgacaccaaactgacatccttgttcaagatgattatagatgagagtaacagtgtaggcctgtgtggtctatcctgggaccgtgatggtgatgat…
>contig00245|mhc class i antigen
tggaaaaactacctcacccaggagtgcattgagtggctgaagaagtatgtggactatgggaagagcactctgatgaggacagtccccccctcagtgtctctgctccagaagaccccctcctctccagtgacctgccacgcgacaggtttctaccccagtggagtcatggtgtcctggcagaaagacggacaagatcaccatgaagatgtggagcacggagagactctccagaacgatgacggaaccttccagaaaagctcccacctgacagtgacacctgaggagtggaagaacaacaagtatcagtgtgtggttcaagtcacgggtgtcaaggaggacttcatcaaggttctgactgagtctgagatcaagaccaactggaatgaccccaacattgtc…
>contig00246|40s ribosomal protein s11
tcaggaacataaaaatatgggatattgattcgtaacagagcttttaaagggaaagctgctatgaacataaaatgtattatgattactggcaaagatggcggacgcacaaacggagagggcttatcagaagcagccaaccatcttccagaacaagaagcgtgttctggttggtgaaggtggcaaggaggccaaggagaagctcccacgctaccacaagagcgttgggctaggcttcaaaactccaagagaggctattgatggcacttacattgacaagaaatgccccttcactggaaatgtctccatccgtggtcgtatcctctccggcgtggtgaccaagatgaagatgcagaggaccatcgtcatcagacgtgactacctgcattacatccgcaaata…
>contig00249|inter-alpha-trypsin inhibitor heavy chain h2
aaatacgacgtcctgagagacagcaacgccggggaactgcatgtttctgacgggcattttgtgcatttcttcgccccggccaacctctccccccttcctaaaaacattgtgttcgtcatcgacgtcagtggatctatgtggggagtcaagatgaagcagactgtggaggctatgcagaccatattggatgacctgaccatggatgactacttcagcattgttgacttcaaccacaacgtgcgctgctggagcgaggagctggttccaggcagcaccatacaggtggctgaggccaagaaatacatccagaacatcaaacccaacggaggcaccaatatcaatgaggcattgatgagggcggtgcagatgctggtgaaggcgtccaatcagggcatgatc…
>contig00250|---NA---
aggtttattataatagtcaacagccgtgctttttcactcaatgtgtcgtggtttaaaccgtgagaagatcttgtaagaacgaacgaacgttaatattaaaagtgcacttagccaaacgggagataatagtttccattatataccattggttggatggtatccaccctcctctgttacatgactaagtgaaaatttgacttaaatggaagttaggaattaccccagacaatgagtgagttgtagtgtgaaattactgttagccagcgtgcactagctaaccagccatgactgtttgtttacatgggaggctgttgaacagtgagttcgactttcacgattacaacacttcctggtgcaacaaccaacacacagctacacacacagccacctagctacacc…
>contig00255|phytanoyl- 2-hydroxylase
tgactgtctgcgcatcgaagggaatacagaataaaacatatattcttgcaaaatgtctcgagcggcagacagactgaaagtggtcgtgaatcatctagatcggccatcttcttttgttcaagcatctacctctggccaaaacgttgcctactatcaaccacaagcactgaggtattcctttgacaatgatctgctgagcactgagcagagaatctcctatgaggaggatggcttcctccttatcaagggcctggtgtctggggaggacatagacagattcagggcggcgtttgaacggatatgccgtcgggaggtgcaggtcccggggctggtggtgatgagggacgtgtccatcgccaagtcagagttcgtccctgaccagaaggccatctccaagct…
>contig00256|sex hormone-binding globulin
tcgatgctactgtaggacactccatcacctggaagccccccaaatgcaaggatcatcccctctttccagtgtctaggaaagtcaggtatactgtcgatctcaaatgttaggtgcgtgtcatcgatgtccatgttcacttgattcttcaacagggttagggacagtttgccgaaactctgttcggtgatggtgtcacgcttgaggatggtcagtatgactttctttgggttattgttgattttcactgttacggtgggcaattcctgcccaggggtcttcaagctcagaactgttccttccatcttagtggagtctccatggatgtcaatagtaaccccacctcctctgtctggtggccagggaggtctgtggtgttgaatgcagccagcccagctccgg…
>contig00263|---NA---
tctaggtttttttttttttctgatcaatttgattttatattagacaaaaaaagtagcttttctttcaaaaacaaggacatttctaagtgaccaaacttttgaatggtagtgtacataataatggaataaagtctcagaatcaatgcacaaatttcatttaattagctttcaagaccttcaacagagcatacacaaacaaacagtgaccacatatagctaatgtgtgtcaatgcaatcaaacatcatgagcaacatctgcgtttaaacacatgcttgaaagcctaaaatatacaaataccacaaagtgaggtttgtaatgttttaccccatgcttaaaaattattaatgctgtatggtataattaagcaataaggggggtgtggtatatggccaatatac…
>contig00264|---NA---
ttaaaacatgaatatgcttttgggcttaagaaaacgatacatctagacacacacaaagcacacacagaattggagaatttgatttgtgctgaatagtcttaatttttgcactgagatttaggactctggactagaaatgatagttcactgcatttgtgcattaaatgaagacattgatagacagcagatgcacctcaaacaagaagagacaaattcagagtaactgcaggctcctatgtattcatgccaacacacactaaagccttacagtcaaattctactgttcaaggttgttttttcctggatccacgtattgagttttattatatgcatttctttactacgatatgcgcttggcgacggttacggggtggtgtagtttattactcacgacacgct…
>contig00266|retrotransposable element tf2 155 kda protein type 1-like
tgtgtgtgtgtgttgtcggtgtgtgtgtattttcagttggggttctcgtgcgggattgtttattgtccactcaggacagttgcgattggaaaactgttattgtctattatattgccgggctgcgacccgtgcgctttttcttttcagtgcgcttattttgggaaggtgttttcacctggcggacttcgccacgcgccctgtgccctacggctattgcgtgttgctattattattaaaacacagttgctccggccctctgtctcctgctcctgattccacatctccactggtcagagtatgccgatttggctatcgccttcagtaagacgaaggcgactctattacccccacatcgacgaggggattgtgcgataaacctccaggccgacgcggttcttc…
>contig00267|membrane-spanning 4-domains subfamily a member 12
aggatgtaagagagcgttgaggagatggtgatctggatgatggtgaagagaaggagggacgactttactccataactgaacatagtggcatagtgctggtggtcacattcatacacctgtatgtagtgcgtttcgggggtcagggagtggttacacgttgtctctggattgttgtggagatcgatgaagtagaagatgagggccaggagagaaaccaaaatggccaccagtgtcaccaccatacacacacccagcaatttcatactgctgtgtttctccatcactatggcaacgactcctgctgctatgaacgataggccgctccaccagggcaccccaaaggtcacgacctctgtgaactcagtggagaggagggggagggagtaggacatcaccatc…
>contig00269|complement factor h-related 1
aaagaaatagagggagcatgtatcaacccacctgtgatgaatggattcatagttcagtcaaatgagaggaatgttgatcccaggaaaaggaagatatactattcctgcaatgtagggttcaaaccctctaccgggggttggtggggtgaagccacatgtactgagggaacatggtctggaatattagagtgtattgatcaatcacaatgtggcagaatccctgtcattcccaacacaaaaaaaggtacttcacagtgaagtctataacaataaacaaactgttacaattgattgcaaagttggatacacatctgaaaagaagactgtaacatgtaatgatggagaatggcaaacaccgttaccagcttgtaaaccgcaaggcgttatatgtgatcctcc…
>contig00270|c8orf4 homolog
acattgaatgtgaagcattcgacagaatgcatagtcagtcagggagagcatcgtgtctccatgtttctttgttcgggacaacaaccctcggtattccattcacctcctttctccatccagcacgacgtatccaaacgaacatagcattacgcatggagtgcatcttcatggaatagtcacactttgttgccttcgaagcaagtggcttgaatttaggctaaatccattcgaggacgttccttctccatgacaggtcggcattacctgaccaaccgctgcagcgacattgttgggcacttcaattcaactcgttcagcagagccgaaagagaatgttcaacgcagtttcagcatgtggcgaaccaggcccacgatctggaagaacttgtccttctttcgc…
>contig00273|pancreatic alpha-amylase
ccgggcaggtactgacgactggcagggccctcccagtcacgaagatggatccaccaaggatgtccacgtgaacgctgacgacacctgtggagacggatgggtgtgtgagcacaggtggcgccagattacgaacatggctaccttccgtaacgtggtgaccggacagccccattctaactggtgggataatgggagcaaccaggtggcctttggacgcggcaaccgcggcttcattgtcttcaacaacgatgactggcacctggatgtgactctgaacactggcatgcccggcggcgcctactgtgatgtcatttctggccagagggatggagggcgctgcacggggaagaccatcaatgtcggggacgatggtcgtgcccacttcaagatcagcaacac…
>contig00277|dehydrogenase reductase sdr family member 1
catcgaggagagccaggaaagatatgggacctgggtcaggaggaatttaagggaggtgtagtcagtcacactgcggccgtcaacatcttgtattccgtatcgtctagacaggtcacaggtcatcaacacttttcctgacagcgacatcaggtttttatctttcgccagctcaacaatgcacttcccactcagctctgtggtttctccattggcaaagaaggctctgaacttaggatcaacgcctggtggagcatccttctcaatgatgagttgagacaccagctctgtctgaactgctcccggccacaggctgacagaggccactcccctgcttctcagctcaactgctgtgtctgcagctagcctgtcacacgcagccttaccaaccccatatgacac…
>contig00282|---NA---
agctcccaggtagaggaaggagtcggtggttgttggcgactaaagactgagcctccactctgggaaactcaaacctaacctgggaataacagcactgagctgtaaccctgctttaccctcctccgccaatggcctggacctagtggccaccacacggccgggggtctgaccccaactactgtaggggacaaccagggagcttctgacccgggggagaggccacgctggagtcggttctgcactccccaccctccccctgaaccaacacgggacaggaccacttgtgcactcgtttgcaccttgtctctgtgactgttctttctctctttcttcttttctttcttttctatatggtgggagagattgtggctgaggctctggtctattaacaggctcagg…
>contig00283|---NA---
tcattgggactgactggactctagtgagatttacaggctgtagggggtagtttaatgttctcaatctgtggtaatagattaccaaggggccttagtttgtagaatacatatgtttactgtgcaactttcttgccccaagcgttttgttttgcttattagtcccccccccccccccaattgtaaactttgcttgttagaccccataggaacttgacccgaataaccgatgacaaaataattggtctatgttttcagtgtagagattaaaagttgttgaatgttactgctgtatgtggtgtgtccttgcattacatgaggctactgtctgagtgttaattgttttgtcaactgtcatggtaaccactttgtgtgactgtttacatctggggtgttgataat…
>contig00290|insulin-like growth factor binding acid labile subunit
ccagagcctttgtgggtatgaagtccctcagatggctggatctcacaaacaataaactatcagtgctccacgatgagactttccttggtcttcacagcctccatgtgctgcggctctccaacaactccatcagtggactaaggcccaggactttccgtgacttgcagtatcttgaagaactgcgtctgagctacaaccggatccaggccttggcggacaggatctttgaggggcttgggcacctggaggttctggagctggagcacaaccaggtgcaggaggcccggatgggcaccttcatgggcctctctcacctggctgtcattaacctgtctggcagctgtttccgcagtcttccagaccaagtgttcaaaggtctctccaagctccacagtcttc…
>contig00298|---NA---
agtttttaatgcgttggcgatgaagtgaagtgagattgttagatttgaatgtgattcgaaagccccttctttaggcttctcaatttcataacgcaacatttgataaatggttttcaaaacaacactgtgacatctgttctctcaaaaaactgggatagcattgtaataacattgctataacattgataattgttgaaaaaaacataatataacttattgaatcctgttatagctgaaagagttgaatcgacacaacctgtgaaaaataattgaaccaatgtaaaggttagactcacaaagtggtggttactttgttagtggtgtttgctaatctccaacatatattttgccaagtcctacgtatgtaagacaattgttattttatatttcattattctt…
>contig00299|complement factor b
ttggtggtcatggcagtccttccaatttccttcctcttcattacaggttgtatgttggaacgtcatgcacatccttcctttgtttacatgtcttccatgacatgggtgagtggtgcgcagtagcagaaaatgcagtgcatttgttttgtatccagtatagtaaattcaggtggagggaaattataggacggcaaccaggttgaatgaataatcaagtgacaaaatacaggcataacaggtactgtgggtgcgggatcacaagcagcacctttgctacctcctttccttcaaaaccaatcttcacagtcactttgtcttggttcactttccccccagatctgatggcagaaaagcagtgagctgcggtcaggatccagttctgggtcacgatggaaccct…
>contig00305|transposable element tcb1 transposase
tttttggagaaatgtcctctggtctgatgaaacaaaaatagaactttttggccataatgaccatcgttatgtttggaggaaaaagggggaggcttgcaagctgaagaacaccatcccaaccgtgaagcacgggggtggcagcatcatgttgtggggttgctttgctgcaggtgggactggtgcacctcacaaaatagatggcattacgaggaaggaaaattatgtggatatattgaagcaacatctcaaggcatcagtcaggaagttaagtttaagtttggtcgcaaatttgtgggcagaactgaaaaagcatgtgcgagcaaggaggcctacaaacctgattcagttacaccagctctgtcaggaggaatgggccaaaattcacccaacttattgtgg…
>contig00306|cj011 protein
atagactacaggcagtatgtgatcagtcagatcccaagcctgacgatcctggatgacactgaggttctggggaaagagagggcgcaggctgagaagacctataggatgcagaggaccagggaaggcagcaaaaggaggaaggagctccatcgttgaaccctccttaataccgctacctatataactgatctgaagacgtatcaagatgagcaaatcattcattctagcgatagatgattagttcaagcaagctagcaccagttgtaaatatattatcaacatgttatttgttcaaatgaaaatgggataccttttgttatgattttctatggacatggtgaatttcccttatcattaaagaaatgaagagaagatattccatttcaatggtgaatgaag…
>contig00321|complement factor b c2-b
caagcccgccaaccgagccatgaagatgggtcccaactccacctgtgaacaccacgagaaagccctgctacccatggaggagaccagagcatacttcatcaacaagggggctacagtcaaggttgcaaaacgcaagcaaacacacattcatacagggagtaagaggcttgactgtattaaacaggctgagaacacacttctaactcctcacgatgcaactctgaatgaatacgtgccagacaggtttctgtgctcgggcggatctgccgatcatatagatgcagtaacttgcaaaggtgattctggaggcgctctgttccttcttaacagactgcggtattttcaagtgggagtagtgagctggggcaccaagaacgtgtgtgagccacaagacaggag…
>contig00322|---NA---
gaggtcaaccagtgttcaatataacccttggttgccttcagtgaacatccagatagaaatatattacatagaagagacatgcttgtcggacattgagaatagggaaatatgttggctctatgcaacacatttctatccgaaacgttccagaaagttgtggctcctgaacatcacgtgacccaggatgactgtcctggacatcaacagagagagagactgatacagagaaggatatatttttagtatgaatagaggaaagcagaaagcacactcagtatctccataaaccatgtgcttttattaccagtgcatattcacagagaacatagaaagaaggttgagtgacatatttttgaaacacaaagatacagatagtgatgatgtgtctaatactcctta…
>contig00324|c-type lectin domain family 4 member e
ttatccccctgtcacacagtccttcttgccagagagagagagagagagagagaaagagcaggtttgatgcaacactaaaagaaccaccggtgaatttctggaggagcaacaataaatactgctaaaaggatactgggcaaacaatttgtggaacggaattgcaactttaactttatttacagttagttacgaagttgggagattctgcaatagttggtattagtaagttaactagtgattgtagtgagaagagctggtgaagaaccgaatcttcaatcatggagaaggtagagaactataccagcctacacgagtttactgaggatatctccagcagaggaaacaagcctatcctaaacaaccaaaatacccaggggctgaagagggggtcagagtgtc…
>contig00326|ribosomal protein s8
cccctggatgcagcgccacaagggagatgcagccatcggaaccctggagctccaggccagcggcaccgaagacaaagtcagcatgacaaggagcatgaaaaagcacgggaaatgtgagcagatctctggtgattacgagctgaccgccacacctggaagattaacctaccacatcgccaagtggggggctgatgttgatgcctatgtggttgacactaactatgatgagtaccccaatgcctctaacaacgagttggtgagaaccaagaccttggtgaagaactgcatcgttctcgtcgacagcctgccttacaggcagtggtatgaggcccacttcgccactcctctgggacgcaagaagggagccaagctgactcccgaggaggaagaggtgatcaa…
>contig00330|tryptophan -dioxygenase
tactgcagtgaacagaaacgtgtgctcattggggtccagcttgggcacccagtgtcgaggtatcaaaaatgtggccaggttgaagagatccacaaagactttgtagcgatcactgacagtagagcgcaggtagtggtagccagaggagcctccagtgcctgctttgctaccaatcattctgtgcaccatgcacacatggttgtatctccattttgtcatgagggtatcaatgtccatcaggttggacaggagttggaagggaacctggaacctgggctcctccctgtagaagtaaatcatcagagctccttggagagccttgtaggagatccgtctctcacctttgctcaaaagatgctcatgtcttttgatgtcaaacagagaagtgaagagctcttt…
>contig00334|---NA---
cttaattaggaaatgcaggggccaaatcggcaacttctgttgtagagatgtgtctcgctttgaaagccatttaaagccacttagcactgaaaagtggaaatgcttctctatggctacgtttacacatgtatcccagtgcagatttcttttcttcactggttggtcttttgaccaatcagatcagctcagaagtagatctgatgtgattggtcagaagaccaattagtggaaaaaatatcagaattgggttgactgtttaaacacaagctaaatcaactgaaggatgtaatctactcttgaaatatggtgagatgaatggtgtaatcaactgttgtaaatgtggccagataaacgatgcagttctgggtgtcctttgaaatgtggtccgattaattatgt…
>contig00342|atp synthase lipid-binding mitochondrial precursor
ccgatgtcatggaccttatctgaaaacatgcataacattgagtcttgagggtctatacactttgcgctacacactgtcaaatacacattaaatagctagccagatctgaccacttattagaaacattgcagacaccttatctgtccacacacaccacaatgcacaggcagtccacgcaacatttggacctgtacatttccatgacaccaacacggaacaattttggtagccacgataaaatatgtagtcacatctgtaattacagtttctatagacagatttttttacatagcaaacaagattaagaaagcaaccatcaaacagaataggcccatggcttcagacagggcgaatcccaggatagcgtaggagaagagctgctgcttcaatgatgggttc…
>contig00344|---NA---
agttgacctaatctcaactgaacgacatacattcatgtttaaaaaaaagctaattacaatatttcatttaaactatctaacgcattattcatgtgacggacagtgtgttggctggttggcttcacaaaccagtttttaccctcatcaagtaggcacagctgatttatcaaagttatatactgctatatagattcaagtagtagacctactttaaaatcatacatggaattacaaagttaacagggcaacaacattttacatttcatacgagttgtttcaaacatactgtaatactcatgtgaggttgagatttcacatactaaggacctctgattaaggcatcaataaactggattttaacaaaggcaaaacagtgaggtcacctactacaacgcataa…
>contig00346|solute carrier family 22 member 2
atacagtacagtaatgtctctctctctcctgcaggtcacttctgggtcaaaacagttgtggcctgcattggccggttgggcatcaccatggcatttgagatggtggtgtttgtgaacactgaattataccccacctttgtcaggtaaagtttaccaggggggaacatctcaaaatttaaactaataacaaagcagggggaaaaattatgggaaaaaatacaactatttctttcctcaggaatctgggtgtgtcagtgtgctctactctgtgtgacatcggaggcatcgtggccccgttcctgctctacagactggctaccatctggctggagctgccactcatcatatttggggcgatagcgtgcatagctggaggtttagtcttgctgttgcctgaga…
>contig00349|microsomal glutathione s-transferase 1
agcggcgccgggcaggtggaaatgacttcacgtgcaagcagacagaaacccgggcggtgttataagcggtgtcccagtattgtgactgttcaggagtgaagctcagaggaaatataagtttgtcccttcaggagtatgtttgtctacacaaaatggaacttgacatttgccatatattacctttttgtatgggtgtatgtttaaacagtgtttccatgtcgccaacccatgaaaaggacggcaacttttaagatttcagacatttacgccaacctacatgccaaggaatcctggggcatctaaataaaggtatttgcaacactatatgtccagcataatgttaaaaccaacctcaaccccaaagcagaaggcaaactacatatcaagataagcatgtag…
>contig00350|---NA---
attgttagactgaaaacactggcgtagttcagtcacttttgatggtgagatgtgtgaaaaaggggtttctttcctgctatttgtgtctcagtagttacaaatgcatacacagaatgtgtttccctctcttttccgatgttatagtgtgcagaaaatgaaaaccatccacaaagctgtgaagctgaactgcctattttaatattttaaggttttgttgtctatggaagtctgtgcaaatgtgttttagccatgggatatttattgtcaaaatgtctgattttacattggagtgttagctatggacaattatcttgaacagagatcgatgtcattctgttttgcttatttcccttattaccttacacccgacctaggcttgtgaacatggacattggaagt…
>contig00353|ribosomal protein s9
ctatgcccgttgccaggagttgggtttgtcgcaagacatacgtcaccccccgccgccccttcgagaagtctcgtctcgaccaggagcttaaacttatcggggagtatggtctgaggaacaagcgtgaggtgtggagggtgaagttcaccctggccaagatccgcaaggccgccagagagctgctcactctggatgagaaggaccccaagcgtctttttgaaggtaacgccctgctcaggcgtctggtgaggatcggtgtgctggacgagggcaagatgaagctcgattacatcctgggcctgaaggtggaggacttcctggagaggaggctccagacgcaggtcttcaagctgggccttgctaagagcatccaccacgcccgcgttcttatccgccaga…
>contig00361|---NA---
caactgcattttggaatgcaaatggtaacaatgttcataatttggcctcagagtaaagctacgggtaagagccaaaataacggaaactcttgagttaatgagggatacaaagtgtattgaaaacaggtgctttcacacaggtgtggttcctgagttaattaagcaaatatcatcccgtcatgtataaaaatgctgggcaggccattattttggttaccatggctatgccccgaatggatgacaatgcccccatccacagggcacgagcagtcaccaactggtttgatgagcatgaaatttgttaaccatattccatggccatctcaacccaattgaacacttgttgaagattctggagcagcgccagagacattgttttccaccaccatcaacttctca…
>contig00365|complement c1r subcomponent-like
gttgttgctgctgctgcttctgcagctgctgttgttgttgttgttgctgttgttgtacctcggccgcgaccacgctttcgagcggtccgtcccgggtctaggtacctgagcttgttggcaatgatatcatcttctttgatgccaaagcctgagaccataccaatcttggctgtctcgtatatagcgtcctctggtggcagacacaatggcataatgtcagcgtggaatgtgagtggttgttggagttttatcagggcgatgtcgtgattgtagtttgcattatctgggtttttgtattcagggtgggggtggagagaggcgacaccaagaggggtgagctttgctagtttttctgcatcattgtctcccataaaaacccgaagtttctcctttagcaca…
>contig00367|kng1 protein
tttgtggaattcaatagcagggtcactgactgtccagcagggggagacaaagtctggagagactgtgactacctccctactgggaacaaggtgccaaggccttgtaaggcaacagtccacatgtcagagacagataaaaaggtcctggcagttttctgtgacccagtggaggcccctgttgttgctgaacggaccacatgtctggggtgtcctagggagattgatgtggagagtgaagacctgaaggatcccttgacatactccatcaccaggttcaatgctgattctgactccagccaccacttcatcctgaacagtgttggcttcgctactagacaggtggttgctggattcaggtatagactgatgttcgatatgaggaaaagcaattgctccaaa…
>contig00374|complement factor b precursor
agatcaggaaggaaagaagatcacaatagataaagctggaaagcttaacatatacattgctatggacatatctgacagcattgcggaggaagagtttgacaaagcaagaaatgctgtcaagaaacttatcataaaggttagctccttttcagtcagcccaaattatgaaatcattttcttcgcttctgacgtattagaggttgtcaacataatagatttttctggagataaaagaaaaccacttgaggatgtcttggctgacttggacaaatttaaatatgatactagagataatgttgggaccaatctcaaccttgcctttaaaaccatcctggaacgcatggccatccaaaaactacgaaatgaaatgctattcatggaggtccaccatgtcctcat…
>contig00375|---NA---
aattttgattgacccaacatatgcagtgttaaccgtgaatgcagacttcgctaacacgagaacattgtctttaaatttcaatcacaccgtaacactgaacttaggtgatacggagtagagccctaaacttccatctacctacattttgatcttcttttcccttcctcaaacgttttgttttgtcagaacttcagatttttgttgtttgtatacataaaggcaagtattcaatccgaggcgcgttatagtgcagagcaccagacagtccgccgtttgaaggcattttcccggtgtccggggagatggcattcatggtaaatgctctgattgtcagctcaagcctaaattaccttcagtctgttatagtgtgctgcgctatatcttgcattggattgagtc…
>contig00378|glutathione transferase omega-1
gggcaggtcacagaaccagactagtgcttcatgccaaggggatcaagcatgacactgtcaacattaatttgaaagacaaacctgagtggttccttaagaagaaccctcttggcctggttccgacattggagacttcgagtggtcaggtgatctacgagtcaccaatcacctgtgactacctggatgaggtttacacagacaaaaagctgctcccagctgatccttttcagaaggcccaacagaaaatgatgctggagaatttctccaagataacaccatatttctacaagataccattggggaaaaaaaatggagaagacatttcagtgctggaagcggagctgaaagagaaatttgtgaaattgaatgaagatctagtcaataagaagtccaagttct…
>contig00382|---NA---
catcatctttgaaatgcaagagaaaggccatgatgtattattccagcccaggtgcaatttatattttggccactagatggcagcagtgtatgtgcaaagttgtagactgatccaatgaatcattgcatttctgttcaaaatgttgtatcaagactgcacaaatgtgcctaatttgtttattaataacttttcatgttcaaaactgtgcactctccgcaaacaatagcatggcattattttactctaatagctactgtaaattggacagtgcagttagattaacaagaatttaagctttctgccaatatcagatatgtctatgtcctgggaaattttcttgttacttacaacctcatgctaatcgcattagcctacgttagcccaactatcccgcaggga…
>contig00383|translocon-associated protein subunit alpha precursor
caggtgctggagtctaggacgaggaagaggttccccgtgaaggtggagacgggcactggtgggatgaacggtgtggacataagctggattccccaagagaccctcaacatcatgagcaaggcatctgcatcccctaaagcctctccaaggaaacgcaccaagagagcggtgggagtagatcagtaaactattccatgatgcggtcatcttcatatcaatatccaccaggcccatgttcaaggcccatgacatcacaacagtcaacaccatcaacctctggtcaacctctgggtggacctagttagttatccaagagctttttgctgctgatacataggcatacaccaaatgtctcaatgtcaagggttcttggactgaagacactggtgtcacgaatgt…
>contig00385|cell cycle control protein 50a
tcttggcaggcaggggagcgagggagagaaatgttgataagactgcgttaaagaagaccggaagagaagagagggaagactcctgttccttgcttgttttctggttgtctgactttcccggtctcatcacccttccccagccagagctctctgtcatgggcaaggcgaaggccaacgctgggcccctggcccggaggcctgataactctgctttcaaacagcagagactgcctgcctggtcccccatgctcacagctcaaaccgtcctgcctttcttctacggtatggctactgtgtgtgtgctgctgggagtgtggctacttgtcaccgtgcagaatacacatgaactgaaggtagactacacacacgcagggtcatgtgataagtgttttgagatgc…
>contig00389|nattectin precursor
cagttcatgcaagcactgacaaaggacaccaatggccacctacctgacacctgggttggaggttttgatgcagtcaaggagggcttatggatgtggtcagatgggtccagatttgattacactcactggaacactgatgagcccaataacgctggagaaggagaggactgtctgcagatgaacgctgcaagtgagaagctctggtttgatgtgccctgtgagtggaagtttgtatctatctgttccagaagaatgtaggctaggaaatgacccagccacttcaactcccacctccaggggtcaacagtctacacttcaatactcaaaccaagatctgtcactcactgcagctcaccaacatgacaaataaaacatgtattcacaaaaaagctatccacc…
>contig00390|---NA---
aaggacctctccgtttcctcccatagttgcccctcagaagtctgaaccaaggctatcctgacagatcagatctgtgatgactgtatagataatgtcatttatctccatcaatcgcacttccctggtcgcataagcctaattacaaatcccccctccccgtctgcattttaactggctcagtcagtattcctttacacacagtcctaattttaacaatggctaagagaggtttgaccatagaattaggaattagaatactagaatggaaaataaccttcttatgatggtccaaaggtcagccatgttggtgagggagttggtcaaccatggtttaccagtgctgtgataagatattgtgtataataatgaatgtgatgaatttatctgcacagtatgtgt…
>contig00397|2-hydroxyacyl- lyase 1
catgttgaacaactaccttcctcgacacaggttggatgctggcaccttcgggacgatgggggtgggtctgggctttgccatcgcggctgcaacagtgcagaggaaccagaacacaagccagagggtggtgtgtgtggagggggacagtgcctttggattctctgggatggaggtggagaccatgtgcaggtataaactcccggtggtcatcatcgtggtcaacaacaacgggatctacagcggcgtggacgcagagacgtgggaaatgatggggaagatgggagatctcaccactgtagccccccctgtgaccctgctgcctgaagcccgctatgacgaggtcatgaacgccttcggaggacgagggttcctggtgcggacagaggaggagctgcgtag…
>contig00398|vertebrate mid1 interacting-like protein
ctaatacgactcactatagggcagcgtggtcgcggccgaggtacttggtcgtgacgccctgggacttcttggtgaggtttcccatgacagagaaaagtcccctgaggtggaagtggaacagagcctcggggtcagcctccagcataggctccagggtcttattctgggccagggaggtctggttcttggccttgcggtcgtccagcgtgaccagtccactctctactgtgttcctgacagccttcagcatcaggtagtagtcatagaggtctttacaggagcttccggttgcagagtgacagtcctggaaacggtcgtcagagtcagaatcagagtctgactccacatctctgagcaggctggggaggaggacagtctgttccatgttttgaactgtag…
>contig00406|alanine-glyoxylate aminotransferase
aggatgtcgataccttgtttgtccatgtaaagtggggcacctcccattgaagccacacagtcaacgagaaacagacagttgtgcttgtgacatatgtctccaatgccatcgagtggatgaactactcctgtggaggattctccgtgggtgaggaagaacagcacaggcttgtgtttggccagggcctgatcaatctcttcactggtgaaaaccccccctgcagttgtcacaatggaattaactttggcacctatcctctctgccatctccgctgcccgttctccccagatcccgttgaccgcggtgagaaccccttcccctggctctacggcgttgaagatggcacactccatggccgtgtgtcctgtgccactcactgctatcgtcatgttgttctgg…
>contig00409|---NA---
atccactgtatgtcatctgtataccaacttatatattttcacactatgagagaataaaggtgattctaaaattgtgaaaattatgaaaatgcccttttagtataagagctgtttgaaaagcacgcctgaaatttctgcctgctttggtgggatggagttttggcctacctggtgacatcaccaggcatacattggttaatagaccaataagaaagagttccaaaactctgacaataacagctagttttcagttttcccctccccactccgacagtcctagcaaaattcttgcttgagaaattgctcttcactaagaaggaatttaatttaaaaaatgtacattttaattgaaaacaatcacaataaggtacttaattgttacccagaaattatttgata…
>contig00410|hemagglutinin amebocyte aggregation factor precursor
cataacaacgtctatgaagaccgtgtgtggggctttgagtgcaaagacacgtttgtctatgagcccatatgccactggtctccttacgtcaatgacttcgaccaggagttcacctttcaatgccccaaaaactatgtcctcactgggatgaacagctatcattccaacccacatgaggacagaaggtggaagttctactgctgtcgagtcaacagctactgtaacctgaagtgtctgtggaccccttacatcaactactttgatgaggacatctcttggcatgtccctagccagaactacctagttggggccggaagctaccattccaatcctcatgaagatcgtcgctggagataccagtacgccataacccgattccactactactttgagaagaag…
>contig00411|pyroglutamyl-peptidase 1
aatttcacaacaaatattaaatgacacgacaaagggggagctggagctgacccaataaacggcacactacattaaccattatgtcaaagcgagagtgattggtgaggtgaataaggaactaaaaggggaactatttaaaatagtgagaagcagccaatagtatagctgtcaggaggacgtggcttaaaagcacacgtccgtgcacactggatatacaaagatgttaatgtcatctacagcaccgttcattggaccattactctgtttgtgaaatgcagtcaaatatctatacccagagccatacatatactatccatagatagagccatggctctgcctatgtttattcacatactcttcctttctctagtttctacaacaggggagtgccgatgcccc…
>contig00419|hypothetical loc792613
tccatacacactgggaggaagatggctgctctactactgctgttgttggttagtgctggagtcctgctgtcttctactgaggctcaggaggcttacaataaactccctgataactacaggaaaggagtggatctggccctgcaacaactcaactctcacgctggagtcaaacaccattttctcttcttcaagagtctcctgaagtccgatatagagcctggatttgatgtgagctacatttatcacagtttctacctgaaagccaccaagtgcccaaagggaacggttaactccatgcaatgcaagttcaggaatgaccgaccattgatagactgttcagtctgctacaaaacctttgctggagagattgagaagaatccaaaaccgtatgtccactgt…
>contig00420|---NA---
catttcaaacattgcctttgattcagggcccagaatagtgcagagtatgaacatgtgtgatttatccaagttataatgccatcatgggaagcaaaatctgtcaaagagttctctgccatgaaatatatgatttcctgtttatactcccctgggcacagaggaatgattaacgagcaatctgtctgtcatattagtgtgcatggctactcagtgaacagcttgatcaaatggtctgatgcagcaggttcgtggaacatgatgcacaaaacgtatttactgctctgtagagcattggtttcccagtgttgttaacagcatttctgtcccaattacagctatgactgcattatatctattctacatgttatgtttgggggtcctaatagttgtcaacaactg…
>contig00424|heparin cofactor ii
gttaaaaggttgcatgtgccgtgtgtacgtgggagcagaaattcccaaaggagatgactcactaccggaacttccgtgtgaatgagaagataaatgttcgagtgccaatgatgcagaacaaagggaactacctggcggctgcagaccatgaactgcagtgtgacatcctacagctcccctatgtggggaacatcagcatgctcatcgccctgcccaggaagatctccggcatgaggaacctggagcaagagatctcccccacagtggtcaacaaatggctcagcaacatgaccaacaggacgcgtgaggtggtgttccccaggtttaagctggagcagagttatgacctgatagacaaccttaaggagatgggcctcacagacctctttgaggagaggg…
>contig00431|l-xylulose reductase
gctggctgacctggacagccttctgctggagtgtccgtccatcaggccggtgtgtgtgaacctcggggactggggggccacagaggaggcgctacgggaggccggcggtaacgcggatctgcttgtgaataacgcagcctatgccacgctgcagcccttcctagaggtcacccctgaccagtttgacatatcctttaacatcaacgtgaaggctgtcctccatgtctctcagatcgtggctcggggtatgaaggccagaggaacaggaggctccatagtgaacatctccagccaggcgtctcagtgtgccctccaagaccacaccgtctattgtgccactaaaggtgctctggacatgctgactaaggttatggccctggagcttggaccctatcagat…
>contig00433|---NA---
gtgtgtttttaatatgtgtgtgtatacagtttatcaaaggaagtagtaggtcattataagcaccattacaccccctcctctcaggggcgttctctagtttacaaaaggcttcatagattaacattctaaacatggcattgattacagtataaacacacttcatttacatgtggtatagagagcagacaggctgttactttggttttggttgaaaagaagatgtctgacatcttattaaaaggacagtagacagacagctactgtgtgttgttgagtattacagtgcattcataagtctatgtggttttgttactagcaccagtaaatatgtgtaatgctgaagtctagtcagtggggaagatgaagaagcatagttatgatgaggaagaggggtccttc…
>contig00436|bkm-like partial
actctcactctctctgtctcagtgttatttttgggtagttcaagtgctcagcgatcctggccagtaatgtgcaaagccaaaagagaacatggatttacaagagaatgtttgttttggtaaaaaatacaaaatagcaatgagacctgtcacccttgcacgacttaactatcaatcttgaaggtaaaagcacttctcattgcaacaagctattcggtccagttttgatgaataattatatcactgcccatattcaattgttattattctctgtctcgctctctttatctgtgtatctttctctctctctttgtatctctctctctctctatgtatgtatctctctctctatgtatgtatctctctctctatgtctatgtatgtatctctgtctatgtatct…
>contig00438|cytochrome c oxidase subunit vib isoform 1
gccctgcttgccctggtcaaggtgaaggccttcgaagaggccggtcccgtagtcaggtggctcaacaagcagaagaaggtgggagggggatacgggaccggcctcttcgaaggccttcaccttgacacgtggtcaacacatgtccttaggcacgctataggggtcaaagttgaaggtgtggctaacagaatgtcctgaggtcagccattttagatcttgccgggaaagcttccggcctctatctggtcgtcccacttggcgacccagctcatgggacagatactcttgtagaccctctggtacccaggctcctggctgctgcactgccacgtcgcagaccacatcaaggccggcatggtaacagtctacaaagtcactgagaaagaaaagaagggcttt…
>contig00445|peroxiredoxin
tgccgcagtgggaccgaagtagaggcaaagtgaagatggctgcaggtaaagcacgcatcgggcatctggcccctggtttcacggccaaagcagtgatgccagacggccagttcaaagacatcagcatgtctgattacagagggaagtatgtggtgttcttcttctacccgctggacttcacctttgtgtgccccactgagatcatcgccttcagtgacgctgccgaggagtttaggaagatcggttgtgaggtcattggtgcctctatcgattcccacttctgccatcttgcttggaccaacacacctcgtaagcagggcggtctgggtgccatgaagattcctctggtagccgacacactgcgttccatctccacggactacggggtgttgaaggagg…
>contig00448|basic transcription factor 3
gtacgtacaacctctcactgactctcaaactggacacggacagcagtgcacaaaatagcatttggagaatcggttggcaagaaaaagaacgccttgtgcccaccccacggccaagtcaagtcctgttgacactctcctgaaggtctgttgtttcctttagtttgcctcatccttagaagcctcgtcaaaattctccaccagatctggaacatcatcatcttcctcctctatgggggcgattggtgcttttccatctccagcctgtttgggcagagcctcagccagtctccggaggctagtcagactgtctgctcccagctggttgaggatgctggggagcatctctgtcagctgcttggtctcggcgtggccagtgatggtgaaggtgttggctgccag…
>contig00450|ependymin precursor
actacacagacaagactggctgggtgctttcaactttcttcaacattgttgttgggatcgatgacccccagcagttcttccctcctaagttctgtcagggcgctgaactggatgcgactgcagatgcagccaacttctacagcgtttttaaaaacataaactaaaggaccattctcttttcttatgagaatttcacacaactattgcttatttttaacctgtgataaatgtttaaatgaatttataaataattataaaaagggataactcattattgtagaagaaaagggttaaaccatgagttagaaaaaaattccagtacatcgactggatccgggcagtcatggggaagtttctccccaaggagggagggaagaggaagacaaggggggcaggtag…
>contig00454|peroxiredoxin 4
caagacgactctaatgggaaaaaggaccaagagtgttacaactacgctggaggacacgtctaccccggagaggctttccgtgtgcccgtttctgatcattccttgcacctcagcaaggcaaaaatttcaaagcctgcaccttactttgagggatcagctgtcatcgatggtaagtttaaggagctcaaactgttggactacaaagggaaatacctagtcttcttcttctaccccctggacttcacgtttgtctgcccgactgagattattgcgttcagtgatcgtgtgcacgagttccgtgccatcaatgctgaggttgttgcctgctctgtcgactcacaattcacgcatctggcatggatcaacacacccaggaagcagggtggacttggaccaatg…
>contig00455|complement factor b-like
caaaggtgactccggtggtgctctgtttaaggactatgatgattatcgcacaatccaggttggattgatcagctggggcaccgtaaatctgtgccctgatggtaacaacgacgtccaacaggagtctgacgatgactccagagatttccacatcaacctttttaaagttgtgccatttctgaagaagcatttgggggatgacacacaagactatgcaccacttcagtttttagacaaatagagacagcgataaaggtgtgcgttttaaccaagtttcatgatcatgtgattatgtcgttctggcactgaacatgatcatgtgtctgaaaaatagtttgctgaactatagttatcaatgaaagtgtgttctttactagtgctgatgataaactcaaactc…
>contig00456|---NA---
aattgaataacatagatttctacatttattttgaaacgctcgcgcatgcgacgacagcagtgtagtcagcctgtaaccctttatgcccctgagaagttggctgtgtatacctgagcagtttcacgtctgatttggtccaaagtaatcccttttatcaaagtatgttttgtgtgcgtgtctgtcaaacatgattgtaaattgtatcatcattttttttgtttttaaggagtggggcagtcccaatcattacataatgagttgtttgttggaggagaggaagacgggggagagagtgctgaaatagcagtgggtctgattcgaacccatgcagctgcacgttgtgttccatgggcagcggcttagaccactaggcaagcctagtgtcaccctagcacagca…
>contig00461|alpha-2-macroglobulin
tccttcatccctgctcagcctatggctggtcgtcccttcggcctggttattctactcaactaccaggacagtgagggcaacggtttccagacggccatttacaaccagaccgtcactatcgttgagctggaggagggactggatggagagacaatattcatgtatatcttcctgactggattggttgtcttggcggtctttggcatgtacacaacaggatccgacactgacatgttgagctccagcattgaagatgtgatgtaggccgtcagcgtgacttcatctgtcacaccacccttcattctgttgttaaagagtttccccaatctgacgaaacagccatgtttgtcttgttgacgttccaaccaagtcttggactgctcaatttttgccgggtca…
>contig00464|c type lectin receptor b
gtacggaatgaacatttcatgaaactagctataccataaaactatctttatctcctcttgtcattcgatatcttagtccttcccttaacctctcctgtcccattttgttttatggtttctgaaaaatgctgatccatatcctagttcagtttccagttctgatgtttccagtaagaactgtaatttcacttttaaagcgcttttcattgcactaaaacatctcaaatcgcttgaaaaacataaaaaggatcaactatttaagacaacattgccatcatttatgaatacatggatggcagatgtagatgactgggaagttcatggcttggttttagtcctgtgattcagtctagccggatggcatccatctgacaaatgcgtttgtagatgttgtcacac…
>contig00468|catalase
tttgaggtgacacatgacatctctcgctactgcaaggccaaggtgtttgagcatgtgggcaagaccacaccaatcgccattcgcttctccactgtggctggggaatcgggctcagctgacacagtgcgagacccacgtggctttgcagtcaagttctacactgacgagggcaactgggaccttactggcaacaacacccccatcttctttatcagggacgccatgctgttcccatccttcgtccactctcagaagcgcaacccccaaactcacctgaaggacccagacatggtgtgggacttctggagcctgcggcctgagtgtatgcatcaggtgtcattcctgttcagtgaccgtggtctgcccgatggcttccgccacatgaatggctacggatcc…
>contig00470|hydroxysteroid dehydrogenase-like protein 2
tatttcagacaacacggaacttggaaatctgcaacgtccgaattcagaaattcgggcatcgtcctagagttccctgaagtctccgacctgaagatctcaccatcacgatttttaacagattatcatttttcttatattataaagttcccagttgtcttgaaggcaccagatgtagtgaataggcatctcctcgtagttagagtttagacttcatcatggacatcatcttctccatcttgatagccaggctcatgtctcctttaatcatcagcttccctgtcataaaggccatggtgggcttcagtttgcctgcaaacatcttggtgaagtcagcactgtccatggtcatgatcacgtcagctttgactgggggttctccactacctgcactgcccccgc…
>contig00478|g-rich sequence factor 1
gtgacggtgtgaagggaatccacctgacggtgaaccgggacgggaagcccaacggccaggcctttatagagctggagcacgaagatgacgtgggcaaggccctggagaaacacaggcagtacgtcaacctgatttcagccatcctccatttagaaatgttatcggaatactgactttcacaaaacactccaacaaactccatttaacagtcctaaaacttgaagctttgcattacttaggggaaaacatttaaatggggcagtgaaactgaccacgtgctctcagaaccaaatcttacctgattaataatgtgcacagtttgtgtgttgccaattctttggtaacttatgttattcacaataaaatgaaataaggtaattgtttgaagcaccagggtca…
>contig00479|---NA---
ttaacgtgccttgctttgttgaactactaaaataaaatgtataaattggcaaactgcaatatattcttagtttcattaatgtctctggtgctgctattggtgagcatgttataagatcccattggttcaattgcgcttttattgtgttcatattagtgtatgctaactccagagttgataccaaaggaagtctgattgctgaattgaactctaataatgcatgaataaaatgacttgtctgtgaaaatatagaacaaatgaagactgctcacctgtgaaatcctcaatacactttattgattcatttccaatgtaatttgttttagcgctgtattttttctgttctttgtgaactgaactgttctttgtatactgaacataatgtttcagatgttgcaa…
>contig00481|40s ribosomal protein s17
tacacccggctgggcagtgacttccacgtcaacaagagggtgtgtgaggagatagccatcatccccagcaagaagctgcgcaacaagatctctgggtatgtgacccatctgatgaagcgtatccagaggggccccgtcagaggcatctccatcaagctgcaggaggaggagagggagaggagggacaactatgtcccagaggtgtctgctcttgaccaggagatcatcgaggtggatcccgacaccaaggagatgctgaagctgttggacttcggcaacctgtcgaacctgcaggtcacccagcctaccgttggaatgaacttcaaaacacccaggggagtctagatacggttcatatctctgtcaataaagacaagtggaaaggaaacacagtagcgg…
>contig00484|n-myc downstream regulated gene 1
cattcagggaatgggctacatgcctgctgccagcatgaccagactggtccgctctcgcacggcgtccggatccagcatccactccatggaaggcaacaggagccggtctcacaccaacgagggaaaccgaagccggtcacacaccaacgagggaaaccgaagccggtcacacaccaacgagaagcgtggccgctcccacacagacagtatggaaggcacagcaaacagcagcgccgctctcaagtccaccgaagtgtcctgctagatgacccttaccctcaacctttaacctcctgccccctggttcctgctgcgctgccactaaccgttcacacacacacacacacaggattccattcaatgcaattgggatacccccaattggagaatgttttctct…
>contig00486|serum amyloid p-component precursor
tgtactcaaagagagcgtttcacctgcccaaaaggcacctagaatctggtcccttttctcaaagtccgaaatctcagatgcgctaacatctttcagggtctggaagaattcttcccatttggccatgaggtctgggtacatcagtaacatcccccacaaaggattgtgatgctacaaaacctccaccataactgccttggttttgacctaagattatacttggttttccatttatagggccatttggcttaagaatcttcgatgcacttcgtctcccatttgcccacatctgggtgagaccagttttagagtcccacgtgacacaaaaagagatccatccatttctattttctggcaaaccgttgatagtaacagaatttcctctgatattcagtttat…
>contig00487|amine sulfotransferase-like
aacatcctgtttttgacctatgaggacatgatcatggatctgaagacagccgtgctgaagatttgccgtttcctggagagggacctgactgaagcagacatcaacaagatcgtggaaaaagccacgttcaaaaacatgaaaaacgaccgcaaggccaactatgagttcataccagaagacattctcaaaaaggggcagttcctacgcaaaggtaaaatcggggagtggaagaacttgttcacagtggcccagagtgagaggtttgaccaggtctttgaggaacggatgaaggacatgactctgaagttcatctgggacatggctcaacaatcggagtgatgggagcctcaactccctggcttcctcttcctcctcacgttgaggagtgccaacagctga…
>contig00489|mhc class ii antigen beta chain
aggggacttttaaagtctaaaacatgaagaaatgaaatcaaagactgaatctattctcattaaccagcgtctctcaaaacctgttttaccacagtattttcaccatttactgaacatattccgctgttcctttaagaacaggtgtgttatttgttagtgaaaagacaacagttcagcaggtaaataacccctagaataacttactgtgttaaagcagatctctaccacatctattaataaacaactgtctaaatactatcaagcctatagttgttaatggattaatatgaaaggtgaaaggataatatatgttaccaacaatatgcttcattaagaaagtattgattcatgtccagttaaacagtccagcagtaacgtccaatcaggaacactgattca…
>contig00491|protein z-dependent protease inhibitor-like
cagtttttggtggggtcaatcactcggcccatgaacaacaagctgttagtggcctcatggtaaataaaaaagaagaatggtcggttgacaatgaaggaagagggtaaggcatatccagtgatggtgccttctgtggcagcggctgcagtggtgcctctctcatccacctcgatcactgccttgtgcaacacctctgacaccttcaggcctgggtctttgctcaacctagtgagattagcggtgtcatggaagatactggatatgcccaaatctggaaggatgctgtgcatggcgtaagattgctccatcttaaacttgggcagttgaacttccagtttcatttttttcaggtttttgatccagctgaagaatctcttagctgtgatctcatcatcaatt…
>contig00493|---NA---
caggccaactaaatcaagtatttgaaagtattggatatgtatttgaccaagtctggtgcgtatagaacactgtatgagatatcccaaggtccaatatattcactgtgcttctgcttctgcctccacattgtttgttcattgagggttttaggctgggtatctgtaaagcactttgtgacaactgctgatgtaaaaaaaagaaaaagggctttataaaaacacatttgatttattgatccaggaacaacctttatatagaaatggtgttagtgttaactcccactcccacagagtaatatgggctagtattcagcaaagcattgacaacattcccgtgtggattaagacgccacatcctaaattgcaccctattccctacatagtgcaatagttttggcc…
>contig00496|---NA---
tagatcagggttatataaacctggaggtatatgctgatatgttttatatccatggccaatcaatgacatactcatattttaagtaacatttcaaaagagttatagacaaacattgcaaatttcctaagtattaacaatgctctacaatattaaacaacacaattttaacatatatttgcagcatcttaaaacaagatatacaatatggtaaacacactcatgaaacacacaaatgtgttagagaaaatgtgatttttttgttaatcaaaatattacttgaaatatcatttgttatgattgtttatttcaaccttgggcccatttcataaccgttcactgggttaccaggctaagacaaacctatactcttgaattaatatgcagtggagtttcttttaa…
>contig00502|hypothetical loc792613
ttgacaaagatgttacaaaaaagtacttgatgaaggtgaacacagaataacaaatacagatgaaatgagggtgcctttacagtctaaattcagatgtaggcctattgtgcaatacaaacattttatcatggccacaaaacgacattgctcccattgccaagaatttcacttggaaccctttgaagccaggatagttgtgtctccactttggtaactcattgtgttacagtgatctactcttgttgtcttcatatcctctgtaagcgccggtttgtggagacagtggacatacggcttgggctccttctcaatctttccagcaaaggttttgtagcagattgcacagtctatcaacggtcggtcgtccctgaacttgcatttcctggcgtcaactgttcc…
>contig00505|catechol-o-methyltransferase domain-containing protein 1
acatgctaccacttgacccttctctggtacaaccaatgccatgttcagggtgttgtaccccgtgtacatcccaatttcaatggttttgctggcattgatcagtttggccagattagccatcagttgtgcttgttcactagcaaccagcatgatgctccatgggtcctcaagggttttcagtctgagtttggtcatgacaggatgttctctcagtgagttgttcacgacatactgcagcactgggtcgttcttccctccactgtggctcttacctggcagggcagatcctattcctgtgcctgttagtgcaagaacaagctgaatgcagaaacacatcttgatatctggagccattttggaagtgtgtctattcagctatatagtgtgaacactgagggg…
>contig00509|PREDICTED: hypothetical protein LOC100537056 [Danio rerio]
atggaatgggagacagggattagcacagtccagagcagcgagtttcccctgcagcctcaggccggtccagtgttgcagtagctgcatccgtctaataccaaggagtgttgtcctggatgtaggatgggatgttccatcatggggacagaagcctccacaacaacactgcaatctaccacaactgcatcagaggacgtcactagcttagtttgcatatcagtccgtatccacctgagcttcagtccggttccacaggtcgttgaggtccagccagttggaccagactacaaaacccacatcacgagtgttcaattttacattggccttaaaccttaggcccagggagttgtcctgtgtccctggccagtagaacctccgtagccagagcctccctacttc…
>contig00517|brain protein 44-like protein
attctgataaagattgtgttattggtagctaatacatttaccaaaatgaggacgtaacctagagtgcatgtgttacagaccatctctttaaaagacatctgtaaaagggcttctacagactccatttcattagtttgtgcatgatacatggtgcaaaatcaatctattcattgaccttatatacacctgaagaaacagacattgtgatcttcaacataagttgaaacttaattaacaatgagttttacataggtatgcaatgataagataaaattgccatacacccgaaacccatacaaccaaacgatgctggtttctaactaaactaaatattctgcaattccacccctaagatgacttcttctccaagttgtatttgataagtcgtgatccttgaat…
>contig00524|heparin cofactor ii
gctggcattgacgaaattggcaaatcccagcacccggtagagctgagaatgtgttccaggccccgctcccagtgacatcatgcccatggcaatggagattccggcgggcgccagcagaatgttgtgggtctggttgacgttgttccgaaggctgcggtagaggttgaagccaaagtgggcgttgaccacgttgattcgttggaggcgtgagcggtcgtgaaataggctcaggagtcgggcgcgccgcatttttggatctgagggttcagcgaagatgtcgatatacggagcgggagttgcgatctcatcaatctcatccgcctcactgtagtcgtccccaccctcagccaggattttgtcaaagtcgatgtagtcttcgtcctcaaagccttccatggg…
>contig00525|---NA---
gactggcacagagaaagaaagacacattctgcacagcaagcaggtgaggatgaatcataataacggctggaatagaaaccatgtgtttgataccattacatgtatttagctccagccaattacccatccttcccaccagccacctgtgatgcttcggcatcttcacccacattcacattcacggtcatcacatcgtcctgaatattaatctcacacttttcaccatagaagccctcattgcattcacaaattgtcaaagaggtgtctagtattctcttgcattggccatttccacagtcagtgttgccagagcaggggtcaagttgtctaatctggttatcactttttacatagactgaaaagaagccccagtaacagtcatttctgattagcgcatct…
>contig00527|solute carrier organic anion transporter family member 1c1-like
agcaccacccacagcatgttggccaggccgtatagacaatagaccagacccaggaacgttattctgaatgcttgtgagtcgtagagtctgcatgctccttgacccccacatcgctttaatccccacttcagacacgtcctgtcaatcaaagctccaaagtagatagggggagggattccacccagagttctgcctatcaatgtatgcatcccaagagccagtgattttaaatcggggtgtatagatctgagcaggacgatatatccagatgtgcccccgcaggcagagacgaaggcccccaggacagagacagccatatagaacttaaacatcctgtcacagtcactcttcctggggcactggcccaagatggcggacatgttggttggtggagccatc…
>contig00529|ctx_sepes ame: full=se-cephalotoxin short=se-ctx flags: precursor
ttaagaaagtcttaaagttcacggcacgttatggccctgcctttggtggttttgctggtgctgctgtaaattttgccctggcatttgtcggtcaagatgacccagtgttaattgaggtgaagactcagtttgcagaggttaacagaaagcttgactcaatcactttgcaaatcaactctctgaaaactgaagtccagtgggtaacctatgccagtgtctactctcaagacgagcttaagatcagcaactcctgggacatgttcaaggaattcttgtcggatagcatggcagccaaagacgaggacaagaagagacaactggtggagaagttcacccagttctatgagaacacagcaactgagaacagcgtgaccaatttctacaaatacctgacgggag…
>contig00539|acyl-coenzyme a long chain
atgactataccatttagttttctacccccataaacacagcaggacagacagatttacagtataacaaaaatacacaatttaactgtgcatttatttgatcaatgtttcaaacttcttagatttcaagtgtgaaaggaaggacggattcaagaacatattgttgactttgtggaagcccaaagggataaacaatcctacatctagagtgttaaaaccacatattcccagcaatattagcaaataaatgagaacctgaatatctattatttcacgccatgcttattcaaagtggagtgaatgctaagttccacttaagcaaaatgtttatctcagtcatgcactgaagtctatgggagactaagtgaaaatttgacttaagtgaaagttcagattcaccct…
>contig00549|cytochrome family subfamily polypeptide 1
aaccttagagtctccttcaaaacctgagacaggtaggtcattttccccaggtcgtcaaagctgatttcctgtttcatcccgatgacgtcatccacttcctgcttcaccttcgtcaatatctctggcagccttcccagttccatgacggcaaaagctagttgattggctgttgtctcttgcccggcaatgaagaacgtcacaaagttgtccagcataagctcctcatcatcgtttgctatgttttcctctttgccagccgtcttgaggatctgtgtgaggatgtcttttggaacgtcctctccgttttggacggccattttcctctcgttgatccactgtctgcctgtcgaacgcagcagccgacaagacttcttcacctcgttgatgaacttcttgttc…
>contig00551|cd59 glyco
actgctgtgtccgtaggggagttgacaggactgtgtaaagagaccaaagggtggactattagaggaggacgttgatgtttacggctaatctatcagcacagcgttgagtgaggttcacacatacaaaccagcaagatgaagatggtgatgttggcagtggctctggccctgctgttggctagtggtgaagccctggactgtctacgctgtgtgccaactaaggcaggaagagactgtgaggtgacagtagaaacctgccccccagagaaggatggctgtgcagccgccaggttcctcagatcaccatttggccatttccagagatgcatggacatgtcgggctgtaagctgttccaaaccaatgcttacatcaacatgaagtgctgtggcactgacaag…
>contig00553|---NA---
agtatttagcagtttaaacttctgagttttcttcaacaacaaaaattctgtgcttaggccttcaccatatttctttgttatattagaaatggtttcaagccaacgatcggtgtgattcagtcatgaattaagtcatcgtcctcgcagccaaaacaacaaagcagtgcctttttgggttagacacaaatacctaacaccatggcaggatcatggctttgcctatacttttaatcactatataaaaatggtcatgttctaaatgttttctgtatattagcgttttgtgtagatactctaccagaattaatcactgaggagttgtggtttggttgagttagggctggggaattaagaaccaccactgtttcctgttaaggaaacttagtccttatctcttct…
>contig00554|ribosomal protein l18
agattcctggcccgtcgctccactgctcccttcaacaaggtggtcctcaggaggctcttcatgagcaggacccacaggcctccgatgtcagtgtcccgcatgatccgtaagatgaaactgcctggacgtgagaacagaaccgcagttgtcgtgggaaccgtcactgatgatgtcagaattcaggatatccccaagctcaaggtgtgcgctctgaaggtgactgacggcgctcgccgcaggatcctgaaggccggaggtcaggtcatgacctttgaccagctggctctggctgcccccaaaggacagggcaccgtgctgctgtcaggaccccgtaagggcagagaggtatacaggcattttggaaaagcctgtggaaccccccacagccacaccaagccc…
>contig00564|---NA---
cggcagaaccccaaggatgtgtttggctccctgaacgtaaagggcaccttctcaggccggtacattgtaaccaccataatgtgtcttggtttgagaacaaattccactgcaagggcacaggatgtgacaggcaacaaagatgaaacccattcttctttgcaatttcaaaggaagtcagtgtttaactggtattttcattgatctctctctctttccctcctctcgtagcttttctgtggtgaacaaagtctaatgagaagaatgtttactatgggctgaattctaactagaaatctgtgtgtccatctcagacttttgtgtaaaaatcaagcattgatgtcaatgggcgatttgcacgtaaattccaattatatgcacatttggcaattagtattcacc…
>contig00571|tyrosine aminotransferase
agtttgacctggatgcccagagacacagccaaagtcttgtagagggagaatccagggcaggggattaggatgttgtctccagggttacacagcaccgtgatggccagatctatagcctggctgcagccactggtcagaaccacatcatctgcctccaagggggcctcggggcaactgtagaagtttgccaccacatctctgctcttctgataaccaacagacggggcatagccgttgtatttgtgtgagtcaatggcatccttcaaggcctggctaactttttcatcggtaggcaggttcccgaacactgtagggtccccaatggatagagcaatcatgggcttctcggggttgggtgtgagcttcatcccgtccacaatggcacggatgggattcaag…
>contig00573|---NA---
tgtatgttctgcctcccaacctgtgtcatctcatctccacccgcgatcacttcatcccactgtgctgggagtcagcttacgtgctttttcttctattaaccgtcatcatggagagtgtaacaattgctttttttatgtttttgacttggtctaacgttgctacattatctttttaattattgatctcaactgtgtttatgtatacctactaaatcaaattaattaatttctaacgttaaactaggtagttccaattaaaagagattgacatagcttccacttatttttgccacattcagtgtgcccactataataatcatgtcactaatgtcatgcctaaaccactaattgccaccatcacagggaccaaagatggtgacattgtctacagaattgaat…
>contig00577|ubiquinol-cytochrome c reductase core protein i
atggcactgcgcattctgttgtagtcaggcagctgctcaacggggccaacagcagacacagcgggacacttgtcatagatatatttggagcagacgtcacgcaccatcttgggcgtcacagcgtcgatgcgggcatcccactcagccagagggatacggcggccgtagttcaggacgtgcctgccgatgtcatcacatatcggtgtcgttccgtcaagctgtcccaccaggctggccttgagggcgttcttggctctggcaacatcactctctgtcactgtggtgcacaagttcatccatgcgttctgtgaccagtgcatcatgtcatcaatgtggtgtttgtcggtgacaaagtagatgcccagcagtccagtgtcgctgtaagaggagtggaaggcc…
>contig00581|heparin cofactor ii
ggcttgcattgacgaaatcggcaaatcccagcgtctggtaaagctgcgcatgtgttccgggccccgctccaagtgacatcattcccatggcaatggagattccgatgggcgccagcagaatgttgtcggtctggtttacatcgttccgaaggctacggtagagtttaaagccaaagtgggcgttgaccaaattgattcgttggaggcgtgagtgcccatggaataggcgtagaagtctggcccgccgcgtctttgggtctgagggttcagcgaagatgtcgatatctggagcgggagttgcgatctcatcaatctcatccccttcactgtagtcatcccccccctcaaccaggatcttgtcaaagtcaatgtagtcttcatcctcgaagccttccaggg…
>contig00587|coagulation factor vii
ataaaaatatttattaatgttatgtgacaatagattcactgtaatgacaattggtgttgtgtggtgactggtgacaaatttaatgggagttagccaatgctatgcacatgtttattgggaggtggtgtcactaacttctccgtagcctgctgaatctgaaccttatctaatgccatctctagcaggaatggcatcaccggggcactgactgaaggccccggagcactgactgaaggagcattcatcacctcctcagcccagtccaggtagttggctacagtagtgtagacgccatagtaaccctgtttggggcagcccttcccccagcccaccacgcccatcaggaagtaggtggtcccgtagtaagtgaccagggggctcccgtcatcccccctacag…
>contig00591|complement c3-h1
gtcggtgtgtgtgtgttgtcggtgtgtgtgtgttgttgtgctgaagagagctgtagcttccagaagaaacatggagacgtgagtgaagtgaaattgttggacaaagcctgcgaagctggaatggattatgttttcaaagcctccttggttaatgcaacactggagtcctccaccgatacttacctaatggaattaaaaatgattatcaaagaaggcactgaccctctgttggacggggaaaagcgcttgttcctggcccacccctcctgtagaaaggcactggatctgaaagaaggcgagagctacctgctcattggagacactgcagatctaatgcagagtggtcacggattcgagtatgtattgggtgagcgaacatggatcgaatactggcccaca…
>contig00592|40s ribosomal protein s6
tcggaagcctcttccttgttcttctgggtgcgctgtttcttaagggcaatgcggcggcgcttgtgctgcagcacacggggtgtcaccagcctctggatcctgggagccttggtcctgggcttcttaccttctttagtcaggggtctcctcacaacatactgcctgacatcatcctccttggccaggttgaagagtttgcggatcttgctggccctcttgggtcccaagcggcggggcacagtgctgtcggtaaggccagggatgtccttctcacctttcttgatgataaccaagttcagcacgctgaggttggcatcaacgatgcagccacggacagacttgcgtttgcgctctcctgtcctacgggggcggtaacaggaatggcccttggcaagcagc…
>contig00594|homogentisate -dioxygenase
gacagacagacagacagacagacagacagacgtagacacacgtagacacagacacacacaccgacaacacacacacacacaacacacacacacacaccgacaacacacacacacacacaccaacaacactaccacaggaactgtatgagtgagttcatggggctgatcaagggccactatgaggccaaggaggagggcttccagccaggagggggcagtctccacagcatgatgacccctcatggccctgacagagactgcttcgagaagagcagcaccgctcccctcaaaccagagagggtggccgaggggaccatggccttcatgtttgagtcgtcgttcagcatggcggtaactaagtggggtctggagacttgtcagaggctggacaagagctac…
>contig00601|had superfamily
actctgagaaacaaagggaccagtcagggcacaaagtctactggtggaaggaatcaaaacaccaatggtgattcatctcatgaggatctaccaattaggcaaaacgatattgctcaatccagttatggagcttgtgatagaggtagctctataactaccccctacctagtcagcaccccaccatcgattctccgaagcaatcagattgtcaacctagcagtggacattcagagggaaatactgacgatcattcagagagaattactgacgatcattcagagagaattactgacgatcattcagagagaattactgacgatcattcagagagaattactgacgatcattcagagagaattactgacgatcattcagagagaattactgacgatcagagaa…
>contig00602|very long-chain acyl- synthetase-like
ttactttgtcatcactgttacattatgtttcctacagtcctcccagtaactgagacgctgaaaactttctcctcagaacaactgttatgcccctctcgatggccccagtgagtccgatgaggaagccggcgctgtggtagagaggcaggttgatatagaacacatcctcggatgtcactcctgagacggcttggataaaggatgcagcccacaccctctcctgggtcaccagagccgctttaggtagaccagtggttcctgaggtgtagatgtagagtgcagggctcttgctggtgatgttggccctgaggtcagctgacaggggagtgtctgaggcctgggcgatatgttctgagagggggttgatgccttctacactgcactcctctgacaggaggt…
>contig00607|pentraxin
cgaccaaattcaggcttatgttggcatgtggtcatggcttttgagccttgtaactcgaggttaagatcgtgcctgtctggtccctgagcgttcggctaatttatcactgtgaaggaaaggtggcgatgagttctggtaggagtcctgtctgtcgaccgccccctctgtagccaaccccacccagcaggtcacactgaagcatgtaagagcaatacttagtcagggaatggaaataaaatgaaaaaagaagtagcttaagcccacccaccttttcctttagtggaaacagtcatgttgtaggtgtatgttgggtggtgctgctgtcgctagcggagctcctagggagtgctgctgtcgctagcggagctcctagggagtgctgctgcagtcagtaggaga…
>contig00608|loc558601 protein
aggtctgctagtgatgggtccagagcagggggactaccaggtgttcaagtccaccctggagaggaacaaggttcccatagtgatcctgccgagggaggagttcagccaacacatcccccatgttaacctgtcccagggaaacgcagccctggtggacaccactgccggagtgctgtacaaaatataaatatcaggtttgctcataaattgaagttaccaaagatggacgaccaccaattacattgctaaatcctttgctcctacagtgcaacataattctctcactcctcttctctagtttctcttctttctttcacccgctctcttcccgttctctttttttcacattcacttttgtcccttactgcgtccatactctctggtctccctctctctcag…
>contig00612|PREDICTED: hypothetical protein LOC100149918 [Danio rerio]
aataaaaaagggcttgtgttaaacaattaaatgtattcagaaatataatacagtggtataaatatataatgttattgtaattcagtttattgggtgggaatgtttgttctgtgtgaattatggttgaatgagtagacagggtatttatgcaccagggtaaagtcatggagtgtattagctacagtagctggtgttaagattcagtggagccatcaggtgatgtgacaaaggactggctatctcctggcttcactcagtttctgtagcttagtcaactgttggccctgactctcaatgctctgtttttggaactgtgtccatgttagcaggccctccagaacactggagtgttttaacgccctatcctttaattcctgtatgctgttgggggggtagttc…
>contig00613|peroxiredoxin 6
aattacatacattatgttttattctaatgttctaaaaagctttcactgtttttgattgactgaacaacgtattgaattcagacaaccaggtttaacgtttgcaaacaatatattatctgtttcaaaaaagaaaaaaaaaaaaaaaaaaaaaaaaaaaagtcttagtaacaaaaaccctgccaccactggaaggaactttgacgagctgctccgtgccatcgactctctgcagctcaccgctcttaagaaggtggccacacctgtcgactggaagcctggtgagaagtgtatggttattccctctctctccgatgcagaggccgctgaacttttccccaatggcgtcaccaccaaagagctgccttctggaaagaaatacctccgctacacacagccctg…
>contig00614|polyunsaturated fatty acid elongase
aaacagtttactatacaggtaacacagccacgcccagtactcttactatgggctctctgctgtcccggccttgcggccctatctatggtggaagaaatacatcacacaaggacagctgattcagttctttttgaccatgtcccagacgatatgtgcagtcatttggccatgtggtttccccagagggtggctgtatttccagatattctatgtcgtcacacttattgcccttttctcaaacttctacattcagacttacaagaaacaccttgtttcacaaaagaaggagtgtcatcagaatggctctgttgcttcattgaatggccatgtgaatggggtgacacccacggaaaccattacacacaggaaagtgaggggggactgaagcttgaatactgt…
>contig00619|xbp1 protein
tgttaagccaaaacaaatatagccattggctcaacagcacaaacagatctgggaaaaggctatgactttgccatctatacatcaatataaagcatgatctactgtagtcacttaactacatgaaaatagaagggagatctataggttggatcattgattaattgggccaatagggctctcagacactgatcagctgaggaaacagttcattggcgaacacatcatcccaggatccctcagagcagaggggggaggacatgtcgctgaagggggaaggggaccgctcgtatccggagtcgctgtaggtctctgtcaggtaggcaccagtcttctccaggccgcccagggccaggtcagaggtcggcaggaccgcggacaggaagtcatccaacaccccgt…
>contig00621|cathepsin b precursor
ctttcacccatcctgcattttcagatcagtggagctgacagagtggatatgaggggaagaagccactacagattgagacaccaggaagaacacatttaactaaagacaaagccatggttcacatatgcccagttccaagtcaacccctaggcactcctcttacacaattctcagatctgatgaggaatcaggaacaggtatgacctatacggtagtaggacaggtataagcaacatggtagtagctccggcctttccctcagacagggcagcattttctaaaccaattattttggaactaaagaggtctagcggggctaggggatgattgggacttagaaccagtgtaaaggccagaaaggcaggcagaaagatggtttcctctagtggagaggactgg…
>contig00623|nucleoside diphosphate kinase a
agaagatgaacgggaagtggtgtggtccagagtggccaggaagagatttatattcccccttctaatgctaatggtttgtggatggtaaactggtcctagacctgtgcctgggggcaacttgtagcctttagctcctcagtagagccagctgctggagcagctagtgtaactgcacagctcctcaggtttgaaccacagattgatctctgtgttagcactctctactgagtcactgccatggatgatgttcctgcccacttggatgcagaagtctcctcggatggtgccgggtttggagtcagcagggttggtctctccgagcatcactcggcctgtcttcaccacattgaacccttcccacaccatagccaccactgggcctgaggtcatgtagctgac…
>contig00638|electron transfer flavoprotein subunit mitochondrial precursor
ttctttaggggccacgatcttgccagtctgtccaacctgcatgtcattggggacatatccagcatccacagcagctctggaagcaccaactgcagcattcattttgtcagcaaggtcatacagcagcttgaagttgtctccactcttcaggccccttcctccagacaccacaaccttagcactggtcagctctggacggtcactcttggtcaaggacgcttccagccactctgacatcccagcgggagtggacgcagcaacttcctctgatgtagcactgcctccctccacctctgcgggctcaaaggatgtccctctgacagtgaaaaccttgacattgtcattagacttgacagtgctgagagcatttccagcatagatggttctgacaaaggtgtc…
>contig00649|---NA---
[truncated: 1,973 more rows]

[truncated: 2 more sheets: Norm O2 >50 reads, Low O2 >50 reads]
